# Supplementary material for: Varying benefits of generalist and specialist camouflage in two versus four background environments
Source: Behav Ecol. 2023 Mar 26;34(3):426–36. doi: 10.1093/beheco/arac114 (PMC10183209; doi:10.1093/beheco/arac114)
Supplement: arac114_suppl_Supplementary_Materials [file arac114_suppl_supplementary_materials.zip]

Archive with 8 entries (8 files):
- full_data_Expt1.csv
- full_data_Expt2.csv
- pair_data_Expt1_nomobile.csv
- Results_Expt1B.csv
- Results_Expt2B.csv
- RMarkdown_behavecol_final.html
- RMarkdown_behavecol_final.Rmd
- RMarkdown_behavecol_revised.html
