# Supplementary material for: Varying benefits of generalist and specialist camouflage in two versus four background environments
Source: Behav Ecol. 2023 Mar 26;34(3):426–36. doi: 10.1093/beheco/arac114 (PMC10183209; doi:10.1093/beheco/arac114)
Supplement: arac114_suppl_Supplementary_Materials [file arac114_suppl_supplementary_materials.zip › full_data_Expt1.csv]

TrialNo	xClick	yClick	xCoord	yCoord	Dist	Hit	Time	ScreenScale	PlayedBefore	Background	Moth	Condition	Bg1	Bg2	BgNum	Subject	Device	MaxFreq	ProportionEnergy	MeanPower	PowerSD	LumMean	LumSD	RedMean	RedSD	GreenMean	GreenSD	BlueMean	BlueSD	LMean	AMean	BMean	BackgroundType	gabRat
1	518.9189	487.2973	444	448	1.7991	TRUE	3798	0.6167	n	2863	1178	50	4952	2863	2	1	desktop	90.51	0.074	4.024	1.741	94.169	48.723	108.579	54.314	92.895	50.628	81.032	42.053	40.62157617	4.287523461	9.165758526	1	0.308
2	694.0541	732.1622	617	676	18.7749	TRUE	5611	0.6167	n	3074	401	50	3074	5069	1	1	desktop	8	0.067	5.595	1.411	129.455	65.219	141.098	62.481	131.572	65.859	115.696	68.5	55.3925716	0.791778265	9.875943333	2	0.396
3	690.8108	792.1622	593	765	25.044	TRUE	3709	0.6167	n	3211	484	25	3211	2773	1	1	desktop	128	0.069	4.56	2.091	109.657	56.105	129.057	53.893	114.895	56.69	85.02	59.278	48.96527114	0.700443213	18.57616841	2	0.352
4	NA	NA	718	633	NA	FALSE	NA	0.6167	n	2791	1161	75	4940	2791	2	1	desktop	90.51	0.083	3.61	1.994	104.984	45.752	119.59	49.773	104.035	48.053	91.327	40.182	45.12725727	3.963874947	9.428378028	1	0.202
5	742.7027	717.5676	672	663	17.6002	TRUE	6704	0.6167	n	5139	1600	25	5139	5320	1	1	desktop	32	0.077	3.203	1.478	89.378	39.198	94.171	41.408	91.776	40.491	82.188	36.452	38.92678633	-0.935754901	5.863839629	5	0.354
6	1052.4324	725.6757	978	693	4.8576	TRUE	2075	0.6167	n	4940	1161	75	4940	2791	1	1	desktop	11.314	0.076	4.36	2.018	113.555	53.582	118.824	53.763	114.05	54.212	107.791	53.274	48.3026359	0.636438767	4.119665301	7	0.272
7	588.6486	617.027	1146	143	768.3906	FALSE	2827	0.6167	n	4952	1178	50	4952	2863	1	1	desktop	16	0.081	4.238	2.581	114.059	55.312	121.029	56.417	114.75	56.043	106.398	54.011	48.66159268	0.847986429	5.486643071	7	0.321
7	1182.1622	201.8919	1146	143	44.3395	TRUE	11041	0.6167	n	4952	1178	50	4952	2863	1	1	desktop	16	0.081	4.238	2.581	114.059	55.312	121.029	56.417	114.75	56.043	106.398	54.011	48.66159268	0.847986429	5.486643071	7	0.321
8	732.973	915.4054	689	842	47.4539	TRUE	10027	0.6167	n	2773	484	25	3211	2773	2	1	desktop	90.51	0.08	3.882	1.907	109.043	48.076	125.701	53.657	108.241	49.049	93.186	42.34	46.95228791	4.341362747	10.96653702	1	0.227
9	NA	NA	973	50	NA	FALSE	NA	0.6167	n	3464	633	75	3434	3464	2	1	desktop	5.657	0.093	3.76	2.399	103.742	50.024	113.457	53.69	111.591	51.754	86.178	45.966	46.59747844	-3.854500036	14.44236806	3	0.46
10	NA	NA	922	766	NA	FALSE	NA	0.6167	n	5320	1600	25	5139	5320	2	1	desktop	45.255	0.09	4.285	2.635	110.427	55.742	117	57.454	110.988	56.299	103.294	54.396	47.14921665	0.870144773	5.11512432	6	0.346
11	634.0541	488.9189	570	452	10.9614	TRUE	1854	0.6167	n	5069	401	50	3074	5069	2	1	desktop	64	0.08	3.968	2.254	108.482	50.599	114.903	51.96	113.391	52.168	97.152	48.233	47.49756026	-2.472616021	9.233136069	5	0.345
12	NA	NA	1101	96	NA	FALSE	NA	0.6167	n	3434	633	75	3434	3464	1	1	desktop	8	0.102	3.059	2.291	100.223	42.662	107.658	42.691	108.546	46.109	84.464	40.087	45.15789677	-4.802667287	13.39430289	3	0.391
1	600	999.1304	1000	147	942.9993	FALSE	7287	0.1917	n	5093	1479	75	5093	3202	1	2	mobile	45.255	0.08	3.942	2.248	106.555	50.341	113.285	51.677	112.782	52.183	93.6	47.861	47.0955429	-3.393555074	10.75009331	5	0.337
1	610.4348	962.6087	1000	147	906.2417	FALSE	10806	0.1917	n	5093	1479	75	5093	3202	1	2	mobile	45.255	0.08	3.942	2.248	106.555	50.341	113.285	51.677	112.782	52.183	93.6	47.861	47.0955429	-3.393555074	10.75009331	5	0.337
1	NA	NA	1000	147	NA	FALSE	NA	0.1917	n	5093	1479	75	5093	3202	1	2	mobile	45.255	0.08	3.942	2.248	106.555	50.341	113.285	51.677	112.782	52.183	93.6	47.861	47.0955429	-3.393555074	10.75009331	5	0.337
2	1194.6667	365.0667	1086	314	36.2974	TRUE	11111	0.2344	n	3508	515	50	3249	3508	2	2	mobile	8	0.098	3.425	2.442	101.962	47.039	111.404	44.88	110.493	52.755	83.989	44.662	46.04837593	-4.42956116	14.94960685	3	0.35
3	338.6182	1042.6909	1153	811	910.3352	FALSE	13937	0.2865	n	3520	779	50	3520	5448	1	2	mobile	8	0.089	3.733	2.274	93.974	48.955	100.107	52.244	102.366	51.275	79.448	44.574	42.55370497	-5.213778105	12.69010311	3	0.378
3	NA	NA	1153	811	NA	FALSE	NA	0.2865	n	3520	779	50	3520	5448	1	2	mobile	8	0.089	3.733	2.274	93.974	48.955	100.107	52.244	102.366	51.275	79.448	44.574	42.55370497	-5.213778105	12.69010311	3	0.378
4	NA	NA	1154	611	NA	FALSE	NA	0.349	n	5338	1044	75	4056	5338	2	2	mobile	64	0.086	3.94	2.11	109.329	49.777	115.699	52.225	110.004	50.344	102.285	47.615	46.72460702	0.740842648	5.092521829	6	0.285
5	876.3681	826.2331	786	759	33.4699	TRUE	2888	0.4245	n	3249	515	50	3249	3508	1	2	mobile	11.314	0.082	4.338	2.434	110.917	55.368	127.155	55.934	114.87	55.884	90.727	54.902	48.89245418	0.717454289	15.12379537	2	0.354
6	359.1507	763.2558	906	902	646.3425	FALSE	4809	0.5151	n	3867	457	25	3142	3867	2	2	mobile	5.657	0.1	4.106	2.789	112.082	55.747	128.999	56.668	112.336	56.836	94.91	55.26	48.45449438	3.593421219	12.09037485	4	0.361
6	875.5511	992.3357	906	902	117.9453	FALSE	11558	0.5151	n	3867	457	25	3142	3867	2	2	mobile	5.657	0.1	4.106	2.789	112.082	55.747	128.999	56.668	112.336	56.836	94.91	55.26	48.45449438	3.593421219	12.09037485	4	0.361
6	NA	NA	906	902	NA	FALSE	NA	0.5151	n	3867	457	25	3142	3867	2	2	mobile	5.657	0.1	4.106	2.789	112.082	55.747	128.999	56.668	112.336	56.836	94.91	55.26	48.45449438	3.593421219	12.09037485	4	0.361
7	484.411	912.9323	549	437	460.1174	FALSE	8391	0.6234	n	4044	2143	25	5433	4044	2	2	mobile	5.657	0.116	3.76	3.292	110.593	56.103	130.416	56.2	110.898	58.479	90.465	57.227	48.09856757	4.365624357	14.23757558	4	0.516
7	914.2857	858.396	549	437	481.2919	FALSE	11488	0.6234	n	4044	2143	25	5433	4044	2	2	mobile	5.657	0.116	3.76	3.292	110.593	56.103	130.416	56.2	110.898	58.479	90.465	57.227	48.09856757	4.365624357	14.23757558	4	0.516
7	NA	NA	549	437	NA	FALSE	NA	0.6234	n	4044	2143	25	5433	4044	2	2	mobile	5.657	0.116	3.76	3.292	110.593	56.103	130.416	56.2	110.898	58.479	90.465	57.227	48.09856757	4.365624357	14.23757558	4	0.516
8	1186.6667	894.6667	1090	856	21.6981	TRUE	8305	0.75	n	5448	779	50	3520	5448	2	2	mobile	22.627	0.073	1.88	0.916	87.088	23.418	98.971	23.403	85.133	24.109	77.16	23.721	37.31198591	4.239061428	6.744010396	8	0.348
9	1169.8278	788.9527	1128	344	408.8008	FALSE	9625	0.5957	n	4056	1044	75	4056	5338	1	2	mobile	5.657	0.123	3.625	3.421	110.566	56.081	130.448	56.824	110.974	58.507	90.277	56.405	48.11869459	4.307669571	14.3763858	4	0.464
9	986.858	1075.9971	1128	344	727.3539	FALSE	12829	0.5957	n	4056	1044	75	4056	5338	1	2	mobile	5.657	0.123	3.625	3.421	110.566	56.081	130.448	56.824	110.974	58.507	90.277	56.405	48.11869459	4.307669571	14.3763858	4	0.464
9	NA	NA	1128	344	NA	FALSE	NA	0.5957	n	4056	1044	75	4056	5338	1	2	mobile	5.657	0.123	3.625	3.421	110.566	56.081	130.448	56.824	110.974	58.507	90.277	56.405	48.11869459	4.307669571	14.3763858	4	0.464
10	626.7321	398.9716	542	356	11.1647	TRUE	2809	0.6316	n	3202	1479	75	5093	3202	2	2	mobile	8	0.059	5.404	1.448	119.026	62.928	140.427	58.019	122.345	63.195	94.306	69.691	52.32096453	2.529790864	17.93378784	2	0.461
11	644.3095	659.8082	1092	846	568.545	FALSE	3525	0.6684	n	3142	457	25	3142	3867	1	2	mobile	11.314	0.083	4.483	2.531	113.707	57.46	130.36	56.13	116.919	58.523	93.842	58.846	49.83863231	1.34496396	14.6528263	2	0.283
11	1181.4322	730.1279	1092	846	154.0497	FALSE	4907	0.6684	n	3142	457	25	3142	3867	1	2	mobile	11.314	0.083	4.483	2.531	113.707	57.46	130.36	56.13	116.919	58.523	93.842	58.846	49.83863231	1.34496396	14.6528263	2	0.283
11	1034.8082	692.7238	1092	846	232.0996	FALSE	5467	0.6684	n	3142	457	25	3142	3867	1	2	mobile	11.314	0.083	4.483	2.531	113.707	57.46	130.36	56.13	116.919	58.523	93.842	58.846	49.83863231	1.34496396	14.6528263	2	0.283
11	1366.9565	870.7673	1092	846	200.3615	FALSE	6582	0.6684	n	3142	457	25	3142	3867	1	2	mobile	11.314	0.083	4.483	2.531	113.707	57.46	130.36	56.13	116.919	58.523	93.842	58.846	49.83863231	1.34496396	14.6528263	2	0.283
11	1266.7136	984.4757	1092	846	141.9115	TRUE	7085	0.6684	n	3142	457	25	3142	3867	1	2	mobile	11.314	0.083	4.483	2.531	113.707	57.46	130.36	56.13	116.919	58.523	93.842	58.846	49.83863231	1.34496396	14.6528263	2	0.283
12	905.6634	235.6936	837	163	35.7595	TRUE	1639	0.7085	n	5433	2143	25	5433	4044	1	2	mobile	32	0.075	1.728	0.795	99.141	21.372	116.306	24.087	95.401	21.167	85.717	20.546	42.24440768	6.826427913	8.709083027	8	0.449
1	813.9648	754.2291	750	695	24.3707	TRUE	3752	0.5821	y	2857	205	25	2857	5382	1	3	desktop	64	0.082	3.876	2.188	105.854	49.378	118.556	52.533	104.144	50.967	94.861	45.173	45.14313964	4.052541549	7.316646138	1	0.325
2	NA	NA	1080	286	NA	FALSE	NA	0.5821	y	2941	269	50	2952	2941	2	3	desktop	8	0.069	4.446	2.18	112.31	55.481	124.279	54.988	116.674	56.076	95.978	56.064	49.24908658	-0.718905045	12.50016248	2	0.241
3	822.5551	733.6123	743	690	7.6229	TRUE	1465	0.5821	y	5382	205	25	2857	5382	2	3	desktop	16	0.077	1.663	0.849	90.93	20.979	111.693	23.142	86.815	21.173	74.282	20.408	39.08747263	8.281788024	11.21100314	8	0.327
4	1260.6608	560.0881	1185	512	10.6087	TRUE	2047	0.5821	y	4056	1034	50	4056	4961	1	3	desktop	5.657	0.123	3.625	3.421	110.566	56.081	130.448	56.824	110.974	58.507	90.277	56.405	48.11869459	4.307669571	14.3763858	4	0.451
5	752.1145	453.5683	670	406	12.3283	TRUE	1372	0.5821	y	3864	904	25	3864	4973	1	3	desktop	5.657	0.101	4.059	2.797	112.07	55.525	129.998	56.739	112.34	56.553	93.871	54.69	48.53053786	3.851808677	12.82310869	4	0.35
6	1143.8326	377.9736	1051	336	18.3852	TRUE	1116	0.5821	y	2976	2097	75	5397	2976	2	3	desktop	11.314	0.074	4.592	2.251	109.283	57.262	123.686	55.523	115.71	57.406	88.452	59.849	48.75793929	-1.568908957	16.21515908	2	0.418
7	624.978	702.6872	549	659	6.264	TRUE	2581	0.5821	y	2818	1296	75	5006	2818	2	3	desktop	45.255	0.08	3.885	2.093	105.053	48.979	119.742	54.583	103.185	48.649	92.232	44.21	44.92648469	4.677770971	8.604983211	1	0.34
8	396.4758	457.0044	1076	820	854.2269	FALSE	13898	0.5821	y	5006	1296	75	5006	2818	1	3	desktop	45.255	0.074	3.359	1.672	103.516	41.962	110.356	43.37	104	42.517	96.193	40.433	44.35713397	1.007044972	5.289348659	7	0.404
8	NA	NA	1076	820	NA	FALSE	NA	0.5821	y	5006	1296	75	5006	2818	1	3	desktop	45.255	0.074	3.359	1.672	103.516	41.962	110.356	43.37	104	42.517	96.193	40.433	44.35713397	1.007044972	5.289348659	7	0.404
9	1238.326	673.4802	1159	624	12.7373	TRUE	1901	0.5821	y	4961	1034	50	4056	4961	2	3	desktop	32	0.077	4.125	2.392	112.079	53.115	117.249	54.304	112.598	53.72	106.391	51.834	47.71212349	0.599841263	4.083177023	7	0.449
10	257.3128	135.7269	653	465	596.7152	FALSE	3768	0.5821	y	4973	904	25	3864	4973	2	3	desktop	16	0.073	3.66	1.767	105.386	45.393	111.34	46.439	105.924	45.882	98.894	44.309	45.07164262	0.76481337	4.700192196	7	0.303
10	745.2423	530.8811	653	465	33.2081	TRUE	9060	0.5821	y	4973	904	25	3864	4973	2	3	desktop	16	0.073	3.66	1.767	105.386	45.393	111.34	46.439	105.924	45.882	98.894	44.309	45.07164262	0.76481337	4.700192196	7	0.303
11	800.2203	712.9956	716	665	13.9704	TRUE	1274	0.5821	y	5397	2097	75	5397	2976	1	3	desktop	32	0.078	2.2	1.132	95.75	27.718	118.243	27.98	91.8	29.134	77.206	28.177	41.26001394	8.547547622	12.54036076	8	0.277
12	1219.4273	400.3084	1142	365	3.2703	TRUE	2364	0.5821	y	2952	269	50	2952	2941	1	3	desktop	8	0.074	4.626	2.246	103.696	57.658	124.302	53.802	114.246	58.154	72.54	64.994	48.09997718	-2.601882659	24.51342715	2	0.289
1	914.744	177.0307	834	142	6.2523	TRUE	1987	0.7513	n	2993	1132	25	4913	2993	2	4	desktop	8	0.074	4.384	2.185	114.671	54.69	119.587	53.194	115.397	55.233	109.029	56.162	48.78581902	0.383824348	4.09013458	2	0.259
2	1381.9454	348.7372	1291	321	18.6967	TRUE	1599	0.7513	n	5241	1776	75	5241	2803	1	4	desktop	64	0.084	3.738	1.992	105.032	47.039	111.247	48.142	105.651	47.471	98.199	46.199	44.9662813	0.759986494	4.965610807	6	0.35
3	1053.1741	123.7884	992	71	20.6129	TRUE	1370	0.7513	n	2803	1776	75	5241	2803	2	4	desktop	64	0.074	3.911	1.861	90.581	48.091	102.871	53.172	88.014	49.839	80.857	41.932	38.63813975	4.779855917	6.390222666	1	0.288
4	1014.5734	831.9113	940	784	10.42	TRUE	6526	0.7513	n	5054	961	25	3981	5054	2	4	desktop	22.627	0.071	4.194	2.105	112.458	52.305	118.286	53.171	113.067	52.925	106.021	51.269	47.92825171	0.66845845	4.625941872	7	0.381
5	1284.7782	641.57	1161	581	53.9586	TRUE	1585	0.7513	n	3981	961	25	3981	5054	1	4	desktop	5.657	0.117	3.771	3.321	109.176	56.454	128.598	57.11	109.366	59.349	89.564	57.499	47.47252431	4.358307951	13.87747319	4	0.351
6	841.5358	625.5973	749	597	19.6663	TRUE	2588	0.7513	n	3428	2033	50	5376	3428	2	4	desktop	8	0.095	2.806	1.899	95.98	37.901	102.902	38.839	104.066	39.545	80.972	36.187	43.3384085	-4.773883054	12.89871017	3	0.404
7	1033.2082	688.157	973	643	16.6561	TRUE	1100	0.7513	n	5376	2033	50	5376	3428	1	4	desktop	32	0.084	2.024	1.144	90.937	25.991	111.542	25.323	86.972	27.197	74.296	27.133	39.11438935	8.122415928	11.23707104	8	0.345
8	893.4471	903.7884	1006	669	272.211	FALSE	6033	0.7513	n	3112	960	75	3981	3112	2	4	desktop	5.657	0.073	4.386	2.111	108.33	54.658	126.34	51.797	113.104	55.799	85.546	58.3	48.20970226	0.643971181	17.20604039	2	0.398
8	844.198	914.4369	1006	669	315.1396	FALSE	6649	0.7513	n	3112	960	75	3981	3112	2	4	desktop	5.657	0.073	4.386	2.111	108.33	54.658	126.34	51.797	113.104	55.799	85.546	58.3	48.20970226	0.643971181	17.20604039	2	0.398
8	427.5768	328.7713	1006	669	754.7455	FALSE	14970	0.7513	n	3112	960	75	3981	3112	2	4	desktop	5.657	0.073	4.386	2.111	108.33	54.658	126.34	51.797	113.104	55.799	85.546	58.3	48.20970226	0.643971181	17.20604039	2	0.398
8	NA	NA	1006	669	NA	FALSE	NA	0.7513	n	3112	960	75	3981	3112	2	4	desktop	5.657	0.073	4.386	2.111	108.33	54.658	126.34	51.797	113.104	55.799	85.546	58.3	48.20970226	0.643971181	17.20604039	2	0.398
9	573.9932	951.7065	1083	445	749.1453	FALSE	10091	0.7513	n	3981	960	75	3981	3112	1	4	desktop	5.657	0.117	3.771	3.321	109.176	56.454	128.598	57.11	109.366	59.349	89.564	57.499	47.47252431	4.358307951	13.87747319	4	0.488
9	1142.3549	433.9249	1083	445	51.0324	TRUE	14714	0.7513	n	3981	960	75	3981	3112	1	4	desktop	5.657	0.117	3.771	3.321	109.176	56.454	128.598	57.11	109.366	59.349	89.564	57.499	47.47252431	4.358307951	13.87747319	4	0.488
10	1602.901	155.7338	969	816	894.0067	FALSE	3307	0.7513	n	2931	308	50	2976	2931	2	4	desktop	128	0.066	4.541	1.93	115.34	55.345	128.011	54.605	119.407	55.823	98.602	56.325	50.42223667	-0.333389132	12.64810698	2	0.318
10	804.2662	244.9147	969	816	654.1012	FALSE	5643	0.7513	n	2931	308	50	2976	2931	2	4	desktop	128	0.066	4.541	1.93	115.34	55.345	128.011	54.605	119.407	55.823	98.602	56.325	50.42223667	-0.333389132	12.64810698	2	0.318
10	649.8635	303.4812	969	816	676.6567	FALSE	6019	0.7513	n	2931	308	50	2976	2931	2	4	desktop	128	0.066	4.541	1.93	115.34	55.345	128.011	54.605	119.407	55.823	98.602	56.325	50.42223667	-0.333389132	12.64810698	2	0.318
10	1039.8635	831.9113	969	816	21.9815	TRUE	7666	0.7513	n	2931	308	50	2976	2931	2	4	desktop	128	0.066	4.541	1.93	115.34	55.345	128.011	54.605	119.407	55.823	98.602	56.325	50.42223667	-0.333389132	12.64810698	2	0.318
11	1262.1502	737.4061	1190	700	2.8514	TRUE	1076	0.7513	n	4913	1132	25	4913	2993	1	4	desktop	11.314	0.089	4.251	2.683	115.82	55.962	122.851	56.63	116.5	56.683	108.109	55.123	49.36435941	0.865343262	5.503110842	7	0.348
12	1226.2116	312.7986	1141	302	28.5874	TRUE	1058	0.7513	n	2976	308	50	2976	2931	1	4	desktop	11.314	0.074	4.592	2.251	109.283	57.262	123.686	55.523	115.71	57.406	88.452	59.849	48.75793929	-1.568908957	16.21515908	2	0.378
1	1171.9901	525.9208	1096	476	12.4602	TRUE	1724	0.4316	n	3838	426	75	3094	3838	2	5	desktop	8	0.081	4.421	2.116	106.958	54.872	126.428	59.51	106.682	57.079	87.765	51.79	46.47022163	4.746037007	13.52530282	4	0.405
2	900.9208	391.5446	778	574	225.1151	FALSE	11710	0.4316	n	3446	1693	25	5183	3446	2	5	desktop	8	0.093	3.569	2.241	94.696	47.323	103.687	48.592	103.322	53.114	77.078	41.578	43.10200269	-4.634950425	14.90691285	3	0.388
2	92.3465	959.1683	778	574	836.3414	FALSE	14640	0.4316	n	3446	1693	25	5183	3446	2	5	desktop	8	0.093	3.569	2.241	94.696	47.323	103.687	48.592	103.322	53.114	77.078	41.578	43.10200269	-4.634950425	14.90691285	3	0.388
2	NA	NA	778	574	NA	FALSE	NA	0.4316	n	3446	1693	25	5183	3446	2	5	desktop	8	0.093	3.569	2.241	94.696	47.323	103.687	48.592	103.322	53.114	77.078	41.578	43.10200269	-4.634950425	14.90691285	3	0.388
3	701.6733	711.2673	550	353	329.8037	FALSE	11944	0.4316	n	2806	104	50	2806	4053	1	5	desktop	90.51	0.077	3.815	1.935	106.785	47.535	122.132	53.412	104.86	47.609	93.362	42.246	45.66032839	4.867777026	8.996565586	1	0.391
3	NA	NA	550	353	NA	FALSE	NA	0.4316	n	2806	104	50	2806	4053	1	5	desktop	90.51	0.077	3.815	1.935	106.785	47.535	122.132	53.412	104.86	47.609	93.362	42.246	45.66032839	4.867777026	8.996565586	1	0.391
4	NA	NA	724	642	NA	FALSE	NA	0.4316	n	3094	426	75	3094	3838	1	5	desktop	8	0.07	4.529	2.105	111.296	56.065	129.464	52.252	116.247	57.462	88.177	60.429	49.44682509	0.533082515	17.40139627	2	0.28
5	961.1584	417.0297	880	373	8.9757	TRUE	2486	0.4316	n	5183	1693	25	5183	3446	1	5	desktop	45.255	0.075	3.197	1.589	99.597	39.762	104.716	40.383	103.381	40.922	90.694	38.394	43.52585112	-1.931293536	7.349300612	5	0.426
6	1058.4653	868.8119	978	827	6.9615	TRUE	2572	0.4316	n	5379	2045	50	5379	2776	1	5	desktop	22.627	0.077	2.016	0.92	91.898	24.867	113.216	25.838	87.882	25.506	74.595	24.957	39.56056142	8.346197147	11.69990417	8	0.209
7	701.6733	875.7624	616	780	59.2319	TRUE	6822	0.4316	n	4928	1146	75	4928	5454	1	5	desktop	16	0.076	4.345	2.136	110.439	53.913	115.863	54.064	110.848	54.606	104.607	53.607	47.04181783	0.740987103	4.164882444	7	0.314
8	490.8416	565.3069	634	276	333.1664	FALSE	10404	0.4316	n	2776	2045	50	5379	2776	2	5	desktop	64	0.076	3.981	2.063	107.95	49.807	122.64	54.638	106.862	50.685	94.348	44.645	46.29271948	4.057692514	9.305387371	1	0.31
8	597.4158	725.1683	634	276	426.523	FALSE	11348	0.4316	n	2776	2045	50	5379	2776	2	5	desktop	64	0.076	3.981	2.063	107.95	49.807	122.64	54.638	106.862	50.685	94.348	44.645	46.29271948	4.057692514	9.305387371	1	0.31
8	597.4158	725.1683	634	276	426.523	FALSE	12808	0.4316	n	2776	2045	50	5379	2776	2	5	desktop	64	0.076	3.981	2.063	107.95	49.807	122.64	54.638	106.862	50.685	94.348	44.645	46.29271948	4.057692514	9.305387371	1	0.31
8	NA	NA	634	276	NA	FALSE	NA	0.4316	n	2776	2045	50	5379	2776	2	5	desktop	64	0.076	3.981	2.063	107.95	49.807	122.64	54.638	106.862	50.685	94.348	44.645	46.29271948	4.057692514	9.305387371	1	0.31
9	1167.3564	180.7129	753	594	564.2445	FALSE	6017	0.4316	n	2869	1912	25	5303	2869	2	5	desktop	90.51	0.082	3.742	1.953	94.842	46.869	111.192	53.032	92.794	47.549	80.54	40.766	40.85175753	5.392440373	9.828163152	1	0.246
9	1222.9604	945.2673	753	594	504.4241	FALSE	12442	0.4316	n	2869	1912	25	5303	2869	2	5	desktop	90.51	0.082	3.742	1.953	94.842	46.869	111.192	53.032	92.794	47.549	80.54	40.766	40.85175753	5.392440373	9.828163152	1	0.246
9	NA	NA	753	594	NA	FALSE	NA	0.4316	n	2869	1912	25	5303	2869	2	5	desktop	90.51	0.082	3.742	1.953	94.842	46.869	111.192	53.032	92.794	47.549	80.54	40.766	40.85175753	5.392440373	9.828163152	1	0.246
10	859.2178	660.297	790	632	10.8687	TRUE	1681	0.4316	n	5303	1912	25	5303	2869	1	5	desktop	90.51	0.084	3.846	2.113	112.834	48.927	119.299	50.696	113.482	49.615	105.722	47.422	48.12904531	0.774410003	5.103609113	6	0.376
11	1130.2871	229.3663	1073	164	33.0194	TRUE	1426	0.4316	n	5454	1146	75	4928	5454	2	5	desktop	64	0.076	1.69	0.83	100.532	21.059	121.84	27.254	95.64	19.714	84.117	18.498	42.8665283	8.796672612	10.63847714	8	0.379
12	798.9802	729.802	518	496	284.5388	FALSE	2266	0.4316	n	4053	104	50	2806	4053	2	5	desktop	5.657	0.124	3.572	3.457	111.026	55.881	130.174	56.538	111.419	58.082	91.485	56.149	48.24045366	4.108113934	13.82903626	4	0.354
12	884.703	822.4752	518	496	410.606	FALSE	7146	0.4316	n	4053	104	50	2806	4053	2	5	desktop	5.657	0.124	3.572	3.457	111.026	55.881	130.174	56.538	111.419	58.082	91.485	56.149	48.24045366	4.108113934	13.82903626	4	0.354
12	727.1584	762.2376	518	496	265.178	FALSE	9052	0.4316	n	4053	104	50	2806	4053	2	5	desktop	5.657	0.124	3.572	3.457	111.026	55.881	130.174	56.538	111.419	58.082	91.485	56.149	48.24045366	4.108113934	13.82903626	4	0.354
12	583.5149	549.0891	518	496	18.248	TRUE	11626	0.4316	n	4053	104	50	2806	4053	2	5	desktop	5.657	0.124	3.572	3.457	111.026	55.881	130.174	56.538	111.419	58.082	91.485	56.149	48.24045366	4.108113934	13.82903626	4	0.354
1	750.3267	303.505	670	255	12.2263	TRUE	2489	0.4316	y	4991	1266	75	4991	3440	1	6	desktop	22.627	0.076	3.399	1.838	103.242	43.147	110.007	44.263	103.815	43.677	95.904	41.885	44.26420132	0.921874748	5.326210751	7	0.378
2	831.4158	178.396	742	108	35.9161	TRUE	1197	0.4316	y	5382	2057	50	5382	3112	1	6	desktop	16	0.077	1.663	0.849	90.93	20.979	111.693	23.142	86.815	21.173	74.282	20.408	39.08747263	8.281788024	11.21100314	8	0.419
3	578.8812	530.5545	1265	325	779.4512	FALSE	4391	0.4316	y	3112	2057	50	5382	3112	2	6	desktop	5.657	0.073	4.386	2.111	108.33	54.658	126.34	51.797	113.104	55.799	85.546	58.3	48.20970226	0.643971181	17.20604039	2	0.496
3	662.2871	442.5149	1265	325	682.42	FALSE	7104	0.4316	y	3112	2057	50	5382	3112	2	6	desktop	5.657	0.073	4.386	2.111	108.33	54.658	126.34	51.797	113.104	55.799	85.546	58.3	48.20970226	0.643971181	17.20604039	2	0.496
3	701.6733	454.099	1265	325	644.8654	FALSE	8168	0.4316	y	3112	2057	50	5382	3112	2	6	desktop	5.657	0.073	4.386	2.111	108.33	54.658	126.34	51.797	113.104	55.799	85.546	58.3	48.20970226	0.643971181	17.20604039	2	0.496
3	701.6733	458.7327	1265	325	645.5399	FALSE	9516	0.4316	y	3112	2057	50	5382	3112	2	6	desktop	5.657	0.073	4.386	2.111	108.33	54.658	126.34	51.797	113.104	55.799	85.546	58.3	48.20970226	0.643971181	17.20604039	2	0.496
3	1359.6535	386.9109	1265	325	31.3393	TRUE	12861	0.4316	y	3112	2057	50	5382	3112	2	6	desktop	5.657	0.073	4.386	2.111	108.33	54.658	126.34	51.797	113.104	55.799	85.546	58.3	48.20970226	0.643971181	17.20604039	2	0.496
4	1283.198	458.7327	1202	423	6.4451	TRUE	1517	0.4316	y	3440	1266	75	4991	3440	2	6	desktop	8	0.1	2.811	2.044	98.221	38.805	103.531	38.791	106.757	42.2	84.374	36.066	44.2700538	-5.503174592	12.16572164	3	0.435
5	1343.4356	419.3465	1244	364	30.2589	TRUE	1470	0.4316	y	4044	1018	25	4044	5462	1	6	desktop	5.657	0.116	3.76	3.292	110.593	56.103	130.416	56.2	110.898	58.479	90.465	57.227	48.09856757	4.365624357	14.23757558	4	0.432
6	1127.9703	254.8515	1043	205	15.8734	TRUE	7780	0.4316	y	2815	128	50	2815	5027	1	6	desktop	90.51	0.082	4.045	2.197	104.201	51.069	118.926	56.806	102.671	51.268	91.007	45.756	44.67110687	4.441776936	8.968971439	1	0.345
7	949.5743	579.2079	874	541	0.9116	TRUE	1484	0.4316	y	3080	406	25	3080	5253	1	6	desktop	8	0.082	4.365	2.386	112.046	55.753	122.953	55.919	115.21	57.083	97.975	55.376	48.75838333	-0.096275616	10.62367618	2	0.279
8	1250.7624	634.8119	1188	589	14.7935	TRUE	1707	0.4316	y	5191	1710	75	5191	3148	1	6	desktop	90.51	0.086	2.364	1.239	79.365	29.608	81.619	30.124	82.722	33.377	73.753	25.66	34.82655619	-2.299314684	5.107332146	5	0.328
9	917.1386	562.9901	855	530	13.6292	TRUE	1037	0.4316	y	5253	406	25	3080	5253	2	6	desktop	90.51	0.081	4.567	2.233	111.497	56.509	117.905	58.355	112.06	56.99	104.526	55.129	47.56828676	0.830115915	4.993431652	6	0.192
10	646.0693	518.9703	551	467	24.742	TRUE	1202	0.4316	y	5027	128	50	2815	5027	2	6	desktop	16	0.074	4.064	2.055	110.024	50.748	115.837	51.78	110.524	51.48	103.711	49.566	46.9231487	0.753952535	4.528323791	7	0.349
11	1123.3366	301.1881	1061	241	25.9829	TRUE	1578	0.4316	y	3148	1710	75	5191	3148	2	6	desktop	11.314	0.074	4.438	2.325	112.316	55.877	127.852	54.334	114.34	56.761	94.757	57.453	48.89815031	1.925432617	12.78012134	2	0.311
12	810.5644	203.8812	716	156	22.148	TRUE	1603	0.4316	y	5462	1018	25	4044	5462	2	6	desktop	64	0.079	1.8	0.864	99.302	22.401	122.847	29.464	94.18	20.795	80.879	19.323	42.50612575	9.633610689	12.11446205	8	0.412
1	835.0649	572.3377	772	550	19.2962	TRUE	2092	0.5923	n	2836	164	50	2836	4994	1	7	desktop	128	0.067	4.326	1.397	84.711	50.712	102.137	59.037	84.367	52.661	67.629	42.003	37.19539985	4.577864936	12.53132005	1	0.276
2	990.3896	825.5844	900	782	16.5487	TRUE	1363	0.5923	n	5403	2125	25	5403	5229	1	7	desktop	32	0.077	2.387	1.199	101.092	29.964	122.282	31.815	97.163	30.696	83.831	29.701	43.32413134	8.034174194	11.45558799	8	0.396
3	1068.0519	957.2727	1004	915	11.9431	TRUE	1134	0.5923	n	2970	293	50	2970	3407	1	7	desktop	11.314	0.075	4.343	2.144	107.3	54.297	119.918	52.978	113.742	54.809	88.241	56.021	47.84485192	-2.057033615	15.03452797	2	0.246
4	NA	NA	901	56	NA	FALSE	NA	0.5923	n	4988	1257	75	4988	3858	1	7	desktop	16	0.077	3.45	1.773	105.629	43.3	112.99	44.199	106.474	43.843	97.425	42.278	45.3414966	0.839273551	5.988302464	7	0.376
5	924.5455	705.7143	883	625	54.6505	TRUE	1615	0.5923	n	4994	164	50	2836	4994	2	7	desktop	22.627	0.077	3.231	1.801	104.043	41.211	110.88	42.174	104.701	41.708	96.549	40.101	44.61617718	0.870071362	5.452070144	7	0.332
6	968.4416	143.5065	1114	883	807.6911	FALSE	2452	0.5923	n	2857	1954	25	5320	2857	2	7	desktop	64	0.082	3.876	2.188	105.854	49.378	118.556	52.533	104.144	50.967	94.861	45.173	45.14313964	4.052541549	7.316646138	1	0.182
6	NA	NA	1114	883	NA	FALSE	NA	0.5923	n	2857	1954	25	5320	2857	2	7	desktop	64	0.082	3.876	2.188	105.854	49.378	118.556	52.533	104.144	50.967	94.861	45.173	45.14313964	4.052541549	7.316646138	1	0.182
7	1831.1688	91.1688	885	232	889.234	FALSE	12357	0.5923	n	2767	615	75	3428	2767	2	7	desktop	64	0.087	3.461	2.054	105.166	44.623	119.628	49.116	103.698	44.585	92.171	40.858	45.05710899	4.316203086	8.824197689	1	0.229
7	NA	NA	885	232	NA	FALSE	NA	0.5923	n	2767	615	75	3428	2767	2	7	desktop	64	0.087	3.461	2.054	105.166	44.623	119.628	49.116	103.698	44.585	92.171	40.858	45.05710899	4.316203086	8.824197689	1	0.229
8	1356.7532	315.7143	1250	274	32.0317	TRUE	1461	0.5923	n	3407	293	50	2970	3407	2	7	desktop	5.657	0.097	3.542	2.462	85.769	48.51	93.565	53.613	96.082	52.837	67.661	40.76	39.83329576	-6.242026852	15.95383187	3	0.286
9	NA	NA	670	890	NA	FALSE	NA	0.5923	n	5320	1954	25	5320	2857	1	7	desktop	45.255	0.09	4.285	2.635	110.427	55.742	117	57.454	110.988	56.299	103.294	54.396	47.14921665	0.870144773	5.11512432	6	0.363
10	885.7143	830.6494	789	765	35.5513	TRUE	7086	0.5923	n	5229	2125	25	5403	5229	2	7	desktop	64	0.084	4.066	2.08	104.567	50.806	110.907	52.326	105.121	51.265	97.672	49.503	44.76899298	0.838614341	4.995600993	6	0.315
11	1790.6494	281.9481	941	766	933.8619	FALSE	10111	0.5923	n	3428	615	75	3428	2767	1	7	desktop	8	0.095	2.806	1.899	95.98	37.901	102.902	38.839	104.066	39.545	80.972	36.187	43.3384085	-4.773883054	12.89871017	3	0.403
11	NA	NA	941	766	NA	FALSE	NA	0.5923	n	3428	615	75	3428	2767	1	7	desktop	8	0.095	2.806	1.899	95.98	37.901	102.902	38.839	104.066	39.545	80.972	36.187	43.3384085	-4.773883054	12.89871017	3	0.403
12	521.039	455.8442	449	409	9.8021	TRUE	1467	0.5923	n	3858	1257	75	4988	3858	2	7	desktop	5.657	0.1	4.027	2.746	112.46	54.753	128.899	56.049	112.723	55.983	95.759	53.911	48.57147608	3.456939831	11.75139003	4	0.469
1	1343.4356	718.2178	1252	658	28.0398	TRUE	1826	0.4316	y	5148	1628	50	5148	4988	1	8	desktop	32	0.072	3.306	1.491	89.087	40.29	94.446	43.257	94.405	42.879	78.409	35.152	39.64270877	-3.086453802	9.196435268	5	0.26
2	1125.6535	217.7822	1063	166	18.879	TRUE	1562	0.4316	y	2762	3	75	2762	3431	1	8	desktop	64	0.084	3.704	2.087	105.054	47.141	119.332	52.109	104.025	47.299	91.805	42.734	45.11046731	3.939244208	9.11461778	1	0.328
3	687.7723	917.4653	622	877	9.6925	TRUE	1230	0.4316	y	5457	1989	75	5326	5457	2	8	desktop	32	0.077	1.514	0.774	94.953	19.099	116.301	23.544	90.079	18.71	78.477	18.539	40.60057083	8.923841179	10.81997495	8	0.261
4	963.4752	449.4653	904	405	17.0157	TRUE	1041	0.4316	y	3852	868	25	3852	5472	1	8	desktop	8	0.101	4.098	2.845	111.406	55.823	127.808	56.851	111.647	56.977	94.763	55.421	48.1430741	3.474643609	11.72574972	4	0.382
5	1167.3564	576.8911	1086	534	8.3348	TRUE	1251	0.4316	y	5063	1226	50	4967	5063	2	8	desktop	16	0.075	4.226	2.124	110.232	52.952	116.234	53.808	110.57	53.691	103.891	51.881	46.97680251	0.918710012	4.502725695	7	0.294
6	812.8812	938.3168	748	899	10.2806	TRUE	2668	0.4316	y	2845	181	25	2845	2987	1	8	desktop	90.51	0.071	4.367	1.426	83.672	51.244	101.232	60.841	82.875	52.367	66.909	41.861	36.6535014	4.981498581	12.21690792	1	0.333
7	337.9307	166.8119	1126	846	1121.8425	FALSE	8293	0.4316	y	2987	181	25	2845	2987	2	8	desktop	8	0.071	4.459	2.219	111.91	55.645	121.088	55.128	113.1	56.283	101.541	56.217	48.07604162	0.971386016	7.529597038	2	0.388
7	NA	NA	1126	846	NA	FALSE	NA	0.4316	y	2987	181	25	2845	2987	2	8	desktop	8	0.071	4.459	2.219	111.91	55.645	121.088	55.128	113.1	56.283	101.541	56.217	48.07604162	0.971386016	7.529597038	2	0.388
8	1016.7624	456.4158	920	410	23.5179	TRUE	1374	0.4316	y	5472	868	25	3852	5472	2	8	desktop	45.255	0.076	1.501	0.657	95.733	18.401	115.561	22.424	91.498	17.662	80.141	17.477	40.94852704	7.995036341	10.27635101	8	0.371
9	662.2871	289.604	579	246	10.2925	TRUE	4065	0.4316	y	4988	1628	50	5148	4988	2	8	desktop	16	0.077	3.45	1.773	105.629	43.3	112.99	44.199	106.474	43.843	97.425	42.278	45.3414966	0.839273551	5.988302464	7	0.405
10	1222.9604	132.0594	1002	863	782.1799	FALSE	9966	0.4316	y	3431	3	75	2762	3431	2	8	desktop	11.314	0.095	3.185	2.202	98.639	43.244	105.881	44.578	106.485	45.106	83.55	41.017	44.37371851	-4.502971604	12.8311418	3	0.368
10	NA	NA	1002	863	NA	FALSE	NA	0.4316	y	3431	3	75	2762	3431	2	8	desktop	11.314	0.095	3.185	2.202	98.639	43.244	105.881	44.578	106.485	45.106	83.55	41.017	44.37371851	-4.502971604	12.8311418	3	0.368
11	NA	NA	1340	446	NA	FALSE	NA	0.4316	y	5326	1989	75	5326	5457	1	8	desktop	128	0.081	3.94	1.924	106.683	48.834	115.207	51.233	107.246	49.478	97.595	46.686	45.77099822	1.317161126	6.5266657	6	0.402
12	907.8713	361.4257	832	305	18.9458	TRUE	1326	0.4316	y	4967	1226	50	4967	5063	1	8	desktop	22.627	0.081	4.109	2.436	111.791	53.368	118.33	54.331	112.581	54.129	104.462	52.209	47.75299942	0.68371965	5.301342174	7	0.328
1	615.9505	398.495	537	368	8.0421	TRUE	1436	0.4316	y	5439	2160	75	5439	5279	1	9	desktop	32	0.074	2.246	1.14	88.893	28.255	103.862	27.884	86.516	29.151	76.302	28.721	38.19806991	5.361472158	8.598307746	8	0.282
2	1114.0693	834.0594	1058	778	26.5108	TRUE	1195	0.4316	y	5460	2216	50	5460	3464	1	9	desktop	45.255	0.077	1.592	0.888	97.651	20.465	121.536	26.11	92.454	19.57	78.964	19.097	41.84749293	9.831351712	12.34154921	8	0.431
3	912.505	134.3762	808	68	41.2841	TRUE	4156	0.4316	y	5119	710	50	3479	5119	2	9	desktop	64	0.086	2.383	1.399	85.603	30.63	88.521	31.825	90.595	33.218	77.693	27.17	37.94817625	-3.424872284	7.174779211	5	0.365
4	1292.4653	403.1287	1187	380	33.6849	TRUE	1341	0.4316	y	3464	2216	50	5460	3464	2	9	desktop	5.657	0.093	3.76	2.399	103.742	50.024	113.457	53.69	111.591	51.754	86.178	45.966	46.59747844	-3.854500036	14.44236806	3	0.337
5	1287.8317	664.9307	1227	633	15.2236	TRUE	3915	0.4316	y	5226	1732	25	5226	2839	1	9	desktop	45.255	0.091	4.206	2.687	112.294	55.293	118.53	56.708	112.836	55.732	105.515	54.188	47.87110411	0.807229211	4.847372618	6	0.296
6	567.297	706.6337	473	660	21.3495	TRUE	1697	0.4316	y	3479	710	50	3479	5119	1	9	desktop	8	0.094	3.714	2.417	100.667	49.691	111.563	51.345	110.034	53.68	80.404	45.531	45.85357911	-4.648371564	16.79366877	3	0.406
7	1046.8812	956.8515	964	909	13.0102	TRUE	2024	0.4316	y	5103	2232	75	5462	5103	2	9	desktop	45.255	0.075	4.066	2.031	105.112	50.511	112.271	51.348	110.748	52.006	92.316	49.007	46.38505151	-2.851651638	10.50333862	5	0.24
8	1023.7129	910.5149	956	868	8.846	TRUE	6065	0.4316	y	5279	2160	75	5439	5279	2	9	desktop	90.51	0.082	4.23	2.182	113.511	52.956	121.052	54.929	114.245	53.681	105.236	51.25	48.49065966	0.941924334	5.930558421	6	0.387
9	694.7228	310.4554	643	260	26.6397	TRUE	2760	0.4316	y	4994	1270	25	4994	5148	1	9	desktop	22.627	0.077	3.231	1.801	104.043	41.211	110.88	42.174	104.701	41.708	96.549	40.101	44.61617718	0.870071362	5.452070144	7	0.375
10	720.2079	189.9802	635	171	21.1467	TRUE	1838	0.4316	y	5462	2232	75	5462	5103	1	9	desktop	64	0.079	1.8	0.864	99.302	22.401	122.847	29.464	94.18	20.795	80.879	19.323	42.50612575	9.633610689	12.11446205	8	0.195
11	815.198	210.8317	730	170	10.7285	TRUE	2541	0.4316	y	2839	1732	25	5226	2839	2	9	desktop	64	0.073	4.221	1.837	88.616	51.192	107.199	59.097	87.969	52.253	70.68	43.836	38.83585684	5.078940915	12.99396191	1	0.294
12	738.7426	315.0891	639	264	28.2287	TRUE	1600	0.4316	y	5148	1270	25	4994	5148	2	9	desktop	32	0.072	3.306	1.491	89.087	40.29	94.446	43.257	94.405	42.879	78.409	35.152	39.64270877	-3.086453802	9.196435268	5	0.218
1	954.2079	748.3366	859	716	20.8571	TRUE	1183	0.4316	y	4047	2243	50	5467	4047	2	10	desktop	5.657	0.122	3.611	3.392	110.123	55.88	129.895	56.096	110.613	58.455	89.861	56.767	47.95437482	4.223515407	14.38635501	4	0.394
2	884.703	903.5644	806	846	20.4032	TRUE	4544	0.4316	y	4035	1001	50	4035	3112	1	10	desktop	5.657	0.125	3.553	3.383	110.251	55.644	132.124	56.468	110.764	58.424	87.864	55.766	48.17928444	4.8015807	15.9040849	4	0.463
3	819.8317	213.1485	736	182	10.8784	TRUE	3147	0.4316	y	3112	1001	50	4035	3112	2	10	desktop	5.657	0.073	4.386	2.111	108.33	54.658	126.34	51.797	113.104	55.799	85.546	58.3	48.20970226	0.643971181	17.20604039	2	0.406
4	954.2079	613.9604	898	565	22.011	TRUE	1441	0.4316	y	5015	1312	25	5015	5188	1	10	desktop	22.627	0.073	3.455	1.69	105.202	42.73	111.171	43.805	105.594	43.062	98.841	41.643	44.96007063	0.881858165	4.56988493	7	0.424
5	722.5248	593.1089	620	530	37.5956	TRUE	2243	0.4316	y	2993	336	75	2993	2833	1	10	desktop	8	0.074	4.384	2.185	114.671	54.69	119.587	53.194	115.397	55.233	109.029	56.162	48.78581902	0.383824348	4.09013458	2	0.33
6	1403.6733	651.0297	1316	601	17.8215	TRUE	1512	0.4316	y	4014	72	75	2795	4014	2	10	desktop	4	0.115	3.803	3.154	110.114	56.331	131.121	57.402	110.615	58.807	88.605	56.16	48.05184551	4.564273544	15.27841452	4	0.342
7	924.0891	491.1683	837	460	13.6469	TRUE	10323	0.4316	y	5188	1312	25	5015	5188	2	10	desktop	32	0.074	2.966	1.302	80.311	36.039	83.236	39.49	85	39.36	72.696	29.918	35.64281691	-3.210919737	6.947689562	5	0.255
8	1141.8713	444.8317	1082	414	16.5331	TRUE	1271	0.4316	y	5467	2243	50	5467	4047	1	10	desktop	45.255	0.078	1.512	0.795	97.896	19.151	117.617	23.78	93.693	18.29	82.378	17.712	41.83129056	7.895150064	10.1796432	8	0.422
9	1039.9307	428.6139	973	381	12.9385	TRUE	909	0.4316	y	3074	397	25	3074	4991	1	10	desktop	8	0.067	5.595	1.411	129.455	65.219	141.098	62.481	131.572	65.859	115.696	68.5	55.3925716	0.791778265	9.875943333	2	0.212
10	1111.7525	507.3861	1027	458	15.375	TRUE	1024	0.4316	y	4991	397	25	3074	4991	2	10	desktop	22.627	0.076	3.399	1.838	103.242	43.147	110.007	44.263	103.815	43.677	95.904	41.885	44.26420132	0.921874748	5.326210751	7	0.385
11	924.0891	803.9406	816	759	33.9154	TRUE	1895	0.4316	y	2833	336	75	2993	2833	2	10	desktop	45.255	0.071	4.346	1.804	89.006	52.392	105.461	61.005	88.177	53.31	73.379	44.073	38.77086303	4.587996244	11.22220534	1	0.302
12	NA	NA	450	579	NA	FALSE	NA	0.4316	y	2795	72	75	2795	4014	1	10	desktop	64	0.081	3.939	1.902	104.213	48.59	117.453	53.717	103.37	48.961	91.815	43.852	44.74131577	3.543475964	8.561805479	1	0.311
1	1657.3347	473.893	590	797	1055.8246	FALSE	4702	0.8145	n	3428	620	50	3428	4994	1	11	desktop	8	0.095	2.806	1.899	95.98	37.901	102.902	38.839	104.066	39.545	80.972	36.187	43.3384085	-4.773883054	12.89871017	3	0.366
1	NA	NA	590	797	NA	FALSE	NA	0.8145	n	3428	620	50	3428	4994	1	11	desktop	8	0.095	2.806	1.899	95.98	37.901	102.902	38.839	104.066	39.545	80.972	36.187	43.3384085	-4.773883054	12.89871017	3	0.366
2	957.5446	837.2928	900	782	24.9254	TRUE	7612	0.8145	n	5403	2125	25	5403	5229	1	11	desktop	32	0.077	2.387	1.199	101.092	29.964	122.282	31.815	97.163	30.696	83.831	29.701	43.32413134	8.034174194	11.45558799	8	0.396
3	720.5981	756.2644	643	713	6.3229	TRUE	1368	0.8145	n	5285	630	75	3431	5285	2	11	desktop	128	0.081	4.086	1.837	108.519	50.029	114.936	51.39	109.135	50.673	101.485	48.87	46.38638425	0.798013605	5.076290372	6	0.259
4	831.0913	537.7335	736	502	20.1688	TRUE	972	0.8145	n	5439	2153	50	5439	4991	1	11	desktop	32	0.074	2.246	1.14	88.893	28.255	103.862	27.884	86.516	29.151	76.302	28.721	38.19806991	5.361472158	8.598307746	8	0.293
5	990.6925	665.4145	901	615	19.5616	TRUE	945	0.8145	n	5350	1240	25	4973	5350	2	11	desktop	90.51	0.08	4.293	2.163	112.434	53.505	121.125	55.323	112.967	54.228	103.209	52.03	48.08393284	1.355854108	6.55231751	6	0.411
6	813.9035	567.1983	738	479	50.7064	TRUE	766	0.8145	n	4991	2153	50	5439	4991	2	11	desktop	22.627	0.076	3.399	1.838	103.242	43.147	110.007	44.263	103.815	43.677	95.904	41.885	44.26420132	0.921874748	5.326210751	7	0.286
7	NA	NA	789	765	NA	FALSE	NA	0.8145	n	5229	2125	25	5403	5229	2	11	desktop	64	0.084	4.066	2.08	104.567	50.806	110.907	52.326	105.121	51.265	97.672	49.503	44.76899298	0.838614341	4.995600993	6	0.315
8	840.9129	518.0902	775	472	12.5047	TRUE	1173	0.8145	n	4991	591	75	3404	4991	2	11	desktop	22.627	0.076	3.399	1.838	103.242	43.147	110.007	44.263	103.815	43.677	95.904	41.885	44.26420132	0.921874748	5.326210751	7	0.344
9	1045.9391	497.2193	987	450	18.7728	TRUE	1066	0.8145	n	4973	1240	25	4973	5350	1	11	desktop	16	0.073	3.66	1.767	105.386	45.393	111.34	46.439	105.924	45.882	98.894	44.309	45.07164262	0.76481337	4.700192196	7	0.35
10	546.2644	567.1983	469	524	6.1318	TRUE	1073	0.8145	n	4994	620	50	3428	4994	2	11	desktop	22.627	0.077	3.231	1.801	104.043	41.211	110.88	42.174	104.701	41.708	96.549	40.101	44.61617718	0.870071362	5.452070144	7	0.404
11	888.7933	616.3064	804	583	10.6534	TRUE	1688	0.8145	n	3404	591	75	3404	4991	1	11	desktop	5.657	0.092	3.448	2.22	99.537	46.095	110.626	49.421	108.564	47.332	79.422	42.919	45.31849749	-4.348093265	16.6323838	3	0.377
12	NA	NA	1145	691	NA	FALSE	NA	0.8145	n	3431	630	75	3431	5285	1	11	desktop	11.314	0.095	3.185	2.202	98.639	43.244	105.881	44.578	106.485	45.106	83.55	41.017	44.37371851	-4.502971604	12.8311418	3	0.373
1	750.063	247.9958	667	212	8.2021	TRUE	1539	0.8145	y	3864	905	50	3864	4973	1	12	desktop	5.657	0.101	4.059	2.797	112.07	55.525	129.998	56.739	112.34	56.553	93.871	54.69	48.53053786	3.851808677	12.82310869	4	0.277
2	1162.5708	244.3127	1093	205	5.7238	TRUE	1050	0.8145	y	4973	905	50	3864	4973	2	12	desktop	16	0.073	3.66	1.767	105.386	45.393	111.34	46.439	105.924	45.882	98.894	44.309	45.07164262	0.76481337	4.700192196	7	0.372
3	1020.1574	121.5425	947	57	27.1052	TRUE	1770	0.8145	y	4979	1247	50	4979	5097	1	12	desktop	32	0.077	4.05	2.295	111.307	51.879	117.207	52.978	111.796	52.425	104.917	50.639	47.44074684	0.778183411	4.569443331	7	0.4
4	1401.9727	349.8951	1300	299	30.1157	TRUE	2512	0.8145	y	5003	1285	25	5003	5015	1	12	desktop	181.019	0.068	3.669	1.775	106.38	45.525	113.641	47.026	107.015	46.045	98.483	43.883	45.58361154	0.97573901	5.707926788	7	0.358
5	1303.7566	627.3557	1254	601	27.594	TRUE	7222	0.8145	y	4961	1215	75	4961	3541	1	12	desktop	32	0.077	4.125	2.392	112.079	53.115	117.249	54.304	112.598	53.72	106.391	51.834	47.71212349	0.599841263	4.083177023	7	0.261
6	1252.1931	290.9654	1178	256	2.66	TRUE	1235	0.8145	y	3541	1215	75	4961	3541	2	12	desktop	8	0.094	3.311	2.258	98.219	44.736	104.949	46.918	105.758	46.22	83.949	42.078	44.08606836	-4.404299418	12.18299945	3	0.317
7	1230.0944	676.4638	1159	630	9.7777	TRUE	1566	0.8145	y	2785	45	75	2785	5294	1	12	desktop	64	0.078	3.918	2.039	106.3	49.057	120.327	52.688	105.394	51.167	93.178	43.932	45.62595774	3.769394112	9.032580146	1	0.296
8	1026.2959	714.5226	957	664	14.217	TRUE	3537	0.8145	y	5373	1201	25	4955	5373	2	12	desktop	22.627	0.083	1.789	0.979	90.588	22.839	109.397	23.608	86.761	23.589	75.605	22.756	38.84834647	7.508809825	10.02635238	8	0.424
9	781.9832	638.405	737	598	30.157	TRUE	936	0.8145	y	4955	1201	25	4955	5373	1	12	desktop	22.627	0.074	4.071	1.979	107.108	50.518	111.813	51.602	107.476	51.103	102.034	49.367	45.6445084	0.627260606	3.644623605	7	0.256
10	715.6873	720.6611	644	684	3.4173	TRUE	1952	0.8145	y	5294	45	75	2785	5294	2	12	desktop	128	0.076	4.508	1.889	107.683	54.584	115.205	56.338	108.29	55.31	99.554	53.201	46.11913614	1.052048129	5.851361074	6	0.449
11	1457.2193	581.9307	1346	534	37.6914	TRUE	13454	0.8145	y	5015	1285	25	5003	5015	2	12	desktop	22.627	0.073	3.455	1.69	105.202	42.73	111.171	43.805	105.594	43.062	98.841	41.643	44.96007063	0.881858165	4.56988493	7	0.417
12	1247.2823	184.1553	1161	148	11.3621	TRUE	5846	0.8145	y	5097	1247	50	4979	5097	2	12	desktop	22.627	0.074	4.117	2.205	108.322	51.888	116.298	53.126	112.343	53.741	96.325	49.509	47.29867419	-1.439638698	9.460513443	5	0.368
1	836.6912	391.4338	733	344	30.3622	TRUE	2005	0.6974	n	3861	899	50	3861	5247	1	13	desktop	5.657	0.106	3.989	2.906	113.706	55.593	131.924	56.99	113.946	56.764	95.246	54.557	49.19532406	3.931496141	12.96576716	4	0.447
2	875.4044	498.9706	821	442	28.3422	TRUE	3489	0.6974	n	2866	222	75	2866	5442	1	13	desktop	64	0.076	3.952	1.997	88.666	49.124	103.167	55.255	87.003	50.795	75.829	42.222	38.25229013	4.686390107	8.955774983	1	0.409
3	1308.4191	564.9265	1258	515	27.5434	TRUE	2902	0.6974	n	5074	2177	50	5445	5074	2	13	desktop	90.51	0.079	2.45	1.244	81.26	30.467	83.838	32.422	85.194	32.394	74.748	27.086	35.80951643	-2.68274743	5.911590655	5	0.206
4	1219.5221	553.4559	1153	502	16.3292	TRUE	1511	0.6974	n	3080	403	25	3080	4946	1	13	desktop	8	0.082	4.365	2.386	112.046	55.753	122.953	55.919	115.21	57.083	97.975	55.376	48.75838333	-0.096275616	10.62367618	2	0.305
5	746.3603	412.9412	655	364	19.964	TRUE	1735	0.6974	n	4946	403	25	3080	4946	2	13	desktop	16	0.069	3.923	1.798	106.696	48.146	111.48	49.112	107.054	48.682	101.554	47.131	45.48041664	0.652446109	3.692298302	7	0.336
6	984.375	519.0441	914	457	24.9761	TRUE	1326	0.6974	n	5364	1464	75	5086	5364	2	13	desktop	32	0.078	1.872	0.81	92.083	22.822	114.786	23.091	87.251	23.7	74.214	23.68	39.55581377	9.360929007	11.9544342	8	0.301
7	291.8382	616.5441	892	556	675.5549	FALSE	4338	0.6974	n	5086	1464	75	5086	5364	1	13	desktop	64	0.075	3.497	1.801	95.761	43.628	100.643	45.086	99.714	45.569	86.926	40.86	41.98873618	-2.123883795	7.39826873	5	0.355
7	954.2647	605.0735	892	556	17.2086	TRUE	13879	0.6974	n	5086	1464	75	5086	5364	1	13	desktop	64	0.075	3.497	1.801	95.761	43.628	100.643	45.086	99.714	45.569	86.926	40.86	41.98873618	-2.123883795	7.39826873	5	0.355
8	1328.4926	580.6985	1257	522	21.4867	TRUE	1644	0.6974	n	5445	2177	50	5445	5074	1	13	desktop	32	0.076	1.989	1.088	87.554	25.346	102.226	25.384	85.503	25.925	74.933	25.828	37.70194596	5.049197343	8.72357991	8	0.229
9	1020.2206	632.3162	942	569	26.0163	TRUE	1138	0.6974	n	5442	222	75	2866	5442	2	13	desktop	32	0.08	1.923	1.076	88.443	24.681	104.862	25.497	85.983	25.271	74.484	24.592	38.1087787	5.832995768	9.611953671	8	0.284
10	763.5662	764.2279	705	709	24.1733	TRUE	6528	0.6974	n	3112	958	25	3981	3112	2	13	desktop	5.657	0.073	4.386	2.111	108.33	54.658	126.34	51.797	113.104	55.799	85.546	58.3	48.20970226	0.643971181	17.20604039	2	0.329
11	789.375	338.3824	716	286	14.9708	TRUE	1410	0.6974	n	3981	958	25	3981	3112	1	13	desktop	5.657	0.117	3.771	3.321	109.176	56.454	128.598	57.11	109.366	59.349	89.564	57.499	47.47252431	4.358307951	13.87747319	4	0.424
12	NA	NA	1023	672	NA	FALSE	NA	0.6974	n	5247	899	50	3861	5247	2	13	desktop	90.51	0.085	3.963	2.324	111.573	50.999	118.143	52.316	112.052	51.437	104.524	50.026	47.58742225	0.929472522	5.024895222	6	0.285
1	1377.6106	513.385	1287	460	22.2716	TRUE	1798	1.159	n	3867	916	25	3867	5170	1	14	desktop	5.657	0.1	4.106	2.789	112.082	55.747	128.999	56.668	112.336	56.836	94.91	55.26	48.45449438	3.593421219	12.09037485	4	0.409
2	633.8496	687.677	501	627	62.3197	TRUE	2823	1.159	n	5170	916	25	3867	5170	2	14	desktop	90.51	0.083	3.643	1.682	88.51	44.589	91.198	45.909	92.553	46.031	81.779	42.235	38.88212129	-2.713597276	6.015546341	5	0.263
3	815.0442	597.9425	741	554	6.513	TRUE	1132	1.159	n	5382	2055	75	5382	2863	1	14	desktop	16	0.077	1.663	0.849	90.93	20.979	111.693	23.142	86.815	21.173	74.282	20.408	39.08747263	8.281788024	11.21100314	8	0.359
4	1225.7522	805.0221	1132	740	33.3033	TRUE	2350	1.159	n	5066	1406	50	5066	5195	1	14	desktop	11.314	0.076	4.243	2.195	111.468	53.334	116.889	53.725	111.947	53.968	105.567	52.782	47.47256758	0.684038872	4.224562734	7	0.386
5	633.8496	320.1106	652	299	94.5813	TRUE	2891	1.159	n	3088	419	50	3088	5403	1	14	desktop	8	0.08	4.339	2.394	111.695	55.315	122.106	55.493	114.786	56.551	98.193	54.817	48.56579553	-0.162331933	10.21371486	2	0.374
6	NA	NA	999	898	NA	FALSE	NA	1.159	n	3479	708	75	3479	4023	1	14	desktop	8	0.094	3.714	2.417	100.667	49.691	111.563	51.345	110.034	53.68	80.404	45.531	45.85357911	-4.648371564	16.79366877	3	0.42
7	1084.2478	473.6947	1006	408	28.3811	TRUE	1254	1.159	n	2863	2055	75	5382	2863	2	14	desktop	90.51	0.074	4.024	1.741	94.169	48.723	108.579	54.314	92.895	50.628	81.032	42.053	40.62157617	4.287523461	9.165758526	1	0.281
8	1173.9823	754.115	1107	717	8.0269	TRUE	1024	1.159	n	5403	419	50	3088	5403	2	14	desktop	32	0.077	2.387	1.199	101.092	29.964	122.282	31.815	97.163	30.696	83.831	29.701	43.32413134	8.034174194	11.45558799	8	0.337
9	580.354	704.9336	506	663	4.4804	TRUE	1189	1.159	n	4023	708	75	3479	4023	2	14	desktop	4	0.137	3.296	3.573	110.99	55.71	131.981	56.814	111.592	58.272	89.396	54.913	48.42480659	4.472824433	15.33865898	4	0.451
10	1004.8673	959.469	949	958	40.7957	TRUE	2358	1.159	n	3001	1615	25	5146	3001	2	14	desktop	8	0.073	4.613	2.16	114.621	57.142	124.047	55.765	115.746	57.924	104.069	58.825	49.15724733	1.067985676	7.607588154	2	0.402
11	610.5531	833.4956	513	772	32.9307	TRUE	1193	1.159	n	5146	1615	25	5146	3001	1	14	desktop	45.255	0.075	3.186	1.4	85.738	38.653	89.025	40.363	88.872	40.363	79.316	35.815	37.51330544	-1.867791363	5.560257239	5	0.338
12	1123.0752	853.3407	962	168	653.5339	FALSE	2370	1.159	n	5195	1406	50	5066	5195	2	14	desktop	64	0.085	3.284	1.86	93.323	41.813	97.693	42.772	99.489	43.424	82.787	39.865	41.55982511	-3.959967335	9.264581513	5	0.367
12	1041.969	233.8274	962	168	28.7599	TRUE	3865	1.159	n	5195	1406	50	5066	5195	2	14	desktop	64	0.085	3.284	1.86	93.323	41.813	97.693	42.772	99.489	43.424	82.787	39.865	41.55982511	-3.959967335	9.264581513	5	0.367
1	1221.4381	317.5221	1201	227	76.0812	TRUE	1682	1.159	y	5282	1852	25	5282	2818	1	15	desktop	45.255	0.081	4.117	2.188	112.442	51.955	119.444	53.361	112.986	52.711	104.896	50.908	47.97979481	0.971403562	5.381763024	6	0.181
2	1192.1018	775.6858	1073	703	56.4182	TRUE	2959	1.159	y	4053	596	50	3407	4053	2	15	desktop	5.657	0.124	3.572	3.457	111.026	55.881	130.174	56.538	111.419	58.082	91.485	56.149	48.24045366	4.108113934	13.82903626	4	0.405
3	1113.5841	159.6239	1055	120	16.5528	TRUE	1470	1.159	y	4994	291	75	2964	4994	2	15	desktop	22.627	0.077	3.231	1.801	104.043	41.211	110.88	42.174	104.701	41.708	96.549	40.101	44.61617718	0.870071362	5.452070144	7	0.316
4	NA	NA	504	442	NA	FALSE	NA	1.159	y	3009	353	50	3009	2912	1	15	desktop	8	0.071	4.667	2.116	116.748	57.122	130.846	54.799	118.969	58.563	100.428	59.599	50.60302266	1.375338556	11.8728057	2	0.432
5	NA	NA	1239	724	NA	FALSE	NA	1.159	y	2964	291	75	2964	4994	1	15	desktop	16	0.068	4.659	2.058	105.472	56.954	118.546	55.712	111.912	57.357	85.957	59.379	47.14502844	-1.926838459	15.39607699	2	0.302
6	1329.292	704.9336	1271	666	16.7694	TRUE	5997	1.159	y	2818	1852	25	5282	2818	2	15	desktop	45.255	0.08	3.885	2.093	105.053	48.979	119.742	54.583	103.185	48.649	92.232	44.21	44.92648469	4.677770971	8.604983211	1	0.223
7	780.531	740.3097	672	681	39.9999	TRUE	999	1.159	y	2912	1512	75	5102	2912	2	15	desktop	8	0.068	4.393	2.067	112.709	54.482	127.028	53.946	117.425	55.205	93.675	54.905	49.66398191	-0.366912604	14.46036231	2	0.328
8	1205.0442	739.4469	1102	671	41.7635	TRUE	2528	1.159	y	3407	596	50	3407	4053	1	15	desktop	5.657	0.097	3.542	2.462	85.769	48.51	93.565	53.613	96.082	52.837	67.661	40.76	39.83329576	-6.242026852	15.95383187	3	0.297
9	641.615	769.646	569	723	9.4519	TRUE	2385	1.159	y	2912	353	50	3009	2912	2	15	desktop	8	0.068	4.393	2.067	112.709	54.482	127.028	53.946	117.425	55.205	93.675	54.905	49.66398191	-0.366912604	14.46036231	2	0.321
10	655.4204	493.5398	556	456	24.4204	TRUE	1016	1.159	y	5472	1846	25	5279	5472	2	15	desktop	45.255	0.076	1.501	0.657	95.733	18.401	115.561	22.424	91.498	17.662	80.141	17.477	40.94852704	7.995036341	10.27635101	8	0.366
11	1316.3496	453.8496	1195	383	57.1006	TRUE	1639	1.159	y	5279	1846	25	5279	5472	1	15	desktop	90.51	0.082	4.23	2.182	113.511	52.956	121.052	54.929	114.245	53.681	105.236	51.25	48.49065966	0.941924334	5.930558421	6	0.325
12	1230.0664	522.8761	1160	463	22.9136	TRUE	2178	1.159	y	5102	1512	75	5102	2912	1	15	desktop	32	0.078	4.222	2.27	105.945	53.302	113.215	54.443	112.146	55.051	92.473	51.188	46.87822922	-3.24628224	11.11216509	5	0.323
1	NA	NA	869	351	NA	FALSE	NA	0.5821	n	4032	996	75	4032	5077	1	18	desktop	5.657	0.11	3.808	3.023	109.328	55.628	130.325	56.902	109.885	58.121	87.773	55.059	47.75215948	4.533383778	15.34428679	4	0.442
2	NA	NA	1290	596	NA	FALSE	NA	0.5821	n	2976	2108	50	5400	2976	2	18	desktop	11.314	0.074	4.592	2.251	109.283	57.262	123.686	55.523	115.71	57.406	88.452	59.849	48.75793929	-1.568908957	16.21515908	2	0.418
3	1008.9648	807.489	940	761	10.8271	TRUE	5467	0.5821	n	5282	2087	50	5391	5282	2	18	desktop	45.255	0.081	4.117	2.188	112.442	51.955	119.444	53.361	112.986	52.711	104.896	50.908	47.97979481	0.971403562	5.381763024	6	0.255
4	1225.4405	467.3128	1166	422	17.4108	TRUE	13814	0.5821	n	5033	1341	75	5033	3855	1	18	desktop	90.51	0.068	3.986	1.834	107.532	48.881	112.127	50.068	107.847	49.409	102.622	47.618	45.79510704	0.64513576	3.512770889	7	0.489
5	856.0573	649.4273	772	604	12.0365	TRUE	4135	0.5821	n	5077	996	75	4032	5077	2	18	desktop	64	0.076	2.861	1.152	77.161	34.345	80.812	36.917	82.609	36.726	68.062	29.991	34.57163069	-3.657121302	8.301705108	5	0.331
6	833.7225	938.0617	1088	189	784.0559	FALSE	5162	0.5821	n	4988	1183	25	4952	4988	2	18	desktop	16	0.077	3.45	1.773	105.629	43.3	112.99	44.199	106.474	43.843	97.425	42.278	45.3414966	0.839273551	5.988302464	7	0.377
6	NA	NA	1088	189	NA	FALSE	NA	0.5821	n	4988	1183	25	4952	4988	2	18	desktop	16	0.077	3.45	1.773	105.629	43.3	112.99	44.199	106.474	43.843	97.425	42.278	45.3414966	0.839273551	5.988302464	7	0.377
7	318.304	319.5595	1240	224	998.3856	FALSE	13561	0.5821	n	2970	301	25	2970	5467	1	18	desktop	11.314	0.075	4.343	2.144	107.3	54.297	119.918	52.978	113.742	54.809	88.241	56.021	47.84485192	-2.057033615	15.03452797	2	0.405
7	NA	NA	1240	224	NA	FALSE	NA	0.5821	n	2970	301	25	2970	5467	1	18	desktop	11.314	0.075	4.343	2.144	107.3	54.297	119.918	52.978	113.742	54.809	88.241	56.021	47.84485192	-2.057033615	15.03452797	2	0.405
8	600.0661	367.6652	508	326	17.567	TRUE	8695	0.5821	n	5400	2108	50	5400	2976	1	18	desktop	32	0.073	2.541	1.208	99.758	31.508	121.838	31.986	96.307	32.835	81.13	32.16	42.97988511	7.963218106	12.60014599	8	0.346
9	NA	NA	1124	120	NA	FALSE	NA	0.5821	n	5467	301	25	2970	5467	2	18	desktop	45.255	0.078	1.512	0.795	97.896	19.151	117.617	23.78	93.693	18.29	82.378	17.712	41.83129056	7.895150064	10.1796432	8	0.441
10	1246.0573	441.5419	1158	397	14.8351	TRUE	2981	0.5821	n	3855	1341	75	5033	3855	2	18	desktop	5.657	0.103	4.027	2.895	113.016	55.669	129.631	56.969	113.224	56.844	96.192	54.798	48.7918728	3.537344751	11.81425127	4	0.333
11	914.4714	812.6432	839	763	12.1523	TRUE	9783	0.5821	n	5391	2087	50	5391	5282	1	18	desktop	22.627	0.09	1.836	1.052	93.912	23.716	114.593	25.433	89.545	24.219	77.599	23.507	40.24287536	8.377180747	10.83053871	8	0.207
12	1278.7004	706.1233	1226	654	26.6667	TRUE	6109	0.5821	n	4952	1183	25	4952	4988	1	18	desktop	16	0.081	4.238	2.581	114.059	55.312	121.029	56.417	114.75	56.043	106.398	54.011	48.66159268	0.847986429	5.486643071	7	0.37
1	1000.5531	392.5885	951	347	26.7015	TRUE	1179	1.159	y	5367	2015	50	5367	4946	1	19	desktop	22.627	0.081	2.103	1.079	92.21	26.462	110.762	26.823	88.578	27.216	77.29	26.768	39.54546551	7.254164195	9.985146972	8	0.314
2	1068.7168	912.8761	1021	857	32.8946	TRUE	1183	1.159	y	5403	735	75	3489	5403	2	19	desktop	32	0.077	2.387	1.199	101.092	29.964	122.282	31.815	97.163	30.696	83.831	29.701	43.32413134	8.034174194	11.45558799	8	0.516
3	807.2788	825.7301	737	820	32.1188	TRUE	1518	1.159	y	5370	1523	50	5103	5370	2	19	desktop	22.627	0.087	1.769	0.966	90.772	22.522	109.104	22.874	87.265	23.287	75.946	22.762	38.9651966	7.126428557	9.974559801	8	0.347
4	1037.6549	217.4336	964	160	19.979	TRUE	8032	1.159	y	5103	1523	50	5103	5370	1	19	desktop	45.255	0.075	4.066	2.031	105.112	50.511	112.271	51.348	110.748	52.006	92.316	49.007	46.38505151	-2.851651638	10.50333862	5	0.348
5	731.3496	685.9513	656	634	14.4556	TRUE	1002	1.159	y	3249	523	25	3249	5226	1	19	desktop	11.314	0.082	4.338	2.434	110.917	55.368	127.155	55.934	114.87	55.884	90.727	54.902	48.89245418	0.717454289	15.12379537	2	0.34
6	1125.6637	99.2257	905	123	158.0268	TRUE	4252	1.159	y	3489	735	75	3489	5403	1	19	desktop	8	0.096	3.156	2.217	97.715	43.197	107.178	45.564	104.68	45.539	81.285	39.598	43.90632264	-3.272968496	13.55373341	3	0.421
7	890.1106	339.0929	808	277	25.6002	TRUE	14497	1.159	y	5090	1473	75	5090	5460	1	19	desktop	64	0.084	3.283	1.946	93.319	42.276	98.084	44.774	97.46	44.072	84.413	38.598	41.02902909	-2.302597616	7.534558606	5	0.35
8	758.0973	478.0088	635	416	53.9818	TRUE	9469	1.159	y	5226	523	25	3249	5226	2	19	desktop	45.255	0.091	4.206	2.687	112.294	55.293	118.53	56.708	112.836	55.732	105.515	54.188	47.87110411	0.807229211	4.847372618	6	0.394
9	828.8496	457.3009	741	415	13.7171	TRUE	861	1.159	y	4946	2015	50	5367	4946	2	19	desktop	16	0.069	3.923	1.798	106.696	48.146	111.48	49.112	107.054	48.682	101.554	47.131	45.48041664	0.652446109	3.692298302	7	0.407
10	NA	NA	1229	634	NA	FALSE	NA	1.159	y	3437	643	25	3437	3541	1	19	desktop	8	0.102	3.042	2.306	99.796	42.567	104.684	42.313	108.74	46.256	85.965	39.817	44.99400619	-5.900769369	12.23771239	3	0.35
11	NA	NA	1200	692	NA	FALSE	NA	1.159	y	3541	643	25	3437	3541	2	19	desktop	8	0.094	3.311	2.258	98.219	44.736	104.949	46.918	105.758	46.22	83.949	42.078	44.08606836	-4.404299418	12.18299945	3	0.435
12	1078.208	799.8451	926	736	81.579	TRUE	1294	1.159	y	5460	1473	75	5090	5460	2	19	desktop	45.255	0.077	1.592	0.888	97.651	20.465	121.536	26.11	92.454	19.57	78.964	19.097	41.84749293	9.831351712	12.34154921	8	0.282
1	783.1195	187.2345	696	175	28.0219	TRUE	7604	1.159	y	5048	150	75	2828	5048	2	20	desktop	16	0.083	4.135	2.485	114.974	53.666	121.632	54.236	115.856	54.343	107.433	52.902	49.05559908	0.632399056	5.445785029	7	0.304
2	804.6903	283.0088	744	257	18.3525	TRUE	2927	1.159	y	2982	317	50	2982	5464	1	20	desktop	16	0.076	4.456	2.446	99.594	56.73	116.639	55.036	108.065	57.558	74.078	60.626	45.62275914	-2.212539174	20.26024389	2	0.279
3	1261.1283	365.8407	1202	296	36.0254	TRUE	2915	1.159	y	2828	150	75	2828	5048	1	20	desktop	64	0.071	4.213	1.75	83.312	50.784	97.422	58.723	81.788	50.967	70.725	43.614	36.02089479	4.549847051	8.908335943	1	0.24
4	691.6593	822.2788	623	773	13.377	TRUE	1535	1.159	y	5164	1677	75	5164	5143	1	20	desktop	128	0.101	3.124	1.974	89.132	40.884	91.744	42.309	93.244	42.241	82.409	38.491	39.1548612	-2.782142082	6.022942669	5	0.245
5	908.2301	779.1372	851	783	45.0184	TRUE	886	1.159	y	5464	317	50	2982	5464	2	20	desktop	32	0.072	1.497	0.604	95.373	18.172	115.522	22.077	90.988	17.697	79.609	17.377	40.79089303	8.206083979	10.38058945	8	0.344
6	603.6504	423.6504	575	401	48.6702	TRUE	1008	1.159	y	5344	2008	25	5344	3841	1	20	desktop	90.51	0.09	3.852	2.321	113.609	49.95	120.109	51.995	114.265	50.427	106.454	48.182	48.44302709	0.774130552	5.129299099	6	0.352
7	916.8584	329.6018	849	272	21.3327	TRUE	1088	1.159	y	3001	349	25	3001	5373	1	20	desktop	8	0.073	4.613	2.16	114.621	57.142	124.047	55.765	115.746	57.924	104.069	58.825	49.15724733	1.067985676	7.607588154	2	0.387
8	758.0973	706.6593	677	676	9.1637	TRUE	3090	1.159	y	5161	1664	50	5161	3879	1	20	desktop	90.51	0.092	3.786	2.104	91.48	48.032	94.553	49.694	97.264	49.338	82.623	45.597	40.61549797	-3.976536412	7.996173472	5	0.308
9	621.7699	560.8407	508	495	48.024	TRUE	3903	1.159	y	5143	1677	75	5164	5143	2	20	desktop	64	0.082	2.948	1.58	88.333	37.096	91.347	38.787	91.417	38.432	82.236	34.683	38.56553948	-1.881334171	5.284535034	5	0.388
10	NA	NA	1180	364	NA	FALSE	NA	1.159	y	3841	2008	25	5344	3841	2	20	desktop	5.657	0.097	4.13	2.674	111.527	55.195	134.083	58.602	111.455	57.621	89.042	53.056	48.59381566	5.398027428	15.81200978	4	0.403
11	848.6947	796.3938	762	743	19.7327	TRUE	950	1.159	y	3879	1664	50	5161	3879	2	20	desktop	5.657	0.101	4.039	2.9	111.983	55.759	128.715	57.343	112.202	56.795	95.032	54.675	48.39224058	3.571531746	11.92756045	4	0.41
12	1174.8451	681.6372	1083	625	25.4949	TRUE	1113	1.159	y	5373	349	25	3001	5373	2	20	desktop	22.627	0.083	1.789	0.979	90.588	22.839	109.397	23.608	86.761	23.589	75.605	22.756	38.84834647	7.508809825	10.02635238	8	0.244
1	1137.7434	312.3451	1111	267	48.8902	TRUE	2293	1.159	y	3538	2296	25	5487	3538	2	21	desktop	8	0.091	3.508	2.341	96.144	47.14	102.624	49.779	104.579	49.344	81.229	43.513	43.47276516	-5.146638684	12.92672778	3	0.435
2	966.9027	566.8805	952	496	68.7456	TRUE	820	1.159	y	5467	2242	25	5467	4047	1	21	desktop	45.255	0.078	1.512	0.795	97.896	19.151	117.617	23.78	93.693	18.29	82.378	17.712	41.83129056	7.895150064	10.1796432	8	0.44
3	1247.323	636.7699	1198	592	26.6863	TRUE	1360	1.159	y	5487	2296	25	5487	3538	1	21	desktop	90.51	0.072	1.545	0.635	99.784	18.712	120.366	24.587	95.278	17.381	83.708	16.058	42.59705869	8.322044806	10.48614468	8	0.372
4	950.5088	773.9602	889	750	19.1138	TRUE	3971	1.159	y	3223	504	75	3223	5247	1	21	desktop	8	0.083	4.379	2.419	106.715	56.062	133.791	55.764	113.647	56.954	72.706	57.348	48.86446455	1.954542538	25.58744327	2	0.441
5	275.7743	179.469	822	526	730.3431	FALSE	11024	1.159	y	4047	2242	25	5467	4047	2	21	desktop	5.657	0.122	3.611	3.392	110.123	55.88	129.895	56.096	110.613	58.455	89.861	56.767	47.95437482	4.223515407	14.38635501	4	0.391
5	1602.8097	306.3053	822	526	751.21	FALSE	14610	1.159	y	4047	2242	25	5467	4047	2	21	desktop	5.657	0.122	3.611	3.392	110.123	55.88	129.895	56.096	110.613	58.455	89.861	56.767	47.95437482	4.223515407	14.38635501	4	0.391
5	NA	NA	822	526	NA	FALSE	NA	1.159	y	4047	2242	25	5467	4047	2	21	desktop	5.657	0.122	3.611	3.392	110.123	55.88	129.895	56.096	110.613	58.455	89.861	56.767	47.95437482	4.223515407	14.38635501	4	0.391
6	632.1239	553.0752	568	513	11.1768	TRUE	1890	1.159	y	2833	158	50	2833	5238	1	21	desktop	45.255	0.071	4.346	1.804	89.006	52.392	105.461	61.005	88.177	53.31	73.379	44.073	38.77086303	4.587996244	11.22220534	1	0.279
7	1308.5841	346.8584	1197	292	40.4933	TRUE	1717	1.159	y	5376	2042	50	5376	5394	1	21	desktop	32	0.084	2.024	1.144	90.937	25.991	111.542	25.323	86.972	27.197	74.296	27.133	39.11438935	8.122415928	11.23707104	8	0.379
8	1277.5221	465.9292	1193	425	10.1208	TRUE	1482	1.159	y	5238	158	50	2833	5238	2	21	desktop	90.51	0.082	3.889	2.001	106.465	48.602	111.974	50.112	107.034	49.04	100.385	47.297	45.48763723	0.642078318	4.409887463	6	0.3
9	971.2168	180.3319	872	126	29.4918	TRUE	1370	1.159	y	5394	2042	50	5376	5394	2	21	desktop	22.627	0.091	1.72	1.002	90.817	22.233	110.325	23.336	86.514	22.825	75.611	22.243	38.8824754	8.064192579	10.08565907	8	0.243
10	790.885	911.1504	716	865	8.6512	TRUE	4779	1.159	y	2818	1854	75	5282	2818	2	21	desktop	45.255	0.08	3.885	2.093	105.053	48.979	119.742	54.583	103.185	48.649	92.232	44.21	44.92648469	4.677770971	8.604983211	1	0.404
11	538.9381	556.5265	486	544	33.3227	TRUE	2171	1.159	y	5282	1854	75	5282	2818	1	21	desktop	45.255	0.081	4.117	2.188	112.442	51.955	119.444	53.361	112.986	52.711	104.896	50.908	47.97979481	0.971403562	5.381763024	6	0.264
12	1243.0088	660.9292	1112	603	59.6183	TRUE	1242	1.159	y	5247	504	75	3223	5247	2	21	desktop	90.51	0.085	3.963	2.324	111.573	50.999	118.143	52.316	112.052	51.437	104.524	50.026	47.58742225	0.929472522	5.024895222	6	0.391
1	1044.4823	588.188	999	531	35.4812	TRUE	1549	0.6274	n	4907	789	75	3523	4907	2	22	desktop	16	0.075	4.282	2.147	110.438	53.614	117.047	54.445	110.927	54.309	103.341	52.792	47.13734099	0.933287283	5.070657	7	0.286
2	843.6376	347.4932	759	346	37.2743	TRUE	1107	0.6274	n	5487	1643	50	5151	5487	2	22	desktop	90.51	0.072	1.545	0.635	99.784	18.712	120.366	24.587	95.278	17.381	83.708	16.058	42.59705869	8.322044806	10.48614468	8	0.34
3	1387.1935	349.0872	1289	287	33.8004	TRUE	1440	0.6274	n	5379	531	75	3249	5379	2	22	desktop	22.627	0.077	2.016	0.92	91.898	24.867	113.216	25.838	87.882	25.506	74.595	24.957	39.56056142	8.346197147	11.69990417	8	0.399
4	716.1172	690.2044	615	658	26.6486	TRUE	1433	0.6274	n	4074	1078	25	4074	2860	1	22	desktop	5.657	0.113	3.756	3.035	110.913	54.804	129.512	56.523	111.419	56.883	91.806	53.624	48.18151564	3.875845105	13.54840658	4	0.343
5	775.0954	296.485	706	246	14.2645	TRUE	1468	0.6274	n	2860	1078	25	4074	2860	2	22	desktop	64	0.079	3.936	2.043	94.56	49.246	106.546	55.48	92.516	49.462	84.618	43.455	40.39685979	4.249044516	6.625293834	1	0.194
6	1325.0272	239.1008	1230	202	20.0312	TRUE	1757	0.6274	n	3249	531	75	3249	5379	1	22	desktop	11.314	0.082	4.338	2.434	110.917	55.368	127.155	55.934	114.87	55.884	90.727	54.902	48.89245418	0.717454289	15.12379537	2	0.37
7	832.4796	588.188	776	546	19.1046	TRUE	1603	0.6274	n	3523	789	75	3523	4907	1	22	desktop	11.314	0.093	3.406	2.164	69.821	45.067	73.269	49.404	77.932	49.831	58.262	37.351	32.20045682	-5.861113566	11.04641258	3	0.549
8	1156.0627	942.0572	1056	904	25.0689	TRUE	2228	0.6274	n	2787	415	25	3088	2787	2	22	desktop	45.255	0.082	3.526	1.991	105.691	44.943	120.833	50.125	104.206	44.977	92.034	40.544	45.3158967	4.497408586	9.288009974	1	0.288
9	1312.2752	530.8038	1258	515	30.004	TRUE	2340	0.6274	n	5074	2177	50	5445	5074	2	22	desktop	90.51	0.079	2.45	1.244	81.26	30.467	83.838	32.422	85.194	32.394	74.748	27.086	35.80951643	-2.68274743	5.911590655	5	0.206
10	1278.8011	567.4659	1257	522	53.792	TRUE	1371	0.6274	n	5445	2177	50	5445	5074	1	22	desktop	32	0.076	1.989	1.088	87.554	25.346	102.226	25.384	85.503	25.925	74.933	25.828	37.70194596	5.049197343	8.72357991	8	0.229
11	614.1008	750.7766	503	714	36.1081	TRUE	1333	0.6274	n	3088	415	25	3088	2787	1	22	desktop	8	0.08	4.339	2.394	111.695	55.315	122.106	55.493	114.786	56.551	98.193	54.817	48.56579553	-0.162331933	10.21371486	2	0.249
12	762.3433	516.4578	688	464	14.9722	TRUE	1003	0.6274	n	5151	1643	50	5151	5487	1	22	desktop	16	0.077	3.896	2.106	103.26	49.207	109.213	52.156	109.597	51.247	90.971	44.911	45.75009096	-3.671951636	10.37401102	5	0.366
1	717.7112	615.2861	642	581	3.2916	TRUE	1059	0.6274	y	5454	1985	50	5326	5454	2	23	desktop	64	0.076	1.69	0.83	100.532	21.059	121.84	27.254	95.64	19.714	84.117	18.498	42.8665283	8.796672612	10.63847714	8	0.173
2	779.8774	506.8937	680	439	39.2768	TRUE	1038	0.6274	y	2770	1173	75	4946	2770	2	23	desktop	64	0.077	3.502	1.815	105.775	43.822	122.891	49.648	104.085	44.23	90.349	38.475	45.44919363	5.166965952	10.51370234	1	0.407
3	1089.1144	460.6676	1005	398	26.7671	TRUE	1242	0.6274	y	3452	499	25	3223	3452	2	23	desktop	8	0.095	3.551	2.404	101.473	48.136	111.125	49.133	110.884	52.696	82.409	43.873	46.10562134	-5.018181394	15.95262471	3	0.431
4	1208.6649	353.8692	1154	334	26.914	TRUE	931	0.6274	y	3211	487	25	3211	3001	1	23	desktop	128	0.069	4.56	2.091	109.657	56.105	129.057	53.893	114.895	56.69	85.02	59.278	48.96527114	0.700443213	18.57616841	2	0.277
5	1699.6185	503.7057	619	329	1014.9355	FALSE	3344	0.6274	y	3001	487	25	3211	3001	2	23	desktop	8	0.073	4.613	2.16	114.621	57.142	124.047	55.765	115.746	57.924	104.069	58.825	49.15724733	1.067985676	7.607588154	2	0.46
5	1674.1144	439.9455	619	329	982.8624	FALSE	7343	0.6274	y	3001	487	25	3211	3001	2	23	desktop	8	0.073	4.613	2.16	114.621	57.142	124.047	55.765	115.746	57.924	104.069	58.825	49.15724733	1.067985676	7.607588154	2	0.46
5	708.1471	382.5613	619	329	21.4034	TRUE	8728	0.6274	y	3001	487	25	3211	3001	2	23	desktop	8	0.073	4.613	2.16	114.621	57.142	124.047	55.765	115.746	57.924	104.069	58.825	49.15724733	1.067985676	7.607588154	2	0.46
6	1785.6948	486.1717	581	663	1149.8465	FALSE	11022	0.6274	y	5161	1667	50	5161	4967	1	23	desktop	90.51	0.092	3.786	2.104	91.48	48.032	94.553	49.694	97.264	49.338	82.623	45.597	40.61549797	-3.976536412	7.996173472	5	0.337
6	633.2289	726.8665	581	663	34.8384	TRUE	14417	0.6274	y	5161	1667	50	5161	4967	1	23	desktop	90.51	0.092	3.786	2.104	91.48	48.032	94.553	49.694	97.264	49.338	82.623	45.597	40.61549797	-3.976536412	7.996173472	5	0.337
7	1208.6649	600.9401	1094	535	48.8071	TRUE	1110	0.6274	y	2842	174	75	2842	5223	1	23	desktop	128	0.068	4.327	1.538	81.346	51.143	97.309	59.277	81.755	53.277	64.973	42.493	35.86422345	3.625213093	12.26493468	1	0.295
8	979.1281	339.5232	936	296	32.4361	TRUE	1143	0.6274	y	5223	174	75	2842	5223	2	23	desktop	32	0.09	4.234	2.78	107.718	56.095	114.203	57.55	108.209	56.553	100.742	55.036	46.03565334	0.911427436	5.009032178	6	0.226
9	776.6894	275.7629	718	201	40.6763	TRUE	1490	0.6274	y	4967	1667	50	5161	4967	2	23	desktop	22.627	0.081	4.109	2.436	111.791	53.368	118.33	54.331	112.581	54.129	104.462	52.209	47.75299942	0.68371965	5.301342174	7	0.343
10	1068.3924	293.297	993	271	15.2081	TRUE	1124	0.6274	y	5326	1985	50	5326	5454	1	23	desktop	128	0.081	3.94	1.924	106.683	48.834	115.207	51.233	107.246	49.478	97.595	46.686	45.77099822	1.317161126	6.5266657	6	0.264
11	1058.8283	444.7275	1001	394	21.6756	TRUE	1020	0.6274	y	3223	499	25	3223	3452	1	23	desktop	8	0.083	4.379	2.419	106.715	56.062	133.791	55.764	113.647	56.954	72.706	57.348	48.86446455	1.954542538	25.58744327	2	0.366
12	942.4659	741.2125	896	716	31.0673	TRUE	1585	0.6274	y	4946	1173	75	4946	2770	1	23	desktop	16	0.069	3.923	1.798	106.696	48.146	111.48	49.112	107.054	48.682	101.554	47.131	45.48041664	0.652446109	3.692298302	7	0.369
1	1009.4142	892.6431	912	894	44.8582	TRUE	2541	0.6274	y	2807	1744	25	5232	2807	2	25	desktop	64	0.079	3.931	2.128	108.41	49.65	126.738	56.336	106.763	49.88	91.73	43.483	46.61364976	5.421360325	11.37468132	1	0.283
2	867.5477	436.7575	827	412	36.7333	TRUE	854	0.6274	y	5406	2129	50	5406	3508	1	25	desktop	45.255	0.077	2.703	1.33	101.716	33.697	121.224	34.808	98.558	34.562	85.368	33.731	43.62978455	6.978292138	10.9372168	8	0.251
3	867.5477	436.7575	797	414	15.4002	TRUE	762	0.6274	y	5326	1979	50	5326	2795	1	25	desktop	128	0.081	3.94	1.924	106.683	48.834	115.207	51.233	107.246	49.478	97.595	46.686	45.77099822	1.317161126	6.5266657	6	0.329
4	1654.9864	188.0926	969	592	753.7538	FALSE	1814	0.6274	y	3867	918	75	3867	5170	1	25	desktop	5.657	0.1	4.106	2.789	112.082	55.747	128.999	56.668	112.336	56.836	94.91	55.26	48.45449438	3.593421219	12.09037485	4	0.439
4	1036.5123	639.1962	969	592	12.2508	TRUE	7189	0.6274	y	3867	918	75	3867	5170	1	25	desktop	5.657	0.1	4.106	2.789	112.082	55.747	128.999	56.668	112.336	56.836	94.91	55.26	48.45449438	3.593421219	12.09037485	4	0.439
5	848.4196	752.3706	808	675	52.7775	TRUE	1124	0.6274	y	2818	130	25	2818	5102	1	25	desktop	45.255	0.08	3.885	2.093	105.053	48.979	119.742	54.583	103.185	48.649	92.232	44.21	44.92648469	4.677770971	8.604983211	1	0.386
6	1063.6104	640.7902	998	552	52.1426	TRUE	1503	0.6274	y	2795	1979	50	5326	2795	2	25	desktop	64	0.081	3.939	1.902	104.213	48.59	117.453	53.717	103.37	48.961	91.815	43.852	44.74131577	3.543475964	8.561805479	1	0.262
7	893.0518	146.6485	821	325	215.8716	FALSE	1533	0.6274	y	5332	1992	75	5332	2863	1	25	desktop	128	0.078	3.967	2.041	110.151	49.714	117.756	51.754	110.753	50.241	101.944	48.001	47.11581445	1.066785157	5.880634342	6	0.235
7	886.6757	387.3433	821	325	26.5355	TRUE	2011	0.6274	y	5332	1992	75	5332	2863	1	25	desktop	128	0.078	3.967	2.041	110.151	49.714	117.756	51.754	110.753	50.241	101.944	48.001	47.11581445	1.066785157	5.880634342	6	0.235
8	982.3161	640.7902	923	602	15.7369	TRUE	1589	0.6274	y	3508	2129	50	5406	3508	2	25	desktop	8	0.098	3.425	2.442	101.962	47.039	111.404	44.88	110.493	52.755	83.989	44.662	46.04837593	-4.42956116	14.94960685	3	0.525
9	1033.3243	564.2779	993	562	49.4267	TRUE	846	0.6274	y	5170	918	75	3867	5170	2	25	desktop	90.51	0.083	3.643	1.682	88.51	44.589	91.198	45.909	92.553	46.031	81.779	42.235	38.88212129	-2.713597276	6.015546341	5	0.312
10	783.0654	567.4659	697	522	13.6345	TRUE	952	0.6274	y	5102	130	25	2818	5102	2	25	desktop	32	0.078	4.222	2.27	105.945	53.302	113.215	54.443	112.146	55.051	92.473	51.188	46.87822922	-3.24628224	11.11216509	5	0.239
11	1095.4905	613.6921	1041	607	37.0104	TRUE	1128	0.6274	y	2863	1992	75	5332	2863	2	25	desktop	90.51	0.074	4.024	1.741	94.169	48.723	108.579	54.314	92.895	50.628	81.032	42.053	40.62157617	4.287523461	9.165758526	1	0.31
12	998.2561	546.7439	987	882	378.1672	FALSE	1050	0.6274	y	5232	1744	25	5232	2807	1	25	desktop	90.51	0.082	3.861	1.871	93.12	47.719	99.531	50.169	93.667	48.341	86.161	45.376	40.08718346	0.89146114	5.144992109	6	0.206
12	987.0981	930.8992	987	882	75.7644	TRUE	1995	0.6274	y	5232	1744	25	5232	2807	1	25	desktop	90.51	0.082	3.861	1.871	93.12	47.719	99.531	50.169	93.667	48.341	86.161	45.376	40.08718346	0.89146114	5.144992109	6	0.206
1	910.5858	202.4387	837	163	2.3997	TRUE	1277	0.6274	y	5433	2143	25	5433	4044	1	26	desktop	32	0.075	1.728	0.795	99.141	21.372	116.306	24.087	95.401	21.167	85.717	20.546	42.24440768	6.826427913	8.709083027	8	0.449
2	665.109	341.1172	541	279	54.9336	TRUE	1923	0.6274	y	4074	1066	25	4065	4074	2	26	desktop	5.657	0.113	3.756	3.035	110.913	54.804	129.512	56.523	111.419	56.883	91.806	53.624	48.18151564	3.875845105	13.54840658	4	0.538
3	923.3379	497.3297	1301	367	462.0826	FALSE	827	0.6274	y	3434	833	50	3838	3434	2	26	desktop	8	0.102	3.059	2.291	100.223	42.662	107.658	42.691	108.546	46.109	84.464	40.087	45.15789677	-4.802667287	13.39430289	3	0.386
3	1089.1144	180.1226	1301	367	364.2095	FALSE	1803	0.6274	y	3434	833	50	3838	3434	2	26	desktop	8	0.102	3.059	2.291	100.223	42.662	107.658	42.691	108.546	46.109	84.464	40.087	45.15789677	-4.802667287	13.39430289	3	0.386
3	1377.6294	412.8474	1301	367	8.505	TRUE	2897	0.6274	y	3434	833	50	3838	3434	2	26	desktop	8	0.102	3.059	2.291	100.223	42.662	107.658	42.691	108.546	46.109	84.464	40.087	45.15789677	-4.802667287	13.39430289	3	0.386
4	1377.6294	602.5341	1318	563	15.5046	TRUE	1557	0.6274	y	3838	833	50	3838	3434	1	26	desktop	8	0.081	4.421	2.116	106.958	54.872	126.428	59.51	106.682	57.079	87.765	51.79	46.47022163	4.746037007	13.52530282	4	0.301
5	1329.8093	506.8937	1284	460	30.665	TRUE	1053	0.6274	y	2828	153	75	2828	5397	1	26	desktop	64	0.071	4.213	1.75	83.312	50.784	97.422	58.723	81.788	50.967	70.725	43.614	36.02089479	4.549847051	8.908335943	1	0.287
6	1248.515	280.545	1156	212	35.645	TRUE	3447	0.6274	y	5238	1770	75	5238	5015	1	26	desktop	90.51	0.082	3.889	2.001	106.465	48.602	111.974	50.112	107.034	49.04	100.385	47.297	45.48763723	0.642078318	4.409887463	6	0.265
7	496.1444	317.2071	1096	151	687.0193	FALSE	2201	0.6274	y	4065	1066	25	4065	4074	1	26	desktop	5.657	0.125	3.443	3.332	110.744	54.732	130.57	55.637	111.384	56.972	90.277	54.353	48.24418317	4.120426904	14.55086425	4	0.486
7	1726.7166	685.4223	1096	151	745.4883	FALSE	6892	0.6274	y	4065	1066	25	4065	4074	1	26	desktop	5.657	0.125	3.443	3.332	110.744	54.732	130.57	55.637	111.384	56.972	90.277	54.353	48.24418317	4.120426904	14.55086425	4	0.486
7	NA	NA	1096	151	NA	FALSE	NA	0.6274	y	4065	1066	25	4065	4074	1	26	desktop	5.657	0.125	3.443	3.332	110.744	54.732	130.57	55.637	111.384	56.972	90.277	54.353	48.24418317	4.120426904	14.55086425	4	0.486
8	1060.4223	626.4441	955	570	35.8385	TRUE	2394	0.6274	y	2982	311	50	2982	3148	1	26	desktop	16	0.076	4.456	2.446	99.594	56.73	116.639	55.036	108.065	57.558	74.078	60.626	45.62275914	-2.212539174	20.26024389	2	0.296
9	865.9537	130.7084	802	114	23.5438	TRUE	1206	0.6274	y	5015	1770	75	5238	5015	2	26	desktop	22.627	0.073	3.455	1.69	105.202	42.73	111.171	43.805	105.594	43.062	98.841	41.643	44.96007063	0.881858165	4.56988493	7	0.297
10	1721.9346	580.218	972	456	680.4827	FALSE	7847	0.6274	y	3148	311	50	2982	3148	2	26	desktop	11.314	0.074	4.438	2.325	112.316	55.877	127.852	54.334	114.34	56.761	94.757	57.453	48.89815031	1.925432617	12.78012134	2	0.356
10	1744.2507	592.97	972	456	704.3102	FALSE	14167	0.6274	y	3148	311	50	2982	3148	2	26	desktop	11.314	0.074	4.438	2.325	112.316	55.877	127.852	54.334	114.34	56.761	94.757	57.453	48.89815031	1.925432617	12.78012134	2	0.356
10	NA	NA	972	456	NA	FALSE	NA	0.6274	y	3148	311	50	2982	3148	2	26	desktop	11.314	0.074	4.438	2.325	112.316	55.877	127.852	54.334	114.34	56.761	94.757	57.453	48.89815031	1.925432617	12.78012134	2	0.356
11	1087.5204	218.3787	1048	136	57.2093	TRUE	1101	0.6274	y	5397	153	75	2828	5397	2	26	desktop	32	0.078	2.2	1.132	95.75	27.718	118.243	27.98	91.8	29.134	77.206	28.177	41.26001394	8.547547622	12.54036076	8	0.254
12	607.7248	473.4196	549	437	16.311	TRUE	1895	0.6274	y	4044	2143	25	5433	4044	2	26	desktop	5.657	0.116	3.76	3.292	110.593	56.103	130.416	56.2	110.898	58.479	90.465	57.227	48.09856757	4.365624357	14.23757558	4	0.516
1	1628.1191	864.4384	938	529	683.4755	FALSE	5225	0.6316	n	5106	1738	25	5229	5106	2	27	desktop	64	0.08	4.027	2.108	104.985	50.476	110.509	51.569	111.138	51.546	93.308	49.194	46.36865445	-3.628304248	9.869015355	5	0.327
1	NA	NA	938	529	NA	FALSE	NA	0.6316	n	5106	1738	25	5229	5106	2	27	desktop	64	0.08	4.027	2.108	104.985	50.476	110.509	51.569	111.138	51.546	93.308	49.194	46.36865445	-3.628304248	9.869015355	5	0.327
2	1446.0487	547.7943	807	595	570.3736	FALSE	10763	0.6316	n	4047	814	25	3832	4047	2	27	desktop	5.657	0.122	3.611	3.392	110.123	55.88	129.895	56.096	110.613	58.455	89.861	56.767	47.95437482	4.223515407	14.38635501	4	0.394
2	1362.138	123.4912	807	595	699.7303	FALSE	12548	0.6316	n	4047	814	25	3832	4047	2	27	desktop	5.657	0.122	3.611	3.392	110.123	55.88	129.895	56.096	110.613	58.455	89.861	56.767	47.95437482	4.223515407	14.38635501	4	0.394
2	NA	NA	807	595	NA	FALSE	NA	0.6316	n	4047	814	25	3832	4047	2	27	desktop	5.657	0.122	3.611	3.392	110.123	55.88	129.895	56.096	110.613	58.455	89.861	56.767	47.95437482	4.223515407	14.38635501	4	0.394
3	122.4763	484.4655	509	229	510.4048	FALSE	4519	0.6316	n	3832	813	75	3832	3057	1	27	desktop	5.657	0.09	4.271	2.427	108.569	55.207	127.933	58.278	108.284	57.207	89.489	53.199	47.10441847	4.698499329	13.40348222	4	0.415
3	597.4425	289.7294	509	229	26.8385	TRUE	6800	0.6316	n	3832	813	75	3832	3057	1	27	desktop	5.657	0.09	4.271	2.427	108.569	55.207	127.933	58.278	108.284	57.207	89.489	53.199	47.10441847	4.698499329	13.40348222	4	0.415
4	1819.6888	145.6563	731	679	1163.369	FALSE	7514	0.6316	n	5119	1565	50	5119	5191	1	27	desktop	64	0.086	2.383	1.399	85.603	30.63	88.521	31.825	90.595	33.218	77.693	27.17	37.94817625	-3.424872284	7.174779211	5	0.275
4	1048.6604	340.3924	731	679	447.5946	FALSE	10076	0.6316	n	5119	1565	50	5119	5191	1	27	desktop	64	0.086	2.383	1.399	85.603	30.63	88.521	31.825	90.595	33.218	77.693	27.17	37.94817625	-3.424872284	7.174779211	5	0.275
4	1427.0501	930.9337	731	679	657.0274	FALSE	13369	0.6316	n	5119	1565	50	5119	5191	1	27	desktop	64	0.086	2.383	1.399	85.603	30.63	88.521	31.825	90.595	33.218	77.693	27.17	37.94817625	-3.424872284	7.174779211	5	0.275
4	885.5886	986.3464	731	679	281.3387	FALSE	14901	0.6316	n	5119	1565	50	5119	5191	1	27	desktop	64	0.086	2.383	1.399	85.603	30.63	88.521	31.825	90.595	33.218	77.693	27.17	37.94817625	-3.424872284	7.174779211	5	0.275
4	NA	NA	731	679	NA	FALSE	NA	0.6316	n	5119	1565	50	5119	5191	1	27	desktop	64	0.086	2.383	1.399	85.603	30.63	88.521	31.825	90.595	33.218	77.693	27.17	37.94817625	-3.424872284	7.174779211	5	0.275
5	111.3938	555.7104	885	624	855.1748	FALSE	6697	0.6316	n	3832	814	25	3832	4047	1	27	desktop	5.657	0.09	4.271	2.427	108.569	55.207	127.933	58.278	108.284	57.207	89.489	53.199	47.10441847	4.698499329	13.40348222	4	0.4
5	146.2246	604.7903	885	624	815.749	FALSE	7735	0.6316	n	3832	814	25	3832	4047	1	27	desktop	5.657	0.09	4.271	2.427	108.569	55.207	127.933	58.278	108.284	57.207	89.489	53.199	47.10441847	4.698499329	13.40348222	4	0.4
5	714.6008	546.2111	885	624	271.1315	FALSE	9981	0.6316	n	3832	814	25	3832	4047	1	27	desktop	5.657	0.09	4.271	2.427	108.569	55.207	127.933	58.278	108.284	57.207	89.489	53.199	47.10441847	4.698499329	13.40348222	4	0.4
5	1878.2679	319.8106	885	624	979.7794	FALSE	12319	0.6316	n	3832	814	25	3832	4047	1	27	desktop	5.657	0.09	4.271	2.427	108.569	55.207	127.933	58.278	108.284	57.207	89.489	53.199	47.10441847	4.698499329	13.40348222	4	0.4
5	NA	NA	885	624	NA	FALSE	NA	0.6316	n	3832	814	25	3832	4047	1	27	desktop	5.657	0.09	4.271	2.427	108.569	55.207	127.933	58.278	108.284	57.207	89.489	53.199	47.10441847	4.698499329	13.40348222	4	0.4
6	1233.8972	395.8051	1159	350	8.3058	TRUE	1426	0.6316	n	5478	411	75	3080	5478	2	27	desktop	64	0.08	1.6	0.799	100.284	20.016	119.93	25.973	96.132	18.631	84.791	17.283	42.81000109	7.787570947	10.12066284	8	0.385
7	1132.571	395.8051	832	731	435.6418	FALSE	3943	0.6316	n	5191	1565	50	5119	5191	2	27	desktop	90.51	0.086	2.364	1.239	79.365	29.608	81.619	30.124	82.722	33.377	73.753	25.66	34.82655619	-2.299314684	5.107332146	5	0.274
7	255.4668	387.889	832	731	754.5596	FALSE	5667	0.6316	n	5191	1565	50	5119	5191	2	27	desktop	90.51	0.086	2.364	1.239	79.365	29.608	81.619	30.124	82.722	33.377	73.753	25.66	34.82655619	-2.299314684	5.107332146	5	0.274
7	752.5981	699.7835	832	731	169.0027	FALSE	7732	0.6316	n	5191	1565	50	5119	5191	2	27	desktop	90.51	0.086	2.364	1.239	79.365	29.608	81.619	30.124	82.722	33.377	73.753	25.66	34.82655619	-2.299314684	5.107332146	5	0.274
7	1167.4019	972.0974	832	731	330.5466	FALSE	10807	0.6316	n	5191	1565	50	5119	5191	2	27	desktop	90.51	0.086	2.364	1.239	79.365	29.608	81.619	30.124	82.722	33.377	73.753	25.66	34.82655619	-2.299314684	5.107332146	5	0.274
7	1860.8525	910.3518	832	731	964.3425	FALSE	12404	0.6316	n	5191	1565	50	5119	5191	2	27	desktop	90.51	0.086	2.364	1.239	79.365	29.608	81.619	30.124	82.722	33.377	73.753	25.66	34.82655619	-2.299314684	5.107332146	5	0.274
7	1767.4425	948.3491	832	731	879.0375	FALSE	12989	0.6316	n	5191	1565	50	5119	5191	2	27	desktop	90.51	0.086	2.364	1.239	79.365	29.608	81.619	30.124	82.722	33.377	73.753	25.66	34.82655619	-2.299314684	5.107332146	5	0.274
7	NA	NA	832	731	NA	FALSE	NA	0.6316	n	5191	1565	50	5119	5191	2	27	desktop	90.51	0.086	2.364	1.239	79.365	29.608	81.619	30.124	82.722	33.377	73.753	25.66	34.82655619	-2.299314684	5.107332146	5	0.274
8	1178.4844	771.0284	1102	727	6.6951	TRUE	1899	0.6316	n	3080	411	75	3080	5478	1	27	desktop	8	0.082	4.365	2.386	112.046	55.753	122.953	55.919	115.21	57.083	97.975	55.376	48.75838333	-0.096275616	10.62367618	2	0.345
9	907.7537	577.8755	839	541	6.2774	TRUE	2522	0.6316	n	5229	1738	25	5229	5106	1	27	desktop	64	0.084	4.066	2.08	104.567	50.806	110.907	52.326	105.121	51.265	97.672	49.503	44.76899298	0.838614341	4.995600993	6	0.261
10	1344.7226	840.6901	1251	788	24.1097	TRUE	13700	0.6316	n	3057	813	75	3832	3057	2	27	desktop	8	0.075	4.934	2.116	119.096	60.104	130.96	59.215	122.06	61.663	104.269	60.47	51.56617438	0.261537094	10.98000436	2	0.356
11	621.1908	585.7916	560	542	15.1749	TRUE	2108	0.6316	n	5261	1817	50	5261	3446	1	27	desktop	90.51	0.089	4.557	2.445	112.364	57.421	119.961	59.178	113	57.959	104.132	56.075	48.01075839	1.032506465	5.885867478	6	0.375
12	673.4371	372.0568	614	319	22.005	TRUE	2200	0.6316	n	3446	1817	50	5261	3446	2	27	desktop	8	0.093	3.569	2.241	94.696	47.323	103.687	48.592	103.322	53.114	77.078	41.578	43.10200269	-4.634950425	14.90691285	3	0.384
1	835.6676	808.1608	802	759	42.9458	TRUE	4282	0.6274	y	2800	1832	50	5276	2800	2	28	desktop	90.51	0.078	4.192	1.914	104.14	51.17	118.748	56.901	102.842	51.548	90.83	45.832	44.69694736	4.237017584	9.109102846	1	0.313
2	1674.1144	248.6649	590	471	1042.0299	FALSE	4632	0.6274	y	5093	1485	75	5093	4071	1	28	desktop	45.255	0.08	3.942	2.248	106.555	50.341	113.285	51.677	112.782	52.183	93.6	47.861	47.0955429	-3.393555074	10.75009331	5	0.331
2	953.624	663.1063	590	471	327.4246	FALSE	8398	0.6274	y	5093	1485	75	5093	4071	1	28	desktop	45.255	0.08	3.942	2.248	106.555	50.341	113.285	51.677	112.782	52.183	93.6	47.861	47.0955429	-3.393555074	10.75009331	5	0.331
2	700.1771	510.0817	590	471	35.2127	TRUE	9506	0.6274	y	5093	1485	75	5093	4071	1	28	desktop	45.255	0.08	3.942	2.248	106.555	50.341	113.285	51.677	112.782	52.183	93.6	47.861	47.0955429	-3.393555074	10.75009331	5	0.331
3	1093.8965	221.5668	559	187	459.9058	FALSE	6303	0.6274	y	2869	229	25	2869	3088	1	28	desktop	90.51	0.082	3.742	1.953	94.842	46.869	111.192	53.032	92.794	47.549	80.54	40.766	40.85175753	5.392440373	9.828163152	1	0.387
3	609.3188	229.5368	559	187	25.1899	TRUE	7823	0.6274	y	2869	229	25	2869	3088	1	28	desktop	90.51	0.082	3.742	1.953	94.842	46.869	111.192	53.032	92.794	47.549	80.54	40.766	40.85175753	5.392440373	9.828163152	1	0.387
4	1132.1526	326.7711	1012	264	51.7435	TRUE	1612	0.6274	y	5276	1832	50	5276	2800	1	28	desktop	90.51	0.074	3.91	1.635	105.914	47.269	114.206	49.481	106.444	47.927	97.092	45.664	45.4364436	1.292276562	6.338574078	6	0.208
5	1355.3134	239.1008	1271	242	41.4588	TRUE	936	0.6274	y	5391	2080	25	5391	2941	1	28	desktop	22.627	0.09	1.836	1.052	93.912	23.716	114.593	25.433	89.545	24.219	77.599	23.507	40.24287536	8.377180747	10.83053871	8	0.229
6	1800.0409	486.1717	1194	833	655.5247	FALSE	3042	0.6274	y	3088	229	25	2869	3088	2	28	desktop	8	0.08	4.339	2.394	111.695	55.315	122.106	55.493	114.786	56.551	98.193	54.817	48.56579553	-0.162331933	10.21371486	2	0.412
6	1213.4469	682.2343	1194	833	196.2909	FALSE	8057	0.6274	y	3088	229	25	2869	3088	2	28	desktop	8	0.08	4.339	2.394	111.695	55.315	122.106	55.493	114.786	56.551	98.193	54.817	48.56579553	-0.162331933	10.21371486	2	0.412
6	1253.297	873.515	1194	833	15.9898	TRUE	12015	0.6274	y	3088	229	25	2869	3088	2	28	desktop	8	0.08	4.339	2.394	111.695	55.315	122.106	55.493	114.786	56.551	98.193	54.817	48.56579553	-0.162331933	10.21371486	2	0.412
7	1393.5695	725.2725	1316	676	12.0496	TRUE	2368	0.6274	y	2941	2080	25	5391	2941	2	28	desktop	8	0.069	4.446	2.18	112.31	55.481	124.279	54.988	116.674	56.076	95.978	56.064	49.24908658	-0.718905045	12.50016248	2	0.323
8	985.5041	299.673	885	232	39.5078	TRUE	1798	0.6274	y	2767	615	75	3428	2767	2	28	desktop	64	0.087	3.461	2.054	105.166	44.623	119.628	49.116	103.698	44.585	92.171	40.858	45.05710899	4.316203086	8.824197689	1	0.229
9	857.9837	261.4169	818	213	36.6786	TRUE	1083	0.6274	y	4071	1485	75	5093	4071	2	28	desktop	4	0.135	3.287	3.417	111.118	54.589	131.232	55.999	111.799	57.11	90.323	53.433	48.42618031	4.16610799	14.78442595	4	0.376
10	1023.7602	302.861	737	909	677.5792	FALSE	6784	0.6274	y	3832	815	50	3832	4047	1	28	desktop	5.657	0.09	4.271	2.427	108.569	55.207	127.933	58.278	108.284	57.207	89.489	53.199	47.10441847	4.698499329	13.40348222	4	0.37
10	980.7221	757.1526	737	909	253.6131	FALSE	14254	0.6274	y	3832	815	50	3832	4047	1	28	desktop	5.657	0.09	4.271	2.427	108.569	55.207	127.933	58.278	108.284	57.207	89.489	53.199	47.10441847	4.698499329	13.40348222	4	0.37
10	NA	NA	737	909	NA	FALSE	NA	0.6274	y	3832	815	50	3832	4047	1	28	desktop	5.657	0.09	4.271	2.427	108.569	55.207	127.933	58.278	108.284	57.207	89.489	53.199	47.10441847	4.698499329	13.40348222	4	0.37
11	583.8147	835.2589	1033	909	535.8589	FALSE	5929	0.6274	y	4047	815	50	3832	4047	2	28	desktop	5.657	0.122	3.611	3.392	110.123	55.88	129.895	56.096	110.613	58.455	89.861	56.767	47.95437482	4.223515407	14.38635501	4	0.426
11	1140.1226	983.5014	1033	909	48.9996	TRUE	10054	0.6274	y	4047	815	50	3832	4047	2	28	desktop	5.657	0.122	3.611	3.392	110.123	55.88	129.895	56.096	110.613	58.455	89.861	56.767	47.95437482	4.223515407	14.38635501	4	0.426
12	1648.6104	484.5777	941	766	708.4542	FALSE	2144	0.6274	y	3428	615	75	3428	2767	1	28	desktop	8	0.095	2.806	1.899	95.98	37.901	102.902	38.839	104.066	39.545	80.972	36.187	43.3384085	-4.773883054	12.89871017	3	0.403
12	1042.8883	841.6349	941	766	46.661	TRUE	7662	0.6274	y	3428	615	75	3428	2767	1	28	desktop	8	0.095	2.806	1.899	95.98	37.901	102.902	38.839	104.066	39.545	80.972	36.187	43.3384085	-4.773883054	12.89871017	3	0.403
1	787.8474	468.6376	698	438	16.3566	TRUE	1324	0.6274	y	3223	446	50	3136	3223	2	29	desktop	8	0.083	4.379	2.419	106.715	56.062	133.791	55.764	113.647	56.954	72.706	57.348	48.86446455	1.954542538	25.58744327	2	0.402
2	1092.3025	133.8965	1011	64	33.0038	TRUE	1969	0.6274	y	3489	732	75	3489	5042	1	29	desktop	8	0.096	3.156	2.217	97.715	43.197	107.178	45.564	104.68	45.539	81.285	39.598	43.90632264	-3.272968496	13.55373341	3	0.391
3	864.3597	892.6431	807	868	21.8285	TRUE	1981	0.6274	y	5097	1498	25	5097	2821	1	29	desktop	22.627	0.074	4.117	2.205	108.322	51.888	116.298	53.126	112.343	53.741	96.325	49.509	47.29867419	-1.439638698	9.460513443	5	0.365
4	1149.6866	580.218	1182	528	108.3179	TRUE	921	0.6274	y	5097	1098	75	4895	5097	2	29	desktop	22.627	0.074	4.117	2.205	108.322	51.888	116.298	53.126	112.343	53.741	96.325	49.509	47.29867419	-1.439638698	9.460513443	5	0.33
5	1356.9074	911.7711	524	599	806.3484	FALSE	5767	0.6274	y	2821	1498	25	5097	2821	2	29	desktop	45.255	0.075	4.101	2.14	104.128	51.332	117.661	57.494	102.66	51.175	92.061	46	44.56811751	4.092102427	8.172271147	1	0.297
5	604.5368	632.8202	524	599	6.6481	TRUE	14336	0.6274	y	2821	1498	25	5097	2821	2	29	desktop	45.255	0.075	4.101	2.14	104.128	51.332	117.661	57.494	102.66	51.175	92.061	46	44.56811751	4.092102427	8.172271147	1	0.297
6	1407.9155	212.0027	1225	226	119.5731	TRUE	1407	0.6274	y	5106	1531	25	5106	3882	1	29	desktop	64	0.08	4.027	2.108	104.985	50.476	110.509	51.569	111.138	51.546	93.308	49.194	46.36865445	-3.628304248	9.869015355	5	0.351
7	867.5477	760.3406	798	680	43.1862	TRUE	1814	0.6274	y	3136	446	50	3136	3223	1	29	desktop	8	0.075	4.775	2.268	115.251	59.164	133.057	56.852	117.534	60.09	95.162	61.773	50.29685477	2.316439119	14.55468569	2	0.356
8	1288.3651	554.7139	466	374	760.9631	FALSE	1018	0.6274	y	3882	1531	25	5106	3882	2	29	desktop	5.657	0.085	4.367	2.311	110.737	55.361	127.139	56.715	110.926	56.545	94.146	54.505	47.86286321	3.520340168	11.68982723	4	0.41
8	518.4605	355.4632	466	374	60.3999	TRUE	1966	0.6274	y	3882	1531	25	5106	3882	2	29	desktop	5.657	0.085	4.367	2.311	110.737	55.361	127.139	56.715	110.926	56.545	94.146	54.505	47.86286321	3.520340168	11.68982723	4	0.41
9	660.327	412.8474	615	376	29.6802	TRUE	975	0.6274	y	4895	1098	75	4895	5097	1	29	desktop	11.314	0.078	3.991	1.958	110.888	49.79	117.641	49.747	111.756	50.315	103.267	50.039	47.42503175	0.672620575	5.533967429	7	0.372
10	1275.6131	835.2589	1178	851	57.8444	TRUE	1541	0.6274	y	5042	732	75	3489	5042	2	29	desktop	32	0.069	4.121	1.875	107.75	50.452	113.48	51.316	108.164	51.074	101.606	49.46	45.98022246	0.807439848	4.403673342	7	0.359
11	1285.1771	739.6185	1254	698	44.016	TRUE	1189	0.6274	y	5397	2099	50	5397	5350	1	29	desktop	32	0.078	2.2	1.132	95.75	27.718	118.243	27.98	91.8	29.134	77.206	28.177	41.26001394	8.547547622	12.54036076	8	0.316
12	794.2234	164.1826	695	130	24.4495	TRUE	2802	0.6274	y	5350	2099	50	5397	5350	2	29	desktop	90.51	0.08	4.293	2.163	112.434	53.505	121.125	55.323	112.967	54.228	103.209	52.03	48.08393284	1.355854108	6.55231751	6	0.314
1	1031.7302	538.7738	1006	472	57.3103	TRUE	837	0.6274	y	3446	1818	75	5261	3446	2	30	desktop	8	0.093	3.569	2.241	94.696	47.323	103.687	48.592	103.322	53.114	77.078	41.578	43.10200269	-4.634950425	14.90691285	3	0.407
2	786.2534	613.6921	636	555	78.1804	TRUE	1293	0.6274	y	4077	1090	25	4077	3876	1	30	desktop	5.657	0.124	3.531	3.469	111.296	55.649	129.869	56.597	111.777	57.651	92.24	55.375	48.32568383	3.882027814	13.49763753	4	0.474
3	1168.8147	302.861	1101	253	14.2977	TRUE	1028	0.6274	y	3492	1223	50	4967	3492	2	30	desktop	8	0.097	3.116	2.161	98.034	42.426	107.38	44.18	105.268	44.925	81.453	39.196	44.10118078	-3.503431661	13.72436003	3	0.5
4	542.3706	511.6757	488	446	34.9206	TRUE	2182	0.6274	y	3879	946	25	3879	3488	1	30	desktop	5.657	0.101	4.039	2.9	111.983	55.759	128.715	57.343	112.202	56.795	95.032	54.675	48.39224058	3.571531746	11.92756045	4	0.403
5	539.1826	369.8093	735	296	273.2406	FALSE	2017	0.6274	y	3876	1090	25	4077	3876	2	30	desktop	5.657	0.1	4.11	2.881	112.191	56.29	129.463	57.724	112.402	57.394	94.71	55.269	48.51384123	3.71850573	12.29770887	4	0.469
5	861.1717	306.049	735	296	58.0697	TRUE	6268	0.6274	y	3876	1090	25	4077	3876	2	30	desktop	5.657	0.1	4.11	2.881	112.191	56.29	129.463	57.724	112.402	57.394	94.71	55.269	48.51384123	3.71850573	12.29770887	4	0.469
6	1301.1172	621.6621	1212	548	38.82	TRUE	1007	0.6274	y	4967	1223	50	4967	3492	1	30	desktop	22.627	0.081	4.109	2.436	111.791	53.368	118.33	54.331	112.581	54.129	104.462	52.209	47.75299942	0.68371965	5.301342174	7	0.319
7	1355.3134	777.8747	871	101	759.1689	FALSE	1154	0.6274	y	3488	946	25	3879	3488	2	30	desktop	8	0.093	3.401	2.258	100.162	45.855	111.305	47.044	108.96	49.298	80.221	42.583	45.51173317	-4.166515858	16.43455091	3	0.359
7	755.9673	232.7248	871	101	212.1102	FALSE	2935	0.6274	y	3488	946	25	3879	3488	2	30	desktop	8	0.093	3.401	2.258	100.162	45.855	111.305	47.044	108.96	49.298	80.221	42.583	45.51173317	-4.166515858	16.43455091	3	0.359
7	987.0981	446.3215	871	101	310.553	FALSE	10688	0.6274	y	3488	946	25	3879	3488	2	30	desktop	8	0.093	3.401	2.258	100.162	45.855	111.305	47.044	108.96	49.298	80.221	42.583	45.51173317	-4.166515858	16.43455091	3	0.359
7	NA	NA	871	101	NA	FALSE	NA	0.6274	y	3488	946	25	3879	3488	2	30	desktop	8	0.093	3.401	2.258	100.162	45.855	111.305	47.044	108.96	49.298	80.221	42.583	45.51173317	-4.166515858	16.43455091	3	0.359
8	1234.1689	360.2452	1167	358	36.114	TRUE	1247	0.6274	y	5161	1656	75	5161	2833	1	30	desktop	90.51	0.092	3.786	2.104	91.48	48.032	94.553	49.694	97.264	49.338	82.623	45.597	40.61549797	-3.976536412	7.996173472	5	0.195
9	834.0736	447.9155	768	457	47.432	TRUE	848	0.6274	y	5261	1818	75	5261	3446	1	30	desktop	90.51	0.089	4.557	2.445	112.364	57.421	119.961	59.178	113	57.959	104.132	56.075	48.01075839	1.032506465	5.885867478	6	0.369
10	676.267	698.1744	899	96	638.3589	FALSE	4851	0.6274	y	2818	134	50	2818	5367	1	30	desktop	45.255	0.08	3.885	2.093	105.053	48.979	119.742	54.583	103.185	48.649	92.232	44.21	44.92648469	4.677770971	8.604983211	1	0.343
10	921.7439	124.3324	899	96	53.0542	TRUE	5704	0.6274	y	2818	134	50	2818	5367	1	30	desktop	45.255	0.08	3.885	2.093	105.053	48.979	119.742	54.583	103.185	48.649	92.232	44.21	44.92648469	4.677770971	8.604983211	1	0.343
11	1251.703	765.1226	1191	768	42.8338	TRUE	1264	0.6274	y	5367	134	50	2818	5367	2	30	desktop	22.627	0.081	2.103	1.079	92.21	26.462	110.762	26.823	88.578	27.216	77.29	26.768	39.54546551	7.254164195	9.985146972	8	0.251
12	1216.6349	256.6349	1076	249	72.1101	TRUE	917	0.6274	y	2833	1656	75	5161	2833	2	30	desktop	45.255	0.071	4.346	1.804	89.006	52.392	105.461	61.005	88.177	53.31	73.379	44.073	38.77086303	4.587996244	11.22220534	1	0.267
1	945.654	789.0327	885	624	128.337	TRUE	3350	0.6274	y	3832	814	25	3832	4047	1	31	desktop	5.657	0.09	4.271	2.427	108.569	55.207	127.933	58.278	108.284	57.207	89.489	53.199	47.10441847	4.698499329	13.40348222	4	0.4
2	958.406	160.9946	725	919	811.1235	FALSE	1973	0.6274	y	3437	2236	25	5464	3437	2	31	desktop	8	0.102	3.042	2.306	99.796	42.567	104.684	42.313	108.74	46.256	85.965	39.817	44.99400619	-5.900769369	12.23771239	3	0.386
2	840.4496	956.4033	725	919	40.4497	TRUE	7623	0.6274	y	3437	2236	25	5464	3437	2	31	desktop	8	0.102	3.042	2.306	99.796	42.567	104.684	42.313	108.74	46.256	85.965	39.817	44.99400619	-5.900769369	12.23771239	3	0.386
3	1034.9183	183.3106	1004	137	44.9536	TRUE	2379	0.6274	y	3387	566	50	3387	5146	1	31	desktop	8	0.103	2.984	2.325	100.698	42.24	108.391	43.843	108.402	43.987	85.3	39.645	45.19781462	-4.275795965	12.9637435	3	0.346
4	1289.9591	835.2589	1018	419	426.9089	FALSE	1869	0.6274	y	4044	1020	75	4044	5462	1	31	desktop	5.657	0.116	3.76	3.292	110.593	56.103	130.416	56.2	110.898	58.479	90.465	57.227	48.09856757	4.365624357	14.23757558	4	0.448
4	1202.2888	251.8529	1018	419	232.0011	FALSE	8610	0.6274	y	4044	1020	75	4044	5462	1	31	desktop	5.657	0.116	3.76	3.292	110.593	56.103	130.416	56.2	110.898	58.479	90.465	57.227	48.09856757	4.365624357	14.23757558	4	0.448
4	1111.4305	235.9128	1018	419	221.3558	FALSE	9078	0.6274	y	4044	1020	75	4044	5462	1	31	desktop	5.657	0.116	3.76	3.292	110.593	56.103	130.416	56.2	110.898	58.479	90.465	57.227	48.09856757	4.365624357	14.23757558	4	0.448
4	905.8038	369.8093	1018	419	206.2952	FALSE	14208	0.6274	y	4044	1020	75	4044	5462	1	31	desktop	5.657	0.116	3.76	3.292	110.593	56.103	130.416	56.2	110.898	58.479	90.465	57.227	48.09856757	4.365624357	14.23757558	4	0.448
4	NA	NA	1018	419	NA	FALSE	NA	0.6274	y	4044	1020	75	4044	5462	1	31	desktop	5.657	0.116	3.76	3.292	110.593	56.103	130.416	56.2	110.898	58.479	90.465	57.227	48.09856757	4.365624357	14.23757558	4	0.448
5	709.7411	137.0845	668	111	35.1634	TRUE	1551	0.6274	y	5464	2236	25	5464	3437	1	31	desktop	32	0.072	1.497	0.604	95.373	18.172	115.522	22.077	90.988	17.697	79.609	17.377	40.79089303	8.206083979	10.38058945	8	0.412
6	1028.5422	580.218	944	525	20.1241	TRUE	3854	0.6274	y	3838	914	50	3867	3838	2	31	desktop	8	0.081	4.421	2.116	106.958	54.872	126.428	59.51	106.682	57.079	87.765	51.79	46.47022163	4.746037007	13.52530282	4	0.379
7	1106.6485	675.8583	1159	630	127.6255	TRUE	1858	0.6274	y	2785	45	75	2785	5294	1	31	desktop	64	0.078	3.918	2.039	106.3	49.057	120.327	52.688	105.394	51.167	93.178	43.932	45.62595774	3.769394112	9.032580146	1	0.296
8	952.03	612.0981	894	564	20.0075	TRUE	971	0.6274	y	3867	914	50	3867	3838	1	31	desktop	5.657	0.1	4.106	2.789	112.082	55.747	128.999	56.668	112.336	56.836	94.91	55.26	48.45449438	3.593421219	12.09037485	4	0.404
9	952.03	612.0981	807	595	72.9413	TRUE	773	0.6274	y	4047	814	25	3832	4047	2	31	desktop	5.657	0.122	3.611	3.392	110.123	55.88	129.895	56.096	110.613	58.455	89.861	56.767	47.95437482	4.223515407	14.38635501	4	0.394
10	1054.0463	709.3324	996	613	61.2265	TRUE	920	0.6274	y	5462	1020	75	4044	5462	2	31	desktop	64	0.079	1.8	0.864	99.302	22.401	122.847	29.464	94.18	20.795	80.879	19.323	42.50612575	9.633610689	12.11446205	8	0.407
11	641.1989	379.3733	529	358	40.5442	TRUE	1624	0.6274	y	5146	566	50	3387	5146	2	31	desktop	45.255	0.075	3.186	1.4	85.738	38.653	89.025	40.363	88.872	40.363	79.316	35.815	37.51330544	-1.867791363	5.560257239	5	0.381
12	915.3678	647.1662	644	684	209.9663	FALSE	1349	0.6274	y	5294	45	75	2785	5294	2	31	desktop	128	0.076	4.508	1.889	107.683	54.584	115.205	56.338	108.29	55.31	99.554	53.201	46.11913614	1.052048129	5.851361074	6	0.449
12	1406.3215	508.4877	644	684	719.5729	FALSE	1984	0.6274	y	5294	45	75	2785	5294	2	31	desktop	128	0.076	4.508	1.889	107.683	54.584	115.205	56.338	108.29	55.31	99.554	53.201	46.11913614	1.052048129	5.851361074	6	0.449
12	1476.4578	561.0899	644	684	774.2568	FALSE	2650	0.6274	y	5294	45	75	2785	5294	2	31	desktop	128	0.076	4.508	1.889	107.683	54.584	115.205	56.338	108.29	55.31	99.554	53.201	46.11913614	1.052048129	5.851361074	6	0.449
12	679.455	733.2425	644	684	41.2515	TRUE	5465	0.6274	y	5294	45	75	2785	5294	2	31	desktop	128	0.076	4.508	1.889	107.683	54.584	115.205	56.338	108.29	55.31	99.554	53.201	46.11913614	1.052048129	5.851361074	6	0.449
1	1156.0627	325.1771	1114	296	33.9726	TRUE	1588	0.6274	y	5080	1441	25	5080	3876	1	32	desktop	45.255	0.081	2.371	1.121	73.527	29.12	75.578	30.994	78.213	31.191	66.789	25.693	32.70311583	-3.450847393	6.403647181	5	0.431
2	551.9346	331.5531	1169	622	765.8353	FALSE	1573	0.6274	y	3876	1441	25	5080	3876	2	32	desktop	5.657	0.1	4.11	2.881	112.191	56.29	129.463	57.724	112.402	57.394	94.71	55.269	48.51384123	3.71850573	12.29770887	4	0.515
2	1246.921	643.9782	1169	622	15.7943	TRUE	2339	0.6274	y	3876	1441	25	5080	3876	2	32	desktop	5.657	0.1	4.11	2.881	112.191	56.29	129.463	57.724	112.402	57.394	94.71	55.269	48.51384123	3.71850573	12.29770887	4	0.515
3	1089.1144	855.9809	1038	789	37.9427	TRUE	1350	0.6274	y	2803	1785	75	5244	2803	2	32	desktop	64	0.074	3.911	1.861	90.581	48.091	102.871	53.172	88.014	49.839	80.857	41.932	38.63813975	4.779855917	6.390222666	1	0.243
4	1084.3324	51.0082	1031	77	67.0872	TRUE	2296	0.6274	y	5276	1837	25	5276	5439	1	32	desktop	90.51	0.074	3.91	1.635	105.914	47.269	114.206	49.481	106.444	47.927	97.092	45.664	45.4364436	1.292276562	6.338574078	6	0.297
5	1299.5232	655.1362	1286	587	68.6876	TRUE	4412	0.6274	y	5344	84	75	2800	5344	2	32	desktop	90.51	0.09	3.852	2.321	113.609	49.95	120.109	51.995	114.265	50.427	106.454	48.182	48.44302709	0.774130552	5.129299099	6	0.242
6	1355.3134	567.4659	1328	502	55.2821	TRUE	934	0.6274	y	3404	587	50	3404	4940	1	32	desktop	5.657	0.092	3.448	2.22	99.537	46.095	110.626	49.421	108.564	47.332	79.422	42.919	45.31849749	-4.348093265	16.6323838	3	0.403
7	873.9237	108.3924	776	66	23.44	TRUE	4199	0.6274	y	5439	1837	25	5276	5439	2	32	desktop	32	0.074	2.246	1.14	88.893	28.255	103.862	27.884	86.516	29.151	76.302	28.721	38.19806991	5.361472158	8.598307746	8	0.344
8	952.03	109.9864	908	60	33.3924	TRUE	1067	0.6274	y	4940	587	50	3404	4940	2	32	desktop	11.314	0.076	4.36	2.018	113.555	53.582	118.824	53.763	114.05	54.212	107.791	53.274	48.3026359	0.636438767	4.119665301	7	0.419
9	1291.5531	548.3379	1249	496	35.6786	TRUE	1506	0.6274	y	2795	68	50	2795	3858	1	32	desktop	64	0.081	3.939	1.902	104.213	48.59	117.453	53.717	103.37	48.961	91.815	43.852	44.74131577	3.543475964	8.561805479	1	0.266
10	1293.1471	702.9564	1197	689	31.6465	TRUE	1391	0.6274	y	3858	68	50	2795	3858	2	32	desktop	5.657	0.1	4.027	2.746	112.46	54.753	128.899	56.049	112.723	55.983	95.759	53.911	48.57147608	3.456939831	11.75139003	4	0.322
11	1242.139	546.7439	1210	496	44.8605	TRUE	1084	0.6274	y	5244	1785	75	5244	2803	1	32	desktop	90.51	0.084	3.69	1.9	105.846	46.121	111.871	48.234	106.735	46.638	98.932	44.156	45.35381884	0.507343233	5.088353508	6	0.295
12	1294.7411	943.6512	935	95	859.6766	FALSE	6701	0.6274	y	2800	84	75	2800	5344	1	32	desktop	90.51	0.078	4.192	1.914	104.14	51.17	118.748	56.901	102.842	51.548	90.83	45.832	44.69694736	4.237017584	9.109102846	1	0.169
12	1173.5967	934.0872	935	95	818.1112	FALSE	7101	0.6274	y	2800	84	75	2800	5344	1	32	desktop	90.51	0.078	4.192	1.914	104.14	51.17	118.748	56.901	102.842	51.548	90.83	45.832	44.69694736	4.237017584	9.109102846	1	0.169
12	1183.1608	937.2752	935	95	823.1936	FALSE	7725	0.6274	y	2800	84	75	2800	5344	1	32	desktop	90.51	0.078	4.192	1.914	104.14	51.17	118.748	56.901	102.842	51.548	90.83	45.832	44.69694736	4.237017584	9.109102846	1	0.169
12	926.5259	122.7384	935	95	84.0429	TRUE	8677	0.6274	y	2800	84	75	2800	5344	1	32	desktop	90.51	0.078	4.192	1.914	104.14	51.17	118.748	56.901	102.842	51.548	90.83	45.832	44.69694736	4.237017584	9.109102846	1	0.169
1	955.218	138.6785	893	71	32.7738	TRUE	1062	0.6274	y	3464	688	25	3464	5320	1	33	desktop	5.657	0.093	3.76	2.399	103.742	50.024	113.457	53.69	111.591	51.754	86.178	45.966	46.59747844	-3.854500036	14.44236806	3	0.303
2	1240.545	801.7847	1126	727	54.3503	TRUE	1422	0.6274	y	2993	332	50	2993	2824	1	33	desktop	8	0.074	4.384	2.185	114.671	54.69	119.587	53.194	115.397	55.233	109.029	56.162	48.78581902	0.383824348	4.09013458	2	0.325
3	977.5341	940.4632	871	907	31.7914	TRUE	2045	0.6274	y	4961	1210	25	4961	3387	1	33	desktop	32	0.077	4.125	2.392	112.079	53.115	117.249	54.304	112.598	53.72	106.391	51.834	47.71212349	0.599841263	4.083177023	7	0.292
4	602.9428	328.3651	545	281	19.7046	TRUE	5668	0.6274	y	3387	1210	25	4961	3387	2	33	desktop	8	0.103	2.984	2.325	100.698	42.24	108.391	43.843	108.402	43.987	85.3	39.645	45.19781462	-4.275795965	12.9637435	3	0.417
5	692.2071	235.9128	707	229	94.8596	TRUE	1324	0.6274	y	2833	155	50	2833	4901	1	33	desktop	45.255	0.071	4.346	1.804	89.006	52.392	105.461	61.005	88.177	53.31	73.379	44.073	38.77086303	4.587996244	11.22220534	1	0.292
6	1718.7466	157.8065	917	681	917.8986	FALSE	12723	0.6274	y	5297	1893	75	5297	2860	1	33	desktop	90.51	0.069	3.884	1.782	104.111	47.82	111.376	49.313	104.615	48.723	96.342	46.599	44.63168264	1.084938009	5.60489104	6	0.373
6	NA	NA	917	681	NA	FALSE	NA	0.6274	y	5297	1893	75	5297	2860	1	33	desktop	90.51	0.069	3.884	1.782	104.111	47.82	111.376	49.313	104.615	48.723	96.342	46.599	44.63168264	1.084938009	5.60489104	6	0.373
7	776.6894	640.7902	736	606	34.4175	TRUE	2244	0.6274	y	2860	1893	75	5297	2860	2	33	desktop	64	0.079	3.936	2.043	94.56	49.246	106.546	55.48	92.516	49.462	84.618	43.455	40.39685979	4.249044516	6.625293834	1	0.339
8	929.7139	476.6076	810	501	76.3544	TRUE	1246	0.6274	y	3101	438	75	3101	5158	1	33	desktop	5.657	0.078	4.402	2.172	108.953	55.161	126.258	52.997	113.549	56.352	87.051	58.362	48.35795713	0.565382909	16.52770612	2	0.324
9	1218.2289	860.7629	1156	837	18.7566	TRUE	2110	0.6274	y	5320	688	25	3464	5320	2	33	desktop	45.255	0.09	4.285	2.635	110.427	55.742	117	57.454	110.988	56.299	103.294	54.396	47.14921665	0.870144773	5.11512432	6	0.318
10	701.7711	430.3815	587	369	46.3904	TRUE	1754	0.6274	y	4901	155	50	2833	4901	2	33	desktop	11.314	0.076	4.296	2.241	112.481	54.275	119.509	54.679	113.025	54.992	104.91	53.713	47.99709431	0.977162586	5.399009616	7	0.45
11	901.0218	886.267	868	832	45.2029	TRUE	2626	0.6274	y	2824	332	50	2993	2824	2	33	desktop	45.255	0.072	4.21	1.766	98.955	50.852	116.468	58.737	97.784	51.432	82.611	43.394	42.85228494	4.986704722	11.44228058	1	0.368
12	851.6076	498.9237	858	432	86.5475	TRUE	944	0.6274	y	5158	438	75	3101	5158	2	33	desktop	128	0.081	3.775	1.612	71.1	45.582	74.014	48.245	75.954	48.632	63.332	40.484	31.7649419	-3.395989384	7.250809798	5	0.361
1	733.6512	613.6921	638	597	29.3162	TRUE	986	0.6274	y	3867	458	50	3142	3867	2	34	desktop	5.657	0.1	4.106	2.789	112.082	55.747	128.999	56.668	112.336	56.836	94.91	55.26	48.45449438	3.593421219	12.09037485	4	0.413
2	1106.6485	521.2398	1085	460	58.3949	TRUE	1288	0.6274	y	5060	1387	25	5060	5188	1	34	desktop	16	0.08	4.223	2.412	113.789	54.162	119.653	54.843	114.216	54.827	107.499	53.337	48.41586006	0.813469668	4.465353104	7	0.362
3	775.0954	682.2343	742	631	44.098	TRUE	1562	0.6274	y	2857	1956	75	5320	2857	2	34	desktop	64	0.082	3.876	2.188	105.854	49.378	118.556	52.533	104.144	50.967	94.861	45.173	45.14313964	4.052541549	7.316646138	1	0.345
4	1181.5668	765.1226	735	381	508.1428	FALSE	1417	0.6274	y	5320	1956	75	5320	2857	1	34	desktop	45.255	0.09	4.285	2.635	110.427	55.742	117	57.454	110.988	56.299	103.294	54.396	47.14921665	0.870144773	5.11512432	6	0.307
4	797.4114	492.5477	735	381	75.1101	TRUE	4362	0.6274	y	5320	1956	75	5320	2857	1	34	desktop	45.255	0.09	4.285	2.635	110.427	55.742	117	57.454	110.988	56.299	103.294	54.396	47.14921665	0.870144773	5.11512432	6	0.307
5	1532.248	677.4523	1129	892	413.8535	FALSE	5752	0.6274	y	3876	939	75	3876	3148	1	34	desktop	5.657	0.1	4.11	2.881	112.191	56.29	129.463	57.724	112.402	57.394	94.71	55.269	48.51384123	3.71850573	12.29770887	4	0.371
5	921.7439	433.5695	1129	892	570.6274	FALSE	11371	0.6274	y	3876	939	75	3876	3148	1	34	desktop	5.657	0.1	4.11	2.881	112.191	56.29	129.463	57.724	112.402	57.394	94.71	55.269	48.51384123	3.71850573	12.29770887	4	0.371
5	NA	NA	1129	892	NA	FALSE	NA	0.6274	y	3876	939	75	3876	3148	1	34	desktop	5.657	0.1	4.11	2.881	112.191	56.29	129.463	57.724	112.402	57.394	94.71	55.269	48.51384123	3.71850573	12.29770887	4	0.371
6	300.0817	368.2153	703	595	546.1248	FALSE	14917	0.6274	y	5188	1387	25	5060	5188	2	34	desktop	32	0.074	2.966	1.302	80.311	36.039	83.236	39.49	85	39.36	72.696	29.918	35.64281691	-3.210919737	6.947689562	5	0.23
6	NA	NA	703	595	NA	FALSE	NA	0.6274	y	5188	1387	25	5060	5188	2	34	desktop	32	0.074	2.966	1.302	80.311	36.039	83.236	39.49	85	39.36	72.696	29.918	35.64281691	-3.210919737	6.947689562	5	0.23
7	641.1989	714.1144	548	625	54.7289	TRUE	1408	0.6274	y	5164	1103	50	4895	5164	2	34	desktop	128	0.101	3.124	1.974	89.132	40.884	91.744	42.309	93.244	42.241	82.409	38.491	39.1548612	-2.782142082	6.022942669	5	0.166
8	878.7057	86.0763	861	43	57.565	TRUE	3369	0.6274	y	3148	939	75	3876	3148	2	34	desktop	11.314	0.074	4.438	2.325	112.316	55.877	127.852	54.334	114.34	56.761	94.757	57.453	48.89815031	1.925432617	12.78012134	2	0.497
9	735.2452	331.5531	701	311	44.1378	TRUE	8389	0.6274	y	3142	458	50	3142	3867	1	34	desktop	11.314	0.083	4.483	2.531	113.707	57.46	130.36	56.13	116.919	58.523	93.842	58.846	49.83863231	1.34496396	14.6528263	2	0.327
10	1108.2425	280.545	1070	194	61.2905	TRUE	986	0.6274	y	4895	1103	50	4895	5164	1	34	desktop	11.314	0.078	3.991	1.958	110.888	49.79	117.641	49.747	111.756	50.315	103.267	50.039	47.42503175	0.672620575	5.533967429	7	0.347
11	711.3351	873.515	669	847	34.4625	TRUE	2489	0.6274	y	2845	1840	25	5279	2845	2	34	desktop	90.51	0.071	4.367	1.426	83.672	51.244	101.232	60.841	82.875	52.367	66.909	41.861	36.6535014	4.981498581	12.21690792	1	0.337
12	1277.2071	797.0027	1226	724	42.7381	TRUE	1592	0.6274	y	5279	1840	25	5279	2845	1	34	desktop	90.51	0.082	4.23	2.182	113.511	52.956	121.052	54.929	114.245	53.681	105.236	51.25	48.49065966	0.941924334	5.930558421	6	0.259
1	1235.7629	572.248	1139	515	29.3872	TRUE	1581	0.6274	y	2931	138	75	2821	2931	2	35	desktop	128	0.066	4.541	1.93	115.34	55.345	128.011	54.605	119.407	55.823	98.602	56.325	50.42223667	-0.333389132	12.64810698	2	0.341
2	838.8556	165.7766	794	138	31.6738	TRUE	1238	0.6274	y	4991	1261	25	4991	2770	1	35	desktop	22.627	0.076	3.399	1.838	103.242	43.147	110.007	44.263	103.815	43.677	95.904	41.885	44.26420132	0.921874748	5.326210751	7	0.371
3	1653.3924	717.3025	604	522	987.0877	FALSE	1212	0.6274	y	3440	1245	75	4979	3440	2	35	desktop	8	0.1	2.811	2.044	98.221	38.805	103.531	38.791	106.757	42.2	84.374	36.066	44.2700538	-5.503174592	12.16572164	3	0.436
3	711.3351	572.248	604	522	34.7573	TRUE	1916	0.6274	y	3440	1245	75	4979	3440	2	35	desktop	8	0.1	2.811	2.044	98.221	38.805	103.531	38.791	106.757	42.2	84.374	36.066	44.2700538	-5.503174592	12.16572164	3	0.436
4	749.5913	691.7984	666	679	26.153	TRUE	1198	0.6274	y	4979	1245	75	4979	3440	1	35	desktop	32	0.077	4.05	2.295	111.307	51.879	117.207	52.978	111.796	52.425	104.917	50.639	47.44074684	0.778183411	4.569443331	7	0.28
5	1168.8147	388.9373	1140	317	57.6109	TRUE	971	0.6274	y	5484	1850	50	5279	5484	2	35	desktop	90.51	0.069	1.509	0.541	99.917	17.984	120.866	23.428	95.287	16.828	83.598	15.555	42.65141885	8.514262511	10.6367681	8	0.247
6	1251.703	414.4414	1073	234	176.5972	FALSE	11446	0.6274	y	3443	940	25	3876	3443	2	35	desktop	8	0.098	3.152	2.259	101.521	43.415	111.33	44.822	108.837	44.571	84.397	41.868	45.56568212	-3.439141362	14.04623404	3	0.421
6	NA	NA	1073	234	NA	FALSE	NA	0.6274	y	3443	940	25	3876	3443	2	35	desktop	8	0.098	3.152	2.259	101.521	43.415	111.33	44.822	108.837	44.571	84.397	41.868	45.56568212	-3.439141362	14.04623404	3	0.421
7	1192.7248	785.8447	543	700	576.7545	FALSE	1730	0.6274	y	5320	1958	50	5320	5116	1	35	desktop	45.255	0.09	4.285	2.635	110.427	55.742	117	57.454	110.988	56.299	103.294	54.396	47.14921665	0.870144773	5.11512432	6	0.251
7	628.4469	765.1226	543	700	29.5321	TRUE	3157	0.6274	y	5320	1958	50	5320	5116	1	35	desktop	45.255	0.09	4.285	2.635	110.427	55.742	117	57.454	110.988	56.299	103.294	54.396	47.14921665	0.870144773	5.11512432	6	0.251
8	727.2752	382.5613	685	346	32.7383	TRUE	1485	0.6274	y	2821	138	75	2821	2931	1	35	desktop	45.255	0.075	4.101	2.14	104.128	51.332	117.661	57.494	102.66	51.175	92.061	46	44.56811751	4.092102427	8.172271147	1	0.377
9	1117.8065	529.2098	584	630	479.1948	FALSE	1540	0.6274	y	3876	940	25	3876	3443	1	35	desktop	5.657	0.1	4.11	2.881	112.191	56.29	129.463	57.724	112.402	57.394	94.71	55.269	48.51384123	3.71850573	12.29770887	4	0.434
9	692.2071	696.5804	584	630	44.1404	TRUE	2574	0.6274	y	3876	940	25	3876	3443	1	35	desktop	5.657	0.1	4.11	2.881	112.191	56.29	129.463	57.724	112.402	57.394	94.71	55.269	48.51384123	3.71850573	12.29770887	4	0.434
10	1259.673	779.4687	1216	717	40.0601	TRUE	1472	0.6274	y	5116	1958	50	5320	5116	2	35	desktop	45.255	0.083	3.002	1.653	88.108	37.99	92.6	38.699	92.715	41.906	79.009	33.743	38.98429917	-2.745017321	7.879709307	5	0.311
11	819.7275	240.6948	788	202	43.289	TRUE	2037	0.6274	y	5279	1850	50	5279	5484	1	35	desktop	90.51	0.082	4.23	2.182	113.511	52.956	121.052	54.929	114.245	53.681	105.236	51.25	48.49065966	0.941924334	5.930558421	6	0.341
12	582.2207	435.1635	520	418	24.0184	TRUE	2308	0.6274	y	2770	1261	25	4991	2770	2	35	desktop	64	0.077	3.502	1.815	105.775	43.822	122.891	49.648	104.085	44.23	90.349	38.475	45.44919363	5.166965952	10.51370234	1	0.306
1	685.8311	194.4687	573	167	39.1384	TRUE	1232	0.6274	y	3861	850	25	3849	3861	2	36	desktop	5.657	0.106	3.989	2.906	113.706	55.593	131.924	56.99	113.946	56.764	95.246	54.557	49.19532406	3.931496141	12.96576716	4	0.285
2	1310.6812	345.8992	1268	339	44.5075	TRUE	1069	0.6274	y	2791	56	50	2791	5077	1	36	desktop	90.51	0.083	3.61	1.994	104.984	45.752	119.59	49.773	104.035	48.053	91.327	40.182	45.12725727	3.963874947	9.428378028	1	0.256
3	950.436	946.8392	871	907	5.015	TRUE	2064	0.6274	y	4961	1210	25	4961	3387	1	36	desktop	32	0.077	4.125	2.392	112.079	53.115	117.249	54.304	112.598	53.72	106.391	51.834	47.71212349	0.599841263	4.083177023	7	0.292
4	873.9237	803.3787	881	720	94.0286	TRUE	851	0.6274	y	3101	1650	75	5158	3101	2	36	desktop	5.657	0.078	4.402	2.172	108.953	55.161	126.258	52.997	113.549	56.352	87.051	58.362	48.35795713	0.565382909	16.52770612	2	0.309
5	1285.1771	693.3924	1197	641	19.8851	TRUE	7810	0.6274	y	3858	882	75	3858	2982	1	36	desktop	5.657	0.1	4.027	2.746	112.46	54.753	128.899	56.049	112.723	55.983	95.759	53.911	48.57147608	3.456939831	11.75139003	4	0.384
6	1522.6839	212.0027	545	281	908.9444	FALSE	2405	0.6274	y	3387	1210	25	4961	3387	2	36	desktop	8	0.103	2.984	2.325	100.698	42.24	108.391	43.843	108.402	43.987	85.3	39.645	45.19781462	-4.275795965	12.9637435	3	0.417
6	583.8147	344.3052	545	281	44.4441	TRUE	3667	0.6274	y	3387	1210	25	4961	3387	2	36	desktop	8	0.103	2.984	2.325	100.698	42.24	108.391	43.843	108.402	43.987	85.3	39.645	45.19781462	-4.275795965	12.9637435	3	0.417
7	1144.9046	822.5068	1123	748	64.7196	TRUE	2766	0.6274	y	2982	882	75	3858	2982	2	36	desktop	16	0.076	4.456	2.446	99.594	56.73	116.639	55.036	108.065	57.558	74.078	60.626	45.62275914	-2.212539174	20.26024389	2	0.24
8	1157.6567	513.2698	1106	430	51.3788	TRUE	912	0.6274	y	3372	1175	50	4946	3372	2	36	desktop	5.657	0.096	3.698	2.453	104.934	50.014	114.127	51.851	111.497	52.727	89.177	46.7	46.69515684	-3.039749406	12.81821046	3	0.495
9	416.4441	631.2262	728	932	513.6678	FALSE	2884	0.6274	y	3849	850	25	3849	3861	1	36	desktop	5.657	0.097	4.137	2.722	111.469	55.516	128.942	57.06	111.557	56.796	93.908	54.597	48.21016937	3.870776739	12.34057208	4	0.314
9	781.4714	988.2834	728	932	28.5709	TRUE	4008	0.6274	y	3849	850	25	3849	3861	1	36	desktop	5.657	0.097	4.137	2.722	111.469	55.516	128.942	57.06	111.557	56.796	93.908	54.597	48.21016937	3.870776739	12.34057208	4	0.314
10	1160.8447	655.1362	1084	591	26.7	TRUE	940	0.6274	y	5158	1650	75	5158	3101	1	36	desktop	128	0.081	3.775	1.612	71.1	45.582	74.014	48.245	75.954	48.632	63.332	40.484	31.7649419	-3.395989384	7.250809798	5	0.14
11	869.1417	274.1689	865	271	78.737	TRUE	1087	0.6274	y	4946	1175	50	4946	3372	1	36	desktop	16	0.069	3.923	1.798	106.696	48.146	111.48	49.112	107.054	48.682	101.554	47.131	45.48041664	0.652446109	3.692298302	7	0.435
12	967.97	302.861	834	89	185.9588	FALSE	3486	0.6274	y	5077	56	50	2791	5077	2	36	desktop	64	0.076	2.861	1.152	77.161	34.345	80.812	36.917	82.609	36.726	68.062	29.991	34.57163069	-3.657121302	8.301705108	5	0.261
12	894.6458	63.7602	834	89	64.3609	TRUE	3940	0.6274	y	5077	56	50	2791	5077	2	36	desktop	64	0.076	2.861	1.152	77.161	34.345	80.812	36.917	82.609	36.726	68.062	29.991	34.57163069	-3.657121302	8.301705108	5	0.261
1	507.3025	357.0572	472	327	40.3892	TRUE	1264	0.6274	y	5191	594	75	3404	5191	2	37	desktop	90.51	0.086	2.364	1.239	79.365	29.608	81.619	30.124	82.722	33.377	73.753	25.66	34.82655619	-2.299314684	5.107332146	5	0.33
2	1004.6322	318.8011	971	265	44.4637	TRUE	818	0.6274	y	3849	859	25	3849	5306	1	37	desktop	5.657	0.097	4.137	2.722	111.469	55.516	128.942	57.06	111.557	56.796	93.908	54.597	48.21016937	3.870776739	12.34057208	4	0.332
3	939.2779	70.1362	869	53	20.9041	TRUE	6233	0.6274	y	3404	594	75	3404	5191	1	37	desktop	5.657	0.092	3.448	2.22	99.537	46.095	110.626	49.421	108.564	47.332	79.422	42.919	45.31849749	-4.348093265	16.6323838	3	0.519
4	614.1008	562.6839	520	540	24.1735	TRUE	1187	0.6274	y	5370	902	50	3861	5370	2	37	desktop	22.627	0.087	1.769	0.966	90.772	22.522	109.104	22.874	87.265	23.287	75.946	22.762	38.9651966	7.126428557	9.974559801	8	0.27
5	857.9837	372.9973	815	309	41.559	TRUE	881	0.6274	y	5472	2256	75	5472	3467	1	37	desktop	45.255	0.076	1.501	0.657	95.733	18.401	115.561	22.424	91.498	17.662	80.141	17.477	40.94852704	7.995036341	10.27635101	8	0.431
6	298.4877	629.6322	713	96	696.9716	FALSE	2024	0.6274	y	5139	1259	50	4988	5139	2	37	desktop	32	0.077	3.203	1.478	89.378	39.198	94.171	41.408	91.776	40.491	82.188	36.452	38.92678633	-0.935754901	5.863839629	5	0.301
6	746.4033	90.8583	713	96	59.5701	TRUE	2937	0.6274	y	5139	1259	50	4988	5139	2	37	desktop	32	0.077	3.203	1.478	89.378	39.198	94.171	41.408	91.776	40.491	82.188	36.452	38.92678633	-0.935754901	5.863839629	5	0.301
7	870.7357	270.9809	843	200	57.9214	TRUE	868	0.6274	y	5027	1771	25	5238	5027	2	37	desktop	16	0.074	4.064	2.055	110.024	50.748	115.837	51.78	110.524	51.48	103.711	49.566	46.9231487	0.753952535	4.528323791	7	0.442
8	907.3978	299.673	839	302	40.3705	TRUE	890	0.6274	y	3467	2256	75	5472	3467	2	37	desktop	8	0.087	4.045	2.248	102.418	51.858	110.376	54.616	112.219	57.062	84.658	45.343	46.48059461	-5.747600115	15.1326328	3	0.379
9	689.0191	444.7275	665	380	57.7961	TRUE	1398	0.6274	y	5306	859	25	3849	5306	2	37	desktop	64	0.073	4.036	1.886	111.074	49.798	118.48	51.549	111.767	50.56	102.976	48.271	47.49656721	0.950322083	5.819534336	6	0.305
10	1089.1144	824.1008	1023	774	15.4186	TRUE	1820	0.6274	y	5238	1771	25	5238	5027	1	37	desktop	90.51	0.082	3.889	2.001	106.465	48.602	111.974	50.112	107.034	49.04	100.385	47.297	45.48763723	0.642078318	4.409887463	6	0.378
11	1312.2752	637.6022	1238	603	2.9871	TRUE	1004	0.6274	y	3861	902	50	3861	5370	1	37	desktop	5.657	0.106	3.989	2.906	113.706	55.593	131.924	56.99	113.946	56.764	95.246	54.557	49.19532406	3.931496141	12.96576716	4	0.428
12	923.3379	556.3079	969	935	433.3304	FALSE	1217	0.6274	y	4988	1259	50	4988	5139	1	37	desktop	16	0.077	3.45	1.773	105.629	43.3	112.99	44.199	106.474	43.843	97.425	42.278	45.3414966	0.839273551	5.988302464	7	0.258
12	1018.9782	937.2752	969	935	43.2074	TRUE	6929	0.6274	y	4988	1259	50	4988	5139	1	37	desktop	16	0.077	3.45	1.773	105.629	43.3	112.99	44.199	106.474	43.843	97.425	42.278	45.3414966	0.839273551	5.988302464	7	0.258
1	990.2861	1012.1935	893	953	31.1011	TRUE	3256	0.6274	y	3876	385	25	3063	3876	2	38	desktop	5.657	0.1	4.11	2.881	112.191	56.29	129.463	57.724	112.402	57.394	94.71	55.269	48.51384123	3.71850573	12.29770887	4	0.352
2	1036.5123	548.3379	737	909	457.0983	FALSE	1305	0.6274	y	3832	815	50	3832	4047	1	38	desktop	5.657	0.09	4.271	2.427	108.569	55.207	127.933	58.278	108.284	57.207	89.489	53.199	47.10441847	4.698499329	13.40348222	4	0.37
2	826.1035	969.1553	737	909	26.6866	TRUE	2669	0.6274	y	3832	815	50	3832	4047	1	38	desktop	5.657	0.09	4.271	2.427	108.569	55.207	127.933	58.278	108.284	57.207	89.489	53.199	47.10441847	4.698499329	13.40348222	4	0.37
3	929.7139	801.7847	873	729	39.7416	TRUE	898	0.6274	y	4071	186	75	2845	4071	2	38	desktop	4	0.135	3.287	3.417	111.118	54.589	131.232	55.999	111.799	57.11	90.323	53.433	48.42618031	4.16610799	14.78442595	4	0.4
4	1449.3597	325.1771	1033	909	708.9207	FALSE	1927	0.6274	y	4047	815	50	3832	4047	2	38	desktop	5.657	0.122	3.611	3.392	110.123	55.88	129.895	56.096	110.613	58.455	89.861	56.767	47.95437482	4.223515407	14.38635501	4	0.426
4	1556.158	334.7411	1033	909	758.3499	FALSE	2261	0.6274	y	4047	815	50	3832	4047	2	38	desktop	5.657	0.122	3.611	3.392	110.123	55.88	129.895	56.096	110.613	58.455	89.861	56.767	47.95437482	4.223515407	14.38635501	4	0.426
4	832.4796	942.0572	1033	909	275.5563	FALSE	3109	0.6274	y	4047	815	50	3832	4047	2	38	desktop	5.657	0.122	3.611	3.392	110.123	55.88	129.895	56.096	110.613	58.455	89.861	56.767	47.95437482	4.223515407	14.38635501	4	0.426
4	1079.5504	951.6213	1033	909	28.9069	TRUE	6017	0.6274	y	4047	815	50	3832	4047	2	38	desktop	5.657	0.122	3.611	3.392	110.123	55.88	129.895	56.096	110.613	58.455	89.861	56.767	47.95437482	4.223515407	14.38635501	4	0.426
5	881.8937	374.5913	796	293	45.4171	TRUE	877	0.6274	y	2845	186	75	2845	4071	1	38	desktop	90.51	0.071	4.367	1.426	83.672	51.244	101.232	60.841	82.875	52.367	66.909	41.861	36.6535014	4.981498581	12.21690792	1	0.124
6	1395.1635	745.9946	1307	681	30.4832	TRUE	1556	0.6274	y	2946	266	50	2946	5464	1	38	desktop	90.51	0.07	4.501	2.196	107.762	56.01	124.063	55.436	113.13	56.175	86.092	57.387	48.01069813	-0.265837592	16.58107821	2	0.29
7	1195.9128	417.6294	1117	384	5.5038	TRUE	1198	0.6274	y	3404	1354	25	5042	3404	2	38	desktop	5.657	0.092	3.448	2.22	99.537	46.095	110.626	49.421	108.564	47.332	79.422	42.919	45.31849749	-4.348093265	16.6323838	3	0.369
8	1026.9482	444.7275	767	734	375.4812	FALSE	838	0.6274	y	5042	1354	25	5042	3404	1	38	desktop	32	0.069	4.121	1.875	107.75	50.452	113.48	51.316	108.164	51.074	101.606	49.46	45.98022246	0.807439848	4.403673342	7	0.38
8	805.3815	808.1608	767	734	51.8163	TRUE	1520	0.6274	y	5042	1354	25	5042	3404	1	38	desktop	32	0.069	4.121	1.875	107.75	50.452	113.48	51.316	108.164	51.074	101.606	49.46	45.98022246	0.807439848	4.403673342	7	0.38
9	633.2289	580.218	1139	643	589.3654	FALSE	9145	0.6274	y	5442	2166	75	5442	2762	1	38	desktop	32	0.08	1.923	1.076	88.443	24.681	104.862	25.497	85.983	25.271	74.484	24.592	38.1087787	5.832995768	9.611953671	8	0.194
9	1210.2589	688.6104	1139	643	8.9316	TRUE	14383	0.6274	y	5442	2166	75	5442	2762	1	38	desktop	32	0.08	1.923	1.076	88.443	24.681	104.862	25.497	85.983	25.271	74.484	24.592	38.1087787	5.832995768	9.611953671	8	0.194
10	1036.5123	833.6649	456	641	528.7899	FALSE	1094	0.6274	y	3063	385	25	3063	3876	1	38	desktop	8	0.072	5.777	2.114	141.645	69.175	149.957	66.663	143.06	69.645	131.918	72.059	59.71390088	0.536094425	6.837959847	2	0.441
10	558.3106	730.0545	456	641	58.3415	TRUE	2973	0.6274	y	3063	385	25	3063	3876	1	38	desktop	8	0.072	5.777	2.114	141.645	69.175	149.957	66.663	143.06	69.645	131.918	72.059	59.71390088	0.536094425	6.837959847	2	0.441
11	441.9482	439.9455	435	415	69.2001	TRUE	1044	0.6274	y	5464	266	50	2946	5464	2	38	desktop	32	0.072	1.497	0.604	95.373	18.172	115.522	22.077	90.988	17.697	79.609	17.377	40.79089303	8.206083979	10.38058945	8	0.349
12	980.7221	567.4659	1175	517	269.5899	FALSE	1216	0.6274	y	2762	2166	75	5442	2762	2	38	desktop	64	0.084	3.704	2.087	105.054	47.141	119.332	52.109	104.025	47.299	91.805	42.734	45.11046731	3.939244208	9.11461778	1	0.31
12	1266.049	581.812	1175	517	31.6783	TRUE	1746	0.6274	y	2762	2166	75	5442	2762	2	38	desktop	64	0.084	3.704	2.087	105.054	47.141	119.332	52.109	104.025	47.299	91.805	42.734	45.11046731	3.939244208	9.11461778	1	0.31
1	777.1875	710.9375	736	606	75.4394	FALSE	3293	0.2462	n	2860	1893	75	5297	2860	2	39	mobile	64	0.079	3.936	2.043	94.56	49.246	106.546	55.48	92.516	49.462	84.618	43.455	40.39685979	4.249044516	6.625293834	1	0.339
1	553.75	966.875	736	606	413.2178	FALSE	13885	0.2462	n	2860	1893	75	5297	2860	2	39	mobile	64	0.079	3.936	2.043	94.56	49.246	106.546	55.48	92.516	49.462	84.618	43.455	40.39685979	4.249044516	6.625293834	1	0.339
1	NA	NA	736	606	NA	FALSE	NA	0.2462	n	2860	1893	75	5297	2860	2	39	mobile	64	0.079	3.936	2.043	94.56	49.246	106.546	55.48	92.516	49.462	84.618	43.455	40.39685979	4.249044516	6.625293834	1	0.339
2	1253.4848	492.4242	1167	442	17.2898	TRUE	6214	0.2538	n	4032	1562	50	5119	4032	2	39	mobile	5.657	0.11	3.808	3.023	109.328	55.628	130.325	56.902	109.885	58.121	87.773	55.059	47.75215948	4.533383778	15.34428679	4	0.4
3	NA	NA	1321	352	NA	FALSE	NA	0.2615	n	5235	1759	25	5235	5223	1	39	mobile	64	0.084	3.882	1.943	101.827	48.273	108.944	50.76	102.406	48.822	94.132	46.185	43.7137916	1.000834316	5.595006719	6	0.259
4	313.9082	344.3354	1006	669	848.2882	FALSE	10918	0.2701	n	3112	960	75	3981	3112	2	39	mobile	5.657	0.073	4.386	2.111	108.33	54.658	126.34	51.797	113.104	55.799	85.546	58.3	48.20970226	0.643971181	17.20604039	2	0.398
4	365.7437	340.6329	1006	669	803.3992	FALSE	11696	0.2701	n	3112	960	75	3981	3112	2	39	mobile	5.657	0.073	4.386	2.111	108.33	54.658	126.34	51.797	113.104	55.799	85.546	58.3	48.20970226	0.643971181	17.20604039	2	0.398
4	NA	NA	1006	669	NA	FALSE	NA	0.2701	n	3112	960	75	3981	3112	2	39	mobile	5.657	0.073	4.386	2.111	108.33	54.658	126.34	51.797	113.104	55.799	85.546	58.3	48.20970226	0.643971181	17.20604039	2	0.398
5	1252.5	340.9509	1186	275	29.6935	TRUE	2395	0.2786	n	3074	398	50	3074	4991	1	39	mobile	8	0.067	5.595	1.411	129.455	65.219	141.098	62.481	131.572	65.859	115.696	68.5	55.3925716	0.791778265	9.875943333	2	0.301
6	798.0804	710.3571	680	186	488.7594	FALSE	7108	0.2872	n	4991	398	50	3074	4991	2	39	mobile	22.627	0.076	3.399	1.838	103.242	43.147	110.007	44.263	103.815	43.677	95.904	41.885	44.26420132	0.921874748	5.326210751	7	0.281
6	850.3125	612.8571	680	186	400.8534	FALSE	14168	0.2872	n	4991	398	50	3074	4991	2	39	mobile	22.627	0.076	3.399	1.838	103.242	43.147	110.007	44.263	103.815	43.677	95.904	41.885	44.26420132	0.921874748	5.326210751	7	0.281
6	NA	NA	680	186	NA	FALSE	NA	0.2872	n	4991	398	50	3074	4991	2	39	mobile	22.627	0.076	3.399	1.838	103.242	43.147	110.007	44.263	103.815	43.677	95.904	41.885	44.26420132	0.921874748	5.326210751	7	0.281
7	730.0578	990.7803	1288	279	924.808	FALSE	9841	0.2957	n	5223	1759	25	5235	5223	2	39	mobile	32	0.09	4.234	2.78	107.718	56.095	114.203	57.55	108.209	56.553	100.742	55.036	46.03565334	0.911427436	5.009032178	6	0.281
7	1369.1618	351.6763	1288	279	35.7119	TRUE	12420	0.2957	n	5223	1759	25	5235	5223	2	39	mobile	32	0.09	4.234	2.78	107.718	56.095	114.203	57.55	108.209	56.553	100.742	55.036	46.03565334	0.911427436	5.009032178	6	0.281
8	657.6404	555.4213	597	492	29.633	TRUE	4735	0.3043	n	5119	1562	50	5119	4032	1	39	mobile	64	0.086	2.383	1.399	85.603	30.63	88.521	31.825	90.595	33.218	77.693	27.17	37.94817625	-3.424872284	7.174779211	5	0.289
9	124.0574	421.9672	1083	445	1035.7131	FALSE	3485	0.3128	n	3981	960	75	3981	3112	1	39	mobile	5.657	0.117	3.771	3.321	109.176	56.454	128.598	57.11	109.366	59.349	89.564	57.499	47.47252431	4.358307951	13.87747319	4	0.488
9	NA	NA	1083	445	NA	FALSE	NA	0.3128	n	3981	960	75	3981	3112	1	39	mobile	5.657	0.117	3.771	3.321	109.176	56.454	128.598	57.11	109.366	59.349	89.564	57.499	47.47252431	4.358307951	13.87747319	4	0.488
10	618.6207	775.8621	517	706	41.9042	TRUE	3681	0.3222	n	4895	1102	25	4895	5164	1	39	mobile	11.314	0.078	3.991	1.958	110.888	49.79	117.641	49.747	111.756	50.315	103.267	50.039	47.42503175	0.672620575	5.533967429	7	0.205
11	237.4419	544.186	980	92	916.7147	FALSE	5341	0.3308	n	5164	1102	25	4895	5164	2	39	mobile	128	0.101	3.124	1.974	89.132	40.884	91.744	42.309	93.244	42.241	82.409	38.491	39.1548612	-2.782142082	6.022942669	5	0.223
11	482.3256	855.5814	980	92	924.7433	FALSE	7515	0.3308	n	5164	1102	25	4895	5164	2	39	mobile	128	0.101	3.124	1.974	89.132	40.884	91.744	42.309	93.244	42.241	82.409	38.491	39.1548612	-2.782142082	6.022942669	5	0.223
11	NA	NA	980	92	NA	FALSE	NA	0.3308	n	5164	1102	25	4895	5164	2	39	mobile	128	0.101	3.124	1.974	89.132	40.884	91.744	42.309	93.244	42.241	82.409	38.491	39.1548612	-2.782142082	6.022942669	5	0.223
12	NA	NA	917	681	NA	FALSE	NA	0.3402	n	5297	1893	75	5297	2860	1	39	mobile	90.51	0.069	3.884	1.782	104.111	47.82	111.376	49.313	104.615	48.723	96.342	46.599	44.63168264	1.084938009	5.60489104	6	0.373
1	815.3571	363.2143	757	312	21.5654	TRUE	3769	0.6222	n	4940	857	50	3849	4940	2	40	desktop	11.314	0.076	4.36	2.018	113.555	53.582	118.824	53.763	114.05	54.212	107.791	53.274	48.3026359	0.636438767	4.119665301	7	0.252
2	338.0357	721.6071	1185	848	936.4182	FALSE	4361	0.6222	n	5391	2286	75	5484	5391	2	40	desktop	22.627	0.09	1.836	1.052	93.912	23.716	114.593	25.433	89.545	24.219	77.599	23.507	40.24287536	8.377180747	10.83053871	8	0.38
2	1607.6786	708.75	1185	848	390.0269	FALSE	10253	0.6222	n	5391	2286	75	5484	5391	2	40	desktop	22.627	0.09	1.836	1.052	93.912	23.716	114.593	25.433	89.545	24.219	77.599	23.507	40.24287536	8.377180747	10.83053871	8	0.38
2	1210.7143	726.4286	1185	848	166.5317	FALSE	11891	0.6222	n	5391	2286	75	5484	5391	2	40	desktop	22.627	0.09	1.836	1.052	93.912	23.716	114.593	25.433	89.545	24.219	77.599	23.507	40.24287536	8.377180747	10.83053871	8	0.38
2	NA	NA	1185	848	NA	FALSE	NA	0.6222	n	5391	2286	75	5484	5391	2	40	desktop	22.627	0.09	1.836	1.052	93.912	23.716	114.593	25.433	89.545	24.219	77.599	23.507	40.24287536	8.377180747	10.83053871	8	0.38
3	1268.5714	768.2143	1186	713	19.2645	TRUE	1701	0.6222	n	5232	1390	25	5060	5232	2	40	desktop	90.51	0.082	3.861	1.871	93.12	47.719	99.531	50.169	93.667	48.341	86.161	45.376	40.08718346	0.89146114	5.144992109	6	0.212
4	741.4286	216.9643	659	167	14.5101	TRUE	1765	0.6222	n	3235	99	75	2806	3235	2	40	desktop	8	0.082	4.126	2.165	105.268	52.087	124.994	51.878	110.722	52.596	80.087	52.745	47.29927542	0.694018392	19.13865944	2	0.28
5	1294.2857	226.6071	1214	184	7.3499	TRUE	1539	0.6222	n	5484	2286	75	5484	5391	1	40	desktop	90.51	0.069	1.509	0.541	99.917	17.984	120.866	23.428	95.287	16.828	83.598	15.555	42.65141885	8.514262511	10.6367681	8	0.208
6	1143.2143	467.6786	1049	422	20.8825	TRUE	1669	0.6222	n	3235	509	50	3235	4955	1	40	desktop	8	0.082	4.126	2.165	105.268	52.087	124.994	51.878	110.722	52.596	80.087	52.745	47.29927542	0.694018392	19.13865944	2	0.408
7	979.2857	173.5714	898	135	6.3764	TRUE	1518	0.6222	n	5060	1390	25	5060	5232	1	40	desktop	16	0.08	4.223	2.412	113.789	54.162	119.653	54.843	114.216	54.827	107.499	53.337	48.41586006	0.813469668	4.465353104	7	0.274
8	418.3929	617.1429	741	680	410.0768	FALSE	3494	0.6222	n	3849	857	50	3849	4940	1	40	desktop	5.657	0.097	4.137	2.722	111.469	55.516	128.942	57.06	111.557	56.796	93.908	54.597	48.21016937	3.870776739	12.34057208	4	0.33
8	821.7857	724.8214	741	680	9.3315	TRUE	4341	0.6222	n	3849	857	50	3849	4940	1	40	desktop	5.657	0.097	4.137	2.722	111.469	55.516	128.942	57.06	111.557	56.796	93.908	54.597	48.21016937	3.870776739	12.34057208	4	0.33
9	781.6071	666.9643	700	637	10.022	TRUE	1519	0.6222	n	5309	670	25	3449	5309	2	40	desktop	90.51	0.086	4.091	2.265	104.726	51.979	109.505	53.573	105.334	52.558	99.34	50.585	44.74789417	0.459663155	3.945096849	6	0.186
10	1840.7143	115.7143	495	607	1376.3463	FALSE	8527	0.6222	n	2806	99	75	2806	3235	1	40	desktop	90.51	0.077	3.815	1.935	106.785	47.535	122.132	53.412	104.86	47.609	93.362	42.246	45.66032839	4.867777026	8.996565586	1	0.289
10	550.1786	803.5714	495	607	160.3016	FALSE	10910	0.6222	n	2806	99	75	2806	3235	1	40	desktop	90.51	0.077	3.815	1.935	106.785	47.535	122.132	53.412	104.86	47.609	93.362	42.246	45.66032839	4.867777026	8.996565586	1	0.289
10	NA	NA	495	607	NA	FALSE	NA	0.6222	n	2806	99	75	2806	3235	1	40	desktop	90.51	0.077	3.815	1.935	106.785	47.535	122.132	53.412	104.86	47.609	93.362	42.246	45.66032839	4.867777026	8.996565586	1	0.289
11	792.8571	684.6429	700	637	20.5367	TRUE	1925	0.6222	n	3449	670	25	3449	5309	1	40	desktop	8	0.099	3.384	2.452	101.773	46.879	111.601	47.65	111.522	51.063	82.197	43.155	46.33050806	-5.215817323	16.38933633	3	0.429
12	818.5714	422.6786	747	382	4.6753	TRUE	1942	0.6222	n	4955	509	50	3235	4955	2	40	desktop	22.627	0.074	4.071	1.979	107.108	50.518	111.813	51.602	107.476	51.103	102.034	49.367	45.6445084	0.627260606	3.644623605	7	0.374
1	1133.7537	640.8806	1122	303	306.9668	FALSE	5231	0.5726	n	5066	517	25	3249	5066	2	41	desktop	11.314	0.076	4.243	2.195	111.468	53.334	116.889	53.725	111.947	53.968	105.567	52.782	47.47256758	0.684038872	4.224562734	7	0.375
1	463.1866	530.8657	1122	303	758.1037	FALSE	5902	0.5726	n	5066	517	25	3249	5066	2	41	desktop	11.314	0.076	4.243	2.195	111.468	53.334	116.889	53.725	111.947	53.968	105.567	52.782	47.47256758	0.684038872	4.224562734	7	0.375
1	241.4104	605.9552	1122	303	991.7751	FALSE	6150	0.5726	n	5066	517	25	3249	5066	2	41	desktop	11.314	0.076	4.243	2.195	111.468	53.334	116.889	53.725	111.947	53.968	105.567	52.782	47.47256758	0.684038872	4.224562734	7	0.375
1	1041.2015	174.6269	1122	303	227.5677	FALSE	8078	0.5726	n	5066	517	25	3249	5066	2	41	desktop	11.314	0.076	4.243	2.195	111.468	53.334	116.889	53.725	111.947	53.968	105.567	52.782	47.47256758	0.684038872	4.224562734	7	0.375
1	1629.694	158.9104	1122	303	469.2535	FALSE	8422	0.5726	n	5066	517	25	3249	5066	2	41	desktop	11.314	0.076	4.243	2.195	111.468	53.334	116.889	53.725	111.947	53.968	105.567	52.782	47.47256758	0.684038872	4.224562734	7	0.375
1	1575.5597	555.3134	1122	303	435.2611	FALSE	8870	0.5726	n	5066	517	25	3249	5066	2	41	desktop	11.314	0.076	4.243	2.195	111.468	53.334	116.889	53.725	111.947	53.968	105.567	52.782	47.47256758	0.684038872	4.224562734	7	0.375
1	1538.8881	274.1642	1122	303	348.2641	FALSE	9511	0.5726	n	5066	517	25	3249	5066	2	41	desktop	11.314	0.076	4.243	2.195	111.468	53.334	116.889	53.725	111.947	53.968	105.567	52.782	47.47256758	0.684038872	4.224562734	7	0.375
1	1526.6642	731.6866	1122	303	511.5715	FALSE	10726	0.5726	n	5066	517	25	3249	5066	2	41	desktop	11.314	0.076	4.243	2.195	111.468	53.334	116.889	53.725	111.947	53.968	105.567	52.782	47.47256758	0.684038872	4.224562734	7	0.375
1	1594.7687	623.4179	1122	303	488.1213	FALSE	11054	0.5726	n	5066	517	25	3249	5066	2	41	desktop	11.314	0.076	4.243	2.195	111.468	53.334	116.889	53.725	111.947	53.968	105.567	52.782	47.47256758	0.684038872	4.224562734	7	0.375
1	1694.306	688.0299	1122	303	606.7044	FALSE	11334	0.5726	n	5066	517	25	3249	5066	2	41	desktop	11.314	0.076	4.243	2.195	111.468	53.334	116.889	53.725	111.947	53.968	105.567	52.782	47.47256758	0.684038872	4.224562734	7	0.375
1	1600.0075	777.0896	1122	303	594.1595	FALSE	11670	0.5726	n	5066	517	25	3249	5066	2	41	desktop	11.314	0.076	4.243	2.195	111.468	53.334	116.889	53.725	111.947	53.968	105.567	52.782	47.47256758	0.684038872	4.224562734	7	0.375
1	953.8881	979.6567	1122	303	683.8309	FALSE	11982	0.5726	n	5066	517	25	3249	5066	2	41	desktop	11.314	0.076	4.243	2.195	111.468	53.334	116.889	53.725	111.947	53.968	105.567	52.782	47.47256758	0.684038872	4.224562734	7	0.375
1	646.5448	951.7164	1122	303	822.5488	FALSE	12366	0.5726	n	5066	517	25	3249	5066	2	41	desktop	11.314	0.076	4.243	2.195	111.468	53.334	116.889	53.725	111.947	53.968	105.567	52.782	47.47256758	0.684038872	4.224562734	7	0.375
1	49.3209	1056.4925	1122	303	1352.7057	FALSE	13446	0.5726	n	5066	517	25	3249	5066	2	41	desktop	11.314	0.076	4.243	2.195	111.468	53.334	116.889	53.725	111.947	53.968	105.567	52.782	47.47256758	0.684038872	4.224562734	7	0.375
1	85.9925	532.6119	1122	303	1127.4948	FALSE	14054	0.5726	n	5066	517	25	3249	5066	2	41	desktop	11.314	0.076	4.243	2.195	111.468	53.334	116.889	53.725	111.947	53.968	105.567	52.782	47.47256758	0.684038872	4.224562734	7	0.375
1	24.8731	516.8955	1122	303	1185.3256	FALSE	14422	0.5726	n	5066	517	25	3249	5066	2	41	desktop	11.314	0.076	4.243	2.195	111.468	53.334	116.889	53.725	111.947	53.968	105.567	52.782	47.47256758	0.684038872	4.224562734	7	0.375
1	NA	NA	1122	303	NA	FALSE	NA	0.5726	n	5066	517	25	3249	5066	2	41	desktop	11.314	0.076	4.243	2.195	111.468	53.334	116.889	53.725	111.947	53.968	105.567	52.782	47.47256758	0.684038872	4.224562734	7	0.375
2	1119.7836	555.3134	507	639	551.2689	FALSE	1875	0.5726	n	2833	725	50	3488	2833	2	41	desktop	45.255	0.071	4.346	1.804	89.006	52.392	105.461	61.005	88.177	53.31	73.379	44.073	38.77086303	4.587996244	11.22220534	1	0.31
2	498.1119	722.9552	507	639	95.8921	TRUE	3708	0.5726	n	2833	725	50	3488	2833	2	41	desktop	45.255	0.071	4.346	1.804	89.006	52.392	105.461	61.005	88.177	53.31	73.379	44.073	38.77086303	4.587996244	11.22220534	1	0.31
3	1531.903	780.5821	905	273	724.9649	FALSE	2737	0.5726	n	5261	1154	50	4934	5261	2	41	desktop	90.51	0.089	4.557	2.445	112.364	57.421	119.961	59.178	113	57.959	104.132	56.075	48.01075839	1.032506465	5.885867478	6	0.312
3	978.3358	303.8507	905	273	6.8543	TRUE	4849	0.5726	n	5261	1154	50	4934	5261	2	41	desktop	90.51	0.089	4.557	2.445	112.364	57.421	119.961	59.178	113	57.959	104.132	56.075	48.01075839	1.032506465	5.885867478	6	0.312
4	1119.7836	279.403	1010	695	454.4302	FALSE	1824	0.5726	n	4934	1154	50	4934	5261	1	41	desktop	11.314	0.076	4.202	2.029	111.36	52.031	117.014	52.725	111.839	52.641	105.228	51.297	47.44395088	0.733845565	4.386660724	7	0.25
4	1090.097	754.3881	1010	695	22.4737	TRUE	2976	0.5726	n	4934	1154	50	4934	5261	1	41	desktop	11.314	0.076	4.202	2.029	111.36	52.031	117.014	52.725	111.839	52.641	105.228	51.297	47.44395088	0.733845565	4.386660724	7	0.25
5	718.1418	812.0149	643	791	16.4857	TRUE	1154	0.5726	n	5021	1321	25	5021	5394	1	41	desktop	45.255	0.075	3.878	2.02	108.251	48.655	113.5	49.787	108.414	49.179	102.838	47.463	46.08669244	0.898696903	3.81944476	7	0.458
6	360.1567	722.9552	755	593	478.8535	FALSE	4513	0.5726	n	3101	384	75	3063	3101	2	41	desktop	5.657	0.078	4.402	2.172	108.953	55.161	126.258	52.997	113.549	56.352	87.051	58.362	48.35795713	0.565382909	16.52770612	2	0.46
6	1622.709	715.9701	755	593	797.3034	FALSE	6673	0.5726	n	3101	384	75	3063	3101	2	41	desktop	5.657	0.078	4.402	2.172	108.953	55.161	126.258	52.997	113.549	56.352	87.051	58.362	48.35795713	0.565382909	16.52770612	2	0.46
6	702.4254	873.1343	755	593	274.129	FALSE	8648	0.5726	n	3101	384	75	3063	3101	2	41	desktop	5.657	0.078	4.402	2.172	108.953	55.161	126.258	52.997	113.549	56.352	87.051	58.362	48.35795713	0.565382909	16.52770612	2	0.46
6	749.5746	888.8507	755	593	270.5797	FALSE	9090	0.5726	n	3101	384	75	3063	3101	2	41	desktop	5.657	0.078	4.402	2.172	108.953	55.161	126.258	52.997	113.549	56.352	87.051	58.362	48.35795713	0.565382909	16.52770612	2	0.46
6	742.5896	808.5224	755	593	198.3244	FALSE	9426	0.5726	n	3101	384	75	3063	3101	2	41	desktop	5.657	0.078	4.402	2.172	108.953	55.161	126.258	52.997	113.549	56.352	87.051	58.362	48.35795713	0.565382909	16.52770612	2	0.46
6	1084.8582	214.791	755	593	487.6132	FALSE	10713	0.5726	n	3101	384	75	3063	3101	2	41	desktop	5.657	0.078	4.402	2.172	108.953	55.161	126.258	52.997	113.549	56.352	87.051	58.362	48.35795713	0.565382909	16.52770612	2	0.46
6	1697.7985	866.1493	755	593	899.2246	FALSE	11978	0.5726	n	3101	384	75	3063	3101	2	41	desktop	5.657	0.078	4.402	2.172	108.953	55.161	126.258	52.997	113.549	56.352	87.051	58.362	48.35795713	0.565382909	16.52770612	2	0.46
6	1820.0373	956.9552	755	593	1042.4715	FALSE	12385	0.5726	n	3101	384	75	3063	3101	2	41	desktop	5.657	0.078	4.402	2.172	108.953	55.161	126.258	52.997	113.549	56.352	87.051	58.362	48.35795713	0.565382909	16.52770612	2	0.46
6	931.1866	461.0149	755	593	197.3928	FALSE	13217	0.5726	n	3101	384	75	3063	3101	2	41	desktop	5.657	0.078	4.402	2.172	108.953	55.161	126.258	52.997	113.549	56.352	87.051	58.362	48.35795713	0.565382909	16.52770612	2	0.46
6	1056.9179	684.5373	755	593	233.2633	FALSE	13657	0.5726	n	3101	384	75	3063	3101	2	41	desktop	5.657	0.078	4.402	2.172	108.953	55.161	126.258	52.997	113.549	56.352	87.051	58.362	48.35795713	0.565382909	16.52770612	2	0.46
6	505.097	282.8955	755	593	475.8054	FALSE	14705	0.5726	n	3101	384	75	3063	3101	2	41	desktop	5.657	0.078	4.402	2.172	108.953	55.161	126.258	52.997	113.549	56.352	87.051	58.362	48.35795713	0.565382909	16.52770612	2	0.46
6	NA	NA	755	593	NA	FALSE	NA	0.5726	n	3101	384	75	3063	3101	2	41	desktop	5.657	0.078	4.402	2.172	108.953	55.161	126.258	52.997	113.549	56.352	87.051	58.362	48.35795713	0.565382909	16.52770612	2	0.46
7	1273.4552	810.2687	1188	766	12.455	TRUE	1483	0.5726	n	3488	725	50	3488	2833	1	41	desktop	8	0.093	3.401	2.258	100.162	45.855	111.305	47.044	108.96	49.298	80.221	42.583	45.51173317	-4.166515858	16.43455091	3	0.389
8	644.7985	534.3582	576	497	6.2031	TRUE	1434	0.5726	n	3249	517	25	3249	5066	1	41	desktop	11.314	0.082	4.338	2.434	110.917	55.368	127.155	55.934	114.87	55.884	90.727	54.902	48.89245418	0.717454289	15.12379537	2	0.402
9	1067.3955	309.0896	959	259	35.6897	TRUE	3634	0.5726	n	5279	2181	75	5445	5279	2	41	desktop	90.51	0.082	4.23	2.182	113.511	52.956	121.052	54.929	114.245	53.681	105.236	51.25	48.49065966	0.941924334	5.930558421	6	0.297
10	1095.3358	323.0597	1027	291	8.6028	TRUE	5033	0.5726	n	5445	2181	75	5445	5279	1	41	desktop	32	0.076	1.989	1.088	87.554	25.346	102.226	25.384	85.503	25.925	74.933	25.828	37.70194596	5.049197343	8.72357991	8	0.441
11	1243.7687	344.0149	1208	308	39.2594	TRUE	1153	0.5726	n	5394	1321	25	5021	5394	2	41	desktop	22.627	0.091	1.72	1.002	90.817	22.233	110.325	23.336	86.514	22.825	75.611	22.243	38.8824754	8.064192579	10.08565907	8	0.337
12	1008.0224	901.0746	1041	532	348.7132	FALSE	6652	0.5726	n	3063	384	75	3063	3101	1	41	desktop	8	0.072	5.777	2.114	141.645	69.175	149.957	66.663	143.06	69.645	131.918	72.059	59.71390088	0.536094425	6.837959847	2	0.432
12	1140.7388	639.1343	1041	532	73.8982	TRUE	7845	0.5726	n	3063	384	75	3063	3101	1	41	desktop	8	0.072	5.777	2.114	141.645	69.175	149.957	66.663	143.06	69.645	131.918	72.059	59.71390088	0.536094425	6.837959847	2	0.432
1	NA	NA	945	549	NA	FALSE	NA	0.1953	n	2800	1193	50	4955	2800	2	42	mobile	90.51	0.078	4.192	1.914	104.14	51.17	118.748	56.901	102.842	51.548	90.83	45.832	44.69694736	4.237017584	9.109102846	1	0.311
2	NA	NA	1088	782	NA	FALSE	NA	0.1953	n	5317	1943	50	5317	3148	1	42	mobile	128	0.081	3.953	1.69	108.479	47.985	114.391	49.97	109.32	48.601	101.726	46.125	46.39641249	0.515064505	4.940166475	6	0.27
3	1315.84	286.56	1229	252	12.1996	TRUE	4387	0.1953	n	3440	120	75	2812	3440	2	42	mobile	8	0.1	2.811	2.044	98.221	38.805	103.531	38.791	106.757	42.2	84.374	36.066	44.2700538	-5.503174592	12.16572164	3	0.362
4	245.76	117.6	887	468	814.5343	FALSE	7740	0.1953	n	3464	729	75	3489	3464	2	42	mobile	5.657	0.093	3.76	2.399	103.742	50.024	113.457	53.69	111.591	51.754	86.178	45.966	46.59747844	-3.854500036	14.44236806	3	0.413
4	NA	NA	887	468	NA	FALSE	NA	0.1953	n	3464	729	75	3489	3464	2	42	mobile	5.657	0.093	3.76	2.399	103.742	50.024	113.457	53.69	111.591	51.754	86.178	45.966	46.59747844	-3.854500036	14.44236806	3	0.413
5	660.48	890.72	590	830	23.6558	TRUE	2161	0.1953	n	2821	139	25	2821	5282	1	42	mobile	45.255	0.075	4.101	2.14	104.128	51.332	117.661	57.494	102.66	51.175	92.061	46	44.56811751	4.092102427	8.172271147	1	0.266
6	517.12	358.24	492	302	53.2842	FALSE	3348	0.1953	n	5282	139	25	2821	5282	2	42	mobile	45.255	0.081	4.117	2.188	112.442	51.955	119.444	53.361	112.986	52.711	104.896	50.908	47.97979481	0.971403562	5.381763024	6	0.233
6	604.16	358.24	492	302	41.6179	TRUE	4080	0.1953	n	5282	139	25	2821	5282	2	42	mobile	45.255	0.081	4.117	2.188	112.442	51.955	119.444	53.361	112.986	52.711	104.896	50.908	47.97979481	0.971403562	5.381763024	6	0.233
7	803.84	952.16	726	916	3.1403	TRUE	4409	0.1953	n	5373	2068	25	5385	5373	2	42	mobile	22.627	0.083	1.789	0.979	90.588	22.839	109.397	23.608	86.761	23.589	75.605	22.756	38.84834647	7.508809825	10.02635238	8	0.453
8	552.96	650.08	471	598	16.1561	TRUE	8199	0.1953	n	2812	120	75	2812	3440	1	42	mobile	90.51	0.078	4.147	2.127	107.616	51.771	123.869	56.044	106.652	54.789	92.328	45.124	46.30786966	4.373165339	10.54859896	1	0.285
9	921.6	972.64	823	941	24.3167	TRUE	1286	0.1953	n	5385	2068	25	5385	5373	1	42	mobile	16	0.08	1.579	0.857	91.486	20.178	112.502	22.544	87.255	20.324	74.703	19.569	39.3097139	8.429715644	11.27431622	8	0.384
10	1029.12	337.76	961	498	197.8597	FALSE	7934	0.1953	n	4955	1193	50	4955	2800	1	42	mobile	22.627	0.074	4.071	1.979	107.108	50.518	111.813	51.602	107.476	51.103	102.034	49.367	45.6445084	0.627260606	3.644623605	7	0.443
10	1059.84	312.16	961	498	224.6088	FALSE	8752	0.1953	n	4955	1193	50	4955	2800	1	42	mobile	22.627	0.074	4.071	1.979	107.108	50.518	111.813	51.602	107.476	51.103	102.034	49.367	45.6445084	0.627260606	3.644623605	7	0.443
10	1080.32	337.76	961	498	202.6459	FALSE	13802	0.1953	n	4955	1193	50	4955	2800	1	42	mobile	22.627	0.074	4.071	1.979	107.108	50.518	111.813	51.602	107.476	51.103	102.034	49.367	45.6445084	0.627260606	3.644623605	7	0.443
10	NA	NA	961	498	NA	FALSE	NA	0.1953	n	4955	1193	50	4955	2800	1	42	mobile	22.627	0.074	4.071	1.979	107.108	50.518	111.813	51.602	107.476	51.103	102.034	49.367	45.6445084	0.627260606	3.644623605	7	0.443
11	844.8	209.76	772	175	3.5139	TRUE	8342	0.1953	n	3148	1943	50	5317	3148	2	42	mobile	11.314	0.074	4.438	2.325	112.316	55.877	127.852	54.334	114.34	56.761	94.757	57.453	48.89815031	1.925432617	12.78012134	2	0.336
12	1638.4	358.24	914	520	679.2826	FALSE	7103	0.1953	n	3489	729	75	3489	3464	1	42	mobile	8	0.096	3.156	2.217	97.715	43.197	107.178	45.564	104.68	45.539	81.285	39.598	43.90632264	-3.272968496	13.55373341	3	0.466
12	1689.6	296.8	914	520	747.5325	FALSE	7795	0.1953	n	3489	729	75	3489	3464	1	42	mobile	8	0.096	3.156	2.217	97.715	43.197	107.178	45.564	104.68	45.539	81.285	39.598	43.90632264	-3.272968496	13.55373341	3	0.466
12	NA	NA	914	520	NA	FALSE	NA	0.1953	n	3489	729	75	3489	3464	1	42	mobile	8	0.096	3.156	2.217	97.715	43.197	107.178	45.564	104.68	45.539	81.285	39.598	43.90632264	-3.272968496	13.55373341	3	0.466
1	1057.5	657.9677	708	835	348.3882	FALSE	1863	0.7949	n	2785	54	75	2791	2785	2	43	desktop	64	0.078	3.918	2.039	106.3	49.057	120.327	52.688	105.394	51.167	93.178	43.932	45.62595774	3.769394112	9.032580146	1	0.35
1	637.3065	50.3226	708	835	834.9864	FALSE	12126	0.7949	n	2785	54	75	2791	2785	2	43	desktop	64	0.078	3.918	2.039	106.3	49.057	120.327	52.688	105.394	51.167	93.178	43.932	45.62595774	3.769394112	9.032580146	1	0.35
1	NA	NA	708	835	NA	FALSE	NA	0.7949	n	2785	54	75	2791	2785	2	43	desktop	64	0.078	3.918	2.039	106.3	49.057	120.327	52.688	105.394	51.167	93.178	43.932	45.62595774	3.769394112	9.032580146	1	0.35
2	844.8871	855.4839	508	495	415.8166	FALSE	7052	0.7949	n	2791	54	75	2791	2785	1	43	desktop	90.51	0.083	3.61	1.994	104.984	45.752	119.59	49.773	104.035	48.053	91.327	40.182	45.12725727	3.963874947	9.428378028	1	0.276
2	203.2742	835.3548	508	495	485.7085	FALSE	10271	0.7949	n	2791	54	75	2791	2785	1	43	desktop	90.51	0.083	3.61	1.994	104.984	45.752	119.59	49.773	104.035	48.053	91.327	40.182	45.12725727	3.963874947	9.428378028	1	0.276
2	NA	NA	508	495	NA	FALSE	NA	0.7949	n	2791	54	75	2791	2785	1	43	desktop	90.51	0.083	3.61	1.994	104.984	45.752	119.59	49.773	104.035	48.053	91.327	40.182	45.12725727	3.963874947	9.428378028	1	0.276
3	561.8226	179.9032	812	796	730.0199	FALSE	9096	0.7949	n	5232	1749	75	5232	3160	1	43	desktop	90.51	0.082	3.861	1.871	93.12	47.719	99.531	50.169	93.667	48.341	86.161	45.376	40.08718346	0.89146114	5.144992109	6	0.329
3	NA	NA	812	796	NA	FALSE	NA	0.7949	n	5232	1749	75	5232	3160	1	43	desktop	90.51	0.082	3.861	1.871	93.12	47.719	99.531	50.169	93.667	48.341	86.161	45.376	40.08718346	0.89146114	5.144992109	6	0.329
4	813.4355	271.7419	744	257	23.4285	TRUE	2700	0.7949	n	2982	317	50	2982	5464	1	43	desktop	16	0.076	4.456	2.446	99.594	56.73	116.639	55.036	108.065	57.558	74.078	60.626	45.62275914	-2.212539174	20.26024389	2	0.279
5	838.5968	456.6774	744	403	25.4115	TRUE	2046	0.7949	n	3211	494	50	3211	3538	1	43	desktop	128	0.069	4.56	2.091	109.657	56.105	129.057	53.893	114.895	56.69	85.02	59.278	48.96527114	0.700443213	18.57616841	2	0.266
6	828.5323	489.3871	729	429	33.5507	TRUE	1909	0.7949	n	3538	494	50	3211	3538	2	43	desktop	8	0.091	3.508	2.341	96.144	47.14	102.624	49.779	104.579	49.344	81.229	43.513	43.47276516	-5.146638684	12.92672778	3	0.479
7	1258.7903	369.871	1180	358	25.9078	TRUE	1528	0.7949	n	5151	1642	25	5151	5487	1	43	desktop	16	0.077	3.896	2.106	103.26	49.207	109.213	52.156	109.597	51.247	90.971	44.911	45.75009096	-3.671951636	10.37401102	5	0.403
8	1238.6613	758.6129	1140	708	27.0519	TRUE	3203	0.7949	n	5487	1642	25	5151	5487	2	43	desktop	90.51	0.072	1.545	0.635	99.784	18.712	120.366	24.587	95.278	17.381	83.708	16.058	42.59705869	8.322044806	10.48614468	8	0.428
9	944.2742	850.4516	851	783	35.0863	TRUE	1693	0.7949	n	5464	317	50	2982	5464	2	43	desktop	32	0.072	1.497	0.604	95.373	18.172	115.522	22.077	90.988	17.697	79.609	17.377	40.79089303	8.206083979	10.38058945	8	0.344
10	953.0806	880.6452	863	814	32.8156	TRUE	8820	0.7949	n	2860	211	25	2860	5063	1	43	desktop	64	0.079	3.936	2.043	94.56	49.246	106.546	55.48	92.516	49.462	84.618	43.455	40.39685979	4.249044516	6.625293834	1	0.214
11	1272.629	184.9355	626	677	779.2293	FALSE	7400	0.7949	n	5063	211	25	2860	5063	2	43	desktop	16	0.075	4.226	2.124	110.232	52.952	116.234	53.808	110.57	53.691	103.891	51.881	46.97680251	0.918710012	4.502725695	7	0.411
11	1468.8871	351	626	677	849.578	FALSE	14625	0.7949	n	5063	211	25	2860	5063	2	43	desktop	16	0.075	4.226	2.124	110.232	52.952	116.234	53.808	110.57	53.691	103.891	51.881	46.97680251	0.918710012	4.502725695	7	0.411
11	NA	NA	626	677	NA	FALSE	NA	0.7949	n	5063	211	25	2860	5063	2	43	desktop	16	0.075	4.226	2.124	110.232	52.952	116.234	53.808	110.57	53.691	103.891	51.881	46.97680251	0.918710012	4.502725695	7	0.411
12	839.8548	825.2903	757	777	13.3465	TRUE	2096	0.7949	n	3160	1749	75	5232	3160	2	43	desktop	11.314	0.078	4.39	2.289	110.266	55.509	128.528	53.9	115.023	56.176	87.247	58.078	48.99456975	0.709102964	17.31390449	2	0.33
1	NA	NA	1222	747	NA	FALSE	NA	0.488	n	5350	2212	25	5457	5350	2	44	desktop	90.51	0.08	4.293	2.163	112.434	53.505	121.125	55.323	112.967	54.228	103.209	52.03	48.08393284	1.355854108	6.55231751	6	0.291
2	1308.3363	776.5849	1237	731	8.8763	TRUE	2909	0.488	n	4056	1040	50	4056	5186	1	44	desktop	5.657	0.123	3.625	3.421	110.566	56.081	130.448	56.824	110.974	58.507	90.277	56.405	48.11869459	4.307669571	14.3763858	4	0.368
3	1205.8844	510.2102	1099	437	47.8731	TRUE	1673	0.488	n	5303	1914	75	5303	2869	1	44	desktop	90.51	0.084	3.846	2.113	112.834	48.927	119.299	50.696	113.482	49.615	105.722	47.422	48.12904531	0.774410003	5.103609113	6	0.262
4	626.007	284.8161	550	249	1.962	TRUE	3737	0.488	n	5186	1040	50	4056	5186	2	44	desktop	32	0.075	3.914	1.875	106.423	48.262	113.002	49.582	110.023	49.375	96.244	46.305	46.33413569	-1.448150831	8.105395397	5	0.404
5	744.8511	223.345	716	156	54.9585	TRUE	1847	0.488	n	5462	1018	25	4044	5462	2	44	desktop	64	0.079	1.8	0.864	99.302	22.401	122.847	29.464	94.18	20.795	80.879	19.323	42.50612575	9.633610689	12.11446205	8	0.412
6	923.1173	235.6392	1164	372	360.5682	FALSE	1297	0.488	n	3148	1709	50	5191	3148	2	44	desktop	11.314	0.074	4.438	2.325	112.316	55.877	127.852	54.334	114.34	56.761	94.757	57.453	48.89815031	1.925432617	12.78012134	2	0.255
6	923.1173	235.6392	1164	372	360.5682	FALSE	1888	0.488	n	3148	1709	50	5191	3148	2	44	desktop	11.314	0.074	4.438	2.325	112.316	55.877	127.852	54.334	114.34	56.761	94.757	57.453	48.89815031	1.925432617	12.78012134	2	0.255
6	1013.275	321.6988	1164	372	242.2	FALSE	2218	0.488	n	3148	1709	50	5191	3148	2	44	desktop	11.314	0.074	4.438	2.325	112.316	55.877	127.852	54.334	114.34	56.761	94.757	57.453	48.89815031	1.925432617	12.78012134	2	0.255
6	494.8687	499.965	1164	372	749.6101	FALSE	9071	0.488	n	3148	1709	50	5191	3148	2	44	desktop	11.314	0.074	4.438	2.325	112.316	55.877	127.852	54.334	114.34	56.761	94.757	57.453	48.89815031	1.925432617	12.78012134	2	0.255
6	1222.2767	161.8739	1164	372	248.1902	FALSE	10319	0.488	n	3148	1709	50	5191	3148	2	44	desktop	11.314	0.074	4.438	2.325	112.316	55.877	127.852	54.334	114.34	56.761	94.757	57.453	48.89815031	1.925432617	12.78012134	2	0.255
6	1515.289	776.5849	1164	372	459.442	FALSE	11362	0.488	n	3148	1709	50	5191	3148	2	44	desktop	11.314	0.074	4.438	2.325	112.316	55.877	127.852	54.334	114.34	56.761	94.757	57.453	48.89815031	1.925432617	12.78012134	2	0.255
6	NA	NA	1164	372	NA	FALSE	NA	0.488	n	3148	1709	50	5191	3148	2	44	desktop	11.314	0.074	4.438	2.325	112.316	55.877	127.852	54.334	114.34	56.761	94.757	57.453	48.89815031	1.925432617	12.78012134	2	0.255
7	1355.4641	420.0525	1275	383	5.4824	TRUE	1172	0.488	n	3446	1764	75	5238	3446	2	44	desktop	8	0.093	3.569	2.241	94.696	47.323	103.687	48.592	103.322	53.114	77.078	41.578	43.10200269	-4.634950425	14.90691285	3	0.367
8	1005.0788	989.6848	914	918	37.7773	TRUE	1929	0.488	n	5457	2212	25	5457	5350	1	44	desktop	32	0.077	1.514	0.774	94.953	19.099	116.301	23.544	90.079	18.71	78.477	18.539	40.60057083	8.923841179	10.81997495	8	0.343
9	945.6567	780.683	831	719	46.4486	TRUE	2747	0.488	n	2869	1914	75	5303	2869	2	44	desktop	90.51	0.082	3.742	1.953	94.842	46.869	111.192	53.032	92.794	47.549	80.54	40.766	40.85175753	5.392440373	9.828163152	1	0.338
10	1312.4343	395.4641	1244	364	8.9185	TRUE	1519	0.488	n	4044	1018	25	4044	5462	1	44	desktop	5.657	0.116	3.76	3.292	110.593	56.103	130.416	56.2	110.898	58.479	90.465	57.227	48.09856757	4.365624357	14.23757558	4	0.432
11	714.1156	674.1331	604	627	36.4129	TRUE	1442	0.488	n	5191	1709	50	5191	3148	1	44	desktop	90.51	0.086	2.364	1.239	79.365	29.608	81.619	30.124	82.722	33.377	73.753	25.66	34.82655619	-2.299314684	5.107332146	5	0.31
12	1109.5797	149.5797	1018	116	17.0369	TRUE	1607	0.488	n	5238	1764	75	5238	3446	1	44	desktop	90.51	0.082	3.889	2.001	106.465	48.602	111.974	50.112	107.034	49.04	100.385	47.297	45.48763723	0.642078318	4.409887463	6	0.163
1	680.3983	284.5946	588	235	21.1891	TRUE	5995	0.6009	n	5232	1919	50	5303	5232	2	45	desktop	90.51	0.082	3.861	1.871	93.12	47.719	99.531	50.169	93.667	48.341	86.161	45.376	40.08718346	0.89146114	5.144992109	6	0.236
2	979.9716	204.7084	898	138	30.0289	TRUE	1447	0.6009	n	5478	1713	75	5191	5478	2	45	desktop	64	0.08	1.6	0.799	100.284	20.016	119.93	25.973	96.132	18.631	84.791	17.283	42.81000109	7.787570947	10.12066284	8	0.188
3	1386.0597	600.8108	1317	555	10.2155	TRUE	4146	0.6009	n	5096	1497	75	5096	5186	1	45	desktop	64	0.08	3.927	2.105	102.653	49.462	109.386	50.564	108.577	52.015	89.997	46.53	45.44358674	-3.175954363	10.5269031	5	0.276
4	677.0697	297.909	593	230	31.7327	TRUE	2655	0.6009	n	5303	1919	50	5303	5232	1	45	desktop	90.51	0.084	3.846	2.113	112.834	48.927	119.299	50.696	113.482	49.615	105.722	47.422	48.12904531	0.774410003	5.103609113	6	0.249
5	741.9772	259.6302	661	215	9.3041	TRUE	1070	0.6009	n	5191	1713	75	5191	5478	1	45	desktop	90.51	0.086	2.364	1.239	79.365	29.608	81.619	30.124	82.722	33.377	73.753	25.66	34.82655619	-2.299314684	5.107332146	5	0.261
6	786.9132	219.6871	716	156	26.504	TRUE	1016	0.6009	n	5462	1018	25	4044	5462	2	45	desktop	64	0.079	1.8	0.864	99.302	22.401	122.847	29.464	94.18	20.795	80.879	19.323	42.50612575	9.633610689	12.11446205	8	0.412
7	898.4211	267.9516	803	195	40.9126	TRUE	1207	0.6009	n	3873	931	25	3873	3479	1	45	desktop	5.657	0.104	4.007	2.834	113.256	55.223	131.001	56.46	113.473	56.29	95.293	54.361	48.97476927	3.827214995	12.61812981	4	0.427
8	663.7553	584.1679	569	541	20.5523	TRUE	4396	0.6009	n	3479	931	25	3873	3479	2	45	desktop	8	0.094	3.714	2.417	100.667	49.691	111.563	51.345	110.034	53.68	80.404	45.531	45.85357911	-4.648371564	16.79366877	3	0.501
9	1377.7383	715.6472	1291	658	23.3173	TRUE	4151	0.6009	n	5186	1497	75	5096	5186	2	45	desktop	32	0.075	3.914	1.875	106.423	48.262	113.002	49.582	110.023	49.375	96.244	46.305	46.33413569	-1.448150831	8.105395397	5	0.321
10	1282.8734	645.7468	1215	591	18.6612	TRUE	2479	0.6009	n	4053	1031	50	4053	5370	1	45	desktop	5.657	0.124	3.572	3.457	111.026	55.881	130.174	56.538	111.419	58.082	91.485	56.149	48.24045366	4.108113934	13.82903626	4	0.496
11	1314.495	519.2603	1226	472	16.6547	TRUE	3531	0.6009	n	5370	1031	50	4053	5370	2	45	desktop	22.627	0.087	1.769	0.966	90.772	22.522	109.104	22.874	87.265	23.287	75.946	22.762	38.9651966	7.126428557	9.974559801	8	0.328
12	1321.1522	412.7454	1244	364	11.4495	TRUE	1280	0.6009	n	4044	1018	25	4044	5462	1	45	desktop	5.657	0.116	3.76	3.292	110.593	56.103	130.416	56.2	110.898	58.479	90.465	57.227	48.09856757	4.365624357	14.23757558	4	0.432
1	693.7127	507.6102	588	444	40.3114	TRUE	1412	0.6009	y	3148	1109	50	4901	3148	2	46	desktop	11.314	0.074	4.438	2.325	112.316	55.877	127.852	54.334	114.34	56.761	94.757	57.453	48.89815031	1.925432617	12.78012134	2	0.397
2	903.4139	555.8748	844	493	29.7793	TRUE	1350	0.6009	y	3489	876	75	3855	3489	2	46	desktop	8	0.096	3.156	2.217	97.715	43.197	107.178	45.564	104.68	45.539	81.285	39.598	43.90632264	-3.272968496	13.55373341	3	0.345
3	1106.458	164.7653	1054	103	33.1202	TRUE	1114	0.6009	y	3428	617	50	3428	2848	1	46	desktop	8	0.095	2.806	1.899	95.98	37.901	102.902	38.839	104.066	39.545	80.972	36.187	43.3384085	-4.773883054	12.89871017	3	0.327
4	547.2546	684.0256	473	636	10.552	TRUE	13379	0.6009	y	2848	617	50	3428	2848	2	46	desktop	128	0.091	4.013	2.395	113.827	51.778	131.667	59.621	113.942	54.015	95.873	42.373	49.18294956	3.920749751	12.5763922	1	0.348
5	946.6856	354.495	877	276	41.338	TRUE	1305	0.6009	y	3378	559	25	3378	4074	1	46	desktop	5.657	0.096	3.592	2.459	103.847	49.048	110.24	48.677	116.405	54.86	84.895	44.507	47.71239186	-8.147384428	16.67006856	3	0.487
6	821.8634	389.4452	718	347	29.284	TRUE	7285	0.6009	y	5139	1578	75	5125	5139	2	46	desktop	32	0.077	3.203	1.478	89.378	39.198	94.171	41.408	91.776	40.491	82.188	36.452	38.92678633	-0.935754901	5.863839629	5	0.294
7	941.6927	221.3514	863	194	10.7996	TRUE	6913	0.6009	y	4940	856	25	3849	4940	2	46	desktop	11.314	0.076	4.36	2.018	113.555	53.582	118.824	53.763	114.05	54.212	107.791	53.274	48.3026359	0.636438767	4.119665301	7	0.332
8	1211.3087	322.8734	1103	284	33.337	TRUE	1138	0.6009	y	3849	856	25	3849	4940	1	46	desktop	5.657	0.097	4.137	2.722	111.469	55.516	128.942	57.06	111.557	56.796	93.908	54.597	48.21016937	3.870776739	12.34057208	4	0.442
9	760.2845	590.825	665	561	21.6879	TRUE	3035	0.6009	y	5125	1578	75	5125	5139	1	46	desktop	64	0.081	2.5	1.319	85.083	31.326	88.094	31.428	88.836	35.762	78.318	27.18	37.3926249	-2.424995302	5.995306483	5	0.39
10	760.2845	534.239	659	498	26.3147	TRUE	1519	0.6009	y	4074	559	25	3378	4074	2	46	desktop	5.657	0.113	3.756	3.035	110.913	54.804	129.512	56.523	111.419	56.883	91.806	53.624	48.18151564	3.875845105	13.54840658	4	0.415
11	685.3912	639.0896	597	596	14.5109	TRUE	1446	0.6009	y	4901	1109	50	4901	3148	1	46	desktop	11.314	0.076	4.296	2.241	112.481	54.275	119.509	54.679	113.025	54.992	104.91	53.713	47.99709431	0.977162586	5.399009616	7	0.359
12	961.6643	585.8321	915	531	33.2162	TRUE	1610	0.6009	y	3855	876	75	3855	3489	1	46	desktop	5.657	0.103	4.027	2.895	113.016	55.669	129.631	56.969	113.224	56.844	96.192	54.798	48.7918728	3.537344751	11.81425127	4	0.351
1	888.4353	981.9346	825	931	17.7265	TRUE	1652	0.6009	y	5487	2027	50	5370	5487	2	47	desktop	90.51	0.072	1.545	0.635	99.784	18.712	120.366	24.587	95.278	17.381	83.708	16.058	42.59705869	8.322044806	10.48614468	8	0.333
2	941.6927	590.825	861	536	18.2363	TRUE	5068	0.6009	y	5102	295	25	2970	5102	2	47	desktop	32	0.078	4.222	2.27	105.945	53.302	113.215	54.443	112.146	55.051	92.473	51.188	46.87822922	-3.24628224	11.11216509	5	0.402
3	585.5334	582.5036	486	544	24.5539	TRUE	1470	0.6009	y	5282	1854	75	5282	2818	1	47	desktop	45.255	0.081	4.117	2.188	112.442	51.955	119.444	53.361	112.986	52.711	104.896	50.908	47.97979481	0.971403562	5.381763024	6	0.264
4	597.1835	364.4808	503	299	33.9254	TRUE	1288	0.6009	y	5370	2027	50	5370	5487	1	47	desktop	22.627	0.087	1.769	0.966	90.772	22.522	109.104	22.874	87.265	23.287	75.946	22.762	38.9651966	7.126428557	9.974559801	8	0.32
5	963.3286	592.4893	883	543	13.1201	TRUE	1485	0.6009	y	2970	295	25	2970	5102	1	47	desktop	11.314	0.075	4.343	2.144	107.3	54.297	119.918	52.978	113.742	54.809	88.241	56.021	47.84485192	-2.057033615	15.03452797	2	0.34
6	1371.0811	614.1252	1300	575	4.2425	TRUE	1626	0.6009	y	3378	28	25	2773	3378	2	47	desktop	5.657	0.096	3.592	2.459	103.847	49.048	110.24	48.677	116.405	54.86	84.895	44.507	47.71239186	-8.147384428	16.67006856	3	0.432
7	785.2489	918.6913	716	865	17.1824	TRUE	3633	0.6009	y	2818	1854	75	5282	2818	2	47	desktop	45.255	0.08	3.885	2.093	105.053	48.979	119.742	54.583	103.185	48.649	92.232	44.21	44.92648469	4.677770971	8.604983211	1	0.404
8	1161.3798	917.027	1063	884	23.8038	TRUE	5637	0.6009	y	2773	28	25	2773	3378	1	47	desktop	90.51	0.08	3.882	1.907	109.043	48.076	125.701	53.657	108.241	49.049	93.186	42.34	46.95228791	4.341362747	10.96653702	1	0.435
9	736.9844	835.4765	661	789	9.0303	TRUE	1364	0.6009	y	5367	2019	75	5367	4958	1	47	desktop	22.627	0.081	2.103	1.079	92.21	26.462	110.762	26.823	88.578	27.216	77.29	26.768	39.54546551	7.254164195	9.985146972	8	0.3
10	1109.7866	694.0114	1031	648	9.3157	TRUE	1575	0.6009	y	3063	2021	50	5370	3063	2	47	desktop	8	0.072	5.777	2.114	141.645	69.175	149.957	66.663	143.06	69.645	131.918	72.059	59.71390088	0.536094425	6.837959847	2	0.326
11	853.4851	233.0014	749	165	42.4229	TRUE	1338	0.6009	y	4958	2019	75	5367	4958	2	47	desktop	16	0.074	4.253	2.138	113.828	52.986	118.611	53.355	114.227	53.638	108.646	52.477	48.35695555	0.609244579	3.688160544	7	0.33
12	830.1849	690.6828	745	653	10.1866	TRUE	1332	0.6009	y	5370	2021	50	5370	3063	1	47	desktop	22.627	0.087	1.769	0.966	90.772	22.522	109.104	22.874	87.265	23.287	75.946	22.762	38.9651966	7.126428557	9.974559801	8	0.302
1	870.9783	305.2174	548	526	358.0546	FALSE	8239	0.6291	n	4973	1242	75	4973	5350	1	48	desktop	16	0.073	3.66	1.767	105.386	45.393	111.34	46.439	105.924	45.882	98.894	44.309	45.07164262	0.76481337	4.700192196	7	0.32
1	NA	NA	548	526	NA	FALSE	NA	0.6291	n	4973	1242	75	4973	5350	1	48	desktop	16	0.073	3.66	1.767	105.386	45.393	111.34	46.439	105.924	45.882	98.894	44.309	45.07164262	0.76481337	4.700192196	7	0.32
2	823.288	742.3777	737	685	22.8592	TRUE	4938	0.6291	n	2952	439	25	3112	2952	2	48	desktop	8	0.074	4.626	2.246	103.696	57.658	124.302	53.802	114.246	58.154	72.54	64.994	48.09997718	-2.601882659	24.51342715	2	0.453
3	1171.4266	397.4185	1107	340	22.5509	TRUE	2030	0.6291	n	3841	339	75	2993	3841	2	48	desktop	5.657	0.097	4.13	2.674	111.527	55.195	134.083	58.602	111.455	57.621	89.042	53.056	48.59381566	5.398027428	15.81200978	4	0.424
4	335.2582	352.9076	984	179	736.4844	FALSE	4981	0.6291	n	5350	1242	75	4973	5350	2	48	desktop	90.51	0.08	4.293	2.163	112.434	53.505	121.125	55.323	112.967	54.228	103.209	52.03	48.08393284	1.355854108	6.55231751	6	0.268
4	NA	NA	984	179	NA	FALSE	NA	0.6291	n	5350	1242	75	4973	5350	2	48	desktop	90.51	0.08	4.293	2.163	112.434	53.505	121.125	55.323	112.967	54.228	103.209	52.03	48.08393284	1.355854108	6.55231751	6	0.268
5	1001.3315	769.4022	926	733	1.1468	TRUE	3378	0.6291	n	3112	439	25	3112	2952	1	48	desktop	5.657	0.073	4.386	2.111	108.33	54.658	126.34	51.797	113.104	55.799	85.546	58.3	48.20970226	0.643971181	17.20604039	2	0.249
6	1147.5815	457.8261	1082	414	11.3458	TRUE	1482	0.6291	n	5467	2243	50	5467	4047	1	48	desktop	45.255	0.078	1.512	0.795	97.896	19.151	117.617	23.78	93.693	18.29	82.378	17.712	41.83129056	7.895150064	10.1796432	8	0.422
7	656.3723	325.8832	579	272	16.554	TRUE	1449	0.6291	n	3025	1219	25	4967	3025	2	48	desktop	128	0.068	5.183	1.668	120.928	60.886	133.29	57.047	122.765	61.431	106.73	65.266	52.03352158	1.204492353	10.23328026	2	0.362
8	1103.0707	252.7582	1041	182	35.6829	TRUE	1288	0.6291	n	2970	2294	50	5487	2970	2	48	desktop	11.314	0.075	4.343	2.144	107.3	54.297	119.918	52.978	113.742	54.809	88.241	56.021	47.84485192	-2.057033615	15.03452797	2	0.328
9	967.9484	933.1386	885	885	13.2799	TRUE	1866	0.6291	n	4967	1219	25	4967	3025	1	48	desktop	22.627	0.081	4.109	2.436	111.791	53.368	118.33	54.331	112.581	54.129	104.462	52.209	47.75299942	0.68371965	5.301342174	7	0.368
10	958.4103	758.2745	859	716	24.8729	TRUE	4726	0.6291	n	4047	2243	50	5467	4047	2	48	desktop	5.657	0.122	3.611	3.392	110.123	55.88	129.895	56.096	110.613	58.455	89.861	56.767	47.95437482	4.223515407	14.38635501	4	0.394
11	1131.6848	249.5788	1035	179	39.553	TRUE	1060	0.6291	n	5487	2294	50	5487	2970	1	48	desktop	90.51	0.072	1.545	0.635	99.784	18.712	120.366	24.587	95.278	17.381	83.708	16.058	42.59705869	8.322044806	10.48614468	8	0.408
12	1200.0408	437.1603	1140	399	14.9738	TRUE	1184	0.6291	n	2993	339	75	2993	3841	1	48	desktop	8	0.074	4.384	2.185	114.671	54.69	119.587	53.194	115.397	55.233	109.029	56.162	48.78581902	0.383824348	4.09013458	2	0.388
1	1158.7092	728.0707	1089	685	7.6827	TRUE	7016	0.6291	n	5063	213	75	2860	5063	2	49	desktop	16	0.075	4.226	2.124	110.232	52.952	116.234	53.808	110.57	53.691	103.891	51.881	46.97680251	0.918710012	4.502725695	7	0.363
2	NA	NA	535	354	NA	FALSE	NA	0.6291	n	5003	1284	75	5003	2912	1	49	desktop	181.019	0.068	3.669	1.775	106.38	45.525	113.641	47.026	107.015	46.045	98.483	43.883	45.58361154	0.97573901	5.707926788	7	0.35
3	NA	NA	542	780	NA	FALSE	NA	0.6291	n	2815	125	50	2815	3864	1	49	desktop	90.51	0.082	4.045	2.197	104.201	51.069	118.926	56.806	102.671	51.268	91.007	45.756	44.67110687	4.441776936	8.968971439	1	0.33
4	797.8533	424.4429	716	370	18.2765	TRUE	1563	0.6291	n	5370	2023	25	5370	5317	1	49	desktop	22.627	0.087	1.769	0.966	90.772	22.522	109.104	22.874	87.265	23.287	75.946	22.762	38.9651966	7.126428557	9.974559801	8	0.161
5	1031.5353	540.4891	961	498	6.6951	TRUE	2279	0.6291	n	4955	1193	50	4955	2800	1	49	desktop	22.627	0.074	4.071	1.979	107.108	50.518	111.813	51.602	107.476	51.103	102.034	49.367	45.6445084	0.627260606	3.644623605	7	0.443
6	1289.0625	716.9429	1221	680	6.9598	TRUE	1865	0.6291	n	2912	1284	75	5003	2912	2	49	desktop	8	0.068	4.393	2.067	112.709	54.482	127.028	53.946	117.425	55.205	93.675	54.905	49.66398191	-0.366912604	14.46036231	2	0.352
7	1004.5109	669.2527	945	549	84.1898	TRUE	9052	0.6291	n	2800	1193	50	4955	2800	2	49	desktop	90.51	0.078	4.192	1.914	104.14	51.17	118.748	56.901	102.842	51.548	90.83	45.832	44.69694736	4.237017584	9.109102846	1	0.311
8	1304.9592	675.6114	1229	634	4.2218	TRUE	5104	0.6291	n	3437	643	25	3437	3541	1	49	desktop	8	0.102	3.042	2.306	99.796	42.567	104.684	42.313	108.74	46.256	85.965	39.817	44.99400619	-5.900769369	12.23771239	3	0.35
9	1072.8668	724.8913	1017	671	25.1943	TRUE	1573	0.6291	n	5317	2023	25	5370	5317	2	49	desktop	128	0.081	3.953	1.69	108.479	47.985	114.391	49.97	109.32	48.601	101.726	46.125	46.39641249	0.515064505	4.940166475	6	0.249
10	NA	NA	1200	692	NA	FALSE	NA	0.6291	n	3541	643	25	3437	3541	2	49	desktop	8	0.094	3.311	2.258	98.219	44.736	104.949	46.918	105.758	46.22	83.949	42.078	44.08606836	-4.404299418	12.18299945	3	0.435
11	576.8886	724.8913	481	682	21.5731	TRUE	3029	0.6291	n	3864	125	50	2815	3864	2	49	desktop	5.657	0.101	4.059	2.797	112.07	55.525	129.998	56.739	112.34	56.553	93.871	54.69	48.53053786	3.851808677	12.82310869	4	0.384
12	718.3696	432.3913	639	382	13.6117	TRUE	3617	0.6291	n	2860	213	75	2860	5063	1	49	desktop	64	0.079	3.936	2.043	94.56	49.246	106.546	55.48	92.516	49.462	84.618	43.455	40.39685979	4.249044516	6.625293834	1	0.332
1	569.5908	559.8321	514	508	24.1273	TRUE	1185	0.8145	n	2919	1278	75	5000	2919	2	50	desktop	16	0.081	4.361	2.378	107.495	55.285	121.731	55.017	112.638	55.769	88.118	55.499	47.69375826	-0.672387239	14.92650143	2	0.359
2	1007.8804	777.1354	955	717	31.6487	TRUE	2349	0.8145	n	3378	1169	50	4943	3378	2	50	desktop	5.657	0.096	3.592	2.459	103.847	49.048	110.24	48.677	116.405	54.86	84.895	44.507	47.71239186	-8.147384428	16.67006856	3	0.414
3	650.6191	617.5341	508	555	72.1044	TRUE	1208	0.8145	n	4973	1234	25	4973	3387	1	50	desktop	16	0.073	3.66	1.767	105.386	45.393	111.34	46.439	105.924	45.882	98.894	44.309	45.07164262	0.76481337	4.700192196	7	0.257
4	1023.8405	759.9475	973	710	27.1776	TRUE	2137	0.8145	n	4943	1169	50	4943	3378	1	50	desktop	11.314	0.071	4.167	1.96	110.949	51.393	116.136	52.097	111.402	51.974	105.309	50.595	47.24305713	0.65603162	4.039216679	7	0.291
5	NA	NA	1193	726	NA	FALSE	NA	0.8145	n	3387	1234	25	4973	3387	2	50	desktop	8	0.103	2.984	2.325	100.698	42.24	108.391	43.843	108.402	43.987	85.3	39.645	45.19781462	-4.275795965	12.9637435	3	0.386
6	1390.9234	432.1511	1314	379	15.7688	TRUE	8041	0.8145	n	3523	1937	50	5309	3523	2	50	desktop	11.314	0.093	3.406	2.164	69.821	45.067	73.269	49.404	77.932	49.831	58.262	37.351	32.20045682	-5.861113566	11.04641258	3	0.312
7	596.6002	569.6537	473	502	57.1946	TRUE	1329	0.8145	n	5450	85	25	2800	5450	2	50	desktop	45.255	0.077	1.822	0.889	93.191	22.713	115.079	28.336	88.464	21.704	76.03	21.207	39.96332718	9.013628139	11.41095533	8	0.294
8	1199.4019	121.5425	1066	95	59.4209	TRUE	6107	0.8145	n	5309	1937	50	5309	3523	1	50	desktop	90.51	0.086	4.091	2.265	104.726	51.979	109.505	53.573	105.334	52.558	99.34	50.585	44.74789417	0.459663155	3.945096849	6	0.279
9	893.7041	666.6422	859	614	43.047	TRUE	14352	0.8145	n	5106	2199	75	5450	5106	2	50	desktop	64	0.08	4.027	2.108	104.985	50.476	110.509	51.569	111.138	51.546	93.308	49.194	46.36865445	-3.628304248	9.869015355	5	0.37
10	1152.7492	898.6779	1078	866	4.8287	TRUE	6975	0.8145	n	2800	85	25	2800	5450	1	50	desktop	90.51	0.078	4.192	1.914	104.14	51.17	118.748	56.901	102.842	51.548	90.83	45.832	44.69694736	4.237017584	9.109102846	1	0.227
11	1004.1973	655.5929	922	611	10.1049	TRUE	2882	0.8145	n	5450	2199	75	5450	5106	1	50	desktop	45.255	0.077	1.822	0.889	93.191	22.713	115.079	28.336	88.464	21.704	76.03	21.207	39.96332718	9.013628139	11.41095533	8	0.319
12	1235.0052	315.5194	1152	244	34.9486	TRUE	2853	0.8145	n	5000	1278	75	5000	2919	1	50	desktop	32	0.07	3.306	1.517	101.475	40.65	107.692	41.928	102.014	41.118	94.717	39.298	43.5007147	0.830688959	4.921208813	7	0.318
1	NA	NA	1043	293	NA	FALSE	NA	0.4316	y	2970	303	75	2970	5467	1	51	desktop	11.314	0.075	4.343	2.144	107.3	54.297	119.918	52.978	113.742	54.809	88.241	56.021	47.84485192	-2.057033615	15.03452797	2	0.387
2	1232.2277	273.3861	1153	215	21.3097	TRUE	4866	0.4316	y	2803	1774	25	5241	2803	2	51	desktop	64	0.074	3.911	1.861	90.581	48.091	102.871	53.172	88.014	49.839	80.857	41.932	38.63813975	4.779855917	6.390222666	1	0.387
3	1190.5248	688.099	1097	656	19.296	TRUE	2432	0.4316	y	5467	303	75	2970	5467	2	51	desktop	45.255	0.078	1.512	0.795	97.896	19.151	117.617	23.78	93.693	18.29	82.378	17.712	41.83129056	7.895150064	10.1796432	8	0.339
4	873.1188	303.505	805	282	17.4124	TRUE	1322	0.4316	y	4928	564	75	3378	4928	2	51	desktop	16	0.076	4.345	2.136	110.439	53.913	115.863	54.064	110.848	54.606	104.607	53.607	47.04181783	0.740987103	4.164882444	7	0.404
5	1174.3069	493.4851	1089	444	15.8075	TRUE	1234	0.4316	y	3387	569	50	3387	5226	1	51	desktop	8	0.103	2.984	2.325	100.698	42.24	108.391	43.843	108.402	43.987	85.3	39.645	45.19781462	-4.275795965	12.9637435	3	0.319
6	NA	NA	759	329	NA	FALSE	NA	0.4316	y	5241	1777	25	5241	3855	1	51	desktop	64	0.084	3.738	1.992	105.032	47.039	111.247	48.142	105.651	47.471	98.199	46.199	44.9662813	0.759986494	4.965610807	6	0.314
7	720.2079	525.9208	651	506	18.5088	TRUE	4579	0.4316	y	3378	564	75	3378	4928	1	51	desktop	5.657	0.096	3.592	2.459	103.847	49.048	110.24	48.677	116.405	54.86	84.895	44.507	47.71239186	-8.147384428	16.67006856	3	0.527
8	979.6931	148.2772	906	110	1.5206	TRUE	3791	0.4316	y	5241	1774	25	5241	2803	1	51	desktop	64	0.084	3.738	1.992	105.032	47.039	111.247	48.142	105.651	47.471	98.199	46.199	44.9662813	0.759986494	4.965610807	6	0.257
9	954.2079	750.6535	889	714	9.8286	TRUE	2874	0.4316	y	5226	569	50	3387	5226	2	51	desktop	45.255	0.091	4.206	2.687	112.294	55.293	118.53	56.708	112.836	55.732	105.515	54.188	47.87110411	0.807229211	4.847372618	6	0.246
10	1130.2871	375.3267	1044	359	23.9939	TRUE	2475	0.4316	y	3855	1777	25	5241	3855	2	51	desktop	5.657	0.103	4.027	2.895	113.016	55.669	129.631	56.969	113.224	56.844	96.192	54.798	48.7918728	3.537344751	11.81425127	4	0.503
11	845.3168	896.6139	773	848	11.4332	TRUE	4663	0.4316	y	3223	500	50	3223	3452	1	51	desktop	8	0.083	4.379	2.419	106.715	56.062	133.791	55.764	113.647	56.954	72.706	57.348	48.86446455	1.954542538	25.58744327	2	0.511
12	1137.2376	878.0792	1061	820	20.6164	TRUE	3169	0.4316	y	3452	500	50	3223	3452	2	51	desktop	8	0.095	3.551	2.404	101.473	48.136	111.125	49.133	110.884	52.696	82.409	43.873	46.10562134	-5.018181394	15.95262471	3	0.407
1	824.4653	755.2871	749	711	6.8031	TRUE	1251	0.4316	y	5276	1835	50	5276	4952	1	52	desktop	90.51	0.074	3.91	1.635	105.914	47.269	114.206	49.481	106.444	47.927	97.092	45.664	45.4364436	1.292276562	6.338574078	6	0.283
2	1019.0792	359.1089	960	241	82.1661	TRUE	2073	0.4316	y	4907	1128	75	4907	5080	1	52	desktop	16	0.075	4.282	2.147	110.438	53.614	117.047	54.445	110.927	54.309	103.341	52.792	47.13734099	0.933287283	5.070657	7	0.36
3	1220.6436	229.3663	1168	164	35.7259	TRUE	2542	0.4316	y	2824	1998	75	5338	2824	2	52	desktop	45.255	0.072	4.21	1.766	98.955	50.852	116.468	58.737	97.784	51.432	82.611	43.394	42.85228494	4.986704722	11.44228058	1	0.265
4	669.2376	588.4752	610	545	16.8569	TRUE	1521	0.4316	y	5191	1705	25	5191	2976	1	52	desktop	90.51	0.086	2.364	1.239	79.365	29.608	81.619	30.124	82.722	33.377	73.753	25.66	34.82655619	-2.299314684	5.107332146	5	0.315
5	1204.4257	291.9208	1144	243	18.516	TRUE	1049	0.4316	y	5406	700	25	3467	5406	2	52	desktop	45.255	0.077	2.703	1.33	101.716	33.697	121.224	34.808	98.558	34.562	85.368	33.731	43.62978455	6.978292138	10.9372168	8	0.364
6	1132.604	803.9406	718	687	348.7716	FALSE	1682	0.4316	y	4952	1835	50	5276	4952	2	52	desktop	16	0.081	4.238	2.581	114.059	55.312	121.029	56.417	114.75	56.043	106.398	54.011	48.66159268	0.847986429	5.486643071	7	0.491
6	1491.7129	549.0891	718	687	720.3948	FALSE	3787	0.4316	y	4952	1835	50	5276	4952	2	52	desktop	16	0.081	4.238	2.581	114.059	55.312	121.029	56.417	114.75	56.043	106.398	54.011	48.66159268	0.847986429	5.486643071	7	0.491
6	1225.2772	118.1584	718	687	744.6568	FALSE	7980	0.4316	y	4952	1835	50	5276	4952	2	52	desktop	16	0.081	4.238	2.581	114.059	55.312	121.029	56.417	114.75	56.043	106.398	54.011	48.66159268	0.847986429	5.486643071	7	0.491
6	1218.3267	148.2772	718	687	716.1952	FALSE	8790	0.4316	y	4952	1835	50	5276	4952	2	52	desktop	16	0.081	4.238	2.581	114.059	55.312	121.029	56.417	114.75	56.043	106.398	54.011	48.66159268	0.847986429	5.486643071	7	0.491
6	1684.0099	810.8911	718	687	895.1883	FALSE	10018	0.4316	y	4952	1835	50	5276	4952	2	52	desktop	16	0.081	4.238	2.581	114.059	55.312	121.029	56.417	114.75	56.043	106.398	54.011	48.66159268	0.847986429	5.486643071	7	0.491
6	1167.3564	929.0495	718	687	426.5949	FALSE	12188	0.4316	y	4952	1835	50	5276	4952	2	52	desktop	16	0.081	4.238	2.581	114.059	55.312	121.029	56.417	114.75	56.043	106.398	54.011	48.66159268	0.847986429	5.486643071	7	0.491
6	NA	NA	718	687	NA	FALSE	NA	0.4316	y	4952	1835	50	5276	4952	2	52	desktop	16	0.081	4.238	2.581	114.059	55.312	121.029	56.417	114.75	56.043	106.398	54.011	48.66159268	0.847986429	5.486643071	7	0.491
7	761.9109	136.6931	699	102	12.4107	TRUE	3138	0.4316	y	5338	1998	75	5338	2824	1	52	desktop	64	0.086	3.94	2.11	109.329	49.777	115.699	52.225	110.004	50.344	102.285	47.615	46.72460702	0.740842648	5.092521829	6	0.237
8	1081.6337	509.703	1001	455	18.1019	TRUE	1202	0.4316	y	5344	1877	50	5291	5344	2	52	desktop	90.51	0.09	3.852	2.321	113.609	49.95	120.109	51.995	114.265	50.427	106.454	48.182	48.44302709	0.774130552	5.129299099	6	0.224
9	1070.0495	532.8713	1048	727	237.6039	FALSE	1520	0.4316	y	2976	1705	25	5191	2976	2	52	desktop	11.314	0.074	4.592	2.251	109.283	57.262	123.686	55.523	115.71	57.406	88.452	59.849	48.75793929	-1.568908957	16.21515908	2	0.395
9	1783.6337	208.5149	1048	727	863.456	FALSE	6268	0.4316	y	2976	1705	25	5191	2976	2	52	desktop	11.314	0.074	4.592	2.251	109.283	57.262	123.686	55.523	115.71	57.406	88.452	59.849	48.75793929	-1.568908957	16.21515908	2	0.395
9	1772.0495	231.6832	1048	727	839.7375	FALSE	6928	0.4316	y	2976	1705	25	5191	2976	2	52	desktop	11.314	0.074	4.592	2.251	109.283	57.262	123.686	55.523	115.71	57.406	88.452	59.849	48.75793929	-1.568908957	16.21515908	2	0.395
9	1772.0495	231.6832	1048	727	839.7375	FALSE	8159	0.4316	y	2976	1705	25	5191	2976	2	52	desktop	11.314	0.074	4.592	2.251	109.283	57.262	123.686	55.523	115.71	57.406	88.452	59.849	48.75793929	-1.568908957	16.21515908	2	0.395
9	924.0891	234	1048	727	566.5649	FALSE	14923	0.4316	y	2976	1705	25	5191	2976	2	52	desktop	11.314	0.074	4.592	2.251	109.283	57.262	123.686	55.523	115.71	57.406	88.452	59.849	48.75793929	-1.568908957	16.21515908	2	0.395
9	NA	NA	1048	727	NA	FALSE	NA	0.4316	y	2976	1705	25	5191	2976	2	52	desktop	11.314	0.074	4.592	2.251	109.283	57.262	123.686	55.523	115.71	57.406	88.452	59.849	48.75793929	-1.568908957	16.21515908	2	0.395
10	1216.0099	560.6733	1153	540	20.6616	TRUE	1497	0.4316	y	5080	1128	75	4907	5080	2	52	desktop	45.255	0.081	2.371	1.121	73.527	29.12	75.578	30.994	78.213	31.191	66.789	25.693	32.70311583	-3.450847393	6.403647181	5	0.285
11	958.8416	922.099	879	868	17.2907	TRUE	1455	0.4316	y	3467	700	25	3467	5406	1	52	desktop	8	0.087	4.045	2.248	102.418	51.858	110.376	54.616	112.219	57.062	84.658	45.343	46.48059461	-5.747600115	15.1326328	3	0.355
12	893.9703	451.7822	808	403	15.7364	TRUE	1620	0.4316	y	5291	1877	50	5291	5344	1	52	desktop	90.51	0.073	4.222	1.889	111.09	51.696	120.166	53.65	111.695	52.583	101.409	50.053	47.59030983	1.394628323	6.905627187	6	0.378
1	743.3762	743.703	620	702	48.5585	TRUE	2848	0.4316	y	2762	5	50	2762	4014	1	53	desktop	64	0.084	3.704	2.087	105.054	47.141	119.332	52.109	104.025	47.299	91.805	42.734	45.11046731	3.939244208	9.11461778	1	0.272
2	1394.4059	651.0297	1326	588	26.3675	TRUE	1207	0.4316	y	3449	667	25	3449	4928	1	53	desktop	8	0.099	3.384	2.452	101.773	46.879	111.601	47.65	111.522	51.063	82.197	43.155	46.33050806	-5.215817323	16.38933633	3	0.463
3	847.6337	549.0891	1073	350	341.0733	FALSE	997	0.4316	y	3858	881	50	3858	2982	1	53	desktop	5.657	0.1	4.027	2.746	112.46	54.753	128.899	56.049	112.723	55.983	95.759	53.911	48.57147608	3.456939831	11.75139003	4	0.398
3	1679.3762	322.0396	1073	350	535.3931	FALSE	5461	0.4316	y	3858	881	50	3858	2982	1	53	desktop	5.657	0.1	4.027	2.746	112.46	54.753	128.899	56.049	112.723	55.983	95.759	53.911	48.57147608	3.456939831	11.75139003	4	0.398
3	822.1485	507.3861	1073	350	347.2058	FALSE	11726	0.4316	y	3858	881	50	3858	2982	1	53	desktop	5.657	0.1	4.027	2.746	112.46	54.753	128.899	56.049	112.723	55.983	95.759	53.911	48.57147608	3.456939831	11.75139003	4	0.398
3	437.5545	435.5644	1073	350	712.0696	FALSE	12968	0.4316	y	3858	881	50	3858	2982	1	53	desktop	5.657	0.1	4.027	2.746	112.46	54.753	128.899	56.049	112.723	55.983	95.759	53.911	48.57147608	3.456939831	11.75139003	4	0.398
3	NA	NA	1073	350	NA	FALSE	NA	0.4316	y	3858	881	50	3858	2982	1	53	desktop	5.657	0.1	4.027	2.746	112.46	54.753	128.899	56.049	112.723	55.983	95.759	53.911	48.57147608	3.456939831	11.75139003	4	0.398
4	738.7426	558.3564	644	527	20.6764	TRUE	1587	0.4316	y	2982	881	50	3858	2982	2	53	desktop	16	0.076	4.456	2.446	99.594	56.73	116.639	55.036	108.065	57.558	74.078	60.626	45.62275914	-2.212539174	20.26024389	2	0.394
5	1317.9505	430.9307	739	77	595.0584	FALSE	2427	0.4316	y	4928	667	25	3449	4928	2	53	desktop	16	0.076	4.345	2.136	110.439	53.913	115.863	54.064	110.848	54.606	104.607	53.607	47.04181783	0.740987103	4.164882444	7	0.352
5	792.0297	125.1089	739	77	24.3976	TRUE	6131	0.4316	y	4928	667	25	3449	4928	2	53	desktop	16	0.076	4.345	2.136	110.439	53.913	115.863	54.064	110.848	54.606	104.607	53.607	47.04181783	0.740987103	4.164882444	7	0.352
6	889.3366	838.6931	805	765	37.3779	TRUE	11253	0.4316	y	5086	1455	75	5086	3112	1	53	desktop	64	0.075	3.497	1.801	95.761	43.628	100.643	45.086	99.714	45.569	86.926	40.86	41.98873618	-2.123883795	7.39826873	5	0.309
7	1162.7228	324.3564	1089	291	4.3359	TRUE	1598	0.4316	y	5472	2251	25	5472	2812	1	53	desktop	45.255	0.076	1.501	0.657	95.733	18.401	115.561	22.424	91.498	17.662	80.141	17.477	40.94852704	7.995036341	10.27635101	8	0.351
8	942.6238	917.4653	892	900	31.5529	TRUE	5540	0.4316	y	5232	1746	75	5232	2807	1	53	desktop	90.51	0.082	3.861	1.871	93.12	47.719	99.531	50.169	93.667	48.341	86.161	45.376	40.08718346	0.89146114	5.144992109	6	0.218
9	1192.8416	651.0297	1161	603	44.4244	TRUE	2157	0.4316	y	2812	2251	25	5472	2812	2	53	desktop	90.51	0.078	4.147	2.127	107.616	51.771	123.869	56.044	106.652	54.789	92.328	45.124	46.30786966	4.373165339	10.54859896	1	0.265
10	1255.396	463.3663	1207	422	26.8834	TRUE	1684	0.4316	y	4014	5	50	2762	4014	2	53	desktop	4	0.115	3.803	3.154	110.114	56.331	131.121	57.402	110.615	58.807	88.605	56.16	48.05184551	4.564273544	15.27841452	4	0.388
11	1012.1287	803.9406	942	771	6.6722	TRUE	1655	0.4316	y	3112	1455	75	5086	3112	2	53	desktop	5.657	0.073	4.386	2.111	108.33	54.658	126.34	51.797	113.104	55.799	85.546	58.3	48.20970226	0.643971181	17.20604039	2	0.292
12	949.5743	148.2772	878	104	7.5938	TRUE	2509	0.4316	y	2807	1746	75	5232	2807	2	53	desktop	64	0.079	3.931	2.128	108.41	49.65	126.738	56.336	106.763	49.88	91.73	43.483	46.61364976	5.421360325	11.37468132	1	0.263
1	NA	NA	767	298	NA	FALSE	NA	0.2462	n	5273	2222	50	5460	5273	2	55	mobile	90.51	0.079	3.719	1.821	109.298	46.126	115.545	48.122	109.89	46.744	102.46	44.466	46.68277316	0.778131443	4.926253943	6	0.315
2	1261.3636	437.2727	1168	393	19.5728	TRUE	3858	0.2538	n	3855	877	25	3855	3520	1	55	mobile	5.657	0.103	4.027	2.895	113.016	55.669	129.631	56.969	113.224	56.844	96.192	54.798	48.7918728	3.537344751	11.81425127	4	0.475
3	1686.4706	256.1765	629	818	1150.8419	FALSE	12290	0.2615	n	2787	48	75	2787	3449	1	55	mobile	45.255	0.082	3.526	1.991	105.691	44.943	120.833	50.125	104.206	44.977	92.034	40.544	45.3158967	4.497408586	9.288009974	1	0.222
3	NA	NA	629	818	NA	FALSE	NA	0.2615	n	2787	48	75	2787	3449	1	55	mobile	45.255	0.082	3.526	1.991	105.691	44.943	120.833	50.125	104.206	44.977	92.034	40.544	45.3158967	4.497408586	9.288009974	1	0.222
4	1172.8956	377.6582	1073	360	31.8353	TRUE	2148	0.2701	n	5460	2222	50	5460	5273	1	55	mobile	45.255	0.077	1.592	0.888	97.651	20.465	121.536	26.11	92.454	19.57	78.964	19.097	41.84749293	9.831351712	12.34154921	8	0.385
5	1087.408	330.184	993	271	29.101	TRUE	2488	0.2786	n	5326	1985	50	5326	5454	1	55	mobile	128	0.081	3.94	1.924	106.683	48.834	115.207	51.233	107.246	49.478	97.595	46.686	45.77099822	1.317161126	6.5266657	6	0.264
6	NA	NA	1049	712	NA	FALSE	NA	0.2872	n	5148	1288	25	5003	5148	2	55	mobile	32	0.072	3.306	1.491	89.087	40.29	94.446	43.257	94.405	42.879	78.409	35.152	39.64270877	-3.086453802	9.196435268	5	0.358
7	1196.7052	882.5723	1112	839	11.4483	TRUE	2504	0.2957	n	3449	48	75	2787	3449	2	55	mobile	8	0.099	3.384	2.452	101.773	46.879	111.601	47.65	111.522	51.063	82.197	43.155	46.33050806	-5.215817323	16.38933633	3	0.303
8	710.2247	624.4382	642	581	9.0093	TRUE	1445	0.3043	n	5454	1985	50	5326	5454	2	55	mobile	64	0.076	1.69	0.83	100.532	21.059	121.84	27.254	95.64	19.714	84.117	18.498	42.8665283	8.796672612	10.63847714	8	0.173
9	1230.123	182.2131	710	375	501.1651	FALSE	4203	0.3128	n	4994	1272	75	4994	5148	1	55	mobile	22.627	0.077	3.231	1.801	104.043	41.211	110.88	42.174	104.701	41.708	96.549	40.101	44.61617718	0.870071362	5.452070144	7	0.319
9	1549.7951	837.541	710	375	874.9693	FALSE	11391	0.3128	n	4994	1272	75	4994	5148	1	55	mobile	22.627	0.077	3.231	1.801	104.043	41.211	110.88	42.174	104.701	41.708	96.549	40.101	44.61617718	0.870071362	5.452070144	7	0.319
9	NA	NA	710	375	NA	FALSE	NA	0.3128	n	4994	1272	75	4994	5148	1	55	mobile	22.627	0.077	3.231	1.801	104.043	41.211	110.88	42.174	104.701	41.708	96.549	40.101	44.61617718	0.870071362	5.452070144	7	0.319
10	866.8966	363.1034	774	317	19.8571	TRUE	1652	0.3222	n	5148	1272	75	4994	5148	2	55	mobile	32	0.072	3.306	1.491	89.087	40.29	94.446	43.257	94.405	42.879	78.409	35.152	39.64270877	-3.086453802	9.196435268	5	0.159
11	NA	NA	594	418	NA	FALSE	NA	0.3308	n	3520	877	25	3855	3520	2	55	mobile	8	0.089	3.733	2.274	93.974	48.955	100.107	52.244	102.366	51.275	79.448	44.574	42.55370497	-5.213778105	12.69010311	3	0.458
12	1183.4171	723.1658	1076	687	32.4445	TRUE	2618	0.3402	n	5003	1288	25	5003	5148	1	55	mobile	181.019	0.068	3.669	1.775	106.38	45.525	113.641	47.026	107.015	46.045	98.483	43.883	45.58361154	0.97573901	5.707926788	7	0.226
1	1144.1881	208.5149	1065	190	19.4416	TRUE	1353	0.4316	y	4077	1084	25	4077	2941	1	56	desktop	5.657	0.124	3.531	3.469	111.296	55.649	129.869	56.597	111.777	57.651	92.24	55.375	48.32568383	3.882027814	13.49763753	4	0.438
2	933.3564	676.5149	859	614	25.0231	TRUE	1097	0.4316	y	5106	2199	75	5450	5106	2	56	desktop	64	0.08	4.027	2.108	104.985	50.476	110.509	51.569	111.138	51.546	93.308	49.194	46.36865445	-3.628304248	9.869015355	5	0.37
3	1178.9406	945.2673	1092	907	11.9652	TRUE	8193	0.4316	y	5291	1873	25	5291	5256	1	56	desktop	90.51	0.073	4.222	1.889	111.09	51.696	120.166	53.65	111.695	52.583	101.409	50.053	47.59030983	1.394628323	6.905627187	6	0.32
4	NA	NA	1113	108	NA	FALSE	NA	0.4316	y	5256	1873	25	5291	5256	2	56	desktop	64	0.086	3.954	2.281	111.905	50.731	118.733	52.567	112.493	51.243	104.488	49.245	47.76500608	0.900948165	5.307905281	6	0.169
5	928.7228	359.1089	832	305	27.3447	TRUE	5573	0.4316	y	4967	1226	50	4967	5063	1	56	desktop	22.627	0.081	4.109	2.436	111.791	53.368	118.33	54.331	112.581	54.129	104.462	52.209	47.75299942	0.68371965	5.301342174	7	0.328
6	1216.0099	542.1386	1129	506	12.0868	TRUE	1173	0.4316	y	3437	968	50	4014	3437	2	56	desktop	8	0.102	3.042	2.306	99.796	42.567	104.684	42.313	108.74	46.256	85.965	39.817	44.99400619	-5.900769369	12.23771239	3	0.445
7	1202.1089	919.7822	1100	245	637.8585	FALSE	2251	0.4316	y	4952	1191	75	4952	5367	1	56	desktop	16	0.081	4.238	2.581	114.059	55.312	121.029	56.417	114.75	56.043	106.398	54.011	48.66159268	0.847986429	5.486643071	7	0.292
7	539.495	507.3861	1100	245	674.1219	FALSE	4861	0.4316	y	4952	1191	75	4952	5367	1	56	desktop	16	0.081	4.238	2.581	114.059	55.312	121.029	56.417	114.75	56.043	106.398	54.011	48.66159268	0.847986429	5.486643071	7	0.292
7	1146.505	224.7327	1100	245	64.413	TRUE	7077	0.4316	y	4952	1191	75	4952	5367	1	56	desktop	16	0.081	4.238	2.581	114.059	55.312	121.029	56.417	114.75	56.043	106.398	54.011	48.66159268	0.847986429	5.486643071	7	0.292
8	949.5743	813.2079	868	745	31.4038	TRUE	1331	0.4316	y	4014	968	50	4014	3437	1	56	desktop	4	0.115	3.803	3.154	110.114	56.331	131.121	57.402	110.615	58.807	88.605	56.16	48.05184551	4.564273544	15.27841452	4	0.51
9	1246.1287	189.9802	922	611	521.829	FALSE	5531	0.4316	y	5450	2199	75	5450	5106	1	56	desktop	45.255	0.077	1.822	0.889	93.191	22.713	115.079	28.336	88.464	21.704	76.03	21.207	39.96332718	9.013628139	11.41095533	8	0.319
9	NA	NA	922	611	NA	FALSE	NA	0.4316	y	5450	2199	75	5450	5106	1	56	desktop	45.255	0.077	1.822	0.889	93.191	22.713	115.079	28.336	88.464	21.704	76.03	21.207	39.96332718	9.013628139	11.41095533	8	0.319
10	1148.8218	583.8416	1086	534	17.3385	TRUE	1415	0.4316	y	5063	1226	50	4967	5063	2	56	desktop	16	0.075	4.226	2.124	110.232	52.952	116.234	53.808	110.57	53.691	103.891	51.881	46.97680251	0.918710012	4.502725695	7	0.294
11	650.703	634.8119	566	606	13.0242	TRUE	1203	0.4316	y	5367	1191	75	4952	5367	2	56	desktop	22.627	0.081	2.103	1.079	92.21	26.462	110.762	26.823	88.578	27.216	77.29	26.768	39.54546551	7.254164195	9.985146972	8	0.327
12	1093.2178	653.3465	829	858	307.3137	FALSE	1532	0.4316	y	2941	1084	25	4077	2941	2	56	desktop	8	0.069	4.446	2.18	112.31	55.481	124.279	54.988	116.674	56.076	95.978	56.064	49.24908658	-0.718905045	12.50016248	2	0.28
12	1222.9604	259.4851	829	858	711.5129	FALSE	4439	0.4316	y	2941	1084	25	4077	2941	2	56	desktop	8	0.069	4.446	2.18	112.31	55.481	124.279	54.988	116.674	56.076	95.978	56.064	49.24908658	-0.718905045	12.50016248	2	0.28
12	1630.7228	977.703	829	858	731.3572	FALSE	14299	0.4316	y	2941	1084	25	4077	2941	2	56	desktop	8	0.069	4.446	2.18	112.31	55.481	124.279	54.988	116.674	56.076	95.978	56.064	49.24908658	-0.718905045	12.50016248	2	0.28
12	NA	NA	829	858	NA	FALSE	NA	0.4316	y	2941	1084	25	4077	2941	2	56	desktop	8	0.069	4.446	2.18	112.31	55.481	124.279	54.988	116.674	56.076	95.978	56.064	49.24908658	-0.718905045	12.50016248	2	0.28
1	575.3425	661.1301	471	605	34.7572	TRUE	2938	0.2496	y	5235	1584	75	5125	5235	2	57	mobile	64	0.084	3.882	1.943	101.827	48.273	108.944	50.76	102.406	48.822	94.132	46.185	43.7137916	1.000834316	5.595006719	6	0.343
2	1105.2815	391.2914	1004	355	26.3092	TRUE	2248	0.2581	y	5464	2235	75	5464	2812	1	57	mobile	32	0.072	1.497	0.604	95.373	18.172	115.522	22.077	90.988	17.697	79.609	17.377	40.79089303	8.206083979	10.38058945	8	0.365
3	1084.1479	511.6399	987	450	32.7607	TRUE	2264	0.2658	y	4973	1240	25	4973	5350	1	57	mobile	16	0.073	3.66	1.767	105.386	45.393	111.34	46.439	105.924	45.882	98.894	44.309	45.07164262	0.76481337	4.700192196	7	0.35
4	989.1589	667.0093	901	615	19.5877	TRUE	1713	0.2744	y	5350	1240	25	4973	5350	2	57	mobile	90.51	0.08	4.293	2.163	112.434	53.505	121.125	55.323	112.967	54.228	103.209	52.03	48.08393284	1.355854108	6.55231751	6	0.411
5	NA	NA	1008	932	NA	FALSE	NA	0.2829	y	5300	1010	50	4035	5300	2	57	mobile	128	0.077	4.018	1.76	111.066	49.121	118.806	50.485	111.91	49.89	102.483	47.818	47.55409943	0.909487753	6.198835196	6	0.312
6	1191.5982	919.5308	1092	875	25.5833	TRUE	7049	0.2915	y	5125	1584	75	5125	5235	1	57	mobile	64	0.081	2.5	1.319	85.083	31.326	88.094	31.428	88.836	35.762	78.318	27.18	37.3926249	-2.424995302	5.995306483	5	0.38
7	NA	NA	1070	541	NA	FALSE	NA	0.3	y	2812	2235	75	5464	2812	2	57	mobile	90.51	0.078	4.147	2.127	107.616	51.771	123.869	56.044	106.652	54.789	92.328	45.124	46.30786966	4.373165339	10.54859896	1	0.275
8	947.036	586.6205	860	543	13.5028	TRUE	2079	0.3085	y	5063	1396	25	5063	4994	1	57	mobile	16	0.075	4.226	2.124	110.232	52.952	116.234	53.808	110.57	53.691	103.891	51.881	46.97680251	0.918710012	4.502725695	7	0.355
9	974.1532	607.0161	882	550	25.9829	TRUE	4286	0.3179	y	4994	1396	25	5063	4994	2	57	mobile	22.627	0.077	3.231	1.801	104.043	41.211	110.88	42.174	104.701	41.708	96.549	40.101	44.61617718	0.870071362	5.452070144	7	0.335
10	1286.8668	180.235	784	906	875.0106	FALSE	9964	0.3274	y	4895	1106	50	4895	5261	1	57	mobile	11.314	0.078	3.991	1.958	110.888	49.79	117.641	49.747	111.756	50.315	103.267	50.039	47.42503175	0.672620575	5.533967429	7	0.313
10	NA	NA	784	906	NA	FALSE	NA	0.3274	y	4895	1106	50	4895	5261	1	57	mobile	11.314	0.078	3.991	1.958	110.888	49.79	117.641	49.747	111.756	50.315	103.267	50.039	47.42503175	0.672620575	5.533967429	7	0.313
11	1353.4645	786.9289	1268	732	20.3291	TRUE	2938	0.3368	y	4035	1010	50	4035	5300	1	57	mobile	5.657	0.125	3.553	3.383	110.251	55.644	132.124	56.468	110.764	58.424	87.864	55.766	48.17928444	4.8015807	15.9040849	4	0.502
12	1000.4444	141.5556	979	97	54.0183	TRUE	10033	0.3462	y	5261	1106	50	4895	5261	2	57	mobile	90.51	0.089	4.557	2.445	112.364	57.421	119.961	59.178	113	57.959	104.132	56.075	48.01075839	1.032506465	5.885867478	6	0.281
1	592.7822	551.4059	535	514	17.2181	TRUE	1198	0.4316	y	3440	651	75	3440	5170	1	58	desktop	8	0.1	2.811	2.044	98.221	38.805	103.531	38.791	106.757	42.2	84.374	36.066	44.2700538	-5.503174592	12.16572164	3	0.437
2	887.0198	977.703	823	941	11.0091	TRUE	1175	0.4316	y	5385	2068	25	5385	5373	1	58	desktop	16	0.08	1.579	0.857	91.486	20.178	112.502	22.544	87.255	20.324	74.703	19.569	39.3097139	8.429715644	11.27431622	8	0.384
3	889.3366	488.8515	838	444	24.779	TRUE	1141	0.4316	y	5454	1984	25	5326	5454	2	58	desktop	64	0.076	1.69	0.83	100.532	21.059	121.84	27.254	95.64	19.714	84.117	18.498	42.8665283	8.796672612	10.63847714	8	0.381
4	984.3267	440.198	906	405	4.0455	TRUE	1085	0.4316	y	5069	674	50	3452	5069	2	58	desktop	64	0.08	3.968	2.254	108.482	50.599	114.903	51.96	113.391	52.168	97.152	48.233	47.49756026	-2.472616021	9.233136069	5	0.229
5	968.1089	481.901	966	919	480.1639	FALSE	1317	0.4316	y	3235	507	75	3235	3025	1	58	desktop	8	0.082	4.126	2.165	105.268	52.087	124.994	51.878	110.722	52.596	80.087	52.745	47.29927542	0.694018392	19.13865944	2	0.279
5	798.9802	157.5446	966	919	834.8074	FALSE	3428	0.4316	y	3235	507	75	3235	3025	1	58	desktop	8	0.082	4.126	2.165	105.268	52.087	124.994	51.878	110.722	52.596	80.087	52.745	47.29927542	0.694018392	19.13865944	2	0.279
5	590.4653	521.2871	966	919	626.4118	FALSE	4452	0.4316	y	3235	507	75	3235	3025	1	58	desktop	8	0.082	4.126	2.165	105.268	52.087	124.994	51.878	110.722	52.596	80.087	52.745	47.29927542	0.694018392	19.13865944	2	0.279
5	775.8119	854.9109	966	919	283.9808	FALSE	5174	0.4316	y	3235	507	75	3235	3025	1	58	desktop	8	0.082	4.126	2.165	105.268	52.087	124.994	51.878	110.722	52.596	80.087	52.745	47.29927542	0.694018392	19.13865944	2	0.279
5	1373.5545	657.9802	966	919	446.8854	FALSE	6110	0.4316	y	3235	507	75	3235	3025	1	58	desktop	8	0.082	4.126	2.165	105.268	52.087	124.994	51.878	110.722	52.596	80.087	52.745	47.29927542	0.694018392	19.13865944	2	0.279
5	1410.6238	616.2772	966	919	502.3677	FALSE	7382	0.4316	y	3235	507	75	3235	3025	1	58	desktop	8	0.082	4.126	2.165	105.268	52.087	124.994	51.878	110.722	52.596	80.087	52.745	47.29927542	0.694018392	19.13865944	2	0.279
5	1440.7426	405.4455	966	919	680.7754	FALSE	8174	0.4316	y	3235	507	75	3235	3025	1	58	desktop	8	0.082	4.126	2.165	105.268	52.087	124.994	51.878	110.722	52.596	80.087	52.745	47.29927542	0.694018392	19.13865944	2	0.279
5	1607.5545	926.7327	966	919	567.3359	FALSE	11377	0.4316	y	3235	507	75	3235	3025	1	58	desktop	8	0.082	4.126	2.165	105.268	52.087	124.994	51.878	110.722	52.596	80.087	52.745	47.29927542	0.694018392	19.13865944	2	0.279
5	1785.9505	947.5842	966	919	745.0038	FALSE	12176	0.4316	y	3235	507	75	3235	3025	1	58	desktop	8	0.082	4.126	2.165	105.268	52.087	124.994	51.878	110.722	52.596	80.087	52.745	47.29927542	0.694018392	19.13865944	2	0.279
5	1734.9802	644.0792	966	919	761.0619	FALSE	12816	0.4316	y	3235	507	75	3235	3025	1	58	desktop	8	0.082	4.126	2.165	105.268	52.087	124.994	51.878	110.722	52.596	80.087	52.745	47.29927542	0.694018392	19.13865944	2	0.279
5	414.3861	963.802	966	919	626.6564	FALSE	14784	0.4316	y	3235	507	75	3235	3025	1	58	desktop	8	0.082	4.126	2.165	105.268	52.087	124.994	51.878	110.722	52.596	80.087	52.745	47.29927542	0.694018392	19.13865944	2	0.279
5	NA	NA	966	919	NA	FALSE	NA	0.4316	y	3235	507	75	3235	3025	1	58	desktop	8	0.082	4.126	2.165	105.268	52.087	124.994	51.878	110.722	52.596	80.087	52.745	47.29927542	0.694018392	19.13865944	2	0.279
6	1121.0198	213.1485	1075	817	642.0059	FALSE	7282	0.4316	y	2806	101	50	2806	3440	1	58	desktop	90.51	0.077	3.815	1.935	106.785	47.535	122.132	53.412	104.86	47.609	93.362	42.246	45.66032839	4.867777026	8.996565586	1	0.452
6	1134.9208	873.4455	1075	817	24.214	TRUE	10794	0.4316	y	2806	101	50	2806	3440	1	58	desktop	90.51	0.077	3.815	1.935	106.785	47.535	122.132	53.412	104.86	47.609	93.362	42.246	45.66032839	4.867777026	8.996565586	1	0.452
7	620.5842	391.5446	551	346	9.6977	TRUE	1415	0.4316	y	3440	101	50	2806	3440	2	58	desktop	8	0.1	2.811	2.044	98.221	38.805	103.531	38.791	106.757	42.2	84.374	36.066	44.2700538	-5.503174592	12.16572164	3	0.34
8	NA	NA	1065	802	NA	FALSE	NA	0.4316	y	5170	651	75	3440	5170	2	58	desktop	90.51	0.083	3.643	1.682	88.51	44.589	91.198	45.909	92.553	46.031	81.779	42.235	38.88212129	-2.713597276	6.015546341	5	0.271
9	780.4455	915.1485	692	881	13.857	TRUE	4957	0.4316	y	3025	507	75	3235	3025	2	58	desktop	128	0.068	5.183	1.668	120.928	60.886	133.29	57.047	122.765	61.431	106.73	65.266	52.03352158	1.204492353	10.23328026	2	0.263
10	1051.5149	539.8218	958	485	25.3544	TRUE	1639	0.4316	y	5326	1984	25	5326	5454	1	58	desktop	128	0.081	3.94	1.924	106.683	48.834	115.207	51.233	107.246	49.478	97.595	46.686	45.77099822	1.317161126	6.5266657	6	0.394
11	958.8416	627.8614	793	537	105.3548	FALSE	1396	0.4316	y	3452	674	50	3452	5069	1	58	desktop	8	0.095	3.551	2.404	101.473	48.136	111.125	49.133	110.884	52.696	82.409	43.873	46.10562134	-5.018181394	15.95262471	3	0.418
11	833.7327	572.2574	793	537	34.3406	TRUE	1920	0.4316	y	3452	674	50	3452	5069	1	58	desktop	8	0.095	3.551	2.404	101.473	48.136	111.125	49.133	110.884	52.696	82.409	43.873	46.10562134	-5.018181394	15.95262471	3	0.418
12	819.8317	959.1683	726	916	19.6663	TRUE	3961	0.4316	y	5373	2068	25	5385	5373	2	58	desktop	22.627	0.083	1.789	0.979	90.588	22.839	109.397	23.608	86.761	23.589	75.605	22.756	38.84834647	7.508809825	10.02635238	8	0.453
1	761.1765	975	1218	232	883.4968	FALSE	3243	0.5231	n	5276	1831	25	5276	2800	1	60	desktop	90.51	0.074	3.91	1.635	105.914	47.269	114.206	49.481	106.444	47.927	97.092	45.664	45.4364436	1.292276562	6.338574078	6	0.279
1	1304.1176	290.5882	1218	232	23.8394	TRUE	9452	0.5231	n	5276	1831	25	5276	2800	1	60	desktop	90.51	0.074	3.91	1.635	105.914	47.269	114.206	49.481	106.444	47.927	97.092	45.664	45.4364436	1.292276562	6.338574078	6	0.279
2	940.8824	323.0882	892	289	26.3395	TRUE	3247	0.5231	n	3508	233	50	2869	3508	2	60	desktop	8	0.098	3.425	2.442	101.962	47.039	111.404	44.88	110.493	52.755	83.989	44.662	46.04837593	-4.42956116	14.94960685	3	0.355
3	753.5294	493.2353	677	454	2.3131	TRUE	1621	0.5231	n	2869	233	50	2869	3508	1	60	desktop	90.51	0.082	3.742	1.953	94.842	46.869	111.192	53.032	92.794	47.549	80.54	40.766	40.85175753	5.392440373	9.828163152	1	0.236
4	1109.1176	571.6176	1038	510	24.4281	TRUE	1894	0.5231	n	3841	841	25	3841	3483	1	60	desktop	5.657	0.097	4.13	2.674	111.527	55.195	134.083	58.602	111.455	57.621	89.042	53.056	48.59381566	5.398027428	15.81200978	4	0.563
5	1021.1765	846.9118	479	370	641.3552	FALSE	4302	0.5231	n	3101	435	75	3101	5048	1	60	desktop	5.657	0.078	4.402	2.172	108.953	55.161	126.258	52.997	113.549	56.352	87.051	58.362	48.35795713	0.565382909	16.52770612	2	0.378
5	1441.7647	885.1471	479	370	1008.1036	FALSE	9538	0.5231	n	3101	435	75	3101	5048	1	60	desktop	5.657	0.078	4.402	2.172	108.953	55.161	126.258	52.997	113.549	56.352	87.051	58.362	48.35795713	0.565382909	16.52770612	2	0.378
5	NA	NA	479	370	NA	FALSE	NA	0.5231	n	3101	435	75	3101	5048	1	60	desktop	5.657	0.078	4.402	2.172	108.953	55.161	126.258	52.997	113.549	56.352	87.051	58.362	48.35795713	0.565382909	16.52770612	2	0.378
6	971.4706	611.7647	922	611	44.7351	TRUE	4581	0.5231	n	5450	2199	75	5450	5106	1	60	desktop	45.255	0.077	1.822	0.889	93.191	22.713	115.079	28.336	88.464	21.704	76.03	21.207	39.96332718	9.013628139	11.41095533	8	0.319
7	1608.0882	456.9118	1006	641	571.7721	FALSE	11420	0.5231	n	2836	161	50	2836	4074	1	60	desktop	128	0.067	4.326	1.397	84.711	50.712	102.137	59.037	84.367	52.661	67.629	42.003	37.19539985	4.577864936	12.53132005	1	0.254
7	NA	NA	1006	641	NA	FALSE	NA	0.5231	n	2836	161	50	2836	4074	1	60	desktop	128	0.067	4.326	1.397	84.711	50.712	102.137	59.037	84.367	52.661	67.629	42.003	37.19539985	4.577864936	12.53132005	1	0.254
8	835.7353	548.6765	1165	824	511.1639	FALSE	2004	0.5231	n	5048	435	75	3101	5048	2	60	desktop	16	0.083	4.135	2.485	114.974	53.666	121.632	54.236	115.856	54.343	107.433	52.902	49.05559908	0.632399056	5.445785029	7	0.386
8	1545	791.4706	1165	824	312.9363	FALSE	5909	0.5231	n	5048	435	75	3101	5048	2	60	desktop	16	0.083	4.135	2.485	114.974	53.666	121.632	54.236	115.856	54.343	107.433	52.902	49.05559908	0.632399056	5.445785029	7	0.386
8	604.4118	888.9706	1165	824	636.1816	FALSE	9969	0.5231	n	5048	435	75	3101	5048	2	60	desktop	16	0.083	4.135	2.485	114.974	53.666	121.632	54.236	115.856	54.343	107.433	52.902	49.05559908	0.632399056	5.445785029	7	0.386
8	NA	NA	1165	824	NA	FALSE	NA	0.5231	n	5048	435	75	3101	5048	2	60	desktop	16	0.083	4.135	2.485	114.974	53.666	121.632	54.236	115.856	54.343	107.433	52.902	49.05559908	0.632399056	5.445785029	7	0.386
9	812.7941	544.8529	732	502	7.8883	TRUE	1331	0.5231	n	3483	841	25	3841	3483	2	60	desktop	8	0.091	3.6	2.176	92.252	47.229	101.935	52.036	100.687	49.707	74.135	41.389	42.09895204	-4.307788636	15.27049036	3	0.329
10	1248.6765	952.0588	1253	281	638.5053	FALSE	8722	0.5231	n	2800	1831	25	5276	2800	2	60	desktop	90.51	0.078	4.192	1.914	104.14	51.17	118.748	56.901	102.842	51.548	90.83	45.832	44.69694736	4.237017584	9.109102846	1	0.374
10	1235.2941	1066.7647	1253	281	753.9857	FALSE	10784	0.5231	n	2800	1831	25	5276	2800	2	60	desktop	90.51	0.078	4.192	1.914	104.14	51.17	118.748	56.901	102.842	51.548	90.83	45.832	44.69694736	4.237017584	9.109102846	1	0.374
10	564.2647	671.0294	1253	281	841.171	FALSE	14458	0.5231	n	2800	1831	25	5276	2800	2	60	desktop	90.51	0.078	4.192	1.914	104.14	51.17	118.748	56.901	102.842	51.548	90.83	45.832	44.69694736	4.237017584	9.109102846	1	0.374
10	NA	NA	1253	281	NA	FALSE	NA	0.5231	n	2800	1831	25	5276	2800	2	60	desktop	90.51	0.078	4.192	1.914	104.14	51.17	118.748	56.901	102.842	51.548	90.83	45.832	44.69694736	4.237017584	9.109102846	1	0.374
11	753.5294	672.9412	731	602	62.2212	TRUE	1451	0.5231	n	4074	161	50	2836	4074	2	60	desktop	5.657	0.113	3.756	3.035	110.913	54.804	129.512	56.523	111.419	56.883	91.806	53.624	48.18151564	3.875845105	13.54840658	4	0.325
12	912.2059	644.2647	859	614	22.9637	TRUE	1491	0.5231	n	5106	2199	75	5450	5106	2	60	desktop	64	0.08	4.027	2.108	104.985	50.476	110.509	51.569	111.138	51.546	93.308	49.194	46.36865445	-3.628304248	9.869015355	5	0.37
1	1070.0495	389.2277	1021	340	28.4775	TRUE	1540	0.4316	y	2970	294	75	2970	3407	1	61	desktop	11.314	0.075	4.343	2.144	107.3	54.297	119.918	52.978	113.742	54.809	88.241	56.021	47.84485192	-2.057033615	15.03452797	2	0.411
2	727.1584	525.9208	673	491	21.0006	TRUE	1147	0.4316	y	3407	294	75	2970	3407	2	61	desktop	5.657	0.097	3.542	2.462	85.769	48.51	93.565	53.613	96.082	52.837	67.661	40.76	39.83329576	-6.242026852	15.95383187	3	0.417
3	NA	NA	576	402	NA	FALSE	NA	0.4316	y	5148	1621	25	5148	3434	1	61	desktop	32	0.072	3.306	1.491	89.087	40.29	94.446	43.257	94.405	42.879	78.409	35.152	39.64270877	-3.086453802	9.196435268	5	0.377
4	1269.297	861.8614	1178	795	33.581	TRUE	3055	0.4316	y	2839	26	50	2773	2839	2	61	desktop	64	0.073	4.221	1.837	88.616	51.192	107.199	59.097	87.969	52.253	70.68	43.836	38.83585684	5.078940915	12.99396191	1	0.238
5	1236.8614	820.1584	1193	779	31.3528	TRUE	1788	0.4316	y	2773	26	50	2773	2839	1	61	desktop	90.51	0.08	3.882	1.907	109.043	48.076	125.701	53.657	108.241	49.049	93.186	42.34	46.95228791	4.341362747	10.96653702	1	0.341
6	1132.604	419.3465	1076	358	30.1176	TRUE	1460	0.4316	y	3080	409	25	3080	5478	1	61	desktop	8	0.082	4.365	2.386	112.046	55.753	122.953	55.919	115.21	57.083	97.975	55.376	48.75838333	-0.096275616	10.62367618	2	0.365
7	1236.8614	852.5941	1160	362	453.0979	FALSE	3805	0.4316	y	3443	659	50	3443	5096	1	61	desktop	8	0.098	3.152	2.259	101.521	43.415	111.33	44.822	108.837	44.571	84.397	41.868	45.56568212	-3.439141362	14.04623404	3	0.363
7	NA	NA	1160	362	NA	FALSE	NA	0.4316	y	3443	659	50	3443	5096	1	61	desktop	8	0.098	3.152	2.259	101.521	43.415	111.33	44.822	108.837	44.571	84.397	41.868	45.56568212	-3.439141362	14.04623404	3	0.363
8	1359.6535	581.5248	1306	524	29.2688	TRUE	2904	0.4316	y	5400	2115	75	5400	5379	1	61	desktop	32	0.073	2.541	1.208	99.758	31.508	121.838	31.986	96.307	32.835	81.13	32.16	42.97988511	7.963218106	12.60014599	8	0.22
9	NA	NA	907	194	NA	FALSE	NA	0.4316	y	5096	659	50	3443	5096	2	61	desktop	64	0.08	3.927	2.105	102.653	49.462	109.386	50.564	108.577	52.015	89.997	46.53	45.44358674	-3.175954363	10.5269031	5	0.393
10	863.8515	259.4851	748	207	43.5132	TRUE	6383	0.4316	y	3434	1621	25	5148	3434	2	61	desktop	8	0.102	3.059	2.291	100.223	42.662	107.658	42.691	108.546	46.109	84.464	40.087	45.15789677	-4.802667287	13.39430289	3	0.405
11	1007.495	968.4356	922	922	13.7838	TRUE	4598	0.4316	y	5379	2115	75	5400	5379	2	61	desktop	22.627	0.077	2.016	0.92	91.898	24.867	113.216	25.838	87.882	25.506	74.595	24.957	39.56056142	8.346197147	11.69990417	8	0.175
12	1037.6139	310.4554	955	273	7.614	TRUE	1444	0.4316	y	5478	409	25	3080	5478	2	61	desktop	64	0.08	1.6	0.799	100.284	20.016	119.93	25.973	96.132	18.631	84.791	17.283	42.81000109	7.787570947	10.12066284	8	0.392
1	956.25	335.625	866	282	22.1941	TRUE	1624	0.5333	n	3858	880	25	3858	2982	1	62	desktop	5.657	0.1	4.027	2.746	112.46	54.753	128.899	56.049	112.723	55.983	95.759	53.911	48.57147608	3.456939831	11.75139003	4	0.406
2	NA	NA	870	514	NA	FALSE	NA	0.5333	n	5106	2279	50	5484	5106	2	62	desktop	64	0.08	4.027	2.108	104.985	50.476	110.509	51.569	111.138	51.546	93.308	49.194	46.36865445	-3.628304248	9.869015355	5	0.277
3	NA	NA	1167	850	NA	FALSE	NA	0.5333	n	2857	208	25	2860	2857	2	62	desktop	64	0.082	3.876	2.188	105.854	49.378	118.556	52.533	104.144	50.967	94.861	45.173	45.14313964	4.052541549	7.316646138	1	0.262
4	1132.5	791.25	1077	748	20.3301	TRUE	1473	0.5333	n	2863	1311	75	5015	2863	2	62	desktop	90.51	0.074	4.024	1.741	94.169	48.723	108.579	54.314	92.895	50.628	81.032	42.053	40.62157617	4.287523461	9.165758526	1	0.317
5	1246.875	909.375	1141	842	42.9626	TRUE	1497	0.5333	n	5454	1986	75	5326	5454	2	62	desktop	64	0.076	1.69	0.83	100.532	21.059	121.84	27.254	95.64	19.714	84.117	18.498	42.8665283	8.796672612	10.63847714	8	0.282
6	1145.625	168.75	1038	104	42.5083	TRUE	6130	0.5333	n	5326	1986	75	5326	5454	1	62	desktop	128	0.081	3.94	1.924	106.683	48.834	115.207	51.233	107.246	49.478	97.595	46.686	45.77099822	1.317161126	6.5266657	6	0.325
7	898.125	875.625	831	809	30.1709	TRUE	5100	0.5333	n	5015	1311	75	5015	2863	1	62	desktop	22.627	0.073	3.455	1.69	105.202	42.73	111.171	43.805	105.594	43.062	98.841	41.643	44.96007063	0.881858165	4.56988493	7	0.245
8	963.75	545.625	871	489	26.0927	TRUE	1568	0.5333	n	5484	2279	50	5484	5106	1	62	desktop	90.51	0.069	1.509	0.541	99.917	17.984	120.866	23.428	95.287	16.828	83.598	15.555	42.65141885	8.514262511	10.6367681	8	0.288
9	1385.625	455.625	1318	386	32.9607	TRUE	3610	0.5333	n	2860	208	25	2860	2857	1	62	desktop	64	0.079	3.936	2.043	94.56	49.246	106.546	55.48	92.516	49.462	84.618	43.455	40.39685979	4.249044516	6.625293834	1	0.159
10	665.625	798.75	617	752	27.95	TRUE	2107	0.5333	n	2767	533	50	3366	2767	2	62	desktop	64	0.087	3.461	2.054	105.166	44.623	119.628	49.116	103.698	44.585	92.171	40.858	45.05710899	4.316203086	8.824197689	1	0.238
11	1055.625	356.25	971	299	21.9705	TRUE	6584	0.5333	n	2982	880	25	3858	2982	2	62	desktop	16	0.076	4.456	2.446	99.594	56.73	116.639	55.036	108.065	57.558	74.078	60.626	45.62275914	-2.212539174	20.26024389	2	0.349
12	963.75	103.125	853	137	79.8276	TRUE	9342	0.5333	n	3366	533	50	3366	2767	1	62	desktop	5.657	0.098	3.659	2.669	104.069	50.957	114.299	53.114	113.275	52.854	84.633	48.148	47.13084843	-4.70885177	16.08993957	3	0.368
1	1097.8515	926.7327	994	858	42.5193	TRUE	1113	0.4316	y	3882	955	25	3882	4979	1	63	desktop	5.657	0.085	4.367	2.311	110.737	55.361	127.139	56.715	110.926	56.545	94.146	54.505	47.86286321	3.520340168	11.68982723	4	0.355
2	884.703	632.495	569	723	272.6228	FALSE	1295	0.4316	y	2912	353	50	3009	2912	2	63	desktop	8	0.068	4.393	2.067	112.709	54.482	127.028	53.946	117.425	55.205	93.675	54.905	49.66398191	-0.366912604	14.46036231	2	0.321
2	657.6535	757.604	569	723	13.9572	TRUE	6285	0.4316	y	2912	353	50	3009	2912	2	63	desktop	8	0.068	4.393	2.067	112.709	54.482	127.028	53.946	117.425	55.205	93.675	54.905	49.66398191	-0.366912604	14.46036231	2	0.321
3	1278.5644	280.3366	1206	213	29.9359	TRUE	2441	0.4316	y	4943	33	75	2773	4943	2	63	desktop	11.314	0.071	4.167	1.96	110.949	51.393	116.136	52.097	111.402	51.974	105.309	50.595	47.24305713	0.65603162	4.039216679	7	0.378
4	982.0099	820.1584	890	762	26.7602	TRUE	1646	0.4316	y	3870	926	50	3870	5054	1	63	desktop	5.657	0.094	4.187	2.651	112.547	55.594	129.933	57.285	112.803	56.659	94.905	54.455	48.6755639	3.711358103	12.41470394	4	0.351
5	1063.099	581.5248	1057	561	70.9613	TRUE	1254	0.4316	y	5033	1344	75	5033	5000	1	63	desktop	90.51	0.068	3.986	1.834	107.532	48.881	112.127	50.068	107.847	49.409	102.622	47.618	45.79510704	0.64513576	3.512770889	7	0.278
6	1760.4653	973.0693	1168	176	919.0843	FALSE	4256	0.4316	y	2773	33	75	2773	4943	1	63	desktop	90.51	0.08	3.882	1.907	109.043	48.076	125.701	53.657	108.241	49.049	93.186	42.34	46.95228791	4.341362747	10.96653702	1	0.301
6	639.1188	827.1089	1168	176	860.923	FALSE	5714	0.4316	y	2773	33	75	2773	4943	1	63	desktop	90.51	0.08	3.882	1.907	109.043	48.076	125.701	53.657	108.241	49.049	93.186	42.34	46.95228791	4.341362747	10.96653702	1	0.301
6	592.7822	824.7921	1168	176	892.4468	FALSE	7058	0.4316	y	2773	33	75	2773	4943	1	63	desktop	90.51	0.08	3.882	1.907	109.043	48.076	125.701	53.657	108.241	49.049	93.186	42.34	46.95228791	4.341362747	10.96653702	1	0.301
6	1232.2277	234	1168	176	23.158	TRUE	10886	0.4316	y	2773	33	75	2773	4943	1	63	desktop	90.51	0.08	3.882	1.907	109.043	48.076	125.701	53.657	108.241	49.049	93.186	42.34	46.95228791	4.341362747	10.96653702	1	0.301
7	1204.4257	669.5644	1136	635	7.1999	TRUE	1586	0.4316	y	5285	199	25	2849	5285	2	63	desktop	128	0.081	4.086	1.837	108.519	50.029	114.936	51.39	109.135	50.673	101.485	48.87	46.38638425	0.798013605	5.076290372	6	0.253
8	1206.7426	623.2277	1132	582	3.7366	TRUE	1178	0.4316	y	5054	926	50	3870	5054	2	63	desktop	22.627	0.071	4.194	2.105	112.458	52.305	118.286	53.171	113.067	52.925	106.021	51.269	47.92825171	0.66845845	4.625941872	7	0.328
9	NA	NA	504	442	NA	FALSE	NA	0.4316	y	3009	353	50	3009	2912	1	63	desktop	8	0.071	4.667	2.116	116.748	57.122	130.846	54.799	118.969	58.563	100.428	59.599	50.60302266	1.375338556	11.8728057	2	0.432
10	954.2079	715.901	898	684	19.6084	TRUE	8512	0.4316	y	5000	1344	75	5033	5000	2	63	desktop	32	0.07	3.306	1.517	101.475	40.65	107.692	41.928	102.014	41.118	94.717	39.298	43.5007147	0.830688959	4.921208813	7	0.331
11	717.8911	414.7129	632	373	11.6775	TRUE	4028	0.4316	y	2849	199	25	2849	5285	1	63	desktop	90.51	0.079	3.804	1.847	103.795	46.972	116.367	53.743	102.452	47.092	92.567	40.657	44.39464979	3.761142247	7.604417243	1	0.237
12	1280.8812	312.7723	1166	258	43.4608	TRUE	3831	0.4316	y	4979	955	25	3882	4979	2	63	desktop	32	0.077	4.05	2.295	111.307	51.879	117.207	52.978	111.796	52.425	104.917	50.639	47.44074684	0.778183411	4.569443331	7	0.445
1	1124.4118	621.3235	1052	576	8.2405	TRUE	3042	0.5231	y	5183	1003	25	4035	5183	2	64	desktop	45.255	0.075	3.197	1.589	99.597	39.762	104.716	40.383	103.381	40.922	90.694	38.394	43.52585112	-1.931293536	7.349300612	5	0.346
2	960	552.5	1165	813	408.9059	FALSE	1647	0.5231	y	3249	516	75	3249	3508	1	64	desktop	11.314	0.082	4.338	2.434	110.917	55.368	127.155	55.934	114.87	55.884	90.727	54.902	48.89245418	0.717454289	15.12379537	2	0.419
2	1288.8235	833.5294	1165	813	51.6889	TRUE	4762	0.5231	y	3249	516	75	3249	3508	1	64	desktop	11.314	0.082	4.338	2.434	110.917	55.368	127.155	55.934	114.87	55.884	90.727	54.902	48.89245418	0.717454289	15.12379537	2	0.419
3	990.5882	728.3824	910	683	9.6623	TRUE	976	0.5231	y	4035	1003	25	4035	5183	1	64	desktop	5.657	0.125	3.553	3.383	110.251	55.644	132.124	56.468	110.764	58.424	87.864	55.766	48.17928444	4.8015807	15.9040849	4	0.404
4	1256.3235	303.9706	1211	238	41.125	TRUE	2820	0.5231	y	3508	516	75	3249	3508	2	64	desktop	8	0.098	3.425	2.442	101.962	47.039	111.404	44.88	110.493	52.755	83.989	44.662	46.04837593	-4.42956116	14.94960685	3	0.469
5	585.2941	825.8824	1080	286	759.5741	FALSE	10466	0.5231	y	2941	269	50	2952	2941	2	64	desktop	8	0.069	4.446	2.18	112.31	55.481	124.279	54.988	116.674	56.076	95.978	56.064	49.24908658	-0.718905045	12.50016248	2	0.241
5	NA	NA	1080	286	NA	FALSE	NA	0.5231	y	2941	269	50	2952	2941	2	64	desktop	8	0.069	4.446	2.18	112.31	55.481	124.279	54.988	116.674	56.076	95.978	56.064	49.24908658	-0.718905045	12.50016248	2	0.241
6	606.3235	613.6765	484	573	47.43	TRUE	8873	0.5231	y	5186	1039	25	4056	5186	2	64	desktop	32	0.075	3.914	1.875	106.423	48.262	113.002	49.582	110.023	49.375	96.244	46.305	46.33413569	-1.448150831	8.105395397	5	0.318
7	1464.7059	311.6176	1074	907	707.2555	FALSE	2823	0.5231	y	2791	53	50	2791	2785	1	64	desktop	90.51	0.083	3.61	1.994	104.984	45.752	119.59	49.773	104.035	48.053	91.327	40.182	45.12725727	3.963874947	9.428378028	1	0.247
7	NA	NA	1074	907	NA	FALSE	NA	0.5231	y	2791	53	50	2791	2785	1	64	desktop	90.51	0.083	3.61	1.994	104.984	45.752	119.59	49.773	104.035	48.053	91.327	40.182	45.12725727	3.963874947	9.428378028	1	0.247
8	845.2941	711.1765	758	653	24.0554	TRUE	1417	0.5231	y	5179	1581	75	5125	5179	2	64	desktop	64	0.078	3.736	1.635	97.919	45.307	101.244	46.257	101.649	46.867	90.865	43.195	42.7146359	-2.293431468	6.050640628	5	0.291
9	575.7353	432.0588	500	369	25.5694	TRUE	1274	0.5231	y	4056	1039	25	4056	5186	1	64	desktop	5.657	0.123	3.625	3.421	110.566	56.081	130.448	56.824	110.974	58.507	90.277	56.405	48.11869459	4.307669571	14.3763858	4	0.463
10	1198.9706	433.9706	1142	365	36.2692	TRUE	2525	0.5231	y	2952	269	50	2952	2941	1	64	desktop	8	0.074	4.626	2.246	103.696	57.658	124.302	53.802	114.246	58.154	72.54	64.994	48.09997718	-2.601882659	24.51342715	2	0.289
11	904.5588	902.3529	724	389	487.4204	FALSE	2804	0.5231	y	5125	1581	75	5125	5179	1	64	desktop	64	0.081	2.5	1.319	85.083	31.326	88.094	31.428	88.836	35.762	78.318	27.18	37.3926249	-2.424995302	5.995306483	5	0.391
11	820.4412	426.3235	724	389	21.4419	TRUE	6834	0.5231	y	5125	1581	75	5125	5179	1	64	desktop	64	0.081	2.5	1.319	85.083	31.326	88.094	31.428	88.836	35.762	78.318	27.18	37.3926249	-2.424995302	5.995306483	5	0.391
12	707.6471	187.3529	901	55	284.6232	FALSE	9521	0.5231	y	2785	53	50	2791	2785	2	64	desktop	64	0.078	3.918	2.039	106.3	49.057	120.327	52.688	105.394	51.167	93.178	43.932	45.62595774	3.769394112	9.032580146	1	0.311
12	NA	NA	901	55	NA	FALSE	NA	0.5231	y	2785	53	50	2791	2785	2	64	desktop	64	0.078	3.918	2.039	106.3	49.057	120.327	52.688	105.394	51.167	93.178	43.932	45.62595774	3.769394112	9.032580146	1	0.311
1	824.4653	653.3465	772	604	25.4588	TRUE	931	0.4316	y	5077	996	75	4032	5077	2	65	desktop	64	0.076	2.861	1.152	77.161	34.345	80.812	36.917	82.609	36.726	68.062	29.991	34.57163069	-3.657121302	8.301705108	5	0.331
2	1234.5446	412.396	1203	354	48.2185	TRUE	2555	0.4316	y	5090	1472	50	5090	5460	1	65	desktop	64	0.084	3.283	1.946	93.319	42.276	98.084	44.774	97.46	44.072	84.413	38.598	41.02902909	-2.302597616	7.534558606	5	0.292
3	977.3762	681.1485	882	646	20.5115	TRUE	955	0.4316	y	5003	1291	25	5003	5436	1	65	desktop	181.019	0.068	3.669	1.775	106.38	45.525	113.641	47.026	107.015	46.045	98.483	43.883	45.58361154	0.97573901	5.707926788	7	0.223
4	875.4356	657.9802	796	625	6.3327	TRUE	2718	0.4316	y	5080	466	25	3148	5080	2	65	desktop	45.255	0.081	2.371	1.121	73.527	29.12	75.578	30.994	78.213	31.191	66.789	25.693	32.70311583	-3.450847393	6.403647181	5	0.325
5	1262.3465	238.6337	850	362	373.7388	FALSE	3420	0.4316	y	5436	1291	25	5003	5436	2	65	desktop	16	0.074	2.026	1.082	87.904	25.809	101.837	25.186	85.671	26.877	76.204	26.451	37.74067456	4.984971942	7.984932291	8	0.404
5	926.4059	393.8614	850	362	5.8113	TRUE	8132	0.4316	y	5436	1291	25	5003	5436	2	65	desktop	16	0.074	2.026	1.082	87.904	25.809	101.837	25.186	85.671	26.877	76.204	26.451	37.74067456	4.984971942	7.984932291	8	0.404
6	1005.1782	243.2673	917	238	34.8226	TRUE	7411	0.4316	y	5074	1424	50	5074	5066	1	65	desktop	90.51	0.079	2.45	1.244	81.26	30.467	83.838	32.422	85.194	32.394	74.748	27.086	35.80951643	-2.68274743	5.911590655	5	0.285
7	727.1584	671.8812	644	614	21.9534	TRUE	1452	0.4316	y	5066	1424	50	5074	5066	2	65	desktop	11.314	0.076	4.243	2.195	111.468	53.334	116.889	53.725	111.947	53.968	105.567	52.782	47.47256758	0.684038872	4.224562734	7	0.334
8	1324.901	725.1683	1230	686	19.9708	TRUE	1122	0.4316	y	4994	165	75	2836	4994	2	65	desktop	22.627	0.077	3.231	1.801	104.043	41.211	110.88	42.174	104.701	41.708	96.549	40.101	44.61617718	0.870071362	5.452070144	7	0.336
9	1060.7822	440.198	1006	411	21.856	TRUE	886	0.4316	y	3148	466	25	3148	5080	1	65	desktop	11.314	0.074	4.438	2.325	112.316	55.877	127.852	54.334	114.34	56.761	94.757	57.453	48.89815031	1.925432617	12.78012134	2	0.358
10	898.604	868.8119	800	843	26.3393	TRUE	1124	0.4316	y	5460	1472	50	5090	5460	2	65	desktop	45.255	0.077	1.592	0.888	97.651	20.465	121.536	26.11	92.454	19.57	78.964	19.097	41.84749293	9.831351712	12.34154921	8	0.332
11	924.0891	681.1485	869	351	293.3251	FALSE	5080	0.4316	y	4032	996	75	4032	5077	1	65	desktop	5.657	0.11	3.808	3.023	109.328	55.628	130.325	56.902	109.885	58.121	87.773	55.059	47.75215948	4.533383778	15.34428679	4	0.442
11	NA	NA	869	351	NA	FALSE	NA	0.4316	y	4032	996	75	4032	5077	1	65	desktop	5.657	0.11	3.808	3.023	109.328	55.628	130.325	56.902	109.885	58.121	87.773	55.059	47.75215948	4.533383778	15.34428679	4	0.442
12	245.2574	579.2079	1152	788	1012.1651	FALSE	8841	0.4316	y	2836	165	75	2836	4994	1	65	desktop	128	0.067	4.326	1.397	84.711	50.712	102.137	59.037	84.367	52.661	67.629	42.003	37.19539985	4.577864936	12.53132005	1	0.25
12	NA	NA	1152	788	NA	FALSE	NA	0.4316	y	2836	165	75	2836	4994	1	65	desktop	128	0.067	4.326	1.397	84.711	50.712	102.137	59.037	84.367	52.661	67.629	42.003	37.19539985	4.577864936	12.53132005	1	0.25
1	856.901	183.0297	796	146	14.1069	TRUE	1619	0.4316	y	4994	289	25	2964	4994	2	66	desktop	22.627	0.077	3.231	1.801	104.043	41.211	110.88	42.174	104.701	41.708	96.549	40.101	44.61617718	0.870071362	5.452070144	7	0.325
2	1046.8812	451.7822	1006	408	34.6923	TRUE	14857	0.4316	y	2863	2055	75	5382	2863	2	66	desktop	90.51	0.074	4.024	1.741	94.169	48.723	108.579	54.314	92.895	50.628	81.032	42.053	40.62157617	4.287523461	9.165758526	1	0.281
3	NA	NA	1194	833	NA	FALSE	NA	0.4316	y	3088	229	25	2869	3088	2	66	desktop	8	0.08	4.339	2.394	111.695	55.315	122.106	55.493	114.786	56.551	98.193	54.817	48.56579553	-0.162331933	10.21371486	2	0.412
4	812.8812	581.5248	741	554	10.4514	TRUE	1817	0.4316	y	5382	2055	75	5382	2863	1	66	desktop	16	0.077	1.663	0.849	90.93	20.979	111.693	23.142	86.815	21.173	74.282	20.408	39.08747263	8.281788024	11.21100314	8	0.359
5	1174.3069	430.9307	1079	376	26.7619	TRUE	2015	0.4316	y	5338	1043	50	4056	5338	2	66	desktop	64	0.086	3.94	2.11	109.329	49.777	115.699	52.225	110.004	50.344	102.285	47.615	46.72460702	0.740842648	5.092521829	6	0.342
6	NA	NA	559	187	NA	FALSE	NA	0.4316	y	2869	229	25	2869	3088	1	66	desktop	90.51	0.082	3.742	1.953	94.842	46.869	111.192	53.032	92.794	47.549	80.54	40.766	40.85175753	5.392440373	9.828163152	1	0.387
7	847.6337	702	795	839	175.9276	FALSE	3688	0.4316	y	2848	191	50	2848	5109	1	66	desktop	128	0.091	4.013	2.395	113.827	51.778	131.667	59.621	113.942	54.015	95.873	42.373	49.18294956	3.920749751	12.5763922	1	0.263
7	NA	NA	795	839	NA	FALSE	NA	0.4316	y	2848	191	50	2848	5109	1	66	desktop	128	0.091	4.013	2.395	113.827	51.778	131.667	59.621	113.942	54.015	95.873	42.373	49.18294956	3.920749751	12.5763922	1	0.263
8	897.0785	217.6744	830	157	24.4909	TRUE	8383	0.588	y	5109	191	50	2848	5109	2	66	desktop	64	0.072	4.019	1.927	102.018	49.512	106.708	50.874	108.947	50.358	90.4	48.058	45.32972296	-4.421492271	10.09328854	5	0.276
9	992.311	467.6599	929	409	24.1738	TRUE	1200	0.588	y	5379	2049	75	5379	3211	1	66	desktop	22.627	0.077	2.016	0.92	91.898	24.867	113.216	25.838	87.882	25.506	74.595	24.957	39.56056142	8.346197147	11.69990417	8	0.415
10	1031.4244	637.718	966	565	36.4966	TRUE	1262	0.588	y	3211	2049	75	5379	3211	2	66	desktop	128	0.069	4.56	2.091	109.657	56.105	129.057	53.893	114.895	56.69	85.02	59.278	48.96527114	0.700443213	18.57616841	2	0.203
11	1223.5901	736.3517	1067	644	98.3141	TRUE	2297	0.588	y	4056	1043	50	4056	5338	1	66	desktop	5.657	0.123	3.625	3.421	110.566	56.081	130.448	56.824	110.974	58.507	90.277	56.405	48.11869459	4.307669571	14.3763858	4	0.431
12	951.4971	142.8488	891	135	33.008	TRUE	2347	0.588	y	2964	289	25	2964	4994	1	66	desktop	16	0.068	4.659	2.058	105.472	56.954	118.546	55.712	111.912	57.357	85.957	59.379	47.14502844	-1.926838459	15.39607699	2	0.399
1	832.4564	590.1017	742	543	18.196	TRUE	1072	0.588	y	5188	1007	50	4035	5188	2	67	desktop	32	0.074	2.966	1.302	80.311	36.039	83.236	39.49	85	39.36	72.696	29.918	35.64281691	-3.210919737	6.947689562	5	0.255
2	878.3721	420.0436	769	408	42.7723	TRUE	952	0.588	y	4035	1007	50	4035	5188	1	67	desktop	5.657	0.125	3.553	3.383	110.251	55.644	132.124	56.468	110.764	58.424	87.864	55.766	48.17928444	4.8015807	15.9040849	4	0.392
3	1060.3343	562.8924	1034	183	345.8337	FALSE	3655	0.588	y	5232	830	50	3835	5232	2	67	desktop	90.51	0.082	3.861	1.871	93.12	47.719	99.531	50.169	93.667	48.341	86.161	45.376	40.08718346	0.89146114	5.144992109	6	0.296
3	1106.25	243.1831	1034	183	22.8492	TRUE	6297	0.588	y	5232	830	50	3835	5232	2	67	desktop	90.51	0.082	3.861	1.871	93.12	47.719	99.531	50.169	93.667	48.341	86.161	45.376	40.08718346	0.89146114	5.144992109	6	0.296
4	630.0872	389.4331	554	326	25.9559	TRUE	1552	0.588	y	5074	2157	75	5439	5074	2	67	desktop	90.51	0.079	2.45	1.244	81.26	30.467	83.838	32.422	85.194	32.394	74.748	27.086	35.80951643	-2.68274743	5.911590655	5	0.352
5	706.6134	301.0029	1038	510	475.3009	FALSE	1920	0.588	y	3841	841	25	3841	3483	1	67	desktop	5.657	0.097	4.13	2.674	111.527	55.195	134.083	58.602	111.455	57.621	89.042	53.056	48.59381566	5.398027428	15.81200978	4	0.563
5	1106.25	585	1038	510	38.1027	TRUE	3256	0.588	y	3841	841	25	3841	3483	1	67	desktop	5.657	0.097	4.13	2.674	111.527	55.195	134.083	58.602	111.455	57.621	89.042	53.056	48.59381566	5.398027428	15.81200978	4	0.563
6	1155.5669	256.7878	890	464	310.1609	FALSE	2480	0.588	y	3498	747	75	3498	3873	1	67	desktop	8	0.096	3.632	2.554	101.142	49.853	110.893	49.509	111.255	55.434	81.278	46.182	46.17136827	-5.502673067	16.70158262	3	0.332
6	606.2791	239.782	890	464	444.0462	FALSE	6225	0.588	y	3498	747	75	3498	3873	1	67	desktop	8	0.096	3.632	2.554	101.142	49.853	110.893	49.509	111.255	55.434	81.278	46.182	46.17136827	-5.502673067	16.70158262	3	0.332
6	NA	NA	890	464	NA	FALSE	NA	0.588	y	3498	747	75	3498	3873	1	67	desktop	8	0.096	3.632	2.554	101.142	49.853	110.893	49.509	111.255	55.434	81.278	46.182	46.17136827	-5.502673067	16.70158262	3	0.332
7	1009.3169	770.3634	763	705	173.568	FALSE	10421	0.588	y	5394	2041	25	5376	5394	2	67	desktop	22.627	0.091	1.72	1.002	90.817	22.233	110.325	23.336	86.514	22.825	75.611	22.243	38.8824754	8.064192579	10.08565907	8	0.328
7	NA	NA	763	705	NA	FALSE	NA	0.588	y	5394	2041	25	5376	5394	2	67	desktop	22.627	0.091	1.72	1.002	90.817	22.233	110.325	23.336	86.514	22.825	75.611	22.243	38.8824754	8.064192579	10.08565907	8	0.328
8	869.8692	556.0901	848	511	53.6702	TRUE	1259	0.588	y	3873	747	75	3498	3873	2	67	desktop	5.657	0.104	4.007	2.834	113.256	55.223	131.001	56.46	113.473	56.29	95.293	54.361	48.97476927	3.827214995	12.61812981	4	0.449
9	806.9477	547.5872	732	502	8.0874	TRUE	1039	0.588	y	3483	841	25	3841	3483	2	67	desktop	8	0.091	3.6	2.176	92.252	47.229	101.935	52.036	100.687	49.707	74.135	41.389	42.09895204	-4.307788636	15.27049036	3	0.329
10	1198.0814	814.5785	1219	672	142.2739	FALSE	10435	0.588	y	5439	2157	75	5439	5074	1	67	desktop	32	0.074	2.246	1.14	88.893	28.255	103.862	27.884	86.516	29.151	76.302	28.721	38.19806991	5.361472158	8.598307746	8	0.375
10	942.9942	746.5552	1219	672	352.9563	FALSE	11923	0.588	y	5439	2157	75	5439	5074	1	67	desktop	32	0.074	2.246	1.14	88.893	28.255	103.862	27.884	86.516	29.151	76.302	28.721	38.19806991	5.361472158	8.598307746	8	0.375
10	883.4738	724.4477	1219	672	410.7982	FALSE	12603	0.588	y	5439	2157	75	5439	5074	1	67	desktop	32	0.074	2.246	1.14	88.893	28.255	103.862	27.884	86.516	29.151	76.302	28.721	38.19806991	5.361472158	8.598307746	8	0.375
10	830.7558	744.8547	1219	672	464.5914	FALSE	13195	0.588	y	5439	2157	75	5439	5074	1	67	desktop	32	0.074	2.246	1.14	88.893	28.255	103.862	27.884	86.516	29.151	76.302	28.721	38.19806991	5.361472158	8.598307746	8	0.375
10	915.7849	867.2965	1219	672	409.8127	FALSE	13618	0.588	y	5439	2157	75	5439	5074	1	67	desktop	32	0.074	2.246	1.14	88.893	28.255	103.862	27.884	86.516	29.151	76.302	28.721	38.19806991	5.361472158	8.598307746	8	0.375
10	960	622.4128	1219	672	345.1669	FALSE	14218	0.588	y	5439	2157	75	5439	5074	1	67	desktop	32	0.074	2.246	1.14	88.893	28.255	103.862	27.884	86.516	29.151	76.302	28.721	38.19806991	5.361472158	8.598307746	8	0.375
10	NA	NA	1219	672	NA	FALSE	NA	0.588	y	5439	2157	75	5439	5074	1	67	desktop	32	0.074	2.246	1.14	88.893	28.255	103.862	27.884	86.516	29.151	76.302	28.721	38.19806991	5.361472158	8.598307746	8	0.375
11	1204.8837	804.375	1112	571	196.6897	FALSE	7188	0.588	y	5376	2041	25	5376	5394	1	67	desktop	32	0.084	2.024	1.144	90.937	25.991	111.542	25.323	86.972	27.197	74.296	27.133	39.11438935	8.122415928	11.23707104	8	0.371
11	1245.6977	913.2122	1112	571	310.3143	FALSE	14397	0.588	y	5376	2041	25	5376	5394	1	67	desktop	32	0.084	2.024	1.144	90.937	25.991	111.542	25.323	86.972	27.197	74.296	27.133	39.11438935	8.122415928	11.23707104	8	0.371
11	NA	NA	1112	571	NA	FALSE	NA	0.588	y	5376	2041	25	5376	5394	1	67	desktop	32	0.084	2.024	1.144	90.937	25.991	111.542	25.323	86.972	27.197	74.296	27.133	39.11438935	8.122415928	11.23707104	8	0.371
12	1306.9186	736.3517	759	831	491.0348	FALSE	7119	0.588	y	3835	830	50	3835	5232	1	67	desktop	5.657	0.085	4.319	2.389	105.925	55.3	126.411	59.802	105.236	57.822	86.128	52.309	46.03264155	5.351690046	13.8933794	4	0.294
12	1079.0407	671.7297	759	831	314.2666	FALSE	9279	0.588	y	3835	830	50	3835	5232	1	67	desktop	5.657	0.085	4.319	2.389	105.925	55.3	126.411	59.802	105.236	57.822	86.128	52.309	46.03264155	5.351690046	13.8933794	4	0.294
12	1036.5262	836.686	759	831	205.0097	FALSE	9998	0.588	y	3835	830	50	3835	5232	1	67	desktop	5.657	0.085	4.319	2.389	105.925	55.3	126.411	59.802	105.236	57.822	86.128	52.309	46.03264155	5.351690046	13.8933794	4	0.294
12	844.3605	841.7878	759	831	28.651	TRUE	10637	0.588	y	3835	830	50	3835	5232	1	67	desktop	5.657	0.085	4.319	2.389	105.925	55.3	126.411	59.802	105.236	57.822	86.128	52.309	46.03264155	5.351690046	13.8933794	4	0.294
1	932.7907	234.6802	633	737	584.7531	FALSE	5239	0.588	y	2773	414	75	3088	2773	2	68	desktop	90.51	0.08	3.882	1.907	109.043	48.076	125.701	53.657	108.241	49.049	93.186	42.34	46.95228791	4.341362747	10.96653702	1	0.433
1	721.9186	789.0698	633	737	20.1496	TRUE	7325	0.588	y	2773	414	75	3088	2773	2	68	desktop	90.51	0.08	3.882	1.907	109.043	48.076	125.701	53.657	108.241	49.049	93.186	42.34	46.95228791	4.341362747	10.96653702	1	0.433
2	995.7122	392.8343	948	337	32.8751	TRUE	1263	0.588	y	3483	718	25	3483	5442	1	68	desktop	8	0.091	3.6	2.176	92.252	47.229	101.935	52.036	100.687	49.707	74.135	41.389	42.09895204	-4.307788636	15.27049036	3	0.466
3	990.6105	389.4331	926	348	11.1091	TRUE	787	0.588	y	5326	39	75	2776	5326	2	68	desktop	128	0.081	3.94	1.924	106.683	48.834	115.207	51.233	107.246	49.478	97.595	46.686	45.77099822	1.317161126	6.5266657	6	0.246
4	1160.6686	903.0087	1094	863	8.7009	TRUE	3980	0.588	y	5102	131	50	2818	5102	2	68	desktop	32	0.078	4.222	2.27	105.945	53.302	113.215	54.443	112.146	55.051	92.473	51.188	46.87822922	-3.24628224	11.11216509	5	0.315
5	473.6337	549.2878	792	631	411.0336	FALSE	5042	0.588	y	2776	39	75	2776	5326	1	68	desktop	64	0.076	3.981	2.063	107.95	49.807	122.64	54.638	106.862	50.685	94.348	44.645	46.29271948	4.057692514	9.305387371	1	0.339
5	1235.4942	96.9331	792	631	680.0564	FALSE	12146	0.588	y	2776	39	75	2776	5326	1	68	desktop	64	0.076	3.981	2.063	107.95	49.807	122.64	54.638	106.862	50.685	94.348	44.645	46.29271948	4.057692514	9.305387371	1	0.339
5	NA	NA	792	631	NA	FALSE	NA	0.588	y	2776	39	75	2776	5326	1	68	desktop	64	0.076	3.981	2.063	107.95	49.807	122.64	54.638	106.862	50.685	94.348	44.645	46.29271948	4.057692514	9.305387371	1	0.339
6	937.8924	697.2384	643	770	245.9884	FALSE	4221	0.588	y	4053	1372	25	5054	4053	2	68	desktop	5.657	0.124	3.572	3.457	111.026	55.881	130.174	56.538	111.419	58.082	91.485	56.149	48.24045366	4.108113934	13.82903626	4	0.399
6	919.186	683.6337	643	770	236.2598	FALSE	5133	0.588	y	4053	1372	25	5054	4053	2	68	desktop	5.657	0.124	3.572	3.457	111.026	55.881	130.174	56.538	111.419	58.082	91.485	56.149	48.24045366	4.108113934	13.82903626	4	0.399
6	890.2762	792.4709	643	770	172.9305	FALSE	5725	0.588	y	4053	1372	25	5054	4053	2	68	desktop	5.657	0.124	3.572	3.457	111.026	55.881	130.174	56.538	111.419	58.082	91.485	56.149	48.24045366	4.108113934	13.82903626	4	0.399
6	745.7267	811.1773	643	770	27.9695	TRUE	6468	0.588	y	4053	1372	25	5054	4053	2	68	desktop	5.657	0.124	3.572	3.457	111.026	55.881	130.174	56.538	111.419	58.082	91.485	56.149	48.24045366	4.108113934	13.82903626	4	0.399
7	949.7965	569.6948	635	320	320.2015	FALSE	2882	0.588	y	2849	197	50	2849	3449	1	68	desktop	90.51	0.079	3.804	1.847	103.795	46.972	116.367	53.743	102.452	47.092	92.567	40.657	44.39464979	3.761142247	7.604417243	1	0.282
7	713.4157	329.9128	635	320	27.7979	TRUE	10044	0.588	y	2849	197	50	2849	3449	1	68	desktop	90.51	0.079	3.804	1.847	103.795	46.972	116.367	53.743	102.452	47.092	92.567	40.657	44.39464979	3.761142247	7.604417243	1	0.282
8	1175.9738	746.5552	989	359	367.528	FALSE	2692	0.588	y	5442	718	25	3483	5442	2	68	desktop	32	0.08	1.923	1.076	88.443	24.681	104.862	25.497	85.983	25.271	74.484	24.592	38.1087787	5.832995768	9.611953671	8	0.387
8	522.9506	678.532	989	359	610.1447	FALSE	11014	0.588	y	5442	718	25	3483	5442	2	68	desktop	32	0.08	1.923	1.076	88.443	24.681	104.862	25.497	85.983	25.271	74.484	24.592	38.1087787	5.832995768	9.611953671	8	0.387
8	NA	NA	989	359	NA	FALSE	NA	0.588	y	5442	718	25	3483	5442	2	68	desktop	32	0.08	1.923	1.076	88.443	24.681	104.862	25.497	85.983	25.271	74.484	24.592	38.1087787	5.832995768	9.611953671	8	0.387
9	767.8343	153.0523	715	121	22.8253	TRUE	3353	0.588	y	2818	131	50	2818	5102	1	68	desktop	45.255	0.08	3.885	2.093	105.053	48.979	119.742	54.583	103.185	48.649	92.232	44.21	44.92648469	4.677770971	8.604983211	1	0.278
10	1072.2384	848.5901	991	792	20.0836	TRUE	1157	0.588	y	3449	197	50	2849	3449	2	68	desktop	8	0.099	3.384	2.452	101.773	46.879	111.601	47.65	111.522	51.063	82.197	43.155	46.33050806	-5.215817323	16.38933633	3	0.364
11	982.1076	913.2122	879	863	30.8486	TRUE	1705	0.588	y	5054	1372	25	5054	4053	1	68	desktop	22.627	0.071	4.194	2.105	112.458	52.305	118.286	53.171	113.067	52.925	106.021	51.269	47.92825171	0.66845845	4.625941872	7	0.382
12	1842.6017	457.4564	879	158	926.4093	FALSE	9914	0.588	y	3088	414	75	3088	2773	1	68	desktop	8	0.08	4.339	2.394	111.695	55.315	122.106	55.493	114.786	56.551	98.193	54.817	48.56579553	-0.162331933	10.21371486	2	0.519
12	1806.8895	455.7558	879	158	891.7139	FALSE	10738	0.588	y	3088	414	75	3088	2773	1	68	desktop	8	0.08	4.339	2.394	111.695	55.315	122.106	55.493	114.786	56.551	98.193	54.817	48.56579553	-0.162331933	10.21371486	2	0.519
12	1806.8895	455.7558	879	158	891.7139	FALSE	11770	0.588	y	3088	414	75	3088	2773	1	68	desktop	8	0.08	4.339	2.394	111.695	55.315	122.106	55.493	114.786	56.551	98.193	54.817	48.56579553	-0.162331933	10.21371486	2	0.519
12	1772.8779	465.9593	879	158	862.3858	FALSE	12762	0.588	y	3088	414	75	3088	2773	1	68	desktop	8	0.08	4.339	2.394	111.695	55.315	122.106	55.493	114.786	56.551	98.193	54.817	48.56579553	-0.162331933	10.21371486	2	0.519
12	NA	NA	879	158	NA	FALSE	NA	0.588	y	3088	414	75	3088	2773	1	68	desktop	8	0.08	4.339	2.394	111.695	55.315	122.106	55.493	114.786	56.551	98.193	54.817	48.56579553	-0.162331933	10.21371486	2	0.519
1	998.2277	831.7426	901	800	22.9613	TRUE	1155	0.4316	y	5487	2295	75	5487	2970	1	72	desktop	90.51	0.072	1.545	0.635	99.784	18.712	120.366	24.587	95.278	17.381	83.708	16.058	42.59705869	8.322044806	10.48614468	8	0.281
2	1111.7525	771.505	558	829	488.086	FALSE	1777	0.4316	y	3202	2168	50	5442	3202	2	72	desktop	8	0.059	5.404	1.448	119.026	62.928	140.427	58.019	122.345	63.195	94.306	69.691	52.32096453	2.529790864	17.93378784	2	0.422
2	1635.3564	667.2475	558	829	1021.9687	FALSE	10682	0.4316	y	3202	2168	50	5442	3202	2	72	desktop	8	0.059	5.404	1.448	119.026	62.928	140.427	58.019	122.345	63.195	94.306	69.691	52.32096453	2.529790864	17.93378784	2	0.422
2	655.3366	887.3465	558	829	30.5533	TRUE	13300	0.4316	y	3202	2168	50	5442	3202	2	72	desktop	8	0.059	5.404	1.448	119.026	62.928	140.427	58.019	122.345	63.195	94.306	69.691	52.32096453	2.529790864	17.93378784	2	0.422
3	1183.5743	250.2178	1088	189	31.398	TRUE	7760	0.4316	y	4988	1183	25	4952	4988	2	72	desktop	16	0.077	3.45	1.773	105.629	43.3	112.99	44.199	106.474	43.843	97.425	42.278	45.3414966	0.839273551	5.988302464	7	0.377
4	1100.1683	787.7228	1226	654	222.693	FALSE	1686	0.4316	y	4952	1183	25	4952	4988	1	72	desktop	16	0.081	4.238	2.581	114.059	55.312	121.029	56.417	114.75	56.043	106.398	54.011	48.66159268	0.847986429	5.486643071	7	0.37
4	1222.9604	801.6238	1226	654	134.9719	FALSE	2662	0.4316	y	4952	1183	25	4952	4988	1	72	desktop	16	0.081	4.238	2.581	114.059	55.312	121.029	56.417	114.75	56.043	106.398	54.011	48.66159268	0.847986429	5.486643071	7	0.37
4	1301.7327	868.8119	1226	654	177.3134	FALSE	3702	0.4316	y	4952	1183	25	4952	4988	1	72	desktop	16	0.081	4.238	2.581	114.059	55.312	121.029	56.417	114.75	56.043	106.398	54.011	48.66159268	0.847986429	5.486643071	7	0.37
4	1394.4059	850.2772	1226	654	184.2142	FALSE	4749	0.4316	y	4952	1183	25	4952	4988	1	72	desktop	16	0.081	4.238	2.581	114.059	55.312	121.029	56.417	114.75	56.043	106.398	54.011	48.66159268	0.847986429	5.486643071	7	0.37
4	708.6238	403.1287	1226	654	658.8381	FALSE	8054	0.4316	y	4952	1183	25	4952	4988	1	72	desktop	16	0.081	4.238	2.581	114.059	55.312	121.029	56.417	114.75	56.043	106.398	54.011	48.66159268	0.847986429	5.486643071	7	0.37
4	1799.8515	630.1782	1226	654	502.6064	FALSE	9847	0.4316	y	4952	1183	25	4952	4988	1	72	desktop	16	0.081	4.238	2.581	114.059	55.312	121.029	56.417	114.75	56.043	106.398	54.011	48.66159268	0.847986429	5.486643071	7	0.37
4	1762.7822	78.7723	1226	654	767.2536	FALSE	11093	0.4316	y	4952	1183	25	4952	4988	1	72	desktop	16	0.081	4.238	2.581	114.059	55.312	121.029	56.417	114.75	56.043	106.398	54.011	48.66159268	0.847986429	5.486643071	7	0.37
4	546.4455	796.9901	1226	654	761.8928	FALSE	13013	0.4316	y	4952	1183	25	4952	4988	1	72	desktop	16	0.081	4.238	2.581	114.059	55.312	121.029	56.417	114.75	56.043	106.398	54.011	48.66159268	0.847986429	5.486643071	7	0.37
4	342.5644	822.4752	1226	654	967.3435	FALSE	14366	0.4316	y	4952	1183	25	4952	4988	1	72	desktop	16	0.081	4.238	2.581	114.059	55.312	121.029	56.417	114.75	56.043	106.398	54.011	48.66159268	0.847986429	5.486643071	7	0.37
4	NA	NA	1226	654	NA	FALSE	NA	0.4316	y	4952	1183	25	4952	4988	1	72	desktop	16	0.081	4.238	2.581	114.059	55.312	121.029	56.417	114.75	56.043	106.398	54.011	48.66159268	0.847986429	5.486643071	7	0.37
5	970.4257	542.1386	895	477	27.6419	TRUE	1224	0.4316	y	2818	1274	50	5000	2818	2	72	desktop	45.255	0.08	3.885	2.093	105.053	48.979	119.742	54.583	103.185	48.649	92.232	44.21	44.92648469	4.677770971	8.604983211	1	0.317
6	896.2871	625.5446	793	594	28.9072	TRUE	1258	0.4316	y	2993	340	25	2993	5300	1	72	desktop	8	0.074	4.384	2.185	114.671	54.69	119.587	53.194	115.397	55.233	109.029	56.162	48.78581902	0.383824348	4.09013458	2	0.322
7	1056.1485	579.2079	960	608	69.5838	TRUE	1210	0.4316	y	5300	340	25	2993	5300	2	72	desktop	128	0.077	4.018	1.76	111.066	49.121	118.806	50.485	111.91	49.89	102.483	47.818	47.55409943	0.909487753	6.198835196	6	0.329
8	1005.1782	67.1881	933	43	13.6077	TRUE	5243	0.4316	y	5442	2168	50	5442	3202	1	72	desktop	32	0.08	1.923	1.076	88.443	24.681	104.862	25.497	85.983	25.271	74.484	24.592	38.1087787	5.832995768	9.611953671	8	0.448
9	1206.7426	412.396	1157	381	25.9845	TRUE	1124	0.4316	y	2970	2295	75	5487	2970	2	72	desktop	11.314	0.075	4.343	2.144	107.3	54.297	119.918	52.978	113.742	54.809	88.241	56.021	47.84485192	-2.057033615	15.03452797	2	0.443
10	882.3861	588.4752	812	559	9.2566	TRUE	1001	0.4316	y	3479	933	75	3873	3479	2	72	desktop	8	0.094	3.714	2.417	100.667	49.691	111.563	51.345	110.034	53.68	80.404	45.531	45.85357911	-4.648371564	16.79366877	3	0.483
11	910.1881	576.8911	958	559	124.3675	FALSE	1275	0.4316	y	3873	933	75	3873	3479	1	72	desktop	5.657	0.104	4.007	2.834	113.256	55.223	131.001	56.46	113.473	56.29	95.293	54.361	48.97476927	3.827214995	12.61812981	4	0.489
11	926.4059	785.4059	958	559	216.9049	FALSE	8371	0.4316	y	3873	933	75	3873	3479	1	72	desktop	5.657	0.104	4.007	2.834	113.256	55.223	131.001	56.46	113.473	56.29	95.293	54.361	48.97476927	3.827214995	12.61812981	4	0.489
11	412.0693	421.6634	958	559	645.0758	FALSE	9549	0.4316	y	3873	933	75	3873	3479	1	72	desktop	5.657	0.104	4.007	2.834	113.256	55.223	131.001	56.46	113.473	56.29	95.293	54.361	48.97476927	3.827214995	12.61812981	4	0.489
11	412.0693	421.6634	958	559	645.0758	FALSE	10653	0.4316	y	3873	933	75	3873	3479	1	72	desktop	5.657	0.104	4.007	2.834	113.256	55.223	131.001	56.46	113.473	56.29	95.293	54.361	48.97476927	3.827214995	12.61812981	4	0.489
11	NA	NA	958	559	NA	FALSE	NA	0.4316	y	3873	933	75	3873	3479	1	72	desktop	5.657	0.104	4.007	2.834	113.256	55.223	131.001	56.46	113.473	56.29	95.293	54.361	48.97476927	3.827214995	12.61812981	4	0.489
12	875.4356	708.9505	906	485	214.2606	FALSE	3580	0.4316	y	5000	1274	50	5000	2818	1	72	desktop	32	0.07	3.306	1.517	101.475	40.65	107.692	41.928	102.014	41.118	94.717	39.298	43.5007147	0.830688959	4.921208813	7	0.353
12	NA	NA	906	485	NA	FALSE	NA	0.4316	y	5000	1274	50	5000	2818	1	72	desktop	32	0.07	3.306	1.517	101.475	40.65	107.692	41.928	102.014	41.118	94.717	39.298	43.5007147	0.830688959	4.921208813	7	0.353
1	1392.4974	262.3045	722	659	736.9823	FALSE	10413	0.8197	n	5439	2156	50	5439	5074	1	73	desktop	32	0.074	2.246	1.14	88.893	28.255	103.862	27.884	86.516	29.151	76.302	28.721	38.19806991	5.361472158	8.598307746	8	0.342
1	NA	NA	722	659	NA	FALSE	NA	0.8197	n	5439	2156	50	5439	5074	1	73	desktop	32	0.074	2.246	1.14	88.893	28.255	103.862	27.884	86.516	29.151	76.302	28.721	38.19806991	5.361472158	8.598307746	8	0.342
2	787.367	946.7362	726	916	15.2186	TRUE	14458	0.8197	n	5373	2068	25	5385	5373	2	73	desktop	22.627	0.083	1.789	0.979	90.588	22.839	109.397	23.608	86.761	23.589	75.605	22.756	38.84834647	7.508809825	10.02635238	8	0.453
3	1069.1919	927.2158	1014	875	24.6763	TRUE	1755	0.8197	n	5394	1323	75	5021	5394	2	73	desktop	22.627	0.091	1.72	1.002	90.817	22.233	110.325	23.336	86.514	22.825	75.611	22.243	38.8824754	8.064192579	10.08565907	8	0.383
4	1022.8311	416.0271	938	356	24.5789	TRUE	1619	0.8197	n	5367	2014	25	5367	4946	1	73	desktop	22.627	0.081	2.103	1.079	92.21	26.462	110.762	26.823	88.578	27.216	77.29	26.768	39.54546551	7.254164195	9.985146972	8	0.287
5	561.6632	707.6121	477	650	22.3131	TRUE	8449	0.8197	n	5103	1524	75	5103	5370	1	73	desktop	45.255	0.075	4.066	2.031	105.112	50.511	112.271	51.348	110.748	52.006	92.316	49.007	46.38505151	-2.851651638	10.50333862	5	0.298
6	894.7289	990.6569	823	941	12.5893	TRUE	2413	0.8197	n	5385	2068	25	5385	5373	1	73	desktop	16	0.08	1.579	0.857	91.486	20.178	112.502	22.544	87.255	20.324	74.703	19.569	39.3097139	8.429715644	11.27431622	8	0.384
7	144.4161	966.2565	901	277	1056.5597	FALSE	12082	0.8197	n	5074	2156	50	5439	5074	2	73	desktop	90.51	0.079	2.45	1.244	81.26	30.467	83.838	32.422	85.194	32.394	74.748	27.086	35.80951643	-2.68274743	5.911590655	5	0.242
7	NA	NA	901	277	NA	FALSE	NA	0.8197	n	5074	2156	50	5439	5074	2	73	desktop	90.51	0.079	2.45	1.244	81.26	30.467	83.838	32.422	85.194	32.394	74.748	27.086	35.80951643	-2.68274743	5.911590655	5	0.242
8	1016.731	751.5328	941	710	4.0986	TRUE	1623	0.8197	n	5433	329	50	2987	5433	2	73	desktop	32	0.075	1.728	0.795	99.141	21.372	116.306	24.087	95.401	21.167	85.717	20.546	42.24440768	6.826427913	8.709083027	8	0.402
9	394.5203	345.2659	899	107	613.2729	FALSE	6624	0.8197	n	5021	1323	75	5021	5394	1	73	desktop	45.255	0.075	3.878	2.02	108.251	48.655	113.5	49.787	108.414	49.179	102.838	47.463	46.08669244	0.898696903	3.81944476	7	0.382
9	1526.6997	755.1929	899	107	823.6642	FALSE	9844	0.8197	n	5021	1323	75	5021	5394	1	73	desktop	45.255	0.075	3.878	2.02	108.251	48.655	113.5	49.787	108.414	49.179	102.838	47.463	46.08669244	0.898696903	3.81944476	7	0.382
9	971.5902	134.2023	899	107	10.5759	TRUE	12910	0.8197	n	5021	1323	75	5021	5394	1	73	desktop	45.255	0.075	3.878	2.02	108.251	48.655	113.5	49.787	108.414	49.179	102.838	47.463	46.08669244	0.898696903	3.81944476	7	0.382
10	1078.952	722.2523	1023	667	26.0379	TRUE	1804	0.8197	n	2987	329	50	2987	5433	1	73	desktop	8	0.071	4.459	2.219	111.91	55.645	121.088	55.128	113.1	56.283	101.541	56.217	48.07604162	0.971386016	7.529597038	2	0.229
11	1149.7132	825.9541	978	626	189.0629	FALSE	1946	0.8197	n	4946	2014	25	5367	4946	2	73	desktop	16	0.069	3.923	1.798	106.696	48.146	111.48	49.112	107.054	48.682	101.554	47.131	45.48041664	0.652446109	3.692298302	7	0.409
11	262.7581	125.6621	978	626	955.9037	FALSE	4218	0.8197	n	4946	2014	25	5367	4946	2	73	desktop	16	0.069	3.923	1.798	106.696	48.146	111.48	49.112	107.054	48.682	101.554	47.131	45.48041664	0.652446109	3.692298302	7	0.409
11	1056.9917	690.5318	978	626	27.3249	TRUE	13187	0.8197	n	4946	2014	25	5367	4946	2	73	desktop	16	0.069	3.923	1.798	106.696	48.146	111.48	49.112	107.054	48.682	101.554	47.131	45.48041664	0.652446109	3.692298302	7	0.409
12	1299.7758	860.1147	1202	798	33.5354	TRUE	1397	0.8197	n	5370	1524	75	5103	5370	2	73	desktop	22.627	0.087	1.769	0.966	90.772	22.522	109.104	22.874	87.265	23.287	75.946	22.762	38.9651966	7.126428557	9.974559801	8	0.257
1	1272.9353	904.0355	1183	857	17.7197	TRUE	12177	0.8197	y	5146	1620	75	5146	3372	1	74	desktop	45.255	0.075	3.186	1.4	85.738	38.653	89.025	40.363	88.872	40.363	79.316	35.815	37.51330544	-1.867791363	5.560257239	5	0.248
2	1111.8926	174.463	1018	116	28.2201	TRUE	3430	0.8197	y	5238	1764	75	5238	3446	1	74	desktop	90.51	0.082	3.889	2.001	106.465	48.602	111.974	50.112	107.034	49.04	100.385	47.297	45.48763723	0.642078318	4.409887463	6	0.163
3	889.8488	800.3337	815	783	20.1669	TRUE	5745	0.8197	y	2833	1655	50	5161	2833	2	74	desktop	45.255	0.071	4.346	1.804	89.006	52.392	105.461	61.005	88.177	53.31	73.379	44.073	38.77086303	4.587996244	11.22220534	1	0.378
4	671.4651	572.1898	606	522	15.8728	TRUE	1467	0.8197	y	5294	1885	25	5294	5170	1	74	desktop	128	0.076	4.508	1.889	107.683	54.584	115.205	56.338	108.29	55.31	99.554	53.201	46.11913614	1.052048129	5.851361074	6	0.296
5	1372.9771	417.2471	1275	383	23.2062	TRUE	1431	0.8197	y	3446	1764	75	5238	3446	2	74	desktop	8	0.093	3.569	2.241	94.696	47.323	103.687	48.592	103.322	53.114	77.078	41.578	43.10200269	-4.634950425	14.90691285	3	0.367
6	837.3879	790.5735	758	763	10.8531	TRUE	2635	0.8197	y	5161	1655	50	5161	2833	1	74	desktop	90.51	0.092	3.786	2.104	91.48	48.032	94.553	49.694	97.264	49.338	82.623	45.597	40.61549797	-3.976536412	7.996173472	5	0.262
7	NA	NA	1017	97	NA	FALSE	NA	0.8197	y	5074	40	25	2785	5074	2	74	desktop	90.51	0.079	2.45	1.244	81.26	30.467	83.838	32.422	85.194	32.394	74.748	27.086	35.80951643	-2.68274743	5.911590655	5	0.241
8	821.5276	455.0678	769	408	24.4244	TRUE	2729	0.8197	y	4035	1007	50	4035	5188	1	74	desktop	5.657	0.125	3.553	3.383	110.251	55.644	132.124	56.468	110.764	58.424	87.864	55.766	48.17928444	4.8015807	15.9040849	4	0.392
9	1279.0355	208.6236	1207	168	4.3064	TRUE	1663	0.8197	y	3372	1620	75	5146	3372	2	74	desktop	5.657	0.096	3.698	2.453	104.934	50.014	114.127	51.851	111.497	52.727	89.177	46.7	46.69515684	-3.039749406	12.81821046	3	0.454
10	1363.2169	352.586	1271	322	18.5533	TRUE	2310	0.8197	y	2785	40	25	2785	5074	1	74	desktop	64	0.078	3.918	2.039	106.3	49.057	120.327	52.688	105.394	51.167	93.178	43.932	45.62595774	3.769394112	9.032580146	1	0.332
11	839.8279	595.3702	742	543	27.244	TRUE	1188	0.8197	y	5188	1007	50	4035	5188	2	74	desktop	32	0.074	2.966	1.302	80.311	36.039	83.236	39.49	85	39.36	72.696	29.918	35.64281691	-3.210919737	6.947689562	5	0.255
12	728.806	703.952	650	654	13.0207	TRUE	3424	0.8197	y	5170	1885	25	5294	5170	2	74	desktop	90.51	0.083	3.643	1.682	88.51	44.589	91.198	45.909	92.553	46.031	81.779	42.235	38.88212129	-2.713597276	6.015546341	5	0.272
1	876.4286	375.7664	801	391	52.7353	TRUE	2812	0.8197	y	5261	1606	25	5143	5261	2	75	desktop	90.51	0.089	4.557	2.445	112.364	57.421	119.961	59.178	113	57.959	104.132	56.075	48.01075839	1.032506465	5.885867478	6	0.252
2	539.7028	950.3962	821	904	356.4082	FALSE	8994	0.8197	y	5445	2171	50	5445	2912	1	75	desktop	32	0.076	1.989	1.088	87.554	25.346	102.226	25.384	85.503	25.925	74.933	25.828	37.70194596	5.049197343	8.72357991	8	0.323
2	127.3358	522.1689	821	904	875.6045	FALSE	10075	0.8197	y	5445	2171	50	5445	2912	1	75	desktop	32	0.076	1.989	1.088	87.554	25.346	102.226	25.384	85.503	25.925	74.933	25.828	37.70194596	5.049197343	8.72357991	8	0.323
2	1119.2127	936.976	821	904	223.2586	FALSE	12828	0.8197	y	5445	2171	50	5445	2912	1	75	desktop	32	0.076	1.989	1.088	87.554	25.346	102.226	25.384	85.503	25.925	74.933	25.828	37.70194596	5.049197343	8.72357991	8	0.323
2	138.316	562.4296	821	904	847.2187	FALSE	14928	0.8197	y	5445	2171	50	5445	2912	1	75	desktop	32	0.076	1.989	1.088	87.554	25.346	102.226	25.384	85.503	25.925	74.933	25.828	37.70194596	5.049197343	8.72357991	8	0.323
2	NA	NA	821	904	NA	FALSE	NA	0.8197	y	5445	2171	50	5445	2912	1	75	desktop	32	0.076	1.989	1.088	87.554	25.346	102.226	25.384	85.503	25.925	74.933	25.828	37.70194596	5.049197343	8.72357991	8	0.323
3	1337.5965	392.8467	1275	383	30.3076	TRUE	1677	0.8197	y	3446	1764	75	5238	3446	2	75	desktop	8	0.093	3.569	2.241	94.696	47.323	103.687	48.592	103.322	53.114	77.078	41.578	43.10200269	-4.634950425	14.90691285	3	0.367
4	1152.1533	928.4359	1043	293	598.9105	FALSE	4119	0.8197	y	2970	303	75	2970	5467	1	75	desktop	11.314	0.075	4.343	2.144	107.3	54.297	119.918	52.978	113.742	54.809	88.241	56.021	47.84485192	-2.057033615	15.03452797	2	0.387
4	355.4797	479.4682	1043	293	776.9355	FALSE	6122	0.8197	y	2970	303	75	2970	5467	1	75	desktop	11.314	0.075	4.343	2.144	107.3	54.297	119.918	52.978	113.742	54.809	88.241	56.021	47.84485192	-2.057033615	15.03452797	2	0.387
4	1163.1335	762.513	1043	293	434.3642	FALSE	11374	0.8197	y	2970	303	75	2970	5467	1	75	desktop	11.314	0.075	4.343	2.144	107.3	54.297	119.918	52.978	113.742	54.809	88.241	56.021	47.84485192	-2.057033615	15.03452797	2	0.387
4	1133.853	779.5933	1043	293	449.373	FALSE	11762	0.8197	y	2970	303	75	2970	5467	1	75	desktop	11.314	0.075	4.343	2.144	107.3	54.297	119.918	52.978	113.742	54.809	88.241	56.021	47.84485192	-2.057033615	15.03452797	2	0.387
4	1186.3139	900.3754	1043	293	573.9554	FALSE	12148	0.8197	y	2970	303	75	2970	5467	1	75	desktop	11.314	0.075	4.343	2.144	107.3	54.297	119.918	52.978	113.742	54.809	88.241	56.021	47.84485192	-2.057033615	15.03452797	2	0.387
4	1285.1356	261.0845	1043	293	180.9774	TRUE	13536	0.8197	y	2970	303	75	2970	5467	1	75	desktop	11.314	0.075	4.343	2.144	107.3	54.297	119.918	52.978	113.742	54.809	88.241	56.021	47.84485192	-2.057033615	15.03452797	2	0.387
5	1185.0938	894.2753	1130	827	35.8165	TRUE	3424	0.8197	y	2912	2171	50	5445	2912	2	75	desktop	8	0.068	4.393	2.067	112.709	54.482	127.028	53.946	117.425	55.205	93.675	54.905	49.66398191	-0.366912604	14.46036231	2	0.346
6	1250.975	858.8947	1178	795	26.4722	TRUE	5701	0.8197	y	2839	26	50	2773	2839	2	75	desktop	64	0.073	4.221	1.837	88.616	51.192	107.199	59.097	87.969	52.253	70.68	43.836	38.83585684	5.078940915	12.99396191	1	0.238
7	1192.414	739.3326	1097	656	50.1733	TRUE	1170	0.8197	y	5467	303	75	2970	5467	2	75	desktop	45.255	0.078	1.512	0.795	97.896	19.151	117.617	23.78	93.693	18.29	82.378	17.712	41.83129056	7.895150064	10.1796432	8	0.339
8	900.829	264.7445	819	217	12.312	TRUE	1169	0.8197	y	5119	1561	25	5119	4032	1	75	desktop	64	0.086	2.383	1.399	85.603	30.63	88.521	31.825	90.595	33.218	77.693	27.17	37.94817625	-3.424872284	7.174779211	5	0.417
9	1082.6121	139.0824	1018	116	17.7701	TRUE	1758	0.8197	y	5238	1764	75	5238	3446	1	75	desktop	90.51	0.082	3.889	2.001	106.465	48.602	111.974	50.112	107.034	49.04	100.385	47.297	45.48763723	0.642078318	4.409887463	6	0.163
10	908.1491	650.2711	611	397	309.6892	FALSE	13923	0.8197	y	4032	1561	25	5119	4032	2	75	desktop	5.657	0.11	3.808	3.023	109.328	55.628	130.325	56.902	109.885	58.121	87.773	55.059	47.75215948	4.533383778	15.34428679	4	0.458
10	1039.9114	201.3034	611	397	423.8324	FALSE	14814	0.8197	y	4032	1561	25	5119	4032	2	75	desktop	5.657	0.11	3.808	3.023	109.328	55.628	130.325	56.902	109.885	58.121	87.773	55.059	47.75215948	4.533383778	15.34428679	4	0.458
10	NA	NA	611	397	NA	FALSE	NA	0.8197	y	4032	1561	25	5119	4032	2	75	desktop	5.657	0.11	3.808	3.023	109.328	55.628	130.325	56.902	109.885	58.121	87.773	55.059	47.75215948	4.533383778	15.34428679	4	0.458
11	1078.952	477.0282	1007	435	5.4584	TRUE	1316	0.8197	y	5143	1606	25	5143	5261	1	75	desktop	64	0.082	2.948	1.58	88.333	37.096	91.347	38.787	91.417	38.432	82.236	34.683	38.56553948	-1.881334171	5.284535034	5	0.252
12	1269.2753	839.3743	1193	779	22.9099	TRUE	2671	0.8197	y	2773	26	50	2773	2839	1	75	desktop	90.51	0.08	3.882	1.907	109.043	48.076	125.701	53.657	108.241	49.049	93.186	42.34	46.95228791	4.341362747	10.96653702	1	0.341
1	1382.7372	1032.1376	1076	893	40.863	TRUE	3030	0.8197	y	3088	412	25	3088	2773	1	76	desktop	8	0.08	4.339	2.394	111.695	55.315	122.106	55.493	114.786	56.551	98.193	54.817	48.56579553	-0.162331933	10.21371486	2	0.353
2	925.2294	803.9937	843	738	29.3966	TRUE	1428	0.8197	y	5457	1988	50	5326	5457	2	76	desktop	32	0.077	1.514	0.774	94.953	19.099	116.301	23.544	90.079	18.71	78.477	18.539	40.60057083	8.923841179	10.81997495	8	0.276
3	928.8895	730.7925	831	704	25.2701	TRUE	2820	0.8197	y	5137	2239	25	5464	5137	2	76	desktop	64	0.073	3.524	1.736	101.081	43.627	104.98	45	104.626	44.17	93.635	42.325	43.98939373	-2.016157579	6.239848419	5	0.263
4	963.0501	779.5933	869	734	20.698	TRUE	1112	0.8197	y	5164	1104	75	4895	5164	2	76	desktop	128	0.101	3.124	1.974	89.132	40.884	91.744	42.309	93.244	42.241	82.409	38.491	39.1548612	-2.782142082	6.022942669	5	0.31
5	1282.6955	191.5433	1191	162	18.4946	TRUE	2436	0.8197	y	2767	534	75	3366	2767	2	76	desktop	64	0.087	3.461	2.054	105.166	44.623	119.628	49.116	103.698	44.585	92.171	40.858	45.05710899	4.316203086	8.824197689	1	0.403
6	555.5631	273.2847	965	313	490.5521	FALSE	6508	0.8197	y	5223	1727	50	5223	2866	1	76	desktop	32	0.09	4.234	2.78	107.718	56.095	114.203	57.55	108.209	56.553	100.742	55.036	46.03565334	0.911427436	5.009032178	6	0.308
6	274.9583	172.0229	965	313	785.5844	FALSE	7122	0.8197	y	5223	1727	50	5223	2866	1	76	desktop	32	0.09	4.234	2.78	107.718	56.095	114.203	57.55	108.209	56.553	100.742	55.036	46.03565334	0.911427436	5.009032178	6	0.308
6	149.2961	336.7258	965	313	890.8104	FALSE	7450	0.8197	y	5223	1727	50	5223	2866	1	76	desktop	32	0.09	4.234	2.78	107.718	56.095	114.203	57.55	108.209	56.553	100.742	55.036	46.03565334	0.911427436	5.009032178	6	0.308
6	205.4171	919.8957	965	313	1010.3168	FALSE	7767	0.8197	y	5223	1727	50	5223	2866	1	76	desktop	32	0.09	4.234	2.78	107.718	56.095	114.203	57.55	108.209	56.553	100.742	55.036	46.03565334	0.911427436	5.009032178	6	0.308
6	375	846.6945	965	313	829.7192	FALSE	8569	0.8197	y	5223	1727	50	5223	2866	1	76	desktop	32	0.09	4.234	2.78	107.718	56.095	114.203	57.55	108.209	56.553	100.742	55.036	46.03565334	0.911427436	5.009032178	6	0.308
6	532.3827	945.5162	965	313	782.125	FALSE	8917	0.8197	y	5223	1727	50	5223	2866	1	76	desktop	32	0.09	4.234	2.78	107.718	56.095	114.203	57.55	108.209	56.553	100.742	55.036	46.03565334	0.911427436	5.009032178	6	0.308
6	1703.6027	326.9656	965	313	664.0199	FALSE	12275	0.8197	y	5223	1727	50	5223	2866	1	76	desktop	32	0.09	4.234	2.78	107.718	56.095	114.203	57.55	108.209	56.553	100.742	55.036	46.03565334	0.911427436	5.009032178	6	0.308
6	NA	NA	965	313	NA	FALSE	NA	0.8197	y	5223	1727	50	5223	2866	1	76	desktop	32	0.09	4.234	2.78	107.718	56.095	114.203	57.55	108.209	56.553	100.742	55.036	46.03565334	0.911427436	5.009032178	6	0.308
7	1158.2534	225.7039	1066	355	167.6861	TRUE	1818	0.8197	y	4895	1104	75	4895	5164	1	76	desktop	11.314	0.078	3.991	1.958	110.888	49.79	117.641	49.747	111.756	50.315	103.267	50.039	47.42503175	0.672620575	5.533967429	7	0.283
8	970.3702	112.2419	497	260	439.3397	FALSE	4023	0.8197	y	3366	534	75	3366	2767	1	76	desktop	5.657	0.098	3.659	2.669	104.069	50.957	114.299	53.114	113.275	52.854	84.633	48.148	47.13084843	-4.70885177	16.08993957	3	0.47
8	1471.7987	445.3076	497	260	911.8579	FALSE	4530	0.8197	y	3366	534	75	3366	2767	1	76	desktop	5.657	0.098	3.659	2.669	104.069	50.957	114.299	53.114	113.275	52.854	84.633	48.148	47.13084843	-4.70885177	16.08993957	3	0.47
8	1742.6434	732.0125	497	260	1248.6821	FALSE	5065	0.8197	y	3366	534	75	3366	2767	1	76	desktop	5.657	0.098	3.659	2.669	104.069	50.957	114.299	53.114	113.275	52.854	84.633	48.148	47.13084843	-4.70885177	16.08993957	3	0.47
8	1330.2763	749.0928	497	260	882.5639	FALSE	5441	0.8197	y	3366	534	75	3366	2767	1	76	desktop	5.657	0.098	3.659	2.669	104.069	50.957	114.299	53.114	113.275	52.854	84.633	48.148	47.13084843	-4.70885177	16.08993957	3	0.47
8	1004.5308	652.7112	497	260	559.6944	FALSE	5789	0.8197	y	3366	534	75	3366	2767	1	76	desktop	5.657	0.098	3.659	2.669	104.069	50.957	114.299	53.114	113.275	52.854	84.633	48.148	47.13084843	-4.70885177	16.08993957	3	0.47
8	784.927	374.5464	497	260	226.4378	FALSE	6373	0.8197	y	3366	534	75	3366	2767	1	76	desktop	5.657	0.098	3.659	2.669	104.069	50.957	114.299	53.114	113.275	52.854	84.633	48.148	47.13084843	-4.70885177	16.08993957	3	0.47
8	600.7039	311.1053	497	260	31.765	TRUE	6877	0.8197	y	3366	534	75	3366	2767	1	76	desktop	5.657	0.098	3.659	2.669	104.069	50.957	114.299	53.114	113.275	52.854	84.633	48.148	47.13084843	-4.70885177	16.08993957	3	0.47
9	1149.7132	506.3087	1088	473	13.9322	TRUE	1136	0.8197	y	2866	1727	50	5223	2866	2	76	desktop	64	0.076	3.952	1.997	88.666	49.124	103.167	55.255	87.003	50.795	75.829	42.222	38.25229013	4.686390107	8.955774983	1	0.238
10	1026.4911	180.5631	452	540	638.0049	FALSE	4195	0.8197	y	2773	412	25	3088	2773	2	76	desktop	90.51	0.08	3.882	1.907	109.043	48.076	125.701	53.657	108.241	49.049	93.186	42.34	46.95228791	4.341362747	10.96653702	1	0.195
10	244.4578	264.7445	452	540	421.4808	FALSE	5275	0.8197	y	2773	412	25	3088	2773	2	76	desktop	90.51	0.08	3.882	1.907	109.043	48.076	125.701	53.657	108.241	49.049	93.186	42.34	46.95228791	4.341362747	10.96653702	1	0.195
10	140.756	502.6486	452	540	393.43	FALSE	5563	0.8197	y	2773	412	25	3088	2773	2	76	desktop	90.51	0.08	3.882	1.907	109.043	48.076	125.701	53.657	108.241	49.049	93.186	42.34	46.95228791	4.341362747	10.96653702	1	0.195
10	177.3566	794.2336	452	540	411.3684	FALSE	6167	0.8197	y	2773	412	25	3088	2773	2	76	desktop	90.51	0.08	3.882	1.907	109.043	48.076	125.701	53.657	108.241	49.049	93.186	42.34	46.95228791	4.341362747	10.96653702	1	0.195
10	659.2649	797.8936	452	540	257.0357	FALSE	7743	0.8197	y	2773	412	25	3088	2773	2	76	desktop	90.51	0.08	3.882	1.907	109.043	48.076	125.701	53.657	108.241	49.049	93.186	42.34	46.95228791	4.341362747	10.96653702	1	0.195
10	1003.3107	783.2534	452	540	518.851	FALSE	8120	0.8197	y	2773	412	25	3088	2773	2	76	desktop	90.51	0.08	3.882	1.907	109.043	48.076	125.701	53.657	108.241	49.049	93.186	42.34	46.95228791	4.341362747	10.96653702	1	0.195
10	1031.3712	813.7539	452	540	556.9616	FALSE	8566	0.8197	y	2773	412	25	3088	2773	2	76	desktop	90.51	0.08	3.882	1.907	109.043	48.076	125.701	53.657	108.241	49.049	93.186	42.34	46.95228791	4.341362747	10.96653702	1	0.195
10	1535.2398	957.7164	452	540	1077.5491	FALSE	9269	0.8197	y	2773	412	25	3088	2773	2	76	desktop	90.51	0.08	3.882	1.907	109.043	48.076	125.701	53.657	108.241	49.049	93.186	42.34	46.95228791	4.341362747	10.96653702	1	0.195
10	1850.0052	951.6163	452	540	1374.8839	FALSE	9576	0.8197	y	2773	412	25	3088	2773	2	76	desktop	90.51	0.08	3.882	1.907	109.043	48.076	125.701	53.657	108.241	49.049	93.186	42.34	46.95228791	4.341362747	10.96653702	1	0.195
10	1764.6038	531.9291	452	540	1238.4425	FALSE	10012	0.8197	y	2773	412	25	3088	2773	2	76	desktop	90.51	0.08	3.882	1.907	109.043	48.076	125.701	53.657	108.241	49.049	93.186	42.34	46.95228791	4.341362747	10.96653702	1	0.195
10	1831.7049	222.0438	452	540	1352.2588	FALSE	10587	0.8197	y	2773	412	25	3088	2773	2	76	desktop	90.51	0.08	3.882	1.907	109.043	48.076	125.701	53.657	108.241	49.049	93.186	42.34	46.95228791	4.341362747	10.96653702	1	0.195
10	1264.3952	135.4223	452	540	859.7583	FALSE	10893	0.8197	y	2773	412	25	3088	2773	2	76	desktop	90.51	0.08	3.882	1.907	109.043	48.076	125.701	53.657	108.241	49.049	93.186	42.34	46.95228791	4.341362747	10.96653702	1	0.195
10	977.6903	187.8832	452	540	595.7541	FALSE	11449	0.8197	y	2773	412	25	3088	2773	2	76	desktop	90.51	0.08	3.882	1.907	109.043	48.076	125.701	53.657	108.241	49.049	93.186	42.34	46.95228791	4.341362747	10.96653702	1	0.195
10	802.0073	502.6486	452	540	285.0118	FALSE	14670	0.8197	y	2773	412	25	3088	2773	2	76	desktop	90.51	0.08	3.882	1.907	109.043	48.076	125.701	53.657	108.241	49.049	93.186	42.34	46.95228791	4.341362747	10.96653702	1	0.195
10	NA	NA	452	540	NA	FALSE	NA	0.8197	y	2773	412	25	3088	2773	2	76	desktop	90.51	0.08	3.882	1.907	109.043	48.076	125.701	53.657	108.241	49.049	93.186	42.34	46.95228791	4.341362747	10.96653702	1	0.195
11	1159.4734	427.0073	1097	389	12.5369	TRUE	1235	0.8197	y	5326	1988	50	5326	5457	1	76	desktop	128	0.081	3.94	1.924	106.683	48.834	115.207	51.233	107.246	49.478	97.595	46.686	45.77099822	1.317161126	6.5266657	6	0.296
12	975.2503	725.9124	914	709	24.7569	TRUE	1301	0.8197	y	5464	2239	25	5464	5137	1	76	desktop	32	0.072	1.497	0.604	95.373	18.172	115.522	22.077	90.988	17.697	79.609	17.377	40.79089303	8.206083979	10.38058945	8	0.368
1	NA	NA	888	654	NA	FALSE	NA	0.775	n	3858	67	25	2795	3858	2	77	desktop	5.657	0.1	4.027	2.746	112.46	54.753	128.899	56.049	112.723	55.983	95.759	53.911	48.57147608	3.456939831	11.75139003	4	0.469
2	900.6452	589.6774	836	539	16.7591	TRUE	2212	0.775	n	2976	1707	75	5191	2976	2	77	desktop	11.314	0.074	4.592	2.251	109.283	57.262	123.686	55.523	115.71	57.406	88.452	59.849	48.75793929	-1.568908957	16.21515908	2	0.292
3	569.0323	760	533	731	39.884	TRUE	1709	0.775	n	5158	1652	50	5158	3981	1	77	desktop	128	0.081	3.775	1.612	71.1	45.582	74.014	48.245	75.954	48.632	63.332	40.484	31.7649419	-3.395989384	7.250809798	5	0.434
4	731.6129	739.3548	684	690	29.8428	TRUE	1375	0.775	n	2952	18	75	2770	2952	2	77	desktop	8	0.074	4.626	2.246	103.696	57.658	124.302	53.802	114.246	58.154	72.54	64.994	48.09997718	-2.601882659	24.51342715	2	0.369
5	1087.7419	681.2903	983	648	30.0384	TRUE	1969	0.775	n	3452	673	25	3452	5069	1	77	desktop	8	0.095	3.551	2.404	101.473	48.136	111.125	49.133	110.884	52.696	82.409	43.873	46.10562134	-5.018181394	15.95262471	3	0.379
6	927.7419	698.0645	836	646	22.1905	TRUE	14808	0.775	n	2795	67	25	2795	3858	1	77	desktop	64	0.081	3.939	1.902	104.213	48.59	117.453	53.717	103.37	48.961	91.815	43.852	44.74131577	3.543475964	8.561805479	1	0.248
7	1189.6774	727.7419	1119	678	12.9827	TRUE	2583	0.775	n	3873	656	50	3443	3873	2	77	desktop	5.657	0.104	4.007	2.834	113.256	55.223	131.001	56.46	113.473	56.29	95.293	54.361	48.97476927	3.827214995	12.61812981	4	0.452
8	701.9355	610.3226	615	554	22.2878	TRUE	4573	0.775	n	2770	18	75	2770	2952	1	77	desktop	64	0.077	3.502	1.815	105.775	43.822	122.891	49.648	104.085	44.23	90.349	38.475	45.44919363	5.166965952	10.51370234	1	0.224
9	NA	NA	1178	507	NA	FALSE	NA	0.775	n	3443	656	50	3443	3873	1	77	desktop	8	0.098	3.152	2.259	101.521	43.415	111.33	44.822	108.837	44.571	84.397	41.868	45.56568212	-3.439141362	14.04623404	3	0.388
10	802.5806	628.3871	723	571	20.4078	TRUE	1880	0.775	n	5069	673	25	3452	5069	2	77	desktop	64	0.08	3.968	2.254	108.482	50.599	114.903	51.96	113.391	52.168	97.152	48.233	47.49756026	-2.472616021	9.233136069	5	0.252
11	987.0968	615.4839	776	96	500.8301	FALSE	1044	0.775	n	3981	1652	50	5158	3981	2	77	desktop	5.657	0.117	3.771	3.321	109.176	56.454	128.598	57.11	109.366	59.349	89.564	57.499	47.47252431	4.358307951	13.87747319	4	0.422
11	858.0645	134.1935	776	96	7.0985	TRUE	4350	0.775	n	3981	1652	50	5158	3981	2	77	desktop	5.657	0.117	3.771	3.321	109.176	56.454	128.598	57.11	109.366	59.349	89.564	57.499	47.47252431	4.358307951	13.87747319	4	0.422
12	998.7097	580.6452	917	554	12.7612	TRUE	1490	0.775	n	5191	1707	75	5191	2976	1	77	desktop	90.51	0.086	2.364	1.239	79.365	29.608	81.619	30.124	82.722	33.377	73.753	25.66	34.82655619	-2.299314684	5.107332146	5	0.196
1	1182.9449	486.4252	1067	409	57.1883	TRUE	4964	0.5427	n	3483	716	50	3483	4901	1	78	desktop	8	0.091	3.6	2.176	92.252	47.229	101.935	52.036	100.687	49.707	74.135	41.389	42.09895204	-4.307788636	15.27049036	3	0.406
2	630.189	790.4409	1188	248	809.5771	FALSE	8282	0.5427	n	4056	1375	25	5054	4056	2	78	desktop	5.657	0.123	3.625	3.421	110.566	56.081	130.448	56.824	110.974	58.507	90.277	56.405	48.11869459	4.307669571	14.3763858	4	0.416
2	661.5118	729.6378	1188	248	747.6941	FALSE	8739	0.5427	n	4056	1375	25	5054	4056	2	78	desktop	5.657	0.123	3.625	3.421	110.566	56.081	130.448	56.824	110.974	58.507	90.277	56.405	48.11869459	4.307669571	14.3763858	4	0.416
2	NA	NA	1188	248	NA	FALSE	NA	0.5427	n	4056	1375	25	5054	4056	2	78	desktop	5.657	0.123	3.625	3.421	110.566	56.081	130.448	56.824	110.974	58.507	90.277	56.405	48.11869459	4.307669571	14.3763858	4	0.416
3	711.2598	239.5276	626	204	10.4477	TRUE	1403	0.5427	n	5054	1375	25	5054	4056	1	78	desktop	22.627	0.071	4.194	2.105	112.458	52.305	118.286	53.171	113.067	52.925	106.021	51.269	47.92825171	0.66845845	4.625941872	7	0.404
4	832.8661	241.3701	748	207	10.3507	TRUE	3447	0.5427	n	3434	1621	25	5148	3434	2	78	desktop	8	0.102	3.059	2.291	100.223	42.662	107.658	42.691	108.546	46.109	84.464	40.087	45.15789677	-4.802667287	13.39430289	3	0.405
5	740.7402	751.748	677	676	39.871	TRUE	1722	0.5427	n	5161	1664	50	5161	3879	1	78	desktop	90.51	0.092	3.786	2.104	91.48	48.032	94.553	49.694	97.264	49.338	82.623	45.597	40.61549797	-3.976536412	7.996173472	5	0.308
6	843.9213	768.3307	925	562	229.9226	FALSE	3569	0.5427	n	2824	1647	75	5158	2824	2	78	desktop	45.255	0.072	4.21	1.766	98.955	50.852	116.468	58.737	97.784	51.432	82.611	43.394	42.85228494	4.986704722	11.44228058	1	0.239
6	1057.6535	622.7717	925	562	62.1732	TRUE	3985	0.5427	n	2824	1647	75	5158	2824	2	78	desktop	45.255	0.072	4.21	1.766	98.955	50.852	116.468	58.737	97.784	51.432	82.611	43.394	42.85228494	4.986704722	11.44228058	1	0.239
7	679.937	436.6772	624	391	20.7428	TRUE	1463	0.5427	n	5125	1575	75	5125	3446	1	78	desktop	64	0.081	2.5	1.319	85.083	31.326	88.094	31.428	88.836	35.762	78.318	27.18	37.3926249	-2.424995302	5.995306483	5	0.256
8	952.6299	283.748	900	219	35.2544	TRUE	893	0.5427	n	3446	1575	75	5125	3446	2	78	desktop	8	0.093	3.569	2.241	94.696	47.323	103.687	48.592	103.322	53.114	77.078	41.578	43.10200269	-4.634950425	14.90691285	3	0.359
9	816.2835	766.4882	762	743	25.0101	TRUE	1074	0.5427	n	3879	1664	50	5161	3879	2	78	desktop	5.657	0.101	4.039	2.9	111.983	55.759	128.715	57.343	112.202	56.795	95.032	54.675	48.39224058	3.571531746	11.92756045	4	0.41
10	928.6772	523.2756	870	432	56.1983	TRUE	2201	0.5427	n	5158	1647	75	5158	2824	1	78	desktop	128	0.081	3.775	1.612	71.1	45.582	74.014	48.245	75.954	48.632	63.332	40.484	31.7649419	-3.395989384	7.250809798	5	0.342
11	971.0551	318.7559	885	298	20.0644	TRUE	954	0.5427	n	4901	716	50	3483	4901	2	78	desktop	11.314	0.076	4.296	2.241	112.481	54.275	119.509	54.679	113.025	54.992	104.91	53.713	47.99709431	0.977162586	5.399009616	7	0.436
12	NA	NA	576	402	NA	FALSE	NA	0.5427	n	5148	1621	25	5148	3434	1	78	desktop	32	0.072	3.306	1.491	89.087	40.29	94.446	43.257	94.405	42.879	78.409	35.152	39.64270877	-3.086453802	9.196435268	5	0.377
1	1149.7795	860.4567	1052	829	23.5675	TRUE	4229	0.5427	y	3160	472	25	3160	5291	1	79	desktop	11.314	0.078	4.39	2.289	110.266	55.509	128.528	53.9	115.023	56.176	87.247	58.078	48.99456975	0.709102964	17.31390449	2	0.369
2	1844.4094	180.5669	759	206	1012.3674	FALSE	3415	0.5427	y	2770	950	50	3882	2770	2	79	desktop	64	0.077	3.502	1.815	105.775	43.822	122.891	49.648	104.085	44.23	90.349	38.475	45.44919363	5.166965952	10.51370234	1	0.355
2	1205.0551	497.4803	759	206	449.6531	FALSE	5431	0.5427	y	2770	950	50	3882	2770	2	79	desktop	64	0.077	3.502	1.815	105.775	43.822	122.891	49.648	104.085	44.23	90.349	38.475	45.44919363	5.166965952	10.51370234	1	0.355
2	819.9685	259.7953	759	206	21.5039	TRUE	6239	0.5427	y	2770	950	50	3882	2770	2	79	desktop	64	0.077	3.502	1.815	105.775	43.822	122.891	49.648	104.085	44.23	90.349	38.475	45.44919363	5.166965952	10.51370234	1	0.355
3	713.1024	217.4173	669	156	39.073	TRUE	2303	0.5427	y	2912	354	75	3009	2912	2	79	desktop	8	0.068	4.393	2.067	112.709	54.482	127.028	53.946	117.425	55.205	93.675	54.905	49.66398191	-0.366912604	14.46036231	2	0.312
4	31.3701	269.0079	786	579	899.4646	FALSE	9616	0.5427	y	5137	1592	50	5137	5102	1	79	desktop	64	0.073	3.524	1.736	101.081	43.627	104.98	45	104.626	44.17	93.635	42.325	43.98939373	-2.016157579	6.239848419	5	0.245
4	438.5669	304.0157	786	579	525.4485	FALSE	10761	0.5427	y	5137	1592	50	5137	5102	1	79	desktop	64	0.073	3.524	1.736	101.081	43.627	104.98	45	104.626	44.17	93.635	42.325	43.98939373	-2.016157579	6.239848419	5	0.245
4	429.3543	340.8661	786	579	512.1445	FALSE	11249	0.5427	y	5137	1592	50	5137	5102	1	79	desktop	64	0.073	3.524	1.736	101.081	43.627	104.98	45	104.626	44.17	93.635	42.325	43.98939373	-2.016157579	6.239848419	5	0.245
4	60.8504	219.2598	786	579	893.3304	FALSE	12185	0.5427	y	5137	1592	50	5137	5102	1	79	desktop	64	0.073	3.524	1.736	101.081	43.627	104.98	45	104.626	44.17	93.635	42.325	43.98939373	-2.016157579	6.239848419	5	0.245
4	NA	NA	786	579	NA	FALSE	NA	0.5427	y	5137	1592	50	5137	5102	1	79	desktop	64	0.073	3.524	1.736	101.081	43.627	104.98	45	104.626	44.17	93.635	42.325	43.98939373	-2.016157579	6.239848419	5	0.245
5	1035.5433	578.5512	999	531	39.7485	TRUE	805	0.5427	y	4907	789	75	3523	4907	2	79	desktop	16	0.075	4.282	2.147	110.438	53.614	117.047	54.445	110.927	54.309	103.341	52.792	47.13734099	0.933287283	5.070657	7	0.286
6	1763.3386	683.5748	1166	738	530.3658	FALSE	3215	0.5427	y	5291	472	25	3160	5291	2	79	desktop	90.51	0.073	4.222	1.889	111.09	51.696	120.166	53.65	111.695	52.583	101.409	50.053	47.59030983	1.394628323	6.905627187	6	0.227
6	1820.4567	598.8189	1166	738	605.7939	FALSE	3519	0.5427	y	5291	472	25	3160	5291	2	79	desktop	90.51	0.073	4.222	1.889	111.09	51.696	120.166	53.65	111.695	52.583	101.409	50.053	47.59030983	1.394628323	6.905627187	6	0.227
6	1890.4724	180.5669	1166	738	880.7723	FALSE	4519	0.5427	y	5291	472	25	3160	5291	2	79	desktop	90.51	0.073	4.222	1.889	111.09	51.696	120.166	53.65	111.695	52.583	101.409	50.053	47.59030983	1.394628323	6.905627187	6	0.227
6	1243.748	766.4882	1166	738	9.4215	TRUE	7223	0.5427	y	5291	472	25	3160	5291	2	79	desktop	90.51	0.073	4.222	1.889	111.09	51.696	120.166	53.65	111.695	52.583	101.409	50.053	47.59030983	1.394628323	6.905627187	6	0.227
7	755.4803	541.7008	776	546	104.265	TRUE	927	0.5427	y	3523	789	75	3523	4907	1	79	desktop	11.314	0.093	3.406	2.164	69.821	45.067	73.269	49.404	77.932	49.831	58.262	37.351	32.20045682	-5.861113566	11.04641258	3	0.549
8	1083.4488	274.5354	907	181	115.8958	TRUE	1199	0.5427	y	3882	950	50	3882	2770	1	79	desktop	5.657	0.085	4.367	2.311	110.737	55.361	127.139	56.715	110.926	56.545	94.146	54.505	47.86286321	3.520340168	11.68982723	4	0.392
9	1733.8583	591.4488	934	617	727.5953	FALSE	3721	0.5427	y	5102	1592	50	5137	5102	2	79	desktop	32	0.078	4.222	2.27	105.945	53.302	113.215	54.443	112.146	55.051	92.473	51.188	46.87822922	-3.24628224	11.11216509	5	0.29
9	1101.874	690.9449	934	617	99.7688	TRUE	6010	0.5427	y	5102	1592	50	5137	5102	2	79	desktop	32	0.078	4.222	2.27	105.945	53.302	113.215	54.443	112.146	55.051	92.473	51.188	46.87822922	-3.24628224	11.11216509	5	0.29
10	609.9213	235.8425	582	188	48.2014	TRUE	4121	0.5427	y	5096	1318	25	5021	5096	2	79	desktop	64	0.08	3.927	2.105	102.653	49.462	109.386	50.564	108.577	52.015	89.997	46.53	45.44358674	-3.175954363	10.5269031	5	0.338
11	644.9291	386.9291	518	323	58.2678	TRUE	1319	0.5427	y	3009	354	75	3009	2912	1	79	desktop	8	0.071	4.667	2.116	116.748	57.122	130.846	54.799	118.969	58.563	100.428	59.599	50.60302266	1.375338556	11.8728057	2	0.368
12	573.0709	386.9291	765	921	630.8284	FALSE	1565	0.5427	y	5021	1318	25	5021	5096	1	79	desktop	45.255	0.075	3.878	2.02	108.251	48.655	113.5	49.787	108.414	49.179	102.838	47.463	46.08669244	0.898696903	3.81944476	7	0.271
12	899.1969	261.6378	765	921	699.372	FALSE	1933	0.5427	y	5021	1318	25	5021	5096	1	79	desktop	45.255	0.075	3.878	2.02	108.251	48.655	113.5	49.787	108.414	49.179	102.838	47.463	46.08669244	0.898696903	3.81944476	7	0.271
12	847.6063	222.9449	765	921	735.5944	FALSE	2549	0.5427	y	5021	1318	25	5021	5096	1	79	desktop	45.255	0.075	3.878	2.02	108.251	48.655	113.5	49.787	108.414	49.179	102.838	47.463	46.08669244	0.898696903	3.81944476	7	0.271
12	812.5984	1018.9134	765	921	66.3372	TRUE	6829	0.5427	y	5021	1318	25	5021	5096	1	79	desktop	45.255	0.075	3.878	2.02	108.251	48.655	113.5	49.787	108.414	49.179	102.838	47.463	46.08669244	0.898696903	3.81944476	7	0.271
1	1114.4295	386.0738	1005	398	60.2357	TRUE	5282	0.7641	n	3452	499	25	3223	3452	2	80	desktop	8	0.095	3.551	2.404	101.473	48.136	111.125	49.133	110.884	52.696	82.409	43.873	46.10562134	-5.018181394	15.95262471	3	0.431
2	NA	NA	593	230	NA	FALSE	NA	0.7641	n	5303	1919	50	5303	5232	1	80	desktop	90.51	0.084	3.846	2.113	112.834	48.927	119.299	50.696	113.482	49.615	105.722	47.422	48.12904531	0.774410003	5.103609113	6	0.249
3	1060.7718	433.1879	1001	394	15.3214	TRUE	4317	0.7641	n	3223	499	25	3223	3452	1	80	desktop	8	0.083	4.379	2.419	106.715	56.062	133.791	55.764	113.647	56.954	72.706	57.348	48.86446455	1.954542538	25.58744327	2	0.366
4	298.0833	128.9167	1080	781	1099.9233	FALSE	7408	0.9231	n	4895	1093	25	4895	2970	1	80	desktop	11.314	0.078	3.991	1.958	110.888	49.79	117.641	49.747	111.756	50.315	103.267	50.039	47.42503175	0.672620575	5.533967429	7	0.34
4	389.0833	1041.0833	1080	781	797.6037	FALSE	14167	0.9231	n	4895	1093	25	4895	2970	1	80	desktop	11.314	0.078	3.991	1.958	110.888	49.79	117.641	49.747	111.756	50.315	103.267	50.039	47.42503175	0.672620575	5.533967429	7	0.34
4	NA	NA	1080	781	NA	FALSE	NA	0.9231	n	4895	1093	25	4895	2970	1	80	desktop	11.314	0.078	3.991	1.958	110.888	49.79	117.641	49.747	111.756	50.315	103.267	50.039	47.42503175	0.672620575	5.533967429	7	0.34
5	997.9167	245.9167	896	194	30.5344	TRUE	3211	0.9231	n	5021	1796	50	5247	5021	2	80	desktop	45.255	0.075	3.878	2.02	108.251	48.655	113.5	49.787	108.414	49.179	102.838	47.463	46.08669244	0.898696903	3.81944476	7	0.331
6	584.0833	449.5833	522	391	24.7254	TRUE	2386	0.9231	n	3025	1221	75	4967	3025	2	80	desktop	128	0.068	5.183	1.668	120.928	60.886	133.29	57.047	122.765	61.431	106.73	65.266	52.03352158	1.204492353	10.23328026	2	0.394
7	561.3333	394.3333	477	362	10.668	TRUE	1631	0.9231	n	3488	1116	75	4901	3488	2	80	desktop	8	0.093	3.401	2.258	100.162	45.855	111.305	47.044	108.96	49.298	80.221	42.583	45.51173317	-4.166515858	16.43455091	3	0.258
8	1146.3333	63.9167	1192	529	516.866	FALSE	7991	0.9231	n	5247	1796	50	5247	5021	1	80	desktop	90.51	0.085	3.963	2.324	111.573	50.999	118.143	52.316	112.052	51.437	104.524	50.026	47.58742225	0.929472522	5.024895222	6	0.176
8	NA	NA	1192	529	NA	FALSE	NA	0.9231	n	5247	1796	50	5247	5021	1	80	desktop	90.51	0.085	3.963	2.324	111.573	50.999	118.143	52.316	112.052	51.437	104.524	50.026	47.58742225	0.929472522	5.024895222	6	0.176
9	807.25	329.3333	563	301	169.4981	TRUE	11721	0.9231	n	4967	1221	75	4967	3025	1	80	desktop	22.627	0.081	4.109	2.436	111.791	53.368	118.33	54.331	112.581	54.129	104.462	52.209	47.75299942	0.68371965	5.301342174	7	0.33
10	662.0833	280.5833	588	235	8.1351	TRUE	2429	0.9231	n	5232	1919	50	5303	5232	2	80	desktop	90.51	0.082	3.861	1.871	93.12	47.719	99.531	50.169	93.667	48.341	86.161	45.376	40.08718346	0.89146114	5.144992109	6	0.236
11	766.0833	484.25	494	320	234.3233	FALSE	2750	0.9231	n	4901	1116	75	4901	3488	1	80	desktop	11.314	0.076	4.296	2.241	112.481	54.275	119.509	54.679	113.025	54.992	104.91	53.713	47.99709431	0.977162586	5.399009616	7	0.454
11	579.75	204.75	494	320	153.1278	TRUE	10717	0.9231	n	4901	1116	75	4901	3488	1	80	desktop	11.314	0.076	4.296	2.241	112.481	54.275	119.509	54.679	113.025	54.992	104.91	53.713	47.99709431	0.977162586	5.399009616	7	0.454
12	1217.8333	672.75	1206	613	66.9708	TRUE	3498	0.9231	n	2970	1093	25	4895	2970	2	80	desktop	11.314	0.075	4.343	2.144	107.3	54.297	119.918	52.978	113.742	54.809	88.241	56.021	47.84485192	-2.057033615	15.03452797	2	0.414
1	988.1667	913.25	918	881	7.1361	TRUE	4257	0.9231	y	2946	263	50	2946	3431	1	81	desktop	90.51	0.07	4.501	2.196	107.762	56.01	124.063	55.436	113.13	56.175	86.092	57.387	48.01069813	-0.265837592	16.58107821	2	0.331
2	1332.6667	763.75	1246	728	11.7972	TRUE	1919	0.9231	y	5472	870	75	3852	5472	2	81	desktop	45.255	0.076	1.501	0.657	95.733	18.401	115.561	22.424	91.498	17.662	80.141	17.477	40.94852704	7.995036341	10.27635101	8	0.399
3	NA	NA	966	567	NA	FALSE	NA	0.9231	y	5317	1944	75	5317	3148	1	81	desktop	128	0.081	3.953	1.69	108.479	47.985	114.391	49.97	109.32	48.601	101.726	46.125	46.39641249	0.515064505	4.940166475	6	0.368
4	927.5	437.6667	858	402	5.7975	TRUE	2039	0.9231	y	3148	1944	75	5317	3148	2	81	desktop	11.314	0.074	4.438	2.325	112.316	55.877	127.852	54.334	114.34	56.761	94.757	57.453	48.89815031	1.925432617	12.78012134	2	0.356
5	1620.8333	592.5833	1104	867	540.8407	FALSE	5936	0.9231	y	3852	870	75	3852	5472	1	81	desktop	8	0.101	4.098	2.845	111.406	55.823	127.808	56.851	111.647	56.977	94.763	55.421	48.1430741	3.474643609	11.72574972	4	0.371
5	456.25	798.4167	1104	867	730.4938	FALSE	14394	0.9231	y	3852	870	75	3852	5472	1	81	desktop	8	0.101	4.098	2.845	111.406	55.823	127.808	56.851	111.647	56.977	94.763	55.421	48.1430741	3.474643609	11.72574972	4	0.371
5	NA	NA	1104	867	NA	FALSE	NA	0.9231	y	3852	870	75	3852	5472	1	81	desktop	8	0.101	4.098	2.845	111.406	55.823	127.808	56.851	111.647	56.977	94.763	55.421	48.1430741	3.474643609	11.72574972	4	0.371
6	922.0833	392.1667	678	183	240.9536	FALSE	3909	0.9231	y	3431	263	50	2946	3431	2	81	desktop	11.314	0.095	3.185	2.202	98.639	43.244	105.881	44.578	106.485	45.106	83.55	41.017	44.37371851	-4.502971604	12.8311418	3	0.476
6	NA	NA	678	183	NA	FALSE	NA	0.9231	y	3431	263	50	2946	3431	2	81	desktop	11.314	0.095	3.185	2.202	98.639	43.244	105.881	44.578	106.485	45.106	83.55	41.017	44.37371851	-4.502971604	12.8311418	3	0.476
7	577.5833	665.1667	518	607	25.7834	TRUE	2346	0.9231	y	5445	2179	25	5445	5279	1	81	desktop	32	0.076	1.989	1.088	87.554	25.346	102.226	25.384	85.503	25.925	74.933	25.828	37.70194596	5.049197343	8.72357991	8	0.202
8	1302.3333	685.75	1239	645	12.1109	TRUE	6708	0.9231	y	5279	2179	25	5445	5279	2	81	desktop	90.51	0.082	4.23	2.182	113.511	52.956	121.052	54.929	114.245	53.681	105.236	51.25	48.49065966	0.941924334	5.930558421	6	0.254
9	552.6667	430.0833	473	360	32.9158	TRUE	5924	0.9231	y	4991	1262	50	4991	2770	1	81	desktop	22.627	0.076	3.399	1.838	103.242	43.147	110.007	44.263	103.815	43.677	95.904	41.885	44.26420132	0.921874748	5.326210751	7	0.366
10	1131.1667	264.3333	1072	203	28.6133	TRUE	2374	0.9231	y	3074	391	25	3074	3452	1	81	desktop	8	0.067	5.595	1.411	129.455	65.219	141.098	62.481	131.572	65.859	115.696	68.5	55.3925716	0.791778265	9.875943333	2	0.441
11	NA	NA	493	311	NA	FALSE	NA	0.9231	y	2770	1262	50	4991	2770	2	81	desktop	64	0.077	3.502	1.815	105.775	43.822	122.891	49.648	104.085	44.23	90.349	38.475	45.44919363	5.166965952	10.51370234	1	0.407
12	NA	NA	1232	569	NA	FALSE	NA	0.9231	y	3452	391	25	3074	3452	2	81	desktop	8	0.095	3.551	2.404	101.473	48.136	111.125	49.133	110.884	52.696	82.409	43.873	46.10562134	-5.018181394	15.95262471	3	0.477
1	957.5489	888.9385	873	842	13.4264	TRUE	3203	0.612	n	5300	555	75	3372	5300	2	82	desktop	128	0.077	4.018	1.76	111.066	49.121	118.806	50.485	111.91	49.89	102.483	47.818	47.55409943	0.909487753	6.198835196	6	0.261
2	769.6299	491.8575	711	435	25.3514	TRUE	2487	0.612	n	3063	389	50	3063	5462	1	82	desktop	8	0.072	5.777	2.114	141.645	69.175	149.957	66.663	143.06	69.645	131.918	72.059	59.71390088	0.536094425	6.837959847	2	0.395
3	NA	NA	919	476	NA	FALSE	NA	0.612	n	2815	129	75	2815	5027	1	82	desktop	90.51	0.082	4.045	2.197	104.201	51.069	118.926	56.806	102.671	51.268	91.007	45.756	44.67110687	4.441776936	8.968971439	1	0.44
4	555.5656	586.6341	725	202	424.5589	FALSE	1438	0.612	n	3372	555	75	3372	5300	1	82	desktop	5.657	0.096	3.698	2.453	104.934	50.014	114.127	51.851	111.497	52.727	89.177	46.7	46.69515684	-3.039749406	12.81821046	3	0.343
4	1485.3561	284.3296	725	202	686.8207	FALSE	4869	0.612	n	3372	555	75	3372	5300	1	82	desktop	5.657	0.096	3.698	2.453	104.934	50.014	114.127	51.851	111.497	52.727	89.177	46.7	46.69515684	-3.039749406	12.81821046	3	0.343
4	916.6969	542.514	725	202	324.7085	FALSE	9095	0.612	n	3372	555	75	3372	5300	1	82	desktop	5.657	0.096	3.698	2.453	104.934	50.014	114.127	51.851	111.497	52.727	89.177	46.7	46.69515684	-3.039749406	12.81821046	3	0.343
4	NA	NA	725	202	NA	FALSE	NA	0.612	n	3372	555	75	3372	5300	1	82	desktop	5.657	0.096	3.698	2.453	104.934	50.014	114.127	51.851	111.497	52.727	89.177	46.7	46.69515684	-3.039749406	12.81821046	3	0.343
5	336.5992	449.3715	426	494	183.7736	FALSE	8689	0.612	n	3870	59	50	2794	3870	2	82	desktop	5.657	0.094	4.187	2.651	112.547	55.594	129.933	57.285	112.803	56.659	94.905	54.455	48.6755639	3.711358103	12.41470394	4	0.473
5	NA	NA	426	494	NA	FALSE	NA	0.612	n	3870	59	50	2794	3870	2	82	desktop	5.657	0.094	4.187	2.651	112.547	55.594	129.933	57.285	112.803	56.659	94.905	54.455	48.6755639	3.711358103	12.41470394	4	0.473
6	NA	NA	1128	113	NA	FALSE	NA	0.612	n	2794	59	50	2794	3870	1	82	desktop	90.51	0.08	3.827	1.965	104.987	47.729	120.406	52.23	104.502	50.777	90.053	41.015	45.30883347	3.827013581	10.45742415	1	0.354
7	NA	NA	1079	516	NA	FALSE	NA	0.612	n	5015	1768	25	5238	5015	2	82	desktop	22.627	0.073	3.455	1.69	105.202	42.73	111.171	43.805	105.594	43.062	98.841	41.643	44.96007063	0.881858165	4.56988493	7	0.335
8	1176.5154	715.7263	1121	667	22.4873	TRUE	10274	0.612	n	2770	22	25	2770	5303	1	82	desktop	64	0.077	3.502	1.815	105.775	43.822	122.891	49.648	104.085	44.23	90.349	38.475	45.44919363	5.166965952	10.51370234	1	0.298
9	952.6466	583.3659	854	532	27.4122	TRUE	1906	0.612	n	5027	129	75	2815	5027	2	82	desktop	16	0.074	4.064	2.055	110.024	50.748	115.837	51.78	110.524	51.48	103.711	49.566	46.9231487	0.753952535	4.528323791	7	0.347
10	986.9623	374.2039	904	317	21.2519	TRUE	1726	0.612	n	5462	389	50	3063	5462	2	82	desktop	64	0.079	1.8	0.864	99.302	22.401	122.847	29.464	94.18	20.795	80.879	19.323	42.50612575	9.633610689	12.11446205	8	0.407
11	1073.5684	388.9106	1004	349	5.9425	TRUE	1315	0.612	n	5238	1768	25	5238	5015	1	82	desktop	90.51	0.082	3.889	2.001	106.465	48.602	111.974	50.112	107.034	49.04	100.385	47.297	45.48763723	0.642078318	4.409887463	6	0.276
12	1176.5154	790.8939	1062	729	46.4384	TRUE	7846	0.612	n	5303	22	25	2770	5303	2	82	desktop	90.51	0.084	3.846	2.113	112.834	48.927	119.299	50.696	113.482	49.615	105.722	47.422	48.12904531	0.774410003	5.103609113	6	0.274
1	1600	483.1405	748	697	816.6459	FALSE	3666	0.3781	n	5226	1734	75	5226	2839	1	83	desktop	45.255	0.091	4.206	2.687	112.294	55.293	118.53	56.708	112.836	55.732	105.515	54.188	47.87110411	0.807229211	4.847372618	6	0.269
1	518.3471	781.9835	748	697	308.3311	FALSE	14486	0.3781	n	5226	1734	75	5226	2839	1	83	desktop	45.255	0.091	4.206	2.687	112.294	55.293	118.53	56.708	112.836	55.732	105.515	54.188	47.87110411	0.807229211	4.847372618	6	0.269
1	NA	NA	748	697	NA	FALSE	NA	0.3781	n	5226	1734	75	5226	2839	1	83	desktop	45.255	0.091	4.206	2.687	112.294	55.293	118.53	56.708	112.836	55.732	105.515	54.188	47.87110411	0.807229211	4.847372618	6	0.269
2	895.082	138.6885	945	549	464.9082	FALSE	13978	0.6778	n	2800	1193	50	4955	2800	2	83	desktop	90.51	0.078	4.192	1.914	104.14	51.17	118.748	56.901	102.842	51.548	90.83	45.832	44.69694736	4.237017584	9.109102846	1	0.311
2	NA	NA	945	549	NA	FALSE	NA	0.6778	n	2800	1193	50	4955	2800	2	83	desktop	90.51	0.078	4.192	1.914	104.14	51.17	118.748	56.901	102.842	51.548	90.83	45.832	44.69694736	4.237017584	9.109102846	1	0.311
3	1182.7869	750.9836	1097	707	12.5855	TRUE	1662	0.6778	n	5406	1703	50	5186	5406	2	83	desktop	45.255	0.077	2.703	1.33	101.716	33.697	121.224	34.808	98.558	34.562	85.368	33.731	43.62978455	6.978292138	10.9372168	8	0.244
4	1381.9672	573.9344	1307	532	4.4345	TRUE	1769	0.6778	n	3136	627	75	3431	3136	2	83	desktop	8	0.075	4.775	2.268	115.251	59.164	133.057	56.852	117.534	60.09	95.162	61.773	50.29685477	2.316439119	14.55468569	2	0.304
5	827.2131	333.4426	735	296	17.2132	TRUE	5941	0.6778	n	3876	1090	25	4077	3876	2	83	desktop	5.657	0.1	4.11	2.881	112.191	56.29	129.463	57.724	112.402	57.394	94.71	55.269	48.51384123	3.71850573	12.29770887	4	0.469
6	1250.6557	584.2623	1177	543	3.9952	TRUE	2203	0.6778	n	5186	1703	50	5186	5406	1	83	desktop	32	0.075	3.914	1.875	106.423	48.262	113.002	49.582	110.023	49.375	96.244	46.305	46.33413569	-1.448150831	8.105395397	5	0.323
7	884.7541	593.1148	792	525	35.3903	TRUE	1478	0.6778	n	5303	1918	25	5303	5232	1	83	desktop	90.51	0.084	3.846	2.113	112.834	48.927	119.299	50.696	113.482	49.615	105.722	47.422	48.12904531	0.774410003	5.103609113	6	0.26
8	734.2623	622.623	636	555	38.0595	TRUE	1568	0.6778	n	4077	1090	25	4077	3876	1	83	desktop	5.657	0.124	3.531	3.469	111.296	55.649	129.869	56.597	111.777	57.651	92.24	55.375	48.32568383	3.882027814	13.49763753	4	0.474
9	639.8361	885.2459	797	916	241.9891	FALSE	3643	0.6778	n	3431	627	75	3431	3136	1	83	desktop	11.314	0.095	3.185	2.202	98.639	43.244	105.881	44.578	106.485	45.106	83.55	41.017	44.37371851	-4.502971604	12.8311418	3	0.315
9	NA	NA	797	916	NA	FALSE	NA	0.6778	n	3431	627	75	3431	3136	1	83	desktop	11.314	0.095	3.185	2.202	98.639	43.244	105.881	44.578	106.485	45.106	83.55	41.017	44.37371851	-4.502971604	12.8311418	3	0.315
10	821.3115	739.1803	755	702	8.6944	TRUE	1728	0.6778	n	2839	1734	75	5226	2839	2	83	desktop	64	0.073	4.221	1.837	88.616	51.192	107.199	59.097	87.969	52.253	70.68	43.836	38.83585684	5.078940915	12.99396191	1	0.399
11	862.623	557.7049	789	510	10.2974	TRUE	1440	0.6778	n	5232	1918	25	5303	5232	2	83	desktop	90.51	0.082	3.861	1.871	93.12	47.719	99.531	50.169	93.667	48.341	86.161	45.376	40.08718346	0.89146114	5.144992109	6	0.213
12	1030.8197	570.9836	961	498	35.8598	TRUE	1258	0.6778	n	4955	1193	50	4955	2800	1	83	desktop	22.627	0.074	4.071	1.979	107.108	50.518	111.813	51.602	107.476	51.103	102.034	49.367	45.6445084	0.627260606	3.644623605	7	0.443
1	1405.4315	100.9645	835	600	730.2895	FALSE	3614	0.8419	y	2863	1329	75	5027	2863	2	84	desktop	90.51	0.074	4.024	1.741	94.169	48.723	108.579	54.314	92.895	50.628	81.032	42.053	40.62157617	4.287523461	9.165758526	1	0.397
1	1392.3655	53.4518	835	600	757.4885	FALSE	4755	0.8419	y	2863	1329	75	5027	2863	2	84	desktop	90.51	0.074	4.024	1.741	94.169	48.723	108.579	54.314	92.895	50.628	81.032	42.053	40.62157617	4.287523461	9.165758526	1	0.397
1	392.2234	982.3249	835	600	622.0907	FALSE	8283	0.8419	y	2863	1329	75	5027	2863	2	84	desktop	90.51	0.074	4.024	1.741	94.169	48.723	108.579	54.314	92.895	50.628	81.032	42.053	40.62157617	4.287523461	9.165758526	1	0.397
1	640.4772	257.7563	835	600	465.6692	FALSE	11079	0.8419	y	2863	1329	75	5027	2863	2	84	desktop	90.51	0.074	4.024	1.741	94.169	48.723	108.579	54.314	92.895	50.628	81.032	42.053	40.62157617	4.287523461	9.165758526	1	0.397
1	912.4873	649.736	835	600	12.4863	TRUE	12486	0.8419	y	2863	1329	75	5027	2863	2	84	desktop	90.51	0.074	4.024	1.741	94.169	48.723	108.579	54.314	92.895	50.628	81.032	42.053	40.62157617	4.287523461	9.165758526	1	0.397
2	160.599	1022.7107	1139	827	1065.2156	FALSE	8298	0.8419	y	5161	1662	75	5161	3852	1	84	desktop	90.51	0.092	3.786	2.104	91.48	48.032	94.553	49.694	97.264	49.338	82.623	45.597	40.61549797	-3.976536412	7.996173472	5	0.43
2	867.3503	293.3909	1139	827	668.0806	FALSE	12352	0.8419	y	5161	1662	75	5161	3852	1	84	desktop	90.51	0.092	3.786	2.104	91.48	48.032	94.553	49.694	97.264	49.338	82.623	45.597	40.61549797	-3.976536412	7.996173472	5	0.43
2	NA	NA	1139	827	NA	FALSE	NA	0.8419	y	5161	1662	75	5161	3852	1	84	desktop	90.51	0.092	3.786	2.104	91.48	48.032	94.553	49.694	97.264	49.338	82.623	45.597	40.61549797	-3.976536412	7.996173472	5	0.43
3	NA	NA	891	862	NA	FALSE	NA	0.8419	y	5223	1724	50	5223	2824	1	84	desktop	32	0.09	4.234	2.78	107.718	56.095	114.203	57.55	108.209	56.553	100.742	55.036	46.03565334	0.911427436	5.009032178	6	0.364
4	1008.7005	489.3807	959	420	40.6994	TRUE	1831	0.8419	y	5027	1329	75	5027	2863	1	84	desktop	16	0.074	4.064	2.055	110.024	50.748	115.837	51.78	110.524	51.48	103.711	49.566	46.9231487	0.753952535	4.528323791	7	0.325
5	965.9391	307.6447	968	863	597.8426	FALSE	4611	0.8419	y	5077	1435	25	5077	5186	1	84	desktop	64	0.076	2.861	1.152	77.161	34.345	80.812	36.917	82.609	36.726	68.062	29.991	34.57163069	-3.657121302	8.301705108	5	0.266
5	1001.5736	962.132	968	863	74.2607	TRUE	10030	0.8419	y	5077	1435	25	5077	5186	1	84	desktop	64	0.076	2.861	1.152	77.161	34.345	80.812	36.917	82.609	36.726	68.062	29.991	34.57163069	-3.657121302	8.301705108	5	0.266
6	758.0711	673.4924	684	638	2.2121	TRUE	1970	0.8419	y	3057	2225	50	5462	3057	2	84	desktop	8	0.075	4.934	2.116	119.096	60.104	130.96	59.215	122.06	61.663	104.269	60.47	51.56617438	0.261537094	10.98000436	2	0.254
7	1234.3858	792.2741	1157	738	16.9429	TRUE	6354	0.8419	y	2824	1724	50	5223	2824	2	84	desktop	45.255	0.072	4.21	1.766	98.955	50.852	116.468	58.737	97.784	51.432	82.611	43.394	42.85228494	4.986704722	11.44228058	1	0.369
8	154.6599	125.9086	973	404	947.4463	FALSE	4000	0.8419	y	2785	1474	25	5093	2785	2	84	desktop	64	0.078	3.918	2.039	106.3	49.057	120.327	52.688	105.394	51.167	93.178	43.932	45.62595774	3.769394112	9.032580146	1	0.295
8	1580.0406	718.6294	973	404	599.8899	FALSE	6607	0.8419	y	2785	1474	25	5093	2785	2	84	desktop	64	0.078	3.918	2.039	106.3	49.057	120.327	52.688	105.394	51.167	93.178	43.932	45.62595774	3.769394112	9.032580146	1	0.295
8	1743.9594	922.934	973	404	846.2495	FALSE	7878	0.8419	y	2785	1474	25	5093	2785	2	84	desktop	64	0.078	3.918	2.039	106.3	49.057	120.327	52.688	105.394	51.167	93.178	43.932	45.62595774	3.769394112	9.032580146	1	0.295
8	284.132	1019.1472	973	404	957.6903	FALSE	11964	0.8419	y	2785	1474	25	5093	2785	2	84	desktop	64	0.078	3.918	2.039	106.3	49.057	120.327	52.688	105.394	51.167	93.178	43.932	45.62595774	3.769394112	9.032580146	1	0.295
8	184.3553	83.1472	973	404	935.0395	FALSE	13748	0.8419	y	2785	1474	25	5093	2785	2	84	desktop	64	0.078	3.918	2.039	106.3	49.057	120.327	52.688	105.394	51.167	93.178	43.932	45.62595774	3.769394112	9.032580146	1	0.295
8	NA	NA	973	404	NA	FALSE	NA	0.8419	y	2785	1474	25	5093	2785	2	84	desktop	64	0.078	3.918	2.039	106.3	49.057	120.327	52.688	105.394	51.167	93.178	43.932	45.62595774	3.769394112	9.032580146	1	0.295
9	1253.3909	343.2792	1193	295	18.1554	TRUE	10305	0.8419	y	5186	1435	25	5077	5186	2	84	desktop	32	0.075	3.914	1.875	106.423	48.262	113.002	49.582	110.023	49.375	96.244	46.305	46.33413569	-1.448150831	8.105395397	5	0.202
10	701.0558	239.9391	620	186	17.519	TRUE	1742	0.8419	y	3852	1662	75	5161	3852	2	84	desktop	8	0.101	4.098	2.845	111.406	55.823	127.808	56.851	111.647	56.977	94.763	55.421	48.1430741	3.474643609	11.72574972	4	0.315
11	1046.7107	674.6802	949	617	30.3812	TRUE	2479	0.8419	y	5093	1474	25	5093	2785	1	84	desktop	45.255	0.08	3.942	2.248	106.555	50.341	113.285	51.677	112.782	52.183	93.6	47.861	47.0955429	-3.393555074	10.75009331	5	0.281
12	1279.5228	447.8071	653	573	575.0186	FALSE	6847	0.8419	y	5462	2225	50	5462	3057	1	84	desktop	64	0.079	1.8	0.864	99.302	22.401	122.847	29.464	94.18	20.795	80.879	19.323	42.50612575	9.633610689	12.11446205	8	0.446
12	NA	NA	653	573	NA	FALSE	NA	0.8419	y	5462	2225	50	5462	3057	1	84	desktop	64	0.079	1.8	0.864	99.302	22.401	122.847	29.464	94.18	20.795	80.879	19.323	42.50612575	9.633610689	12.11446205	8	0.446
1	1144.0784	406.2831	1073	360	9.6188	TRUE	2267	0.8393	n	5460	2222	50	5460	5273	1	85	desktop	45.255	0.077	1.592	0.888	97.651	20.465	121.536	26.11	92.454	19.57	78.964	19.097	41.84749293	9.831351712	12.34154921	8	0.385
2	637.7138	340.7536	563	301	2.2717	TRUE	6292	0.8393	n	4967	1221	75	4967	3025	1	85	desktop	22.627	0.081	4.109	2.436	111.791	53.368	118.33	54.331	112.581	54.129	104.462	52.209	47.75299942	0.68371965	5.301342174	7	0.33
3	1152.4185	839.9695	1038	789	41.6563	TRUE	3232	0.8393	n	2803	1785	75	5244	2803	2	85	desktop	64	0.074	3.911	1.861	90.581	48.091	102.871	53.172	88.014	49.839	80.857	41.932	38.63813975	4.779855917	6.390222666	1	0.243
4	1099.9949	201.3544	1044	144	27.4844	TRUE	1190	0.8393	n	5379	2048	50	5379	3211	1	85	desktop	22.627	0.077	2.016	0.92	91.898	24.867	113.216	25.838	87.882	25.506	74.595	24.957	39.56056142	8.346197147	11.69990417	8	0.344
5	1036.8483	924.5621	960	887	1.8493	TRUE	3533	0.8393	n	3211	2048	50	5379	3211	2	85	desktop	128	0.069	4.56	2.091	109.657	56.105	129.057	53.893	114.895	56.69	85.02	59.278	48.96527114	0.700443213	18.57616841	2	0.342
6	728.2637	544.4908	638	489	23.5935	TRUE	1025	0.8393	n	4913	2131	25	5406	4913	2	85	desktop	11.314	0.089	4.251	2.683	115.82	55.962	122.851	56.63	116.5	56.683	108.109	55.123	49.36435941	0.865343262	5.503110842	7	0.355
7	1072.5916	694.613	983	648	17.2036	TRUE	1043	0.8393	n	3452	673	25	3452	5069	1	85	desktop	8	0.095	3.551	2.404	101.473	48.136	111.125	49.133	110.884	52.696	82.409	43.873	46.10562134	-5.018181394	15.95262471	3	0.379
8	1232.2454	577.8513	1132	506	42.6303	TRUE	897	0.8393	n	5406	2131	25	5406	4913	1	85	desktop	45.255	0.077	2.703	1.33	101.716	33.697	121.224	34.808	98.558	34.562	85.368	33.731	43.62978455	6.978292138	10.9372168	8	0.266
9	793.7933	605.2546	723	571	5.3131	TRUE	8266	0.8393	n	5069	673	25	3452	5069	2	85	desktop	64	0.08	3.968	2.254	108.482	50.599	114.903	51.96	113.391	52.168	97.152	48.233	47.49756026	-2.472616021	9.233136069	5	0.252
10	619.8422	446.7923	522	391	29.2638	TRUE	2111	0.8393	n	3025	1221	75	4967	3025	2	85	desktop	128	0.068	5.183	1.668	120.928	60.886	133.29	57.047	122.765	61.431	106.73	65.266	52.03352158	1.204492353	10.23328026	2	0.394
11	834.3024	330.0305	767	298	9.4428	TRUE	935	0.8393	n	5273	2222	50	5460	5273	2	85	desktop	90.51	0.079	3.719	1.821	109.298	46.126	115.545	48.122	109.89	46.744	102.46	44.466	46.68277316	0.778131443	4.926253943	6	0.315
12	1294.2006	582.6171	1210	496	49.9714	TRUE	1496	0.8393	n	5244	1785	75	5244	2803	1	85	desktop	90.51	0.084	3.69	1.9	105.846	46.121	111.871	48.234	106.735	46.638	98.932	44.156	45.35381884	0.507343233	5.088353508	6	0.295
1	677.0316	517.0876	596	456	24.3465	TRUE	2277	0.8393	n	4071	1076	50	4071	3873	1	86	desktop	4	0.135	3.287	3.417	111.118	54.589	131.232	55.999	111.799	57.11	90.323	53.433	48.42618031	4.16610799	14.78442595	4	0.429
2	923.6609	139.3992	829	103	19.6917	TRUE	1174	0.8393	n	5467	223	25	2866	5467	2	86	desktop	45.255	0.078	1.512	0.795	97.896	19.151	117.617	23.78	93.693	18.29	82.378	17.712	41.83129056	7.895150064	10.1796432	8	0.299
3	749.7098	565.9369	658	518	19.7014	TRUE	4208	0.8393	n	2976	1047	75	4062	2976	2	86	desktop	11.314	0.074	4.592	2.251	109.283	57.262	123.686	55.523	115.71	57.406	88.452	59.849	48.75793929	-1.568908957	16.21515908	2	0.366
4	1098.8035	147.7393	1003	117	21.8744	TRUE	2176	0.8393	n	2866	223	25	2866	5467	1	86	desktop	64	0.076	3.952	1.997	88.666	49.124	103.167	55.255	87.003	50.795	75.829	42.222	38.25229013	4.686390107	8.955774983	1	0.236
5	691.3289	568.3198	604	522	15.1588	TRUE	892	0.8393	n	3440	1245	75	4979	3440	2	86	desktop	8	0.1	2.811	2.044	98.221	38.805	103.531	38.791	106.757	42.2	84.374	36.066	44.2700538	-5.503174592	12.16572164	3	0.436
6	937.9582	137.0163	872	129	30.839	TRUE	9076	0.8393	n	2836	160	25	2836	4074	1	86	desktop	128	0.067	4.326	1.397	84.711	50.712	102.137	59.037	84.367	52.661	67.629	42.003	37.19539985	4.577864936	12.53132005	1	0.376
7	761.6242	767.2912	666	679	54.8189	TRUE	1585	0.8393	n	4979	1245	75	4979	3440	1	86	desktop	32	0.077	4.05	2.295	111.307	51.879	117.207	52.978	111.796	52.425	104.917	50.639	47.44074684	0.778183411	4.569443331	7	0.28
8	671.0743	531.3849	587	476	20.0553	TRUE	10389	0.8393	n	5391	2285	50	5484	5391	2	86	desktop	22.627	0.09	1.836	1.052	93.912	23.716	114.593	25.433	89.545	24.219	77.599	23.507	40.24287536	8.377180747	10.83053871	8	0.496
9	1231.054	496.833	1176	435	31.4633	TRUE	1171	0.8393	n	5484	2285	50	5484	5391	1	86	desktop	90.51	0.069	1.509	0.541	99.917	17.984	120.866	23.428	95.287	16.828	83.598	15.555	42.65141885	8.514262511	10.6367681	8	0.474
10	1097.612	215.6517	1019	154	24.4203	TRUE	1811	0.8393	n	4074	160	25	2836	4074	2	86	desktop	5.657	0.113	3.756	3.035	110.913	54.804	129.512	56.523	111.419	56.883	91.806	53.624	48.18151564	3.875845105	13.54840658	4	0.331
11	1123.8238	314.5418	1045	256	21.3864	TRUE	2180	0.8393	n	3873	1076	50	4071	3873	2	86	desktop	5.657	0.104	4.007	2.834	113.256	55.223	131.001	56.46	113.473	56.29	95.293	54.361	48.97476927	3.827214995	12.61812981	4	0.401
12	848.5998	738.6965	758	691	18.6366	TRUE	2729	0.8393	n	4062	1047	75	4062	2976	1	86	desktop	5.657	0.129	3.451	3.451	110.661	55.427	130.967	55.615	111.257	57.932	89.757	55.957	48.23784499	4.28822055	14.854069	4	0.456
1	990.3819	611.2118	892	556	29.3329	TRUE	1516	0.8393	y	5086	1464	75	5086	5364	1	87	desktop	64	0.075	3.497	1.801	95.761	43.628	100.643	45.086	99.714	45.569	86.926	40.86	41.98873618	-2.123883795	7.39826873	5	0.355
2	1158.3758	306.2016	1050	267	33.4191	TRUE	1243	0.8393	y	2987	182	50	2845	2987	2	87	desktop	8	0.071	4.459	2.219	111.91	55.645	121.088	55.128	113.1	56.283	101.541	56.217	48.07604162	0.971386016	7.529597038	2	0.315
3	1125.0153	333.6049	1063	257	41.2043	TRUE	3403	0.8393	y	4047	1021	25	4047	4068	1	87	desktop	5.657	0.122	3.611	3.392	110.123	55.88	129.895	56.096	110.613	58.455	89.861	56.767	47.95437482	4.223515407	14.38635501	4	0.456
4	1133.3554	818.5234	1054	753	28.3599	TRUE	6280	0.8393	y	4068	1021	25	4047	4068	2	87	desktop	4	0.126	3.328	3.176	110.269	52.929	128.755	54.081	110.96	55.065	91.092	52.062	47.96332947	3.718231057	13.65589609	4	0.565
5	NA	NA	891	862	NA	FALSE	NA	0.8393	y	5223	1724	50	5223	2824	1	87	desktop	32	0.09	4.234	2.78	107.718	56.095	114.203	57.55	108.209	56.553	100.742	55.036	46.03565334	0.911427436	5.009032178	6	0.364
6	760.4328	863.7984	642	824	43.4936	TRUE	2731	0.8393	y	3879	1507	25	5097	3879	2	87	desktop	5.657	0.101	4.039	2.9	111.983	55.759	128.715	57.343	112.202	56.795	95.032	54.675	48.39224058	3.571531746	11.92756045	4	0.504
7	1228.6711	804.2261	1157	738	28.9183	TRUE	3264	0.8393	y	2824	1724	50	5223	2824	2	87	desktop	45.255	0.072	4.21	1.766	98.955	50.852	116.468	58.737	97.784	51.432	82.611	43.394	42.85228494	4.986704722	11.44228058	1	0.369
8	822.388	805.4175	746	753	14.9819	TRUE	4033	0.8393	y	2845	182	50	2845	2987	1	87	desktop	90.51	0.071	4.367	1.426	83.672	51.244	101.232	60.841	82.875	52.367	66.909	41.861	36.6535014	4.981498581	12.21690792	1	0.277
9	772.3473	739.888	700	700	3.5693	TRUE	961	0.8393	y	5179	123	75	2812	5179	2	87	desktop	64	0.078	3.736	1.635	97.919	45.307	101.244	46.257	101.649	46.867	90.865	43.195	42.7146359	-2.293431468	6.050640628	5	0.333
10	1005.8707	505.1731	914	457	19.9633	TRUE	911	0.8393	y	5364	1464	75	5086	5364	2	87	desktop	32	0.078	1.872	0.81	92.083	22.822	114.786	23.091	87.251	23.7	74.214	23.68	39.55581377	9.360929007	11.9544342	8	0.301
11	809.2821	328.8391	733	277	14.3963	TRUE	2697	0.8393	y	2812	123	75	2812	5179	1	87	desktop	90.51	0.078	4.147	2.127	107.616	51.771	123.869	56.044	106.652	54.789	92.328	45.124	46.30786966	4.373165339	10.54859896	1	0.298
12	802.1334	353.8595	1175	222	457.6988	FALSE	1708	0.8393	y	5097	1507	25	5097	3879	1	87	desktop	22.627	0.074	4.117	2.205	108.322	51.888	116.298	53.126	112.343	53.741	96.325	49.509	47.29867419	-1.439638698	9.460513443	5	0.387
12	1239.3941	290.7128	1175	222	32.9655	TRUE	6231	0.8393	y	5097	1507	25	5097	3879	1	87	desktop	22.627	0.074	4.117	2.205	108.322	51.888	116.298	53.126	112.343	53.741	96.325	49.509	47.29867419	-1.439638698	9.460513443	5	0.387
1	1219.1395	856.6497	1142	798	21.2576	TRUE	2625	0.8393	y	4979	1025	50	4047	4979	2	88	desktop	32	0.077	4.05	2.295	111.307	51.879	117.207	52.978	111.796	52.425	104.917	50.639	47.44074684	0.778183411	4.569443331	7	0.365
2	764.0071	518.279	688	464	16.8092	TRUE	1081	0.8393	y	5151	1643	50	5151	5487	1	88	desktop	16	0.077	3.896	2.106	103.26	49.207	109.213	52.156	109.597	51.247	90.971	44.911	45.75009096	-3.671951636	10.37401102	5	0.366
3	1090.4633	427.7291	1004	349	42.7931	TRUE	853	0.8393	y	5238	1768	25	5238	5015	1	88	desktop	90.51	0.082	3.889	2.001	106.465	48.602	111.974	50.112	107.034	49.04	100.385	47.297	45.48763723	0.642078318	4.409887463	6	0.276
4	1083.3147	157.2709	987	119	21.3286	TRUE	2860	0.8393	y	5164	1669	25	5164	3499	1	88	desktop	128	0.101	3.124	1.974	89.132	40.884	91.744	42.309	93.244	42.241	82.409	38.491	39.1548612	-2.782142082	6.022942669	5	0.377
5	610.3106	850.6925	527	792	22.7637	TRUE	1730	0.8393	y	5300	1911	75	5300	3223	1	88	desktop	128	0.077	4.018	1.76	111.066	49.121	118.806	50.485	111.91	49.89	102.483	47.818	47.55409943	0.909487753	6.198835196	6	0.331
6	1284.669	698.1874	1197	628	35.0567	TRUE	1171	0.8393	y	2941	261	75	2941	5364	1	88	desktop	8	0.069	4.446	2.18	112.31	55.481	124.279	54.988	116.674	56.076	95.978	56.064	49.24908658	-0.718905045	12.50016248	2	0.327
7	1123.8238	868.5642	1033	805	30.4915	TRUE	1805	0.8393	y	5364	261	75	2941	5364	2	88	desktop	32	0.078	1.872	0.81	92.083	22.822	114.786	23.091	87.251	23.7	74.214	23.68	39.55581377	9.360929007	11.9544342	8	0.392
8	NA	NA	1079	516	NA	FALSE	NA	0.8393	y	5015	1768	25	5238	5015	2	88	desktop	22.627	0.073	3.455	1.69	105.202	42.73	111.171	43.805	105.594	43.062	98.841	41.643	44.96007063	0.881858165	4.56988493	7	0.335
9	1091.6548	1042.5153	1004	947	59.3794	TRUE	1251	0.8393	y	3223	1911	75	5300	3223	2	88	desktop	8	0.083	4.379	2.419	106.715	56.062	133.791	55.764	113.647	56.954	72.706	57.348	48.86446455	1.954542538	25.58744327	2	0.303
10	836.6853	388.4114	759	346	5.5976	TRUE	994	0.8393	y	5487	1643	50	5151	5487	2	88	desktop	90.51	0.072	1.545	0.635	99.784	18.712	120.366	24.587	95.278	17.381	83.708	16.058	42.59705869	8.322044806	10.48614468	8	0.34
11	1115.4837	929.3279	1046	864	28.3694	TRUE	1153	0.8393	y	3499	1669	25	5164	3499	2	88	desktop	8	0.098	3.119	2.227	100.044	42.983	110.176	44.147	108.177	45.637	81.778	40.09	45.21335215	-3.955994863	15.0948316	3	0.396
12	1265.6059	823.2892	1185	754	32.2797	TRUE	1499	0.8393	y	4047	1025	50	4047	4979	1	88	desktop	5.657	0.122	3.611	3.392	110.123	55.88	129.895	56.096	110.613	58.455	89.861	56.767	47.95437482	4.223515407	14.38635501	4	0.449
1	1166.3401	582.7813	1070	541	21.7653	TRUE	10104	0.6761	n	2812	2235	75	5464	2812	2	89	desktop	90.51	0.078	4.147	2.127	107.616	51.771	123.869	56.044	106.652	54.789	92.328	45.124	46.30786966	4.373165339	10.54859896	1	0.275
2	1358.6283	354.9937	1298	309	16.6939	TRUE	2241	0.6761	n	3088	413	50	3088	2773	1	89	desktop	8	0.08	4.339	2.394	111.695	55.315	122.106	55.493	114.786	56.551	98.193	54.817	48.56579553	-0.162331933	10.21371486	2	0.328
3	704.8483	757.3198	662	703	36.2855	TRUE	12916	0.6761	n	2807	112	25	2807	3009	1	89	desktop	64	0.079	3.931	2.128	108.41	49.65	126.738	56.336	106.763	49.88	91.73	43.483	46.61364976	5.421360325	11.37468132	1	0.36
4	661.9532	470.3666	571	412	26.2664	TRUE	3377	0.6761	n	2794	305	50	2976	2794	2	89	desktop	90.51	0.08	3.827	1.965	104.987	47.729	120.406	52.23	104.502	50.777	90.053	41.015	45.30883347	3.827013581	10.45742415	1	0.295
5	1377.8571	662.6549	1295	620	9.3972	TRUE	7582	0.6761	n	2860	210	75	2860	2857	1	89	desktop	64	0.079	3.936	2.043	94.56	49.246	106.546	55.48	92.516	49.462	84.618	43.455	40.39685979	4.249044516	6.625293834	1	0.213
6	837.9709	436.3464	757	391	9.8599	TRUE	3100	0.6761	n	5403	733	25	3489	5403	2	89	desktop	32	0.077	2.387	1.199	101.092	29.964	122.282	31.815	97.163	30.696	83.831	29.701	43.32413134	8.034174194	11.45558799	8	0.298
7	1083.5082	957.0038	1010	910	9.6202	TRUE	2369	0.6761	n	2857	210	75	2860	2857	2	89	desktop	64	0.082	3.876	2.188	105.854	49.378	118.556	52.533	104.144	50.967	94.861	45.173	45.14313964	4.052541549	7.316646138	1	0.237
8	NA	NA	980	948	NA	FALSE	NA	0.6761	n	2773	413	50	3088	2773	2	89	desktop	90.51	0.08	3.882	1.907	109.043	48.076	125.701	53.657	108.241	49.049	93.186	42.34	46.95228791	4.341362747	10.96653702	1	0.232
9	1178.1732	767.6738	1097	714	17.3119	TRUE	2089	0.6761	n	3009	112	25	2807	3009	2	89	desktop	8	0.071	4.667	2.116	116.748	57.122	130.846	54.799	118.969	58.563	100.428	59.599	50.60302266	1.375338556	11.8728057	2	0.233
10	1226.9848	344.6397	1146	305	6.3558	TRUE	1507	0.6761	n	2976	305	50	2976	2794	1	89	desktop	11.314	0.074	4.592	2.251	109.283	57.262	123.686	55.523	115.71	57.406	88.452	59.849	48.75793929	-1.568908957	16.21515908	2	0.434
11	1079.0708	406.7636	1004	355	14.2638	TRUE	1327	0.6761	n	5464	2235	75	5464	2812	1	89	desktop	32	0.072	1.497	0.604	95.373	18.172	115.522	22.077	90.988	17.697	79.609	17.377	40.79089303	8.206083979	10.38058945	8	0.365
12	1053.9254	659.6966	1014	611	36.8183	TRUE	1365	0.6761	n	3489	733	25	3489	5403	1	89	desktop	8	0.096	3.156	2.217	97.715	43.197	107.178	45.564	104.68	45.539	81.285	39.598	43.90632264	-3.272968496	13.55373341	3	0.441
1	1021.396	208.5149	962	168	15.8925	TRUE	1935	0.4316	y	5195	1406	50	5066	5195	2	90	desktop	64	0.085	3.284	1.86	93.323	41.813	97.693	42.772	99.489	43.424	82.787	39.865	41.55982511	-3.959967335	9.264581513	5	0.367
2	905.5545	287.2871	850	254	19.8967	TRUE	968	0.4316	y	3074	392	50	3074	3452	1	90	desktop	8	0.067	5.595	1.411	129.455	65.219	141.098	62.481	131.572	65.859	115.696	68.5	55.3925716	0.791778265	9.875943333	2	0.306
3	893.9703	222.4158	628	856	697.7275	FALSE	1954	0.4316	y	5060	1386	75	5060	4988	1	90	desktop	16	0.08	4.223	2.412	113.789	54.162	119.653	54.843	114.216	54.827	107.499	53.337	48.41586006	0.813469668	4.465353104	7	0.226
3	715.5743	887.3465	628	856	13.9992	TRUE	4256	0.4316	y	5060	1386	75	5060	4988	1	90	desktop	16	0.08	4.223	2.412	113.789	54.162	119.653	54.843	114.216	54.827	107.499	53.337	48.41586006	0.813469668	4.465353104	7	0.226
4	1202.1089	644.0792	1112	603	15.5271	TRUE	1607	0.4316	y	5247	504	75	3223	5247	2	90	desktop	90.51	0.085	3.963	2.324	111.573	50.999	118.143	52.316	112.052	51.437	104.524	50.026	47.58742225	0.929472522	5.024895222	6	0.391
5	884.703	604.6931	826	556	19.7706	TRUE	1039	0.4316	y	4907	1117	25	4907	2848	1	90	desktop	16	0.075	4.282	2.147	110.438	53.614	117.047	54.445	110.927	54.309	103.341	52.792	47.13734099	0.933287283	5.070657	7	0.3
6	1227.5941	815.5248	1132	740	43.2435	TRUE	1224	0.4316	y	5066	1406	50	5066	5195	1	90	desktop	11.314	0.076	4.243	2.195	111.468	53.334	116.889	53.725	111.947	53.968	105.567	52.782	47.47256758	0.684038872	4.224562734	7	0.386
7	968.1089	801.6238	889	750	14.7093	TRUE	4896	0.4316	y	3223	504	75	3223	5247	1	90	desktop	8	0.083	4.379	2.419	106.715	56.062	133.791	55.764	113.647	56.954	72.706	57.348	48.86446455	1.954542538	25.58744327	2	0.441
8	1257.7129	463.3663	1201	393	37.6114	TRUE	1199	0.4316	y	5261	1816	25	5261	3446	1	90	desktop	90.51	0.089	4.557	2.445	112.364	57.421	119.961	59.178	113	57.959	104.132	56.075	48.01075839	1.032506465	5.885867478	6	0.357
9	349.5149	949.901	1210	427	1053.9196	FALSE	3472	0.4316	y	3446	1816	25	5261	3446	2	90	desktop	8	0.093	3.569	2.241	94.696	47.323	103.687	48.592	103.322	53.114	77.078	41.578	43.10200269	-4.634950425	14.90691285	3	0.413
9	1378.1881	169.1287	1210	427	309.7228	FALSE	6021	0.4316	y	3446	1816	25	5261	3446	2	90	desktop	8	0.093	3.569	2.241	94.696	47.323	103.687	48.592	103.322	53.114	77.078	41.578	43.10200269	-4.634950425	14.90691285	3	0.413
9	1178.9406	180.7129	1210	427	302.9583	FALSE	6797	0.4316	y	3446	1816	25	5261	3446	2	90	desktop	8	0.093	3.569	2.241	94.696	47.323	103.687	48.592	103.322	53.114	77.078	41.578	43.10200269	-4.634950425	14.90691285	3	0.413
9	1141.8713	298.8713	1210	427	218.9034	FALSE	7436	0.4316	y	3446	1816	25	5261	3446	2	90	desktop	8	0.093	3.569	2.241	94.696	47.323	103.687	48.592	103.322	53.114	77.078	41.578	43.10200269	-4.634950425	14.90691285	3	0.413
9	1269.297	472.6337	1210	427	17.6844	TRUE	10238	0.4316	y	3446	1816	25	5261	3446	2	90	desktop	8	0.093	3.569	2.241	94.696	47.323	103.687	48.592	103.322	53.114	77.078	41.578	43.10200269	-4.634950425	14.90691285	3	0.413
10	1220.6436	206.198	473	352	697.1721	FALSE	3704	0.4316	y	4988	1386	75	5060	4988	2	90	desktop	16	0.077	3.45	1.773	105.629	43.3	112.99	44.199	106.474	43.843	97.425	42.278	45.3414966	0.839273551	5.988302464	7	0.255
10	518.6436	375.3267	473	352	32.5988	TRUE	7598	0.4316	y	4988	1386	75	5060	4988	2	90	desktop	16	0.077	3.45	1.773	105.629	43.3	112.99	44.199	106.474	43.843	97.425	42.278	45.3414966	0.839273551	5.988302464	7	0.255
11	775.8119	389.2277	693	341	13.2706	TRUE	1135	0.4316	y	3452	392	50	3074	3452	2	90	desktop	8	0.095	3.551	2.404	101.473	48.136	111.125	49.133	110.884	52.696	82.409	43.873	46.10562134	-5.018181394	15.95262471	3	0.43
12	875.4356	528.2376	806	488	6.2013	TRUE	1269	0.4316	y	2848	1117	25	4907	2848	2	90	desktop	128	0.091	4.013	2.395	113.827	51.778	131.667	59.621	113.942	54.015	95.873	42.373	49.18294956	3.920749751	12.5763922	1	0.427
1	1292.4653	688.099	1248	649	30.5765	TRUE	1175	0.4316	y	5282	1862	50	5282	4077	1	91	desktop	45.255	0.081	4.117	2.188	112.442	51.955	119.444	53.361	112.986	52.711	104.896	50.908	47.97979481	0.971403562	5.381763024	6	0.324
2	590.4653	354.4752	518	315	3.2134	TRUE	5321	0.4316	y	3211	486	75	3211	2773	1	91	desktop	128	0.069	4.56	2.091	109.657	56.105	129.057	53.893	114.895	56.69	85.02	59.278	48.96527114	0.700443213	18.57616841	2	0.307
3	1220.6436	593.1089	1159	555	13.3703	TRUE	1532	0.4316	y	2815	540	75	3366	2815	2	91	desktop	90.51	0.082	4.045	2.197	104.201	51.069	118.926	56.806	102.671	51.268	91.007	45.756	44.67110687	4.441776936	8.968971439	1	0.383
4	979.6931	403.1287	885	327	43.3589	TRUE	1164	0.4316	y	3425	607	25	3425	2987	1	91	desktop	11.314	0.097	2.801	1.947	97.037	38.041	102.787	37.963	105.232	40.674	83.093	36.177	43.7231327	-5.14555236	12.16227467	3	0.355
5	752.6436	509.703	712	475	34.4701	TRUE	1917	0.4316	y	2987	607	25	3425	2987	2	91	desktop	8	0.071	4.459	2.219	111.91	55.645	121.088	55.128	113.1	56.283	101.541	56.217	48.07604162	0.971386016	7.529597038	2	0.373
6	801.297	910.5149	735	856	19.1114	TRUE	2473	0.4316	y	2824	1865	50	5285	2824	2	91	desktop	45.255	0.072	4.21	1.766	98.955	50.852	116.468	58.737	97.784	51.432	82.611	43.394	42.85228494	4.986704722	11.44228058	1	0.266
7	706.3069	194.6139	607	170	27.5114	TRUE	2583	0.4316	y	2839	1060	25	4065	2839	2	91	desktop	64	0.073	4.221	1.837	88.616	51.192	107.199	59.097	87.969	52.253	70.68	43.836	38.83585684	5.078940915	12.99396191	1	0.216
8	1626.0891	449.4653	792	101	820.3144	FALSE	4695	0.4316	y	2773	486	75	3211	2773	2	91	desktop	90.51	0.08	3.882	1.907	109.043	48.076	125.701	53.657	108.241	49.049	93.186	42.34	46.95228791	4.341362747	10.96653702	1	0.271
8	854.5842	129.7426	792	101	15.1936	TRUE	7932	0.4316	y	2773	486	75	3211	2773	2	91	desktop	90.51	0.08	3.882	1.907	109.043	48.076	125.701	53.657	108.241	49.049	93.186	42.34	46.95228791	4.341362747	10.96653702	1	0.271
9	1315.6337	727.4851	1231	686	10.4254	TRUE	1230	0.4316	y	4077	1862	50	5282	4077	2	91	desktop	5.657	0.124	3.531	3.469	111.296	55.649	129.869	56.597	111.777	57.651	92.24	55.375	48.32568383	3.882027814	13.49763753	4	0.381
10	766.5446	593.1089	618	584	78.8344	TRUE	1213	0.4316	y	3366	540	75	3366	2815	1	91	desktop	5.657	0.098	3.659	2.669	104.069	50.957	114.299	53.114	113.275	52.854	84.633	48.148	47.13084843	-4.70885177	16.08993957	3	0.409
11	604.3663	521.2871	1208	292	705.2134	FALSE	11579	0.4316	y	5285	1865	50	5285	2824	1	91	desktop	128	0.081	4.086	1.837	108.519	50.029	114.936	51.39	109.135	50.673	101.485	48.87	46.38638425	0.798013605	5.076290372	6	0.259
11	1002.8614	470.3168	1208	292	313.5395	FALSE	12753	0.4316	y	5285	1865	50	5285	2824	1	91	desktop	128	0.081	4.086	1.837	108.519	50.029	114.936	51.39	109.135	50.673	101.485	48.87	46.38638425	0.798013605	5.076290372	6	0.259
11	1056.1485	484.2178	1208	292	274.5891	FALSE	14393	0.4316	y	5285	1865	50	5285	2824	1	91	desktop	128	0.081	4.086	1.837	108.519	50.029	114.936	51.39	109.135	50.673	101.485	48.87	46.38638425	0.798013605	5.076290372	6	0.259
11	NA	NA	1208	292	NA	FALSE	NA	0.4316	y	5285	1865	50	5285	2824	1	91	desktop	128	0.081	4.086	1.837	108.519	50.029	114.936	51.39	109.135	50.673	101.485	48.87	46.38638425	0.798013605	5.076290372	6	0.259
12	1181.2574	887.3465	1108	873	23.2189	TRUE	3233	0.4316	y	4065	1060	25	4065	2839	1	91	desktop	5.657	0.125	3.443	3.332	110.744	54.732	130.57	55.637	111.384	56.972	90.277	54.353	48.24418317	4.120426904	14.55086425	4	0.436
1	1063.099	583.8416	978	470	77.0067	TRUE	1562	0.4316	y	5279	2158	25	5439	5279	2	92	desktop	90.51	0.082	4.23	2.182	113.511	52.956	121.052	54.929	114.245	53.681	105.236	51.25	48.49065966	0.941924334	5.930558421	6	0.291
2	595.099	565.3069	528	502	26.9893	TRUE	1939	0.4316	y	5103	1517	50	5103	2791	1	92	desktop	45.255	0.075	4.066	2.031	105.112	50.511	112.271	51.348	110.748	52.006	92.316	49.007	46.38505151	-2.851651638	10.50333862	5	0.273
3	926.4059	620.9109	877	580	25.8203	TRUE	1089	0.4316	y	5291	360	75	3009	5291	2	92	desktop	90.51	0.073	4.222	1.889	111.09	51.696	120.166	53.65	111.695	52.583	101.409	50.053	47.59030983	1.394628323	6.905627187	6	0.305
4	972.7426	477.2673	907	407	34.0499	TRUE	1738	0.4316	y	5439	2158	25	5439	5279	1	92	desktop	32	0.074	2.246	1.14	88.893	28.255	103.862	27.884	86.516	29.151	76.302	28.721	38.19806991	5.361472158	8.598307746	8	0.19
5	437.5545	727.4851	1092	97	940.065	FALSE	3195	0.4316	y	2815	126	75	2815	3864	1	92	desktop	90.51	0.082	4.045	2.197	104.201	51.069	118.926	56.806	102.671	51.268	91.007	45.756	44.67110687	4.441776936	8.968971439	1	0.377
5	1197.4752	236.3168	1092	97	106.2799	FALSE	4433	0.4316	y	2815	126	75	2815	3864	1	92	desktop	90.51	0.082	4.045	2.197	104.201	51.069	118.926	56.806	102.671	51.268	91.007	45.756	44.67110687	4.441776936	8.968971439	1	0.377
5	1146.505	227.0495	1092	97	94.7917	TRUE	5801	0.4316	y	2815	126	75	2815	3864	1	92	desktop	90.51	0.082	4.045	2.197	104.201	51.069	118.926	56.806	102.671	51.268	91.007	45.756	44.67110687	4.441776936	8.968971439	1	0.377
6	935.6733	632.495	877	580	22.1679	TRUE	939	0.4316	y	3009	360	75	3009	5291	1	92	desktop	8	0.071	4.667	2.116	116.748	57.122	130.846	54.799	118.969	58.563	100.428	59.599	50.60302266	1.375338556	11.8728057	2	0.319
7	1151.1386	447.1485	1040	155	257.2	FALSE	1957	0.4316	y	3841	838	25	3841	2919	1	92	desktop	5.657	0.097	4.13	2.674	111.527	55.195	134.083	58.602	111.455	57.621	89.042	53.056	48.59381566	5.398027428	15.81200978	4	0.415
7	1125.6535	222.4158	1040	155	31.7562	TRUE	4090	0.4316	y	3841	838	25	3841	2919	1	92	desktop	5.657	0.097	4.13	2.674	111.527	55.195	134.083	58.602	111.455	57.621	89.042	53.056	48.59381566	5.398027428	15.81200978	4	0.415
8	486.2079	426.297	436	431	48.9463	TRUE	1390	0.4316	y	3864	126	75	2815	3864	2	92	desktop	5.657	0.101	4.059	2.797	112.07	55.525	129.998	56.739	112.34	56.553	93.871	54.69	48.53053786	3.851808677	12.82310869	4	0.366
9	1165.0396	278.0198	1154	233	64.4009	TRUE	2409	0.4316	y	2919	838	25	3841	2919	2	92	desktop	16	0.081	4.361	2.378	107.495	55.285	121.731	55.017	112.638	55.769	88.118	55.499	47.69375826	-0.672387239	14.92650143	2	0.305
10	1331.8515	569.9406	1263	528	7.5844	TRUE	1372	0.4316	y	3446	1574	50	5125	3446	2	92	desktop	8	0.093	3.569	2.241	94.696	47.323	103.687	48.592	103.322	53.114	77.078	41.578	43.10200269	-4.634950425	14.90691285	3	0.326
11	1090.901	905.8812	983	845	40.3628	TRUE	1805	0.4316	y	2791	1517	50	5103	2791	2	92	desktop	90.51	0.083	3.61	1.994	104.984	45.752	119.59	49.773	104.035	48.053	91.327	40.182	45.12725727	3.963874947	9.428378028	1	0.286
12	1308.6832	664.9307	1243	625	9.6287	TRUE	1036	0.4316	y	5125	1574	50	5125	3446	1	92	desktop	64	0.081	2.5	1.319	85.083	31.326	88.094	31.428	88.836	35.762	78.318	27.18	37.3926249	-2.424995302	5.995306483	5	0.333
1	171.3608	423.9399	655	218	583.4808	FALSE	11005	0.5402	n	2860	1079	50	4074	2860	2	93	desktop	64	0.079	3.936	2.043	94.56	49.246	106.546	55.48	92.516	49.462	84.618	43.455	40.39685979	4.249044516	6.625293834	1	0.167
1	NA	NA	655	218	NA	FALSE	NA	0.5402	n	2860	1079	50	4074	2860	2	93	desktop	64	0.079	3.936	2.043	94.56	49.246	106.546	55.48	92.516	49.462	84.618	43.455	40.39685979	4.249044516	6.625293834	1	0.167
2	456.4557	855.2848	1197	395	918.6183	FALSE	12558	0.5402	n	5164	1674	75	5164	4958	1	93	desktop	128	0.101	3.124	1.974	89.132	40.884	91.744	42.309	93.244	42.241	82.409	38.491	39.1548612	-2.782142082	6.022942669	5	0.346
2	NA	NA	1197	395	NA	FALSE	NA	0.5402	n	5164	1674	75	5164	4958	1	93	desktop	128	0.101	3.124	1.974	89.132	40.884	91.744	42.309	93.244	42.241	82.409	38.491	39.1548612	-2.782142082	6.022942669	5	0.346
3	1250.6487	683.1171	1176	625	20.6201	TRUE	1685	0.5402	n	5238	930	75	3870	5238	2	93	desktop	90.51	0.082	3.889	2.001	106.465	48.602	111.974	50.112	107.034	49.04	100.385	47.297	45.48763723	0.642078318	4.409887463	6	0.266
4	967.4051	723.8449	900	677	12.042	TRUE	2013	0.5402	n	4943	1168	25	4943	3378	1	93	desktop	11.314	0.071	4.167	1.96	110.949	51.393	116.136	52.097	111.402	51.974	105.309	50.595	47.24305713	0.65603162	4.039216679	7	0.319
5	856.3291	590.5538	709	511	83.6661	TRUE	8287	0.5402	n	3378	1168	25	4943	3378	2	93	desktop	5.657	0.096	3.592	2.459	103.847	49.048	110.24	48.677	116.405	54.86	84.895	44.507	47.71239186	-8.147384428	16.67006856	3	0.404
6	347.231	705.3323	857	187	757.0696	FALSE	3365	0.5402	n	3870	930	75	3870	5238	1	93	desktop	5.657	0.094	4.187	2.651	112.547	55.594	129.933	57.285	112.803	56.659	94.905	54.455	48.6755639	3.711358103	12.41470394	4	0.246
6	939.6361	240.6646	857	187	17.8774	TRUE	7195	0.5402	n	3870	930	75	3870	5238	1	93	desktop	5.657	0.094	4.187	2.651	112.547	55.594	129.933	57.285	112.803	56.659	94.905	54.455	48.6755639	3.711358103	12.41470394	4	0.246
7	1272.8639	325.8228	1206	286	8.4612	TRUE	2850	0.5402	n	3202	478	25	3202	5188	1	93	desktop	8	0.059	5.404	1.448	119.026	62.928	140.427	58.019	122.345	63.195	94.306	69.691	52.32096453	2.529790864	17.93378784	2	0.266
8	1034.0506	557.231	669	823	419.6444	FALSE	2485	0.5402	n	5188	478	25	3202	5188	2	93	desktop	32	0.074	2.966	1.302	80.311	36.039	83.236	39.49	85	39.36	72.696	29.918	35.64281691	-3.210919737	6.947689562	5	0.362
8	730.443	135.1424	669	823	725.4843	FALSE	12612	0.5402	n	5188	478	25	3202	5188	2	93	desktop	32	0.074	2.966	1.302	80.311	36.039	83.236	39.49	85	39.36	72.696	29.918	35.64281691	-3.210919737	6.947689562	5	0.362
8	NA	NA	669	823	NA	FALSE	NA	0.5402	n	5188	478	25	3202	5188	2	93	desktop	32	0.074	2.966	1.302	80.311	36.039	83.236	39.49	85	39.36	72.696	29.918	35.64281691	-3.210919737	6.947689562	5	0.362
9	922.9747	958.9557	842	913	10.3535	TRUE	7693	0.5402	n	5317	1949	50	5317	5376	1	93	desktop	128	0.081	3.953	1.69	108.479	47.985	114.391	49.97	109.32	48.601	101.726	46.125	46.39641249	0.515064505	4.940166475	6	0.287
10	1385.7911	594.2563	1295	552	16.4919	TRUE	1437	0.5402	n	5376	1949	50	5317	5376	2	93	desktop	32	0.084	2.024	1.144	90.937	25.991	111.542	25.323	86.972	27.197	74.296	27.133	39.11438935	8.122415928	11.23707104	8	0.137
11	586.0443	494.288	523	451	13.283	TRUE	2963	0.5402	n	4074	1079	50	4074	2860	1	93	desktop	5.657	0.113	3.756	3.035	110.913	54.804	129.512	56.523	111.419	56.883	91.806	53.624	48.18151564	3.875845105	13.54840658	4	0.424
12	1226.5823	381.3608	1162	322	24.2161	TRUE	1820	0.5402	n	4958	1674	75	5164	4958	2	93	desktop	16	0.074	4.253	2.138	113.828	52.986	118.611	53.355	114.227	53.638	108.646	52.477	48.35695555	0.609244579	3.688160544	7	0.256
1	1162.7228	688.099	1097	656	10.7349	TRUE	979	0.4316	y	5467	303	75	2970	5467	2	94	desktop	45.255	0.078	1.512	0.795	97.896	19.151	117.617	23.78	93.693	18.29	82.378	17.712	41.83129056	7.895150064	10.1796432	8	0.339
2	1343.4356	345.2079	1292	303	24.0301	TRUE	2327	0.4316	y	2806	97	25	2806	3235	1	94	desktop	90.51	0.077	3.815	1.935	106.785	47.535	122.132	53.412	104.86	47.609	93.362	42.246	45.66032839	4.867777026	8.996565586	1	0.313
3	664.604	428.6139	583	374	18.3438	TRUE	1037	0.4316	y	4032	994	25	4032	5077	1	94	desktop	5.657	0.11	3.808	3.023	109.328	55.628	130.325	56.902	109.885	58.121	87.773	55.059	47.75215948	4.533383778	15.34428679	4	0.307
4	968.1089	569.9406	861	509	39.7548	TRUE	770	0.4316	y	5256	1874	50	5291	5256	2	94	desktop	64	0.086	3.954	2.281	111.905	50.731	118.733	52.567	112.493	51.243	104.488	49.245	47.76500608	0.900948165	5.307905281	6	0.292
5	1051.5149	572.2574	1059	424	138.0978	FALSE	1137	0.4316	y	5300	1011	75	4035	5300	2	94	desktop	128	0.077	4.018	1.76	111.066	49.121	118.806	50.485	111.91	49.89	102.483	47.818	47.55409943	0.909487753	6.198835196	6	0.254
5	1121.0198	479.5842	1059	424	22.2603	TRUE	1897	0.4316	y	5300	1011	75	4035	5300	2	94	desktop	128	0.077	4.018	1.76	111.066	49.121	118.806	50.485	111.91	49.89	102.483	47.818	47.55409943	0.909487753	6.198835196	6	0.254
6	972.7426	586.1584	867	520	42.0287	TRUE	971	0.4316	y	5291	1874	50	5291	5256	1	94	desktop	90.51	0.073	4.222	1.889	111.09	51.696	120.166	53.65	111.695	52.583	101.409	50.053	47.59030983	1.394628323	6.905627187	6	0.329
7	1209.0594	271.0693	753	935	798.2552	FALSE	3009	0.4316	y	3235	97	25	2806	3235	2	94	desktop	8	0.082	4.126	2.165	105.268	52.087	124.994	51.878	110.722	52.596	80.087	52.745	47.29927542	0.694018392	19.13865944	2	0.42
7	1171.9901	234	753	935	814.6849	FALSE	4265	0.4316	y	3235	97	25	2806	3235	2	94	desktop	8	0.082	4.126	2.165	105.268	52.087	124.994	51.878	110.722	52.596	80.087	52.745	47.29927542	0.694018392	19.13865944	2	0.42
7	1202.1089	134.3762	753	935	917.8284	FALSE	4999	0.4316	y	3235	97	25	2806	3235	2	94	desktop	8	0.082	4.126	2.165	105.268	52.087	124.994	51.878	110.722	52.596	80.087	52.745	47.29927542	0.694018392	19.13865944	2	0.42
7	831.4158	982.3366	753	935	10.4128	TRUE	6483	0.4316	y	3235	97	25	2806	3235	2	94	desktop	8	0.082	4.126	2.165	105.268	52.087	124.994	51.878	110.722	52.596	80.087	52.745	47.29927542	0.694018392	19.13865944	2	0.42
8	944.9406	245.5842	845	176	40.6377	TRUE	2225	0.4316	y	5077	994	25	4032	5077	2	94	desktop	64	0.076	2.861	1.152	77.161	34.345	80.812	36.917	82.609	36.726	68.062	29.991	34.57163069	-3.657121302	8.301705108	5	0.301
9	1183.5743	831.7426	1074	782	36.6778	TRUE	3194	0.4316	y	2821	1370	50	5054	2821	2	94	desktop	45.255	0.075	4.101	2.14	104.128	51.332	117.661	57.494	102.66	51.175	92.061	46	44.56811751	4.092102427	8.172271147	1	0.368
10	1063.099	551.4059	1043	293	227.6259	FALSE	3576	0.4316	y	2970	303	75	2970	5467	1	94	desktop	11.314	0.075	4.343	2.144	107.3	54.297	119.918	52.978	113.742	54.809	88.241	56.021	47.84485192	-2.057033615	15.03452797	2	0.387
10	1271.6139	245.5842	1043	293	175.5218	FALSE	7053	0.4316	y	2970	303	75	2970	5467	1	94	desktop	11.314	0.075	4.343	2.144	107.3	54.297	119.918	52.978	113.742	54.809	88.241	56.021	47.84485192	-2.057033615	15.03452797	2	0.387
10	1026.0297	322.0396	1043	293	92.3586	TRUE	7829	0.4316	y	2970	303	75	2970	5467	1	94	desktop	11.314	0.075	4.343	2.144	107.3	54.297	119.918	52.978	113.742	54.809	88.241	56.021	47.84485192	-2.057033615	15.03452797	2	0.387
11	1083.9505	426.297	1047	401	39.9584	TRUE	1366	0.4316	y	4035	1011	75	4035	5300	1	94	desktop	5.657	0.125	3.553	3.383	110.251	55.644	132.124	56.468	110.764	58.424	87.864	55.766	48.17928444	4.8015807	15.9040849	4	0.388
12	439.8713	493.4851	815	171	532.7592	FALSE	3188	0.4316	y	5054	1370	50	5054	2821	1	94	desktop	22.627	0.071	4.194	2.105	112.458	52.305	118.286	53.171	113.067	52.925	106.021	51.269	47.92825171	0.66845845	4.625941872	7	0.394
12	486.2079	477.2673	815	171	485.0607	FALSE	4184	0.4316	y	5054	1370	50	5054	2821	1	94	desktop	22.627	0.071	4.194	2.105	112.458	52.305	118.286	53.171	113.067	52.925	106.021	51.269	47.92825171	0.66845845	4.625941872	7	0.394
12	954.2079	243.2673	815	171	73.0166	TRUE	5202	0.4316	y	5054	1370	50	5054	2821	1	94	desktop	22.627	0.071	4.194	2.105	112.458	52.305	118.286	53.171	113.067	52.925	106.021	51.269	47.92825171	0.66845845	4.625941872	7	0.394
1	NA	NA	1086	361	NA	FALSE	NA	0.8219	n	5148	1624	25	5148	3489	1	96	desktop	32	0.072	3.306	1.491	89.087	40.29	94.446	43.257	94.405	42.879	78.409	35.152	39.64270877	-3.086453802	9.196435268	5	0.234
2	NA	NA	1048	808	NA	FALSE	NA	0.8219	n	3074	394	25	3074	4068	1	96	desktop	8	0.067	5.595	1.411	129.455	65.219	141.098	62.481	131.572	65.859	115.696	68.5	55.3925716	0.791778265	9.875943333	2	0.512
3	1106.0076	914.1445	1031	864	12.6445	TRUE	4396	0.8219	n	4961	2052	75	5379	4961	2	96	desktop	32	0.077	4.125	2.392	112.079	53.115	117.249	54.304	112.598	53.72	106.391	51.834	47.71212349	0.599841263	4.083177023	7	0.377
4	NA	NA	847	868	NA	FALSE	NA	0.8219	n	5048	1364	50	5048	3461	1	96	desktop	16	0.083	4.135	2.485	114.974	53.666	121.632	54.236	115.856	54.343	107.433	52.902	49.05559908	0.632399056	5.445785029	7	0.386
5	1327.4525	534.5247	1253	489	8.0434	TRUE	2147	0.8219	n	3461	1364	50	5048	3461	2	96	desktop	8	0.091	3.681	2.177	96.988	48.127	107.316	46.678	107.783	56.572	75.866	42.906	44.72362741	-5.846441335	17.86816726	3	0.39
6	NA	NA	1107	398	NA	FALSE	NA	0.8219	n	3489	1624	25	5148	3489	2	96	desktop	8	0.096	3.156	2.217	97.715	43.197	107.178	45.564	104.68	45.539	81.285	39.598	43.90632264	-3.272968496	13.55373341	3	0.38
7	1129.1255	915.3612	1055	867	10.8964	TRUE	7574	0.8219	n	3009	356	50	3009	3434	1	96	desktop	8	0.071	4.667	2.116	116.748	57.122	130.846	54.799	118.969	58.563	100.428	59.599	50.60302266	1.375338556	11.8728057	2	0.376
8	NA	NA	879	155	NA	FALSE	NA	0.8219	n	4068	394	25	3074	4068	2	96	desktop	4	0.126	3.328	3.176	110.269	52.929	128.755	54.081	110.96	55.065	91.092	52.062	47.96332947	3.718231057	13.65589609	4	0.424
9	582.8137	613.6122	499	563	15.7991	TRUE	2363	0.8219	n	5291	2262	75	5472	5291	2	96	desktop	90.51	0.073	4.222	1.889	111.09	51.696	120.166	53.65	111.695	52.583	101.409	50.053	47.59030983	1.394628323	6.905627187	6	0.312
10	775.057	207.2243	708	155	16.7301	TRUE	3526	0.8219	n	5379	2052	75	5379	4961	1	96	desktop	22.627	0.077	2.016	0.92	91.898	24.867	113.216	25.838	87.882	25.506	74.595	24.957	39.56056142	8.346197147	11.69990417	8	0.31
11	1812.9278	672.0152	1283	565	460.2082	FALSE	14552	0.8219	n	3434	356	50	3009	3434	2	96	desktop	8	0.102	3.059	2.291	100.223	42.662	107.658	42.691	108.546	46.109	84.464	40.087	45.15789677	-4.802667287	13.39430289	3	0.48
11	NA	NA	1283	565	NA	FALSE	NA	0.8219	n	3434	356	50	3009	3434	2	96	desktop	8	0.102	3.059	2.291	100.223	42.662	107.658	42.691	108.546	46.109	84.464	40.087	45.15789677	-4.802667287	13.39430289	3	0.48
12	1115.7414	191.4068	1044	145	9.4842	TRUE	6204	0.8219	n	5472	2262	75	5472	5291	1	96	desktop	45.255	0.076	1.501	0.657	95.733	18.401	115.561	22.424	91.498	17.662	80.141	17.477	40.94852704	7.995036341	10.27635101	8	0.25
1	741.0594	641.7624	665	600	4.3921	TRUE	757	0.4316	y	5379	2051	50	5379	4961	1	97	desktop	22.627	0.077	2.016	0.92	91.898	24.867	113.216	25.838	87.882	25.506	74.595	24.957	39.56056142	8.346197147	11.69990417	8	0.321
2	1014.4455	417.0297	951	347	34.5208	TRUE	1174	0.4316	y	5367	2015	50	5367	4946	1	97	desktop	22.627	0.081	2.103	1.079	92.21	26.462	110.762	26.823	88.578	27.216	77.29	26.768	39.54546551	7.254164195	9.985146972	8	0.314
3	706.3069	428.6139	615	376	22.2339	TRUE	1406	0.4316	y	4895	1098	75	4895	5097	1	97	desktop	11.314	0.078	3.991	1.958	110.888	49.79	117.641	49.747	111.756	50.315	103.267	50.039	47.42503175	0.672620575	5.533967429	7	0.372
4	1016.7624	630.1782	928	599	15.1449	TRUE	899	0.4316	y	5433	330	75	2987	5433	2	97	desktop	32	0.075	1.728	0.795	99.141	21.372	116.306	24.087	95.401	21.167	85.717	20.546	42.24440768	6.826427913	8.709083027	8	0.407
5	1060.7822	553.7228	990	542	26.12	TRUE	1115	0.4316	y	5370	1030	25	4053	5370	2	97	desktop	22.627	0.087	1.769	0.966	90.772	22.522	109.104	22.874	87.265	23.287	75.946	22.762	38.9651966	7.126428557	9.974559801	8	0.24
6	849.9505	556.0396	779	496	22.9005	TRUE	1261	0.4316	y	2987	330	75	2987	5433	1	97	desktop	8	0.071	4.459	2.219	111.91	55.645	121.088	55.128	113.1	56.283	101.541	56.217	48.07604162	0.971386016	7.529597038	2	0.44
7	1225.2772	574.5743	1182	528	32.9951	TRUE	2560	0.4316	y	5097	1098	75	4895	5097	2	97	desktop	22.627	0.074	4.117	2.205	108.322	51.888	116.298	53.126	112.343	53.741	96.325	49.509	47.29867419	-1.439638698	9.460513443	5	0.33
8	951.8911	428.6139	925	397	48.4677	TRUE	1019	0.4316	y	4053	1030	25	4053	5370	1	97	desktop	5.657	0.124	3.572	3.457	111.026	55.881	130.174	56.538	111.419	58.082	91.485	56.149	48.24045366	4.108113934	13.82903626	4	0.428
9	1134.9208	393.8614	1085	367	27.2424	TRUE	1017	0.4316	y	4961	2051	50	5379	4961	2	97	desktop	32	0.077	4.125	2.392	112.079	53.115	117.249	54.304	112.598	53.72	106.391	51.834	47.71212349	0.599841263	4.083177023	7	0.385
10	1072.3663	639.4455	717	917	421.74	FALSE	1111	0.4316	y	5033	1345	25	5033	5338	1	97	desktop	90.51	0.068	3.986	1.834	107.532	48.881	112.127	50.068	107.847	49.409	102.622	47.618	45.79510704	0.64513576	3.512770889	7	0.327
10	1234.5446	421.6634	717	917	692.6475	FALSE	2072	0.4316	y	5033	1345	25	5033	5338	1	97	desktop	90.51	0.068	3.986	1.834	107.532	48.881	112.127	50.068	107.847	49.409	102.622	47.618	45.79510704	0.64513576	3.512770889	7	0.327
10	1348.0693	616.2772	717	917	650.8515	FALSE	3142	0.4316	y	5033	1345	25	5033	5338	1	97	desktop	90.51	0.068	3.986	1.834	107.532	48.881	112.127	50.068	107.847	49.409	102.622	47.618	45.79510704	0.64513576	3.512770889	7	0.327
10	815.198	966.1188	717	917	25.945	TRUE	4077	0.4316	y	5033	1345	25	5033	5338	1	97	desktop	90.51	0.068	3.986	1.834	107.532	48.881	112.127	50.068	107.847	49.409	102.622	47.618	45.79510704	0.64513576	3.512770889	7	0.327
11	1304.0495	924.4158	741	415	678.8939	FALSE	3987	0.4316	y	4946	2015	50	5367	4946	2	97	desktop	16	0.069	3.923	1.798	106.696	48.146	111.48	49.112	107.054	48.682	101.554	47.131	45.48041664	0.652446109	3.692298302	7	0.407
11	1280.8812	220.099	741	415	519.7353	FALSE	5329	0.4316	y	4946	2015	50	5367	4946	2	97	desktop	16	0.069	3.923	1.798	106.696	48.146	111.48	49.112	107.054	48.682	101.554	47.131	45.48041664	0.652446109	3.692298302	7	0.407
11	1658.5248	393.8614	741	415	844.5629	FALSE	6641	0.4316	y	4946	2015	50	5367	4946	2	97	desktop	16	0.069	3.923	1.798	106.696	48.146	111.48	49.112	107.054	48.682	101.554	47.131	45.48041664	0.652446109	3.692298302	7	0.407
11	840.6832	437.8812	741	415	28.6874	TRUE	7791	0.4316	y	4946	2015	50	5367	4946	2	97	desktop	16	0.069	3.923	1.798	106.696	48.146	111.48	49.112	107.054	48.682	101.554	47.131	45.48041664	0.652446109	3.692298302	7	0.407
12	1100.1683	973.0693	1016	930	10.7273	TRUE	2918	0.4316	y	5338	1345	25	5033	5338	2	97	desktop	64	0.086	3.94	2.11	109.329	49.777	115.699	52.225	110.004	50.344	102.285	47.615	46.72460702	0.740842648	5.092521829	6	0.271
1	1144.1881	111.2079	1064	79	7.411	TRUE	2670	0.4316	y	3428	613	25	3428	2767	1	98	desktop	8	0.095	2.806	1.899	95.98	37.901	102.902	38.839	104.066	39.545	80.972	36.187	43.3384085	-4.773883054	12.89871017	3	0.444
2	NA	NA	1314	338	NA	FALSE	NA	0.4316	y	2767	613	25	3428	2767	2	98	desktop	64	0.087	3.461	2.054	105.166	44.623	119.628	49.116	103.698	44.585	92.171	40.858	45.05710899	4.316203086	8.824197689	1	0.338
3	1070.0495	208.5149	995	143	28.0149	TRUE	1205	0.4316	y	3523	790	25	3523	5397	1	98	desktop	11.314	0.093	3.406	2.164	69.821	45.067	73.269	49.404	77.932	49.831	58.262	37.351	32.20045682	-5.861113566	11.04641258	3	0.356
4	291.5941	1030.9901	673	176	936.2673	FALSE	5795	0.4316	y	3520	774	75	3520	2800	1	98	desktop	8	0.089	3.733	2.274	93.974	48.955	100.107	52.244	102.366	51.275	79.448	44.574	42.55370497	-5.213778105	12.69010311	3	0.399
4	764.2277	231.6832	673	176	24.3714	TRUE	12395	0.4316	y	3520	774	75	3520	2800	1	98	desktop	8	0.089	3.733	2.274	93.974	48.955	100.107	52.244	102.366	51.275	79.448	44.574	42.55370497	-5.213778105	12.69010311	3	0.399
5	699.3564	845.6436	629	776	32.4772	TRUE	1576	0.4316	y	5397	790	25	3523	5397	2	98	desktop	32	0.078	2.2	1.132	95.75	27.718	118.243	27.98	91.8	29.134	77.206	28.177	41.26001394	8.547547622	12.54036076	8	0.364
6	1130.2871	414.7129	1055	391	13.7901	TRUE	1427	0.4316	y	3390	989	50	4029	3390	2	98	desktop	5.657	0.099	3.349	2.405	103.297	46.395	110.707	45.392	113.558	51.531	85.627	43.14	46.92418982	-6.220999574	15.17515702	3	0.471
7	905.5545	732.1188	829	697	2.8437	TRUE	1494	0.4316	y	4029	989	50	4029	3390	1	98	desktop	5.657	0.126	3.471	3.388	110.469	55.341	131.025	55.961	111.188	58.05	89.194	55.625	48.21264336	4.272829641	15.15110896	4	0.523
8	861.5347	166.8119	801	106	27.4352	TRUE	5144	0.4316	y	5385	2069	50	5385	5373	1	98	desktop	16	0.08	1.579	0.857	91.486	20.178	112.502	22.544	87.255	20.324	74.703	19.569	39.3097139	8.429715644	11.27431622	8	0.228
9	1229.9109	222.4158	863	463	403.1659	FALSE	1287	0.4316	y	3498	753	75	3498	5364	1	98	desktop	8	0.096	3.632	2.554	101.142	49.853	110.893	49.509	111.255	55.434	81.278	46.182	46.17136827	-5.502673067	16.70158262	3	0.364
9	1663.1584	101.9406	863	463	827.4686	FALSE	4451	0.4316	y	3498	753	75	3498	5364	1	98	desktop	8	0.096	3.632	2.554	101.142	49.853	110.893	49.509	111.255	55.434	81.278	46.182	46.17136827	-5.502673067	16.70158262	3	0.364
9	1551.9505	113.5248	863	463	725.7307	FALSE	5618	0.4316	y	3498	753	75	3498	5364	1	98	desktop	8	0.096	3.632	2.554	101.142	49.853	110.893	49.509	111.255	55.434	81.278	46.182	46.17136827	-5.502673067	16.70158262	3	0.364
9	1063.099	1000.8713	863	463	515.7724	FALSE	7193	0.4316	y	3498	753	75	3498	5364	1	98	desktop	8	0.096	3.632	2.554	101.142	49.853	110.893	49.509	111.255	55.434	81.278	46.182	46.17136827	-5.502673067	16.70158262	3	0.364
9	613.6337	595.4257	863	463	337.971	FALSE	9383	0.4316	y	3498	753	75	3498	5364	1	98	desktop	8	0.096	3.632	2.554	101.142	49.853	110.893	49.509	111.255	55.434	81.278	46.182	46.17136827	-5.502673067	16.70158262	3	0.364
9	1656.2079	949.901	863	463	847.2213	FALSE	11421	0.4316	y	3498	753	75	3498	5364	1	98	desktop	8	0.096	3.632	2.554	101.142	49.853	110.893	49.509	111.255	55.434	81.278	46.182	46.17136827	-5.502673067	16.70158262	3	0.364
9	1211.3762	247.901	863	463	372.2107	FALSE	14549	0.4316	y	3498	753	75	3498	5364	1	98	desktop	8	0.096	3.632	2.554	101.142	49.853	110.893	49.509	111.255	55.434	81.278	46.182	46.17136827	-5.502673067	16.70158262	3	0.364
9	NA	NA	863	463	NA	FALSE	NA	0.4316	y	3498	753	75	3498	5364	1	98	desktop	8	0.096	3.632	2.554	101.142	49.853	110.893	49.509	111.255	55.434	81.278	46.182	46.17136827	-5.502673067	16.70158262	3	0.364
10	958.8416	532.8713	843	486	41.9029	TRUE	1143	0.4316	y	5364	753	75	3498	5364	2	98	desktop	32	0.078	1.872	0.81	92.083	22.822	114.786	23.091	87.251	23.7	74.214	23.68	39.55581377	9.360929007	11.9544342	8	0.379
11	963.4752	940.6337	885	907	5.1986	TRUE	2557	0.4316	y	5373	2069	50	5385	5373	2	98	desktop	22.627	0.083	1.789	0.979	90.588	22.839	109.397	23.608	86.761	23.589	75.605	22.756	38.84834647	7.508809825	10.02635238	8	0.27
12	741.0594	236.3168	656	187	15.5187	TRUE	2582	0.4316	y	2800	774	75	3520	2800	2	98	desktop	90.51	0.078	4.192	1.914	104.14	51.17	118.748	56.901	102.842	51.548	90.83	45.832	44.69694736	4.237017584	9.109102846	1	0.333
1	1415.2574	512.0198	1347	486	13.3138	TRUE	1097	0.4316	y	5054	975	75	4014	5054	2	99	desktop	22.627	0.071	4.194	2.105	112.458	52.305	118.286	53.171	113.067	52.925	106.021	51.269	47.92825171	0.66845845	4.625941872	7	0.467
2	1271.6139	917.4653	1188	851	30.219	TRUE	2848	0.4316	y	4014	975	75	4014	5054	1	99	desktop	4	0.115	3.803	3.154	110.114	56.331	131.121	57.402	110.615	58.807	88.605	56.16	48.05184551	4.564273544	15.27841452	4	0.482
3	1148.8218	268.7525	964	844	622.5113	FALSE	2591	0.4316	y	3498	1482	75	5093	3498	2	99	desktop	8	0.096	3.632	2.554	101.142	49.853	110.893	49.509	111.255	55.434	81.278	46.182	46.17136827	-5.502673067	16.70158262	3	0.366
3	1046.8812	917.4653	964	844	36.8187	TRUE	4444	0.4316	y	3498	1482	75	5093	3498	2	99	desktop	8	0.096	3.632	2.554	101.142	49.853	110.893	49.509	111.255	55.434	81.278	46.182	46.17136827	-5.502673067	16.70158262	3	0.366
4	861.5347	477.2673	760	421	32.5008	TRUE	911	0.4316	y	5382	2060	50	5382	5450	1	99	desktop	16	0.077	1.663	0.849	90.93	20.979	111.693	23.142	86.815	21.173	74.282	20.408	39.08747263	8.281788024	11.21100314	8	0.357
5	1264.6634	845.6436	1185	824	16.528	TRUE	3272	0.4316	y	5294	1883	50	5294	5096	1	99	desktop	128	0.076	4.508	1.889	107.683	54.584	115.205	56.338	108.29	55.31	99.554	53.201	46.11913614	1.052048129	5.851361074	6	0.321
6	891.6535	660.297	806	628	11.8561	TRUE	856	0.4316	y	5450	2060	50	5382	5450	2	99	desktop	45.255	0.077	1.822	0.889	93.191	22.713	115.079	28.336	88.464	21.704	76.03	21.207	39.96332718	9.013628139	11.41095533	8	0.27
7	710.9406	653.3465	624	587	31.2202	TRUE	957	0.4316	y	5303	1921	25	5303	5450	1	99	desktop	90.51	0.084	3.846	2.113	112.834	48.927	119.299	50.696	113.482	49.615	105.722	47.422	48.12904531	0.774410003	5.103609113	6	0.273
8	826.7822	952.2178	727	913	24.8416	TRUE	1990	0.4316	y	5096	1883	50	5294	5096	2	99	desktop	64	0.08	3.927	2.105	102.653	49.462	109.386	50.564	108.577	52.015	89.997	46.53	45.44358674	-3.175954363	10.5269031	5	0.135
9	722.5248	417.0297	665	380	17.4816	TRUE	1279	0.4316	y	5306	859	25	3849	5306	2	99	desktop	64	0.073	4.036	1.886	111.074	49.798	118.48	51.549	111.767	50.56	102.976	48.271	47.49656721	0.950322083	5.819534336	6	0.305
10	1009.8119	224.7327	958	159	36.5345	TRUE	5142	0.4316	y	5093	1482	75	5093	3498	1	99	desktop	45.255	0.08	3.942	2.248	106.555	50.341	113.285	51.677	112.782	52.183	93.6	47.861	47.0955429	-3.393555074	10.75009331	5	0.232
11	1060.7822	333.6238	971	265	34.4558	TRUE	1177	0.4316	y	3849	859	25	3849	5306	1	99	desktop	5.657	0.097	4.137	2.722	111.469	55.516	128.942	57.06	111.557	56.796	93.908	54.597	48.21016937	3.870776739	12.34057208	4	0.332
12	956.5248	282.6535	880	228	17.2211	TRUE	806	0.4316	y	5450	1921	25	5303	5450	2	99	desktop	45.255	0.077	1.822	0.889	93.191	22.713	115.079	28.336	88.464	21.704	76.03	21.207	39.96332718	9.013628139	11.41095533	8	0.362
1	986.6436	141.3267	891	171	70.2738	TRUE	2733	0.4316	y	4967	1227	75	4967	5063	1	100	desktop	22.627	0.081	4.109	2.436	111.791	53.368	118.33	54.331	112.581	54.129	104.462	52.209	47.75299942	0.68371965	5.301342174	7	0.383
2	1032.9802	831.7426	945	785	15.9346	TRUE	3342	0.4316	y	5247	934	25	3873	5247	2	100	desktop	90.51	0.085	3.963	2.324	111.573	50.999	118.143	52.316	112.052	51.437	104.524	50.026	47.58742225	0.929472522	5.024895222	6	0.315
3	1146.505	278.0198	1084	238	12.7466	TRUE	1232	0.4316	y	5063	1227	75	4967	5063	2	100	desktop	16	0.075	4.226	2.124	110.232	52.952	116.234	53.808	110.57	53.691	103.891	51.881	46.97680251	0.918710012	4.502725695	7	0.342
4	NA	NA	551	346	NA	FALSE	NA	0.4316	y	5350	452	50	3136	5350	2	100	desktop	90.51	0.08	4.293	2.163	112.434	53.505	121.125	55.323	112.967	54.228	103.209	52.03	48.08393284	1.355854108	6.55231751	6	0.366
5	1026.0297	873.4455	948	826	10.3968	TRUE	8214	0.4316	y	2866	220	25	2866	5442	1	100	desktop	64	0.076	3.952	1.997	88.666	49.124	103.167	55.255	87.003	50.795	75.829	42.222	38.25229013	4.686390107	8.955774983	1	0.295
6	NA	NA	621	303	NA	FALSE	NA	0.4316	y	5442	220	25	2866	5442	2	100	desktop	32	0.08	1.923	1.076	88.443	24.681	104.862	25.497	85.983	25.271	74.484	24.592	38.1087787	5.832995768	9.611953671	8	0.381
7	1111.7525	817.8416	1021	757	28.1597	TRUE	1526	0.4316	y	3873	934	25	3873	5247	1	100	desktop	5.657	0.104	4.007	2.834	113.256	55.223	131.001	56.46	113.473	56.29	95.293	54.361	48.97476927	3.827214995	12.61812981	4	0.32
8	907.8713	938.3168	853	870	36.8082	TRUE	1837	0.4316	y	3136	452	50	3136	5350	1	100	desktop	8	0.075	4.775	2.268	115.251	59.164	133.057	56.852	117.534	60.09	95.162	61.773	50.29685477	2.316439119	14.55468569	2	0.321
9	1185.8911	361.4257	1072	294	49.0721	TRUE	11630	0.4316	y	2964	288	75	2964	3489	1	100	desktop	16	0.068	4.659	2.058	105.472	56.954	118.546	55.712	111.912	57.357	85.957	59.379	47.14502844	-1.926838459	15.39607699	2	0.338
10	646.0693	118.1584	611	444	365.5292	FALSE	4589	0.4316	y	3489	288	75	2964	3489	2	100	desktop	8	0.096	3.156	2.217	97.715	43.197	107.178	45.564	104.68	45.539	81.285	39.598	43.90632264	-3.272968496	13.55373341	3	0.394
10	1167.3564	1012.4554	611	444	716.6713	FALSE	13285	0.4316	y	3489	288	75	2964	3489	2	100	desktop	8	0.096	3.156	2.217	97.715	43.197	107.178	45.564	104.68	45.539	81.285	39.598	43.90632264	-3.272968496	13.55373341	3	0.394
10	NA	NA	611	444	NA	FALSE	NA	0.4316	y	3489	288	75	2964	3489	2	100	desktop	8	0.096	3.156	2.217	97.715	43.197	107.178	45.564	104.68	45.539	81.285	39.598	43.90632264	-3.272968496	13.55373341	3	0.394
11	1153.4554	201.5644	1096	137	32.2535	TRUE	2398	0.4316	y	4071	1484	50	5093	4071	2	100	desktop	4	0.135	3.287	3.417	111.118	54.589	131.232	55.999	111.799	57.11	90.323	53.433	48.42618031	4.16610799	14.78442595	4	0.557
12	1190.5248	908.198	1090	871	25.5265	TRUE	4833	0.4316	y	5093	1484	50	5093	4071	1	100	desktop	45.255	0.08	3.942	2.248	106.555	50.341	113.285	51.677	112.782	52.183	93.6	47.861	47.0955429	-3.393555074	10.75009331	5	0.439
1	822.1485	697.3663	725	632	35.5962	TRUE	1339	0.4316	y	5183	835	25	3838	5183	2	101	desktop	45.255	0.075	3.197	1.589	99.597	39.762	104.716	40.383	103.381	40.922	90.694	38.394	43.52585112	-1.931293536	7.349300612	5	0.274
2	634.4851	437.8812	519	383	44.0585	TRUE	1212	0.4316	y	5256	1812	75	5256	5385	1	101	desktop	64	0.086	3.954	2.281	111.905	50.731	118.733	52.567	112.493	51.243	104.488	49.245	47.76500608	0.900948165	5.307905281	6	0.234
3	1304.0495	901.2475	1217	822	43.4517	TRUE	2944	0.4316	y	5033	1342	25	5033	5000	1	101	desktop	90.51	0.068	3.986	1.834	107.532	48.881	112.127	50.068	107.847	49.409	102.622	47.618	45.79510704	0.64513576	3.512770889	7	0.432
4	757.2772	187.6634	651	113	48.5735	TRUE	2535	0.4316	y	4907	1125	75	4907	4940	1	101	desktop	16	0.075	4.282	2.147	110.438	53.614	117.047	54.445	110.927	54.309	103.341	52.792	47.13734099	0.933287283	5.070657	7	0.356
5	1375.8713	639.4455	1312	601	11.1688	TRUE	2175	0.4316	y	2762	782	50	3523	2762	2	101	desktop	64	0.084	3.704	2.087	105.054	47.141	119.332	52.109	104.025	47.299	91.805	42.734	45.11046731	3.939244208	9.11461778	1	0.282
6	824.4653	803.9406	717	771	32.7839	TRUE	1500	0.4316	y	4934	1049	50	4062	4934	2	101	desktop	11.314	0.076	4.202	2.029	111.36	52.031	117.014	52.725	111.839	52.641	105.228	51.297	47.44395088	0.733845565	4.386660724	7	0.263
7	771.1782	236.3168	1126	887	811.3833	FALSE	6451	0.4316	y	4940	1125	75	4907	4940	2	101	desktop	11.314	0.076	4.36	2.018	113.555	53.582	118.824	53.763	114.05	54.212	107.791	53.274	48.3026359	0.636438767	4.119665301	7	0.236
7	768.8614	319.7228	1126	887	743.303	FALSE	7291	0.4316	y	4940	1125	75	4907	4940	2	101	desktop	11.314	0.076	4.36	2.018	113.555	53.582	118.824	53.763	114.05	54.212	107.791	53.274	48.3026359	0.636438767	4.119665301	7	0.236
7	826.7822	208.5149	1126	887	807.8822	FALSE	12349	0.4316	y	4940	1125	75	4907	4940	2	101	desktop	11.314	0.076	4.36	2.018	113.555	53.582	118.824	53.763	114.05	54.212	107.791	53.274	48.3026359	0.636438767	4.119665301	7	0.236
7	NA	NA	1126	887	NA	FALSE	NA	0.4316	y	4940	1125	75	4907	4940	2	101	desktop	11.314	0.076	4.36	2.018	113.555	53.582	118.824	53.763	114.05	54.212	107.791	53.274	48.3026359	0.636438767	4.119665301	7	0.236
8	666.9208	322.0396	582	265	21.9139	TRUE	1710	0.4316	y	5385	1812	75	5256	5385	2	101	desktop	16	0.08	1.579	0.857	91.486	20.178	112.502	22.544	87.255	20.324	74.703	19.569	39.3097139	8.429715644	11.27431622	8	0.298
9	446.8218	597.7426	430	574	59.7827	TRUE	2070	0.4316	y	5000	1342	25	5033	5000	2	101	desktop	32	0.07	3.306	1.517	101.475	40.65	107.692	41.928	102.014	41.118	94.717	39.298	43.5007147	0.830688959	4.921208813	7	0.341
10	1077	159.8614	1020	85	41.4714	TRUE	2969	0.4316	y	3523	782	50	3523	2762	1	101	desktop	11.314	0.093	3.406	2.164	69.821	45.067	73.269	49.404	77.932	49.831	58.262	37.351	32.20045682	-5.861113566	11.04641258	3	0.313
11	655.3366	697.3663	603	646	26.5688	TRUE	1182	0.4316	y	4062	1049	50	4062	4934	1	101	desktop	5.657	0.129	3.451	3.451	110.661	55.427	130.967	55.615	111.257	57.932	89.757	55.957	48.23784499	4.28822055	14.854069	4	0.405
12	1079.3168	671.8812	1025	653	27.829	TRUE	1098	0.4316	y	3838	835	25	3838	5183	1	101	desktop	8	0.081	4.421	2.116	106.958	54.872	126.428	59.51	106.682	57.079	87.765	51.79	46.47022163	4.746037007	13.52530282	4	0.304
1	664.604	199.2475	586	146	16.1547	TRUE	2096	0.4316	y	2824	1723	25	5223	2824	2	102	desktop	45.255	0.072	4.21	1.766	98.955	50.852	116.468	58.737	97.784	51.432	82.611	43.394	42.85228494	4.986704722	11.44228058	1	0.439
2	1436.1089	815.5248	1200	692	182.6372	FALSE	12436	0.4316	y	3541	643	25	3437	3541	2	102	desktop	8	0.094	3.311	2.258	98.219	44.736	104.949	46.918	105.758	46.22	83.949	42.078	44.08606836	-4.404299418	12.18299945	3	0.435
2	NA	NA	1200	692	NA	FALSE	NA	0.4316	y	3541	643	25	3437	3541	2	102	desktop	8	0.094	3.311	2.258	98.219	44.736	104.949	46.918	105.758	46.22	83.949	42.078	44.08606836	-4.404299418	12.18299945	3	0.435
3	1151.1386	530.5545	1141	511	67.2982	TRUE	1684	0.4316	y	5151	801	75	3538	5151	2	102	desktop	16	0.077	3.896	2.106	103.26	49.207	109.213	52.156	109.597	51.247	90.971	44.911	45.75009096	-3.671951636	10.37401102	5	0.398
4	1167.3564	549.0891	1129	506	37.0674	TRUE	1148	0.4316	y	3437	968	50	4014	3437	2	102	desktop	8	0.102	3.042	2.306	99.796	42.567	104.684	42.313	108.74	46.256	85.965	39.817	44.99400619	-5.900769369	12.23771239	3	0.445
5	527.9109	400.8119	1034	69	651.3709	FALSE	6573	0.4316	y	5247	276	75	2952	5247	2	102	desktop	90.51	0.085	3.963	2.324	111.573	50.999	118.143	52.316	112.052	51.437	104.524	50.026	47.58742225	0.929472522	5.024895222	6	0.264
5	1070.0495	113.5248	1034	69	39.5789	TRUE	8771	0.4316	y	5247	276	75	2952	5247	2	102	desktop	90.51	0.085	3.963	2.324	111.573	50.999	118.143	52.316	112.052	51.437	104.524	50.026	47.58742225	0.929472522	5.024895222	6	0.264
6	928.7228	785.4059	868	745	14.57	TRUE	1818	0.4316	y	4014	968	50	4014	3437	1	102	desktop	4	0.115	3.803	3.154	110.114	56.331	131.121	57.402	110.615	58.807	88.605	56.16	48.05184551	4.564273544	15.27841452	4	0.51
7	1273.9307	882.7129	1208	836	12.9279	TRUE	2444	0.4316	y	5223	1723	25	5223	2824	1	102	desktop	32	0.09	4.234	2.78	107.718	56.095	114.203	57.55	108.209	56.553	100.742	55.036	46.03565334	0.911427436	5.009032178	6	0.331
8	1144.1881	780.7723	1032	712	48.5892	TRUE	1426	0.4316	y	3538	801	75	3538	5151	1	102	desktop	8	0.091	3.508	2.341	96.144	47.14	102.624	49.779	104.579	49.344	81.229	43.513	43.47276516	-5.146638684	12.92672778	3	0.384
9	843	491.1683	728	439	42.6047	TRUE	1227	0.4316	y	5066	1409	50	5066	5256	1	102	desktop	11.314	0.076	4.243	2.195	111.468	53.334	116.889	53.725	111.947	53.968	105.567	52.782	47.47256758	0.684038872	4.224562734	7	0.473
10	817.5149	620.9109	1229	634	489.1084	FALSE	2975	0.4316	y	3437	643	25	3437	3541	1	102	desktop	8	0.102	3.042	2.306	99.796	42.567	104.684	42.313	108.74	46.256	85.965	39.817	44.99400619	-5.900769369	12.23771239	3	0.35
10	1283.198	690.4158	1229	634	28.1164	TRUE	4101	0.4316	y	3437	643	25	3437	3541	1	102	desktop	8	0.102	3.042	2.306	99.796	42.567	104.684	42.313	108.74	46.256	85.965	39.817	44.99400619	-5.900769369	12.23771239	3	0.35
11	963.4752	120.4752	877	44	40.6294	TRUE	2058	0.4316	y	2952	276	75	2952	5247	1	102	desktop	8	0.074	4.626	2.246	103.696	57.658	124.302	53.802	114.246	58.154	72.54	64.994	48.09997718	-2.601882659	24.51342715	2	0.305
12	868.4851	405.4455	779	371	14.8037	TRUE	1026	0.4316	y	5256	1409	50	5066	5256	2	102	desktop	64	0.086	3.954	2.281	111.905	50.731	118.733	52.567	112.493	51.243	104.488	49.245	47.76500608	0.900948165	5.307905281	6	0.347
1	1102.4851	366.0594	1051	336	24.664	TRUE	1079	0.4316	y	2976	2097	75	5397	2976	2	103	desktop	11.314	0.074	4.592	2.251	109.283	57.262	123.686	55.523	115.71	57.406	88.452	59.849	48.75793929	-1.568908957	16.21515908	2	0.418
2	761.9109	245.5842	1311	524	699.4927	FALSE	1183	0.4316	y	4988	1384	25	5060	4988	2	103	desktop	16	0.077	3.45	1.773	105.629	43.3	112.99	44.199	106.474	43.843	97.425	42.278	45.3414966	0.839273551	5.988302464	7	0.29
2	727.1584	254.8515	1311	524	726.7087	FALSE	2119	0.4316	y	4988	1384	25	5060	4988	2	103	desktop	16	0.077	3.45	1.773	105.629	43.3	112.99	44.199	106.474	43.843	97.425	42.278	45.3414966	0.839273551	5.988302464	7	0.29
2	1396.7228	551.4059	1311	524	14.7264	TRUE	3909	0.4316	y	4988	1384	25	5060	4988	2	103	desktop	16	0.077	3.45	1.773	105.629	43.3	112.99	44.199	106.474	43.843	97.425	42.278	45.3414966	0.839273551	5.988302464	7	0.29
3	687.7723	537.505	948	797	447.8657	FALSE	2110	0.4316	y	5048	148	25	2828	5048	2	103	desktop	16	0.083	4.135	2.485	114.974	53.666	121.632	54.236	115.856	54.343	107.433	52.902	49.05559908	0.632399056	5.445785029	7	0.372
3	627.5347	484.2178	948	797	528.2901	FALSE	2982	0.4316	y	5048	148	25	2828	5048	2	103	desktop	16	0.083	4.135	2.485	114.974	53.666	121.632	54.236	115.856	54.343	107.433	52.902	49.05559908	0.632399056	5.445785029	7	0.372
3	1526.4653	611.6436	948	797	550.5836	FALSE	11149	0.4316	y	5048	148	25	2828	5048	2	103	desktop	16	0.083	4.135	2.485	114.974	53.666	121.632	54.236	115.856	54.343	107.433	52.902	49.05559908	0.632399056	5.445785029	7	0.372
3	768.8614	514.3366	948	797	408.7677	FALSE	14257	0.4316	y	5048	148	25	2828	5048	2	103	desktop	16	0.083	4.135	2.485	114.974	53.666	121.632	54.236	115.856	54.343	107.433	52.902	49.05559908	0.632399056	5.445785029	7	0.372
3	NA	NA	948	797	NA	FALSE	NA	0.4316	y	5048	148	25	2828	5048	2	103	desktop	16	0.083	4.135	2.485	114.974	53.666	121.632	54.236	115.856	54.343	107.433	52.902	49.05559908	0.632399056	5.445785029	7	0.372
4	1410.6238	579.2079	1311	524	30.3299	TRUE	2436	0.4316	y	5060	1384	25	5060	4988	1	103	desktop	16	0.08	4.223	2.412	113.789	54.162	119.653	54.843	114.216	54.827	107.499	53.337	48.41586006	0.813469668	4.465353104	7	0.262
5	931.0396	847.9604	851	783	27.919	TRUE	1282	0.4316	y	5464	317	50	2982	5464	2	103	desktop	32	0.072	1.497	0.604	95.373	18.172	115.522	22.077	90.988	17.697	79.609	17.377	40.79089303	8.206083979	10.38058945	8	0.344
6	805.9307	702	716	665	14.9391	TRUE	1001	0.4316	y	5397	2097	75	5397	2976	1	103	desktop	32	0.078	2.2	1.132	95.75	27.718	118.243	27.98	91.8	29.134	77.206	28.177	41.26001394	8.547547622	12.54036076	8	0.277
7	NA	NA	740	82	NA	FALSE	NA	0.4316	y	2941	1086	75	4077	2941	2	103	desktop	8	0.069	4.446	2.18	112.31	55.481	124.279	54.988	116.674	56.076	95.978	56.064	49.24908658	-0.718905045	12.50016248	2	0.355
8	671.5545	189.9802	810	284	250.7119	FALSE	1605	0.4316	y	2821	137	50	2821	2931	1	103	desktop	45.255	0.075	4.101	2.14	104.128	51.332	117.661	57.494	102.66	51.175	92.061	46	44.56811751	4.092102427	8.172271147	1	0.353
8	NA	NA	810	284	NA	FALSE	NA	0.4316	y	2821	137	50	2821	2931	1	103	desktop	45.255	0.075	4.101	2.14	104.128	51.332	117.661	57.494	102.66	51.175	92.061	46	44.56811751	4.092102427	8.172271147	1	0.353
9	982.0099	139.0099	489	300	462.7425	FALSE	3029	0.4316	y	4077	1086	75	4077	2941	1	103	desktop	5.657	0.124	3.531	3.469	111.296	55.649	129.869	56.597	111.777	57.651	92.24	55.375	48.32568383	3.882027814	13.49763753	4	0.453
9	564.9802	322.0396	489	300	15.4914	TRUE	3651	0.4316	y	4077	1086	75	4077	2941	1	103	desktop	5.657	0.124	3.531	3.469	111.296	55.649	129.869	56.597	111.777	57.651	92.24	55.375	48.32568383	3.882027814	13.49763753	4	0.453
10	863.8515	328.9901	795	289	6.6336	TRUE	1077	0.4316	y	2931	137	50	2821	2931	2	103	desktop	128	0.066	4.541	1.93	115.34	55.345	128.011	54.605	119.407	55.823	98.602	56.325	50.42223667	-0.333389132	12.64810698	2	0.496
11	722.5248	433.2475	611	374	42.509	TRUE	1114	0.4316	y	2828	148	25	2828	5048	1	103	desktop	64	0.071	4.213	1.75	83.312	50.784	97.422	58.723	81.788	50.967	70.725	43.614	36.02089479	4.549847051	8.908335943	1	0.372
12	812.8812	326.6733	744	257	32.7499	TRUE	1024	0.4316	y	2982	317	50	2982	5464	1	103	desktop	16	0.076	4.456	2.446	99.594	56.73	116.639	55.036	108.065	57.558	74.078	60.626	45.62275914	-2.212539174	20.26024389	2	0.279
1	852.2673	509.703	775	472	2.2764	TRUE	909	0.4316	y	4991	591	75	3404	4991	2	104	desktop	22.627	0.076	3.399	1.838	103.242	43.147	110.007	44.263	103.815	43.677	95.904	41.885	44.26420132	0.921874748	5.326210751	7	0.344
2	722.5248	653.3465	642	581	35.2818	TRUE	916	0.4316	y	5454	1985	50	5326	5454	2	104	desktop	64	0.076	1.69	0.83	100.532	21.059	121.84	27.254	95.64	19.714	84.117	18.498	42.8665283	8.796672612	10.63847714	8	0.173
3	1067.7327	363.7426	1037	300	51.4613	TRUE	1138	0.4316	y	5003	1286	50	5003	5015	1	104	desktop	181.019	0.068	3.669	1.775	106.38	45.525	113.641	47.026	107.015	46.045	98.483	43.883	45.58361154	0.97573901	5.707926788	7	0.147
4	1060.7822	324.3564	993	271	17.4219	TRUE	941	0.4316	y	5326	1985	50	5326	5454	1	104	desktop	128	0.081	3.94	1.924	106.683	48.834	115.207	51.233	107.246	49.478	97.595	46.686	45.77099822	1.317161126	6.5266657	6	0.264
5	1132.604	507.3861	1047	443	28.9017	TRUE	1200	0.4316	y	3841	844	25	3841	5364	1	104	desktop	5.657	0.097	4.13	2.674	111.527	55.195	134.083	58.602	111.455	57.621	89.042	53.056	48.59381566	5.398027428	15.81200978	4	0.458
6	1146.505	565.3069	697	100	568.5708	FALSE	1088	0.4316	y	3461	679	25	3461	3407	1	104	desktop	8	0.091	3.681	2.177	96.988	48.127	107.316	46.678	107.783	56.572	75.866	42.906	44.72362741	-5.846441335	17.86816726	3	0.318
6	771.1782	139.0099	697	100	1.719	TRUE	4126	0.4316	y	3461	679	25	3461	3407	1	104	desktop	8	0.091	3.681	2.177	96.988	48.127	107.316	46.678	107.783	56.572	75.866	42.906	44.72362741	-5.846441335	17.86816726	3	0.318
7	567.297	449.4653	492	397	14.9683	TRUE	887	0.4316	y	5460	2223	75	5460	5273	1	104	desktop	45.255	0.077	1.592	0.888	97.651	20.465	121.536	26.11	92.454	19.57	78.964	19.097	41.84749293	9.831351712	12.34154921	8	0.275
8	1199.7921	583.8416	1136	537	14.5905	TRUE	2168	0.4316	y	5015	1286	50	5003	5015	2	104	desktop	22.627	0.073	3.455	1.69	105.202	42.73	111.171	43.805	105.594	43.062	98.841	41.643	44.96007063	0.881858165	4.56988493	7	0.363
9	896.2871	609.3267	804	583	20.5837	TRUE	2932	0.4316	y	3404	591	75	3404	4991	1	104	desktop	5.657	0.092	3.448	2.22	99.537	46.095	110.626	49.421	108.564	47.332	79.422	42.919	45.31849749	-4.348093265	16.6323838	3	0.377
10	643.7525	783.0891	544	724	32.8447	TRUE	6122	0.4316	y	5273	2223	75	5460	5273	2	104	desktop	90.51	0.079	3.719	1.821	109.298	46.126	115.545	48.122	109.89	46.744	102.46	44.466	46.68277316	0.778131443	4.926253943	6	0.181
11	942.6238	695.0495	909	672	43.827	TRUE	1039	0.4316	y	5364	844	25	3841	5364	2	104	desktop	32	0.078	1.872	0.81	92.083	22.822	114.786	23.091	87.251	23.7	74.214	23.68	39.55581377	9.360929007	11.9544342	8	0.363
12	1241.495	885.0297	446	571	771.7395	FALSE	3713	0.4316	y	3407	679	25	3461	3407	2	104	desktop	5.657	0.097	3.542	2.462	85.769	48.51	93.565	53.613	96.082	52.837	67.661	40.76	39.83329576	-6.242026852	15.95383187	3	0.534
12	1533.4158	166.8119	446	571	1104.5697	FALSE	8341	0.4316	y	3407	679	25	3461	3407	2	104	desktop	5.657	0.097	3.542	2.462	85.769	48.51	93.565	53.613	96.082	52.837	67.661	40.76	39.83329576	-6.242026852	15.95383187	3	0.534
12	1408.3069	99.6238	446	571	1022.8727	FALSE	9221	0.4316	y	3407	679	25	3461	3407	2	104	desktop	5.657	0.097	3.542	2.462	85.769	48.51	93.565	53.613	96.082	52.837	67.661	40.76	39.83329576	-6.242026852	15.95383187	3	0.534
12	546.4455	613.9604	446	571	26.0248	TRUE	11443	0.4316	y	3407	679	25	3461	3407	2	104	desktop	5.657	0.097	3.542	2.462	85.769	48.51	93.565	53.613	96.082	52.837	67.661	40.76	39.83329576	-6.242026852	15.95383187	3	0.534
1	961.1584	222.4158	896	175	13.9707	TRUE	1197	0.4316	y	3867	913	25	3867	3838	1	105	desktop	5.657	0.1	4.106	2.789	112.082	55.747	128.999	56.668	112.336	56.836	94.91	55.26	48.45449438	3.593421219	12.09037485	4	0.446
2	949.5743	755.2871	806	707	69.4175	TRUE	3819	0.4316	y	2767	1157	50	4940	2767	2	105	desktop	64	0.087	3.461	2.054	105.166	44.623	119.628	49.116	103.698	44.585	92.171	40.858	45.05710899	4.316203086	8.824197689	1	0.405
3	773.495	528.2376	668	468	38.0388	TRUE	1173	0.4316	y	4940	1157	50	4940	2767	1	105	desktop	11.314	0.076	4.36	2.018	113.555	53.582	118.824	53.763	114.05	54.212	107.791	53.274	48.3026359	0.636438767	4.119665301	7	0.435
4	1171.9901	315.0891	784	191	324.7468	FALSE	1768	0.4316	y	3838	913	25	3867	3838	2	105	desktop	8	0.081	4.421	2.116	106.958	54.872	126.428	59.51	106.682	57.079	87.765	51.79	46.47022163	4.746037007	13.52530282	4	0.372
4	1209.0594	322.0396	784	191	362.3413	FALSE	2792	0.4316	y	3838	913	25	3867	3838	2	105	desktop	8	0.081	4.421	2.116	106.958	54.872	126.428	59.51	106.682	57.079	87.765	51.79	46.47022163	4.746037007	13.52530282	4	0.372
4	1229.9109	282.6535	784	191	374.8433	FALSE	3894	0.4316	y	3838	913	25	3867	3838	2	105	desktop	8	0.081	4.421	2.116	106.958	54.872	126.428	59.51	106.682	57.079	87.765	51.79	46.47022163	4.746037007	13.52530282	4	0.372
4	1213.6931	590.7921	784	191	507.0135	FALSE	14614	0.4316	y	3838	913	25	3867	3838	2	105	desktop	8	0.081	4.421	2.116	106.958	54.872	126.428	59.51	106.682	57.079	87.765	51.79	46.47022163	4.746037007	13.52530282	4	0.372
4	NA	NA	784	191	NA	FALSE	NA	0.4316	y	3838	913	25	3867	3838	2	105	desktop	8	0.081	4.421	2.116	106.958	54.872	126.428	59.51	106.682	57.079	87.765	51.79	46.47022163	4.746037007	13.52530282	4	0.372
5	671.5545	238.6337	576	204	20.7533	TRUE	2083	0.4316	y	3452	1799	50	5253	3452	2	105	desktop	8	0.095	3.551	2.404	101.473	48.136	111.125	49.133	110.884	52.696	82.409	43.873	46.10562134	-5.018181394	15.95262471	3	0.49
6	NA	NA	792	101	NA	FALSE	NA	0.4316	y	2773	486	75	3211	2773	2	105	desktop	90.51	0.08	3.882	1.907	109.043	48.076	125.701	53.657	108.241	49.049	93.186	42.34	46.95228791	4.341362747	10.96653702	1	0.271
7	940.3069	479.5842	879	416	29.4599	TRUE	1147	0.4316	y	3981	966	75	3981	5137	1	105	desktop	5.657	0.117	3.771	3.321	109.176	56.454	128.598	57.11	109.366	59.349	89.564	57.499	47.47252431	4.358307951	13.87747319	4	0.42
8	854.5842	208.5149	746	120	61.0771	TRUE	2394	0.4316	y	2845	184	25	2845	4071	1	105	desktop	90.51	0.071	4.367	1.426	83.672	51.244	101.232	60.841	82.875	52.367	66.909	41.861	36.6535014	4.981498581	12.21690792	1	0.235
9	NA	NA	949	903	NA	FALSE	NA	0.4316	y	4071	184	25	2845	4071	2	105	desktop	4	0.135	3.287	3.417	111.118	54.589	131.232	55.999	111.799	57.11	90.323	53.433	48.42618031	4.16610799	14.78442595	4	0.471
10	1147.6034	944.069	1059	894	18.5211	TRUE	4720	0.2479	y	5253	1799	50	5253	3452	1	105	desktop	90.51	0.081	4.567	2.233	111.497	56.509	117.905	58.355	112.06	56.99	104.526	55.129	47.56828676	0.830115915	4.993431652	6	0.317
11	594.7977	385.4913	518	315	33.0403	TRUE	5367	0.1479	y	3211	486	75	3211	2773	1	105	desktop	128	0.069	4.56	2.091	109.657	56.105	129.057	53.893	114.895	56.69	85.02	59.278	48.96527114	0.700443213	18.57616841	2	0.307
12	1029.9457	479.0217	951	447	6.7513	TRUE	1633	0.2359	y	5137	966	75	3981	5137	2	105	desktop	64	0.073	3.524	1.736	101.081	43.627	104.98	45	104.626	44.17	93.635	42.325	43.98939373	-2.016157579	6.239848419	5	0.229
1	1287.8317	389.2277	1230	326	30.93	TRUE	3339	0.4316	y	3981	1651	25	5158	3981	2	106	desktop	5.657	0.117	3.771	3.321	109.176	56.454	128.598	57.11	109.366	59.349	89.564	57.499	47.47252431	4.358307951	13.87747319	4	0.405
2	620.5842	667.2475	561	601	32.6201	TRUE	7991	0.4316	y	5137	1029	75	4053	5137	2	106	desktop	64	0.073	3.524	1.736	101.081	43.627	104.98	45	104.626	44.17	93.635	42.325	43.98939373	-2.016157579	6.239848419	5	0.419
3	826.7822	780.7723	743	690	53.9913	TRUE	928	0.4316	y	5382	205	25	2857	5382	2	106	desktop	16	0.077	1.663	0.849	90.93	20.979	111.693	23.142	86.815	21.173	74.282	20.408	39.08747263	8.281788024	11.21100314	8	0.327
4	1213.6931	282.6535	1111	203	50.4363	TRUE	2358	0.4316	y	5241	1208	50	4958	5241	2	106	desktop	64	0.084	3.738	1.992	105.032	47.039	111.247	48.142	105.651	47.471	98.199	46.199	44.9662813	0.759986494	4.965610807	6	0.245
5	1399.0396	651.0297	1235	368	261.176	FALSE	2301	0.4316	y	4958	1208	50	4958	5241	1	106	desktop	16	0.074	4.253	2.138	113.828	52.986	118.611	53.355	114.227	53.638	108.646	52.477	48.35695555	0.609244579	3.688160544	7	0.462
5	NA	NA	1235	368	NA	FALSE	NA	0.4316	y	4958	1208	50	4958	5241	1	106	desktop	16	0.074	4.253	2.138	113.828	52.986	118.611	53.355	114.227	53.638	108.646	52.477	48.35695555	0.609244579	3.688160544	7	0.462
6	648.3861	792.3564	564	753	9.568	TRUE	3097	0.4316	y	4934	1971	75	5323	4934	2	106	desktop	11.314	0.076	4.202	2.029	111.36	52.031	117.014	52.725	111.839	52.641	105.228	51.297	47.44395088	0.733845565	4.386660724	7	0.269
7	1178.9406	817.8416	1098	765	16.4516	TRUE	3735	0.4316	y	4053	1029	75	4053	5137	1	106	desktop	5.657	0.124	3.572	3.457	111.026	55.881	130.174	56.538	111.419	58.082	91.485	56.149	48.24045366	4.108113934	13.82903626	4	0.462
8	1276.2475	331.3069	1210	291	9.1916	TRUE	2653	0.4316	y	5158	1651	25	5158	3981	1	106	desktop	128	0.081	3.775	1.612	71.1	45.582	74.014	48.245	75.954	48.632	63.332	40.484	31.7649419	-3.395989384	7.250809798	5	0.301
9	764.2277	518.9703	668	468	25.1409	TRUE	1646	0.4316	y	4940	1157	50	4940	2767	1	106	desktop	11.314	0.076	4.36	2.018	113.555	53.582	118.824	53.763	114.05	54.212	107.791	53.274	48.3026359	0.636438767	4.119665301	7	0.435
10	1169.6733	322.0396	806	707	511.6689	FALSE	8681	0.4316	y	2767	1157	50	4940	2767	2	106	desktop	64	0.087	3.461	2.054	105.166	44.623	119.628	49.116	103.698	44.585	92.171	40.858	45.05710899	4.316203086	8.824197689	1	0.405
10	NA	NA	806	707	NA	FALSE	NA	0.4316	y	2767	1157	50	4940	2767	2	106	desktop	64	0.087	3.461	2.054	105.166	44.623	119.628	49.116	103.698	44.585	92.171	40.858	45.05710899	4.316203086	8.824197689	1	0.405
11	854.5842	725.1683	750	695	30.4791	TRUE	1523	0.4316	y	2857	205	25	2857	5382	1	106	desktop	64	0.082	3.876	2.188	105.854	49.378	118.556	52.533	104.144	50.967	94.861	45.173	45.14313964	4.052541549	7.316646138	1	0.325
12	782.7624	176.0792	707	136	2.6895	TRUE	7339	0.4316	y	5323	1971	75	5323	4934	1	106	desktop	64	0.087	4.353	2.475	105.968	55.57	113.141	58.168	106.609	56.157	98.155	53.242	45.41300818	0.952967912	5.654542508	6	0.217
1	574.0838	405.5183	502	347	21.2197	TRUE	8054	0.8162	n	5093	1488	75	5093	5303	1	107	desktop	45.255	0.08	3.942	2.248	106.555	50.341	113.285	51.677	112.782	52.183	93.6	47.861	47.0955429	-3.393555074	10.75009331	5	0.261
2	1345.9162	652.9948	1289	588	32.9087	TRUE	14879	0.8162	n	5303	1488	75	5093	5303	2	107	desktop	90.51	0.084	3.846	2.113	112.834	48.927	119.299	50.696	113.482	49.615	105.722	47.422	48.12904531	0.774410003	5.103609113	6	0.291
3	575.3089	719.1518	538	727	58.9667	TRUE	13504	0.8162	n	5397	151	25	2828	5397	2	107	desktop	32	0.078	2.2	1.132	95.75	27.718	118.243	27.98	91.8	29.134	77.206	28.177	41.26001394	8.547547622	12.54036076	8	0.261
4	640.2408	403.0681	1097	656	605.9031	FALSE	3405	0.8162	n	5467	303	75	2970	5467	2	107	desktop	45.255	0.078	1.512	0.795	97.896	19.151	117.617	23.78	93.693	18.29	82.378	17.712	41.83129056	7.895150064	10.1796432	8	0.339
4	1191.5497	694.6492	1097	656	19.5835	TRUE	5746	0.8162	n	5467	303	75	2970	5467	2	107	desktop	45.255	0.078	1.512	0.795	97.896	19.151	117.617	23.78	93.693	18.29	82.378	17.712	41.83129056	7.895150064	10.1796432	8	0.339
5	768.8796	965.4031	700	917	12.5035	TRUE	5851	0.8162	n	3870	542	50	3366	3870	2	107	desktop	5.657	0.094	4.187	2.651	112.547	55.594	129.933	57.285	112.803	56.659	94.905	54.455	48.6755639	3.711358103	12.41470394	4	0.362
6	814.2094	271.9791	709	209	39.5195	TRUE	2423	0.8162	n	5000	1633	25	5151	5000	2	107	desktop	32	0.07	3.306	1.517	101.475	40.65	107.692	41.928	102.014	41.118	94.717	39.298	43.5007147	0.830688959	4.921208813	7	0.235
7	1115.5916	351.6126	1043	293	21.2495	TRUE	5782	0.8162	n	2970	303	75	2970	5467	1	107	desktop	11.314	0.075	4.343	2.144	107.3	54.297	119.918	52.978	113.742	54.809	88.241	56.021	47.84485192	-2.057033615	15.03452797	2	0.387
8	994.3037	483.9267	897	435	25.0604	TRUE	4369	0.8162	n	3498	746	50	3498	3873	1	107	desktop	8	0.096	3.632	2.554	101.142	49.853	110.893	49.509	111.255	55.434	81.278	46.182	46.17136827	-5.502673067	16.70158262	3	0.459
9	636.5654	140.8901	1145	130	584.0411	FALSE	6100	0.8162	n	3366	542	50	3366	3870	1	107	desktop	5.657	0.098	3.659	2.669	104.069	50.957	114.299	53.114	113.275	52.854	84.633	48.148	47.13084843	-4.70885177	16.08993957	3	0.383
9	964.9005	463.0995	1145	130	390.4546	FALSE	7701	0.8162	n	3366	542	50	3366	3870	1	107	desktop	5.657	0.098	3.659	2.669	104.069	50.957	114.299	53.114	113.275	52.854	84.633	48.148	47.13084843	-4.70885177	16.08993957	3	0.383
9	357.2356	659.1204	1145	130	993.002	FALSE	14075	0.8162	n	3366	542	50	3366	3870	1	107	desktop	5.657	0.098	3.659	2.669	104.069	50.957	114.299	53.114	113.275	52.854	84.633	48.148	47.13084843	-4.70885177	16.08993957	3	0.383
9	NA	NA	1145	130	NA	FALSE	NA	0.8162	n	3366	542	50	3366	3870	1	107	desktop	5.657	0.098	3.659	2.669	104.069	50.957	114.299	53.114	113.275	52.854	84.633	48.148	47.13084843	-4.70885177	16.08993957	3	0.383
10	708.8482	758.356	616	713	19.5006	TRUE	1763	0.8162	n	5151	1633	25	5151	5000	1	107	desktop	16	0.077	3.896	2.106	103.26	49.207	109.213	52.156	109.597	51.247	90.971	44.911	45.75009096	-3.671951636	10.37401102	5	0.437
11	177.1414	630.9424	826	469	734.4775	FALSE	6885	0.8162	n	3873	746	50	3498	3873	2	107	desktop	5.657	0.104	4.007	2.834	113.256	55.223	131.001	56.46	113.473	56.29	95.293	54.361	48.97476927	3.827214995	12.61812981	4	0.506
11	379.288	407.9686	826	469	530.9349	FALSE	8773	0.8162	n	3873	746	50	3498	3873	2	107	desktop	5.657	0.104	4.007	2.834	113.256	55.223	131.001	56.46	113.473	56.29	95.293	54.361	48.97476927	3.827214995	12.61812981	4	0.506
11	891.3927	528.0314	826	469	23.5776	TRUE	11500	0.8162	n	3873	746	50	3498	3873	2	107	desktop	5.657	0.104	4.007	2.834	113.256	55.223	131.001	56.46	113.473	56.29	95.293	54.361	48.97476927	3.827214995	12.61812981	4	0.506
12	957.5497	135.9895	871	88	15.6021	TRUE	3916	0.8162	n	2828	151	25	2828	5397	1	107	desktop	64	0.071	4.213	1.75	83.312	50.784	97.422	58.723	81.788	50.967	70.725	43.614	36.02089479	4.549847051	8.908335943	1	0.307
1	982.0099	414.7129	912	386	10.1052	TRUE	1183	0.4316	y	5183	1005	75	4035	5183	2	108	desktop	45.255	0.075	3.197	1.589	99.597	39.762	104.716	40.383	103.381	40.922	90.694	38.394	43.52585112	-1.931293536	7.349300612	5	0.485
2	1114.0693	736.7525	1086	314	388.1005	FALSE	1311	0.4316	y	3508	515	50	3249	3508	2	108	desktop	8	0.098	3.425	2.442	101.962	47.039	111.404	44.88	110.493	52.755	83.989	44.662	46.04837593	-4.42956116	14.94960685	3	0.35
2	1125.6535	611.6436	1086	314	262.5339	FALSE	1826	0.4316	y	3508	515	50	3249	3508	2	108	desktop	8	0.098	3.425	2.442	101.962	47.039	111.404	44.88	110.493	52.755	83.989	44.662	46.04837593	-4.42956116	14.94960685	3	0.35
2	1151.1386	363.7426	1086	314	15.7203	TRUE	3321	0.4316	y	3508	515	50	3249	3508	2	108	desktop	8	0.098	3.425	2.442	101.962	47.039	111.404	44.88	110.493	52.755	83.989	44.662	46.04837593	-4.42956116	14.94960685	3	0.35
3	576.5644	345.2079	522	317	22.449	TRUE	2850	0.4316	y	5137	2240	50	5464	5137	2	108	desktop	64	0.073	3.524	1.736	101.081	43.627	104.98	45	104.626	44.17	93.635	42.325	43.98939373	-2.016157579	6.239848419	5	0.384
4	NA	NA	795	838	NA	FALSE	NA	0.4316	y	5143	1608	75	5143	5261	1	108	desktop	64	0.082	2.948	1.58	88.333	37.096	91.347	38.787	91.417	38.432	82.236	34.683	38.56553948	-1.881334171	5.284535034	5	0.246
5	NA	NA	1246	451	NA	FALSE	NA	0.4786	y	3148	937	25	3876	3148	2	108	desktop	11.314	0.074	4.438	2.325	112.316	55.877	127.852	54.334	114.34	56.761	94.757	57.453	48.89815031	1.925432617	12.78012134	2	0.341
6	831.5089	950.625	739	882	35.7117	TRUE	1888	0.4786	y	5464	2240	50	5464	5137	1	108	desktop	32	0.072	1.497	0.604	95.373	18.172	115.522	22.077	90.988	17.697	79.609	17.377	40.79089303	8.206083979	10.38058945	8	0.328
7	576.6161	442.9286	501	392	13.4427	TRUE	1280	0.4786	y	4035	1006	25	4035	5188	1	108	desktop	5.657	0.125	3.553	3.383	110.251	55.644	132.124	56.468	110.764	58.424	87.864	55.766	48.17928444	4.8015807	15.9040849	4	0.343
8	802.2589	881.6786	748	840	21.1578	TRUE	2754	0.4786	y	3876	937	25	3876	3148	1	108	desktop	5.657	0.1	4.11	2.881	112.191	56.29	129.463	57.724	112.402	57.394	94.71	55.269	48.51384123	3.71850573	12.29770887	4	0.465
9	988.2054	679.0179	893	621	28.7965	TRUE	1324	0.4786	y	4035	1005	75	4035	5183	1	108	desktop	5.657	0.125	3.553	3.383	110.251	55.644	132.124	56.468	110.764	58.424	87.864	55.766	48.17928444	4.8015807	15.9040849	4	0.442
10	856.5804	839.8929	786	759	43.6174	TRUE	1555	0.4786	y	3249	515	50	3249	3508	1	108	desktop	11.314	0.082	4.338	2.434	110.917	55.368	127.155	55.934	114.87	55.884	90.727	54.902	48.89245418	0.717454289	15.12379537	2	0.354
11	1105.2054	848.25	1054	806	24.2641	TRUE	3248	0.4786	y	5261	1608	75	5143	5261	2	108	desktop	90.51	0.089	4.557	2.445	112.364	57.421	119.961	59.178	113	57.959	104.132	56.075	48.01075839	1.032506465	5.885867478	6	0.394
12	1019.5446	171.3214	954	109	26.5614	TRUE	2311	0.4786	y	5188	1006	25	4035	5188	2	108	desktop	32	0.074	2.966	1.302	80.311	36.039	83.236	39.49	85	39.36	72.696	29.918	35.64281691	-3.210919737	6.947689562	5	0.353
1	633.0268	591.2679	533	539	29.0591	TRUE	1024	0.4786	y	3541	802	25	3541	3499	1	109	desktop	8	0.094	3.311	2.258	98.219	44.736	104.949	46.918	105.758	46.22	83.949	42.078	44.08606836	-4.404299418	12.18299945	3	0.402
2	846.1339	275.7857	760	235	11.6086	TRUE	1186	0.4786	y	5467	224	50	2866	5467	2	109	desktop	45.255	0.078	1.512	0.795	97.896	19.151	117.617	23.78	93.693	18.29	82.378	17.712	41.83129056	7.895150064	10.1796432	8	0.144
3	750.0268	305.0357	653	244	32.2352	TRUE	1036	0.4786	y	3440	646	25	3440	3160	1	109	desktop	8	0.1	2.811	2.044	98.221	38.805	103.531	38.791	106.757	42.2	84.374	36.066	44.2700538	-5.503174592	12.16572164	3	0.355
4	750.0268	242.3571	659	167	41.1099	TRUE	1129	0.4786	y	3235	99	75	2806	3235	2	109	desktop	8	0.082	4.126	2.165	105.268	52.087	124.994	51.878	110.722	52.596	80.087	52.745	47.29927542	0.694018392	19.13865944	2	0.28
5	785.5446	267.4286	681	221	30.8643	TRUE	1161	0.4786	y	3160	646	25	3440	3160	2	109	desktop	11.314	0.078	4.39	2.289	110.266	55.509	128.528	53.9	115.023	56.176	87.247	58.078	48.99456975	0.709102964	17.31390449	2	0.331
6	858.6696	541.125	779	491	13.4609	TRUE	1016	0.4786	y	4068	2259	75	5472	4068	2	109	desktop	4	0.126	3.328	3.176	110.269	52.929	128.755	54.081	110.96	55.065	91.092	52.062	47.96332947	3.718231057	13.65589609	4	0.255
7	1075.9554	229.8214	1012	172	23.1289	TRUE	4123	0.4786	y	3499	802	25	3541	3499	2	109	desktop	8	0.098	3.119	2.227	100.044	42.983	110.176	44.147	108.177	45.637	81.778	40.09	45.21335215	-3.955994863	15.0948316	3	0.484
8	967.3125	670.6607	910	610	29.1422	TRUE	3906	0.4786	y	5247	1904	50	5297	5247	2	109	desktop	90.51	0.085	3.963	2.324	111.573	50.999	118.143	52.316	112.052	51.437	104.524	50.026	47.58742225	0.929472522	5.024895222	6	0.314
9	887.9196	486.8036	801	429	23.5439	TRUE	936	0.4786	y	5297	1904	50	5297	5247	1	109	desktop	90.51	0.069	3.884	1.782	104.111	47.82	111.376	49.313	104.615	48.723	96.342	46.599	44.63168264	1.084938009	5.60489104	6	0.156
10	1046.7054	633.0536	963	575	22.3211	TRUE	838	0.4786	y	5472	2259	75	5472	4068	1	109	desktop	45.255	0.076	1.501	0.657	95.733	18.401	115.561	22.424	91.498	17.662	80.141	17.477	40.94852704	7.995036341	10.27635101	8	0.436
11	846.1339	265.3393	770	230	2.4402	TRUE	1727	0.4786	y	2866	224	50	2866	5467	1	109	desktop	64	0.076	3.952	1.997	88.666	49.124	103.167	55.255	87.003	50.795	75.829	42.222	38.25229013	4.686390107	8.955774983	1	0.223
12	1105.2054	557.8393	495	607	542.176	FALSE	2554	0.4786	y	2806	99	75	2806	3235	1	109	desktop	90.51	0.077	3.815	1.935	106.785	47.535	122.132	53.412	104.86	47.609	93.362	42.246	45.66032839	4.867777026	8.996565586	1	0.289
12	1071.7768	363.5357	495	607	575.0834	FALSE	7310	0.4786	y	2806	99	75	2806	3235	1	109	desktop	90.51	0.077	3.815	1.935	106.785	47.535	122.132	53.412	104.86	47.609	93.362	42.246	45.66032839	4.867777026	8.996565586	1	0.289
12	1228.4732	390.6964	495	607	705.6934	FALSE	8846	0.4786	y	2806	99	75	2806	3235	1	109	desktop	90.51	0.077	3.815	1.935	106.785	47.535	122.132	53.412	104.86	47.609	93.362	42.246	45.66032839	4.867777026	8.996565586	1	0.289
12	1153.2589	486.8036	495	607	604.2012	FALSE	9308	0.4786	y	2806	99	75	2806	3235	1	109	desktop	90.51	0.077	3.815	1.935	106.785	47.535	122.132	53.412	104.86	47.609	93.362	42.246	45.66032839	4.867777026	8.996565586	1	0.289
12	1105.2054	676.9286	495	607	536.1869	FALSE	10508	0.4786	y	2806	99	75	2806	3235	1	109	desktop	90.51	0.077	3.815	1.935	106.785	47.535	122.132	53.412	104.86	47.609	93.362	42.246	45.66032839	4.867777026	8.996565586	1	0.289
12	384.4018	714.5357	495	607	198.3726	FALSE	14902	0.4786	y	2806	99	75	2806	3235	1	109	desktop	90.51	0.077	3.815	1.935	106.785	47.535	122.132	53.412	104.86	47.609	93.362	42.246	45.66032839	4.867777026	8.996565586	1	0.289
12	NA	NA	495	607	NA	FALSE	NA	0.4786	y	2806	99	75	2806	3235	1	109	desktop	90.51	0.077	3.815	1.935	106.785	47.535	122.132	53.412	104.86	47.609	93.362	42.246	45.66032839	4.867777026	8.996565586	1	0.289
1	1253.5446	758.4107	1173	727	8.2354	TRUE	1179	0.4786	y	3372	2273	50	5484	3372	2	110	desktop	5.657	0.096	3.698	2.453	104.934	50.014	114.127	51.851	111.497	52.727	89.177	46.7	46.69515684	-3.039749406	12.81821046	3	0.462
2	607.9554	442.9286	529	420	15.0987	TRUE	973	0.4786	y	5484	2273	50	5484	3372	1	110	desktop	90.51	0.069	1.509	0.541	99.917	17.984	120.866	23.428	95.287	16.828	83.598	15.555	42.65141885	8.514262511	10.6367681	8	0.454
3	954.7768	217.2857	891	171	14.253	TRUE	1589	0.4786	y	4967	1227	75	4967	5063	1	110	desktop	22.627	0.081	4.109	2.436	111.791	53.368	118.33	54.331	112.581	54.129	104.462	52.209	47.75299942	0.68371965	5.301342174	7	0.383
4	879.5625	706.1786	798	680	13.0859	TRUE	2632	0.4786	y	3136	446	50	3136	3223	1	110	desktop	8	0.075	4.775	2.268	115.251	59.164	133.057	56.852	117.534	60.09	95.162	61.773	50.29685477	2.316439119	14.55468569	2	0.356
5	1299.5089	917.1964	869	686	404.8517	FALSE	3124	0.4786	y	4068	1897	25	5297	4068	2	110	desktop	4	0.126	3.328	3.176	110.269	52.929	128.755	54.081	110.96	55.065	91.092	52.062	47.96332947	3.718231057	13.65589609	4	0.409
5	1284.8839	864.9643	869	686	369.0718	FALSE	3676	0.4786	y	4068	1897	25	5297	4068	2	110	desktop	4	0.126	3.328	3.176	110.269	52.929	128.755	54.081	110.96	55.065	91.092	52.062	47.96332947	3.718231057	13.65589609	4	0.409
5	1435.3125	948.5357	869	686	540.3971	FALSE	4561	0.4786	y	4068	1897	25	5297	4068	2	110	desktop	4	0.126	3.328	3.176	110.269	52.929	128.755	54.081	110.96	55.065	91.092	52.062	47.96332947	3.718231057	13.65589609	4	0.409
5	1314.1339	894.2143	869	686	407.6058	FALSE	7343	0.4786	y	4068	1897	25	5297	4068	2	110	desktop	4	0.126	3.328	3.176	110.269	52.929	128.755	54.081	110.96	55.065	91.092	52.062	47.96332947	3.718231057	13.65589609	4	0.409
5	1414.4196	236.0893	869	686	677.3949	FALSE	8613	0.4786	y	4068	1897	25	5297	4068	2	110	desktop	4	0.126	3.328	3.176	110.269	52.929	128.755	54.081	110.96	55.065	91.092	52.062	47.96332947	3.718231057	13.65589609	4	0.409
5	787.6339	371.8929	869	686	384.809	FALSE	9797	0.4786	y	4068	1897	25	5297	4068	2	110	desktop	4	0.126	3.328	3.176	110.269	52.929	128.755	54.081	110.96	55.065	91.092	52.062	47.96332947	3.718231057	13.65589609	4	0.409
5	628.8482	741.6964	869	686	315.6767	FALSE	10699	0.4786	y	4068	1897	25	5297	4068	2	110	desktop	4	0.126	3.328	3.176	110.269	52.929	128.755	54.081	110.96	55.065	91.092	52.062	47.96332947	3.718231057	13.65589609	4	0.409
5	580.7946	798.1071	869	686	370.7888	FALSE	11631	0.4786	y	4068	1897	25	5297	4068	2	110	desktop	4	0.126	3.328	3.176	110.269	52.929	128.755	54.081	110.96	55.065	91.092	52.062	47.96332947	3.718231057	13.65589609	4	0.409
5	551.5446	754.2321	869	686	393.6568	FALSE	12423	0.4786	y	4068	1897	25	5297	4068	2	110	desktop	4	0.126	3.328	3.176	110.269	52.929	128.755	54.081	110.96	55.065	91.092	52.062	47.96332947	3.718231057	13.65589609	4	0.409
5	1167.8839	986.1429	869	686	345.1163	FALSE	14971	0.4786	y	4068	1897	25	5297	4068	2	110	desktop	4	0.126	3.328	3.176	110.269	52.929	128.755	54.081	110.96	55.065	91.092	52.062	47.96332947	3.718231057	13.65589609	4	0.409
5	NA	NA	869	686	NA	FALSE	NA	0.4786	y	4068	1897	25	5297	4068	2	110	desktop	4	0.126	3.328	3.176	110.269	52.929	128.755	54.081	110.96	55.065	91.092	52.062	47.96332947	3.718231057	13.65589609	4	0.409
6	1057.1518	275.7857	1004	221	27.8593	TRUE	3199	0.4786	y	5146	1618	25	5146	3372	1	110	desktop	45.255	0.075	3.186	1.4	85.738	38.653	89.025	40.363	88.872	40.363	79.316	35.815	37.51330544	-1.867791363	5.560257239	5	0.418
7	1069.6875	112.8214	801	667	622.574	FALSE	6552	0.4786	y	5297	1897	25	5297	4068	1	110	desktop	90.51	0.069	3.884	1.782	104.111	47.82	111.376	49.313	104.615	48.723	96.342	46.599	44.63168264	1.084938009	5.60489104	6	0.355
7	984.0268	167.1429	801	667	548.1081	FALSE	7887	0.4786	y	5297	1897	25	5297	4068	1	110	desktop	90.51	0.069	3.884	1.782	104.111	47.82	111.376	49.313	104.615	48.723	96.342	46.599	44.63168264	1.084938009	5.60489104	6	0.355
7	879.5625	720.8036	801	667	16.6883	TRUE	9462	0.4786	y	5297	1897	25	5297	4068	1	110	desktop	90.51	0.069	3.884	1.782	104.111	47.82	111.376	49.313	104.615	48.723	96.342	46.599	44.63168264	1.084938009	5.60489104	6	0.355
8	816.8839	455.4643	724	389	34.0406	TRUE	1424	0.4786	y	5125	1581	75	5125	5179	1	110	desktop	64	0.081	2.5	1.319	85.083	31.326	88.094	31.428	88.836	35.762	78.318	27.18	37.3926249	-2.424995302	5.995306483	5	0.391
9	950.5982	645.5893	1084	238	424.7321	FALSE	2073	0.4786	y	5063	1227	75	4967	5063	2	110	desktop	16	0.075	4.226	2.124	110.232	52.952	116.234	53.808	110.57	53.691	103.891	51.881	46.97680251	0.918710012	4.502725695	7	0.342
9	1169.9732	259.0714	1084	238	19.7562	TRUE	3331	0.4786	y	5063	1227	75	4967	5063	2	110	desktop	16	0.075	4.226	2.124	110.232	52.952	116.234	53.808	110.57	53.691	103.891	51.881	46.97680251	0.918710012	4.502725695	7	0.342
10	850.3125	691.5536	758	653	17.3445	TRUE	13945	0.4786	y	5179	1581	75	5125	5179	2	110	desktop	64	0.078	3.736	1.635	97.919	45.307	101.244	46.257	101.649	46.867	90.865	43.195	42.7146359	-2.293431468	6.050640628	5	0.291
11	1268.1696	587.0893	1184	560	13.8732	TRUE	2422	0.4786	y	3372	1618	25	5146	3372	2	110	desktop	5.657	0.096	3.698	2.453	104.934	50.014	114.127	51.851	111.497	52.727	89.177	46.7	46.69515684	-3.039749406	12.81821046	3	0.43
12	808.5268	513.9643	698	438	52.3608	TRUE	1138	0.4786	y	3223	446	50	3136	3223	2	110	desktop	8	0.083	4.379	2.419	106.715	56.062	133.791	55.764	113.647	56.954	72.706	57.348	48.86446455	1.954542538	25.58744327	2	0.402
1	1186.6875	432.4821	1118	384	12.6671	TRUE	1089	0.4786	y	3387	1960	25	5323	3387	2	111	desktop	8	0.103	2.984	2.325	100.698	42.24	108.391	43.843	108.402	43.987	85.3	39.645	45.19781462	-4.275795965	12.9637435	3	0.357
2	1330.8482	302.9464	1272	279	21.0851	TRUE	2793	0.4786	y	3088	230	50	2869	3088	2	111	desktop	8	0.08	4.339	2.394	111.695	55.315	122.106	55.493	114.786	56.551	98.193	54.817	48.56579553	-0.162331933	10.21371486	2	0.316
3	977.7589	365.625	911	320	11.5729	TRUE	963	0.4786	y	2791	1908	75	5300	2791	2	111	desktop	90.51	0.083	3.61	1.994	104.984	45.752	119.59	49.773	104.035	48.053	91.327	40.182	45.12725727	3.963874947	9.428378028	1	0.253
4	931.7946	766.7679	859	717	12.4645	TRUE	1781	0.4786	y	5109	1544	50	5109	3864	1	111	desktop	64	0.072	4.019	1.927	102.018	49.512	106.708	50.874	108.947	50.358	90.4	48.058	45.32972296	-4.421492271	10.09328854	5	0.471
5	766.7411	229.8214	662	172	36.0207	TRUE	1533	0.4786	y	4946	2016	75	5367	4946	2	111	desktop	16	0.069	3.923	1.798	106.696	48.146	111.48	49.112	107.054	48.682	101.554	47.131	45.48041664	0.652446109	3.692298302	7	0.294
6	1280.7054	223.5536	1178	165	34.7971	TRUE	1298	0.4786	y	2869	230	50	2869	3088	1	111	desktop	90.51	0.082	3.742	1.953	94.842	46.869	111.192	53.032	92.794	47.549	80.54	40.766	40.85175753	5.392440373	9.828163152	1	0.487
7	1138.6339	896.3036	1059	860	4.7859	TRUE	10613	0.4786	y	5367	2016	75	5367	4946	1	111	desktop	22.627	0.081	2.103	1.079	92.21	26.462	110.762	26.823	88.578	27.216	77.29	26.768	39.54546551	7.254164195	9.985146972	8	0.333
8	935.9732	279.9643	880	241	19.083	TRUE	1274	0.4786	y	5323	1960	25	5323	3387	1	111	desktop	64	0.087	4.353	2.475	105.968	55.57	113.141	58.168	106.609	56.157	98.155	53.242	45.41300818	0.952967912	5.654542508	6	0.247
9	1098.9375	373.9821	1024	336	0.4862	TRUE	1087	0.4786	y	3864	1544	50	5109	3864	2	111	desktop	5.657	0.101	4.059	2.797	112.07	55.525	129.998	56.739	112.34	56.553	93.871	54.69	48.53053786	3.851808677	12.82310869	4	0.513
10	1038.3482	215.1964	915	155	53.4105	TRUE	1041	0.4786	y	5158	436	25	3101	5158	2	111	desktop	128	0.081	3.775	1.612	71.1	45.582	74.014	48.245	75.954	48.632	63.332	40.484	31.7649419	-3.395989384	7.250809798	5	0.155
11	1161.6161	568.2857	1064	543	25.7036	TRUE	1813	0.4786	y	5300	1908	75	5300	2791	1	111	desktop	128	0.077	4.018	1.76	111.066	49.121	118.806	50.485	111.91	49.89	102.483	47.818	47.55409943	0.909487753	6.198835196	6	0.402
12	1278.6161	470.0893	1229	448	29.6957	TRUE	904	0.4786	y	3101	436	25	3101	5158	1	111	desktop	5.657	0.078	4.402	2.172	108.953	55.161	126.258	52.997	113.549	56.352	87.051	58.362	48.35795713	0.565382909	16.52770612	2	0.19
1	910.9018	752.1429	859	716	23.138	TRUE	1149	0.4786	y	4047	2243	50	5467	4047	2	112	desktop	5.657	0.122	3.611	3.392	110.123	55.88	129.895	56.096	110.613	58.455	89.861	56.767	47.95437482	4.223515407	14.38635501	4	0.394
2	699.8839	862.875	631	816	11.1936	TRUE	1070	0.4786	y	4065	1069	25	4065	4961	1	112	desktop	5.657	0.125	3.443	3.332	110.744	54.732	130.57	55.637	111.384	56.972	90.277	54.353	48.24418317	4.120426904	14.55086425	4	0.344
3	1351.7411	319.6607	1273	287	6.1167	TRUE	1071	0.4786	y	5183	2136	75	5406	5183	2	112	desktop	45.255	0.075	3.197	1.589	99.597	39.762	104.716	40.383	103.381	40.922	90.694	38.394	43.52585112	-1.931293536	7.349300612	5	0.291
4	685.2589	317.5714	623	274	14.1137	TRUE	1528	0.4786	y	2795	73	25	2795	4068	1	112	desktop	64	0.081	3.939	1.902	104.213	48.59	117.453	53.717	103.37	48.961	91.815	43.852	44.74131577	3.543475964	8.561805479	1	0.325
5	1316.2232	906.75	749	821	494.5824	FALSE	2789	0.4786	y	4068	73	25	2795	4068	2	112	desktop	4	0.126	3.328	3.176	110.269	52.929	128.755	54.081	110.96	55.065	91.092	52.062	47.96332947	3.718231057	13.65589609	4	0.366
5	1291.1518	856.6071	749	821	467.1556	FALSE	3275	0.4786	y	4068	73	25	2795	4068	2	112	desktop	4	0.126	3.328	3.176	110.269	52.929	128.755	54.081	110.96	55.065	91.092	52.062	47.96332947	3.718231057	13.65589609	4	0.366
5	1291.1518	856.6071	749	821	467.1556	FALSE	4053	0.4786	y	4068	73	25	2795	4068	2	112	desktop	4	0.126	3.328	3.176	110.269	52.929	128.755	54.081	110.96	55.065	91.092	52.062	47.96332947	3.718231057	13.65589609	4	0.366
5	1366.3661	860.7857	749	821	542.3709	FALSE	4909	0.4786	y	4068	73	25	2795	4068	2	112	desktop	4	0.126	3.328	3.176	110.269	52.929	128.755	54.081	110.96	55.065	91.092	52.062	47.96332947	3.718231057	13.65589609	4	0.366
5	779.2768	848.25	749	821	45.8828	TRUE	7211	0.4786	y	4068	73	25	2795	4068	2	112	desktop	4	0.126	3.328	3.176	110.269	52.929	128.755	54.081	110.96	55.065	91.092	52.062	47.96332947	3.718231057	13.65589609	4	0.366
6	1209.6696	576.6429	497	391	654.6517	FALSE	2527	0.4786	y	4961	1069	25	4065	4961	2	112	desktop	32	0.077	4.125	2.392	112.079	53.115	117.249	54.304	112.598	53.72	106.391	51.834	47.71212349	0.599841263	4.083177023	7	0.414
6	1184.5982	591.2679	497	391	633.8533	FALSE	3496	0.4786	y	4961	1069	25	4065	4961	2	112	desktop	32	0.077	4.125	2.392	112.079	53.115	117.249	54.304	112.598	53.72	106.391	51.834	47.71212349	0.599841263	4.083177023	7	0.414
6	745.8482	758.4107	497	391	372.9132	FALSE	5261	0.4786	y	4961	1069	25	4065	4961	2	112	desktop	32	0.077	4.125	2.392	112.079	53.115	117.249	54.304	112.598	53.72	106.391	51.834	47.71212349	0.599841263	4.083177023	7	0.414
6	1610.8125	449.1964	497	391	1039.0186	FALSE	6723	0.4786	y	4961	1069	25	4065	4961	2	112	desktop	32	0.077	4.125	2.392	112.079	53.115	117.249	54.304	112.598	53.72	106.391	51.834	47.71212349	0.599841263	4.083177023	7	0.414
6	1702.7411	238.1786	497	391	1146.6462	FALSE	7497	0.4786	y	4961	1069	25	4065	4961	2	112	desktop	32	0.077	4.125	2.392	112.079	53.115	117.249	54.304	112.598	53.72	106.391	51.834	47.71212349	0.599841263	4.083177023	7	0.414
6	1057.1518	183.8571	497	391	543.3437	FALSE	8185	0.4786	y	4961	1069	25	4065	4961	2	112	desktop	32	0.077	4.125	2.392	112.079	53.115	117.249	54.304	112.598	53.72	106.391	51.834	47.71212349	0.599841263	4.083177023	7	0.414
6	474.2411	695.7321	497	391	284.552	FALSE	9655	0.4786	y	4961	1069	25	4065	4961	2	112	desktop	32	0.077	4.125	2.392	112.079	53.115	117.249	54.304	112.598	53.72	106.391	51.834	47.71212349	0.599841263	4.083177023	7	0.414
6	561.9911	434.5714	497	391	11.7064	TRUE	11101	0.4786	y	4961	1069	25	4065	4961	2	112	desktop	32	0.077	4.125	2.392	112.079	53.115	117.249	54.304	112.598	53.72	106.391	51.834	47.71212349	0.599841263	4.083177023	7	0.414
7	727.0446	672.75	645	635	7.0491	TRUE	1165	0.4786	y	3366	546	75	3366	5344	1	112	desktop	5.657	0.098	3.659	2.669	104.069	50.957	114.299	53.114	113.275	52.854	84.633	48.148	47.13084843	-4.70885177	16.08993957	3	0.426
8	1178.3304	465.9107	1082	414	25.742	TRUE	1244	0.4786	y	5467	2243	50	5467	4047	1	112	desktop	45.255	0.078	1.512	0.795	97.896	19.151	117.617	23.78	93.693	18.29	82.378	17.712	41.83129056	7.895150064	10.1796432	8	0.422
9	954.7768	825.2679	890	776	15.5883	TRUE	2044	0.4786	y	5344	546	75	3366	5344	2	112	desktop	90.51	0.09	3.852	2.321	113.609	49.95	120.109	51.995	114.265	50.427	106.454	48.182	48.44302709	0.774130552	5.129299099	6	0.322
10	603.7768	702	458	624	81.5451	TRUE	989	0.4786	y	5406	2136	75	5406	5183	1	112	desktop	45.255	0.077	2.703	1.33	101.716	33.697	121.224	34.808	98.558	34.562	85.368	33.731	43.62978455	6.978292138	10.9372168	8	0.198
11	862.8482	292.5	760	235	34.2859	TRUE	1144	0.4786	y	5467	224	50	2866	5467	2	112	desktop	45.255	0.078	1.512	0.795	97.896	19.151	117.617	23.78	93.693	18.29	82.378	17.712	41.83129056	7.895150064	10.1796432	8	0.144
12	877.4732	284.1429	770	230	36.4896	TRUE	1104	0.4786	y	2866	224	50	2866	5467	1	112	desktop	64	0.076	3.952	1.997	88.666	49.124	103.167	55.255	87.003	50.795	75.829	42.222	38.25229013	4.686390107	8.955774983	1	0.223
1	1134.4554	676.9286	1037	639	22.4594	TRUE	2083	0.4786	y	2982	314	50	2982	4934	1	113	desktop	16	0.076	4.456	2.446	99.594	56.73	116.639	55.036	108.065	57.558	74.078	60.626	45.62275914	-2.212539174	20.26024389	2	0.383
2	754.2054	536.9464	668	502	11.4926	TRUE	977	0.4786	y	5376	2032	25	5376	3428	1	113	desktop	32	0.084	2.024	1.144	90.937	25.991	111.542	25.323	86.972	27.197	74.296	27.133	39.11438935	8.122415928	11.23707104	8	0.327
3	1023.7232	522.3214	812	796	339.8902	FALSE	2534	0.4786	y	5232	1749	75	5232	3160	1	113	desktop	90.51	0.082	3.861	1.871	93.12	47.719	99.531	50.169	93.667	48.341	86.161	45.376	40.08718346	0.89146114	5.144992109	6	0.329
3	906.7232	848.25	812	796	24.6286	TRUE	9314	0.4786	y	5232	1749	75	5232	3160	1	113	desktop	90.51	0.082	3.861	1.871	93.12	47.719	99.531	50.169	93.667	48.341	86.161	45.376	40.08718346	0.89146114	5.144992109	6	0.329
4	816.8839	804.375	757	777	18.1937	TRUE	833	0.4786	y	3160	1749	75	5232	3160	2	113	desktop	11.314	0.078	4.39	2.289	110.266	55.509	128.528	53.9	115.023	56.176	87.247	58.078	48.99456975	0.709102964	17.31390449	2	0.33
5	1320.4018	543.2143	1235	533	29.2012	TRUE	4557	0.4786	y	5317	2025	75	5370	5317	2	113	desktop	128	0.081	3.953	1.69	108.479	47.985	114.391	49.97	109.32	48.601	101.726	46.125	46.39641249	0.515064505	4.940166475	6	0.143
6	1140.7232	549.4821	1089	491	31.3378	TRUE	1065	0.4786	y	4934	314	50	2982	4934	2	113	desktop	11.314	0.076	4.202	2.029	111.36	52.031	117.014	52.725	111.839	52.641	105.228	51.297	47.44395088	0.733845565	4.386660724	7	0.231
7	722.8661	338.4643	652	299	4.5769	TRUE	2159	0.4786	y	3088	419	50	3088	5403	1	113	desktop	8	0.08	4.339	2.394	111.695	55.315	122.106	55.493	114.786	56.551	98.193	54.817	48.56579553	-0.162331933	10.21371486	2	0.374
8	789.7232	419.9464	844	836	471.6178	FALSE	1193	0.4786	y	5379	529	25	3249	5379	2	113	desktop	22.627	0.077	2.016	0.92	91.898	24.867	113.216	25.838	87.882	25.506	74.595	24.957	39.56056142	8.346197147	11.69990417	8	0.368
8	919.2589	871.2321	844	836	2.2826	TRUE	4813	0.4786	y	5379	529	25	3249	5379	2	113	desktop	22.627	0.077	2.016	0.92	91.898	24.867	113.216	25.838	87.882	25.506	74.595	24.957	39.56056142	8.346197147	11.69990417	8	0.368
9	1092.6696	401.1429	1036	346	25.4415	TRUE	1211	0.4786	y	3428	2032	25	5376	3428	2	113	desktop	8	0.095	2.806	1.899	95.98	37.901	102.902	38.839	104.066	39.545	80.972	36.187	43.3384085	-4.773883054	12.89871017	3	0.467
10	658.0982	465.9107	564	398	35.9104	TRUE	1144	0.4786	y	3249	529	25	3249	5379	1	113	desktop	11.314	0.082	4.338	2.434	110.917	55.368	127.155	55.934	114.87	55.884	90.727	54.902	48.89245418	0.717454289	15.12379537	2	0.285
11	1169.9732	752.1429	1107	717	12.2556	TRUE	1152	0.4786	y	5403	419	50	3088	5403	2	113	desktop	32	0.077	2.387	1.199	101.092	29.964	122.282	31.815	97.163	30.696	83.831	29.701	43.32413134	8.034174194	11.45558799	8	0.337
12	984.0268	915.1071	922	851	29.6014	TRUE	1203	0.4786	y	5370	2025	75	5370	5317	1	113	desktop	22.627	0.087	1.769	0.966	90.772	22.522	109.104	22.874	87.265	23.287	75.946	22.762	38.9651966	7.126428557	9.974559801	8	0.25
1	933.8839	620.5179	711	628	154.5738	FALSE	1256	0.4786	y	5450	2202	75	5450	5388	1	114	desktop	45.255	0.077	1.822	0.889	93.191	22.713	115.079	28.336	88.464	21.704	76.03	21.207	39.96332718	9.013628139	11.41095533	8	0.321
1	825.2411	651.8571	711	628	41.545	TRUE	2110	0.4786	y	5450	2202	75	5450	5388	1	114	desktop	45.255	0.077	1.822	0.889	93.191	22.713	115.079	28.336	88.464	21.704	76.03	21.207	39.96332718	9.013628139	11.41095533	8	0.321
2	641.3839	614.25	579	562	19.4095	TRUE	888	0.4786	y	3431	2030	50	5373	3431	2	114	desktop	11.314	0.095	3.185	2.202	98.639	43.244	105.881	44.578	106.485	45.106	83.55	41.017	44.37371851	-4.502971604	12.8311418	3	0.372
3	1023.7232	635.1429	936	581	20.9491	TRUE	1367	0.4786	y	4065	819	75	3832	4065	2	114	desktop	5.657	0.125	3.443	3.332	110.744	54.732	130.57	55.637	111.384	56.972	90.277	54.353	48.24418317	4.120426904	14.55086425	4	0.445
4	704.0625	365.625	1090	871	712.1634	FALSE	4234	0.4786	y	5093	1484	50	5093	4071	1	114	desktop	45.255	0.08	3.942	2.248	106.555	50.341	113.285	51.677	112.782	52.183	93.6	47.861	47.0955429	-3.393555074	10.75009331	5	0.439
4	685.2589	396.9643	1090	871	701.299	FALSE	5225	0.4786	y	5093	1484	50	5093	4071	1	114	desktop	45.255	0.08	3.942	2.248	106.555	50.341	113.285	51.677	112.782	52.183	93.6	47.861	47.0955429	-3.393555074	10.75009331	5	0.439
4	685.2589	396.9643	1090	871	701.299	FALSE	6309	0.4786	y	5093	1484	50	5093	4071	1	114	desktop	45.255	0.08	3.942	2.248	106.555	50.341	113.285	51.677	112.782	52.183	93.6	47.861	47.0955429	-3.393555074	10.75009331	5	0.439
4	1184.5982	936	1090	871	33.7689	TRUE	7131	0.4786	y	5093	1484	50	5093	4071	1	114	desktop	45.255	0.08	3.942	2.248	106.555	50.341	113.285	51.677	112.782	52.183	93.6	47.861	47.0955429	-3.393555074	10.75009331	5	0.439
5	668.5446	616.3393	582	577	11.6902	TRUE	1004	0.4786	y	5373	2030	50	5373	3431	1	114	desktop	22.627	0.083	1.789	0.979	90.588	22.839	109.397	23.608	86.761	23.589	75.605	22.756	38.84834647	7.508809825	10.02635238	8	0.311
6	1138.6339	194.3036	1096	137	37.944	TRUE	1198	0.4786	y	4071	1484	50	5093	4071	2	114	desktop	4	0.135	3.287	3.417	111.118	54.589	131.232	55.999	111.799	57.11	90.323	53.433	48.42618031	4.16610799	14.78442595	4	0.557
7	1295.3304	177.5893	1174	683	544.884	FALSE	3676	0.4786	y	2776	2044	25	5379	2776	2	114	desktop	64	0.076	3.981	2.063	107.95	49.807	122.64	54.638	106.862	50.685	94.348	44.645	46.29271948	4.057692514	9.305387371	1	0.325
7	1251.4554	741.6964	1174	683	21.3382	TRUE	8940	0.4786	y	2776	2044	25	5379	2776	2	114	desktop	64	0.076	3.981	2.063	107.95	49.807	122.64	54.638	106.862	50.685	94.348	44.645	46.29271948	4.057692514	9.305387371	1	0.325
8	965.2232	992.4107	863	924	41.1895	TRUE	1637	0.4786	y	3443	658	25	3443	5096	1	114	desktop	8	0.098	3.152	2.259	101.521	43.415	111.33	44.822	108.837	44.571	84.397	41.868	45.56568212	-3.439141362	14.04623404	3	0.428
9	1059.2411	361.4464	986	312	12.0752	TRUE	1546	0.4786	y	5388	2202	75	5450	5388	2	114	desktop	32	0.093	1.902	1.194	95.081	25.075	116.331	26.454	90.567	25.635	78.345	24.94	40.73479198	8.623161245	11.08755415	8	0.172
10	121.1518	516.0536	842	418	798.1486	FALSE	4566	0.4786	y	3832	819	75	3832	4065	1	114	desktop	5.657	0.09	4.271	2.427	108.569	55.207	127.933	58.278	108.284	57.207	89.489	53.199	47.10441847	4.698499329	13.40348222	4	0.403
10	1082.2232	104.4643	842	418	387.9752	FALSE	6868	0.4786	y	3832	819	75	3832	4065	1	114	desktop	5.657	0.09	4.271	2.427	108.569	55.207	127.933	58.278	108.284	57.207	89.489	53.199	47.10441847	4.698499329	13.40348222	4	0.403
10	1046.7054	240.2679	842	418	251.2934	FALSE	7898	0.4786	y	3832	819	75	3832	4065	1	114	desktop	5.657	0.09	4.271	2.427	108.569	55.207	127.933	58.278	108.284	57.207	89.489	53.199	47.10441847	4.698499329	13.40348222	4	0.403
10	1090.5804	541.125	842	418	193.5505	FALSE	9764	0.4786	y	3832	819	75	3832	4065	1	114	desktop	5.657	0.09	4.271	2.427	108.569	55.207	127.933	58.278	108.284	57.207	89.489	53.199	47.10441847	4.698499329	13.40348222	4	0.403
10	1667.2232	252.8036	842	418	777.1234	FALSE	12057	0.4786	y	3832	819	75	3832	4065	1	114	desktop	5.657	0.09	4.271	2.427	108.569	55.207	127.933	58.278	108.284	57.207	89.489	53.199	47.10441847	4.698499329	13.40348222	4	0.403
10	488.8661	334.2857	842	418	444.9624	FALSE	13800	0.4786	y	3832	819	75	3832	4065	1	114	desktop	5.657	0.09	4.271	2.427	108.569	55.207	127.933	58.278	108.284	57.207	89.489	53.199	47.10441847	4.698499329	13.40348222	4	0.403
10	NA	NA	842	418	NA	FALSE	NA	0.4786	y	3832	819	75	3832	4065	1	114	desktop	5.657	0.09	4.271	2.427	108.569	55.207	127.933	58.278	108.284	57.207	89.489	53.199	47.10441847	4.698499329	13.40348222	4	0.403
11	754.2054	311.3036	648	257	35.442	TRUE	1433	0.4786	y	5379	2044	25	5379	2776	1	114	desktop	22.627	0.077	2.016	0.92	91.898	24.867	113.216	25.838	87.882	25.506	74.595	24.957	39.56056142	8.346197147	11.69990417	8	0.375
12	823.1518	160.875	727	110	25.0258	TRUE	1200	0.4786	y	5096	658	25	3443	5096	2	114	desktop	64	0.08	3.927	2.105	102.653	49.462	109.386	50.564	108.577	52.015	89.997	46.53	45.44358674	-3.175954363	10.5269031	5	0.314
1	963.1339	639.3214	923	602	34.8665	TRUE	904	0.4786	y	3508	2129	50	5406	3508	2	115	desktop	8	0.098	3.425	2.442	101.962	47.039	111.404	44.88	110.493	52.755	83.989	44.662	46.04837593	-4.42956116	14.94960685	3	0.525
2	1226.3839	436.6607	1196	364	56.8055	TRUE	3918	0.4786	y	5400	2114	50	5400	5379	1	115	desktop	32	0.073	2.541	1.208	99.758	31.508	121.838	31.986	96.307	32.835	81.13	32.16	42.97988511	7.963218106	12.60014599	8	0.406
3	1088.4911	547.3929	1004	510	9.4917	TRUE	868	0.4786	y	2833	726	75	3488	2833	2	115	desktop	45.255	0.071	4.346	1.804	89.006	52.392	105.461	61.005	88.177	53.31	73.379	44.073	38.77086303	4.587996244	11.22220534	1	0.293
4	597.5089	685.2857	744	116	576.068	FALSE	1793	0.4786	y	3841	337	25	2993	3841	2	115	desktop	5.657	0.097	4.13	2.674	111.527	55.195	134.083	58.602	111.455	57.621	89.042	53.056	48.59381566	5.398027428	15.81200978	4	0.451
4	1149.0804	478.4464	744	116	463.1881	FALSE	2951	0.4786	y	3841	337	25	2993	3841	2	115	desktop	5.657	0.097	4.13	2.674	111.527	55.195	134.083	58.602	111.455	57.621	89.042	53.056	48.59381566	5.398027428	15.81200978	4	0.451
4	1151.1696	451.2857	744	116	446.1087	FALSE	4093	0.4786	y	3841	337	25	2993	3841	2	115	desktop	5.657	0.097	4.13	2.674	111.527	55.195	134.083	58.602	111.455	57.621	89.042	53.056	48.59381566	5.398027428	15.81200978	4	0.451
4	1414.4196	747.9643	744	116	841.3753	FALSE	5437	0.4786	y	3841	337	25	2993	3841	2	115	desktop	5.657	0.097	4.13	2.674	111.527	55.195	134.083	58.602	111.455	57.621	89.042	53.056	48.59381566	5.398027428	15.81200978	4	0.451
4	1401.8839	743.7857	744	116	829.5727	FALSE	6991	0.4786	y	3841	337	25	2993	3841	2	115	desktop	5.657	0.097	4.13	2.674	111.527	55.195	134.083	58.602	111.455	57.621	89.042	53.056	48.59381566	5.398027428	15.81200978	4	0.451
4	1754.9732	117	744	116	936.6846	FALSE	10529	0.4786	y	3841	337	25	2993	3841	2	115	desktop	5.657	0.097	4.13	2.674	111.527	55.195	134.083	58.602	111.455	57.621	89.042	53.056	48.59381566	5.398027428	15.81200978	4	0.451
4	NA	NA	744	116	NA	FALSE	NA	0.4786	y	3841	337	25	2993	3841	2	115	desktop	5.657	0.097	4.13	2.674	111.527	55.195	134.083	58.602	111.455	57.621	89.042	53.056	48.59381566	5.398027428	15.81200978	4	0.451
5	990.2946	156.6964	911	125	7.2198	TRUE	11193	0.4786	y	2767	10	25	2767	3867	1	115	desktop	64	0.087	3.461	2.054	105.166	44.623	119.628	49.116	103.698	44.585	92.171	40.858	45.05710899	4.316203086	8.824197689	1	0.366
6	1278.6161	570.375	1218	573	42.6253	TRUE	3305	0.4786	y	5021	1317	75	5021	2800	1	115	desktop	45.255	0.075	3.878	2.02	108.251	48.655	113.5	49.787	108.414	49.179	102.838	47.463	46.08669244	0.898696903	3.81944476	7	0.28
7	777.1875	919.2857	698	868	14.4077	TRUE	2358	0.4786	y	2993	337	25	2993	3841	1	115	desktop	8	0.074	4.384	2.185	114.671	54.69	119.587	53.194	115.397	55.233	109.029	56.162	48.78581902	0.383824348	4.09013458	2	0.34
8	1090.5804	846.1607	1014	857	48.3651	TRUE	12617	0.4786	y	3867	10	25	2767	3867	2	115	desktop	5.657	0.1	4.106	2.789	112.082	55.747	128.999	56.668	112.336	56.836	94.91	55.26	48.45449438	3.593421219	12.09037485	4	0.546
9	1151.1696	275.7857	1070	217	22.1618	TRUE	1129	0.4786	y	2800	1317	75	5021	2800	2	115	desktop	90.51	0.078	4.192	1.914	104.14	51.17	118.748	56.901	102.842	51.548	90.83	45.832	44.69694736	4.237017584	9.109102846	1	0.216
10	902.5446	449.1964	827	412	0.6235	TRUE	912	0.4786	y	5406	2129	50	5406	3508	1	115	desktop	45.255	0.077	2.703	1.33	101.716	33.697	121.224	34.808	98.558	34.562	85.368	33.731	43.62978455	6.978292138	10.9372168	8	0.251
11	1101.0268	267.4286	1023	191	39.0461	TRUE	1437	0.4786	y	5379	2114	50	5400	5379	2	115	desktop	22.627	0.077	2.016	0.92	91.898	24.867	113.216	25.838	87.882	25.506	74.595	24.957	39.56056142	8.346197147	11.69990417	8	0.343
12	1007.0089	691.5536	910	618	42.2404	TRUE	2886	0.4786	y	3488	726	75	3488	2833	1	115	desktop	8	0.093	3.401	2.258	100.162	45.855	111.305	47.044	108.96	49.298	80.221	42.583	45.51173317	-4.166515858	16.43455091	3	0.469
1	758.3839	562.0179	680	531	7.3123	TRUE	778	0.4786	y	5097	1501	25	5097	2952	1	116	desktop	22.627	0.074	4.117	2.205	108.322	51.888	116.298	53.126	112.343	53.741	96.325	49.509	47.29867419	-1.439638698	9.460513443	5	0.24
2	752.1161	434.5714	932	722	412.9702	FALSE	1357	0.4786	y	3390	578	50	3390	5000	1	116	desktop	5.657	0.099	3.349	2.405	103.297	46.395	110.707	45.392	113.558	51.531	85.627	43.14	46.92418982	-6.220999574	15.17515702	3	0.411
2	1019.5446	800.1964	932	722	42.586	TRUE	2659	0.4786	y	3390	578	50	3390	5000	1	116	desktop	5.657	0.099	3.349	2.405	103.297	46.395	110.707	45.392	113.558	51.531	85.627	43.14	46.92418982	-6.220999574	15.17515702	3	0.411
3	764.6518	666.4821	694	603	26.3435	TRUE	4658	0.4786	y	5170	1686	75	5170	2762	1	116	desktop	90.51	0.083	3.643	1.682	88.51	44.589	91.198	45.909	92.553	46.031	81.779	42.235	38.88212129	-2.713597276	6.015546341	5	0.349
4	1165.7946	626.7857	1066	602	27.8644	TRUE	1731	0.4786	y	2952	1501	25	5097	2952	2	116	desktop	8	0.074	4.626	2.246	103.696	57.658	124.302	53.802	114.246	58.154	72.54	64.994	48.09997718	-2.601882659	24.51342715	2	0.342
5	1117.7411	727.0714	1078	688	35.2939	TRUE	1314	0.4786	y	3249	514	25	3249	3508	1	116	desktop	11.314	0.082	4.338	2.434	110.917	55.368	127.155	55.934	114.87	55.884	90.727	54.902	48.89245418	0.717454289	15.12379537	2	0.443
6	764.6518	516.0536	662	471	28.6649	TRUE	892	0.4786	y	5000	578	50	3390	5000	2	116	desktop	32	0.07	3.306	1.517	101.475	40.65	107.692	41.928	102.014	41.118	94.717	39.298	43.5007147	0.830688959	4.921208813	7	0.313
7	766.7411	505.6071	760	495	73.3656	TRUE	884	0.4786	y	5338	662	50	3443	5338	2	116	desktop	64	0.086	3.94	2.11	109.329	49.777	115.699	52.225	110.004	50.344	102.285	47.615	46.72460702	0.740842648	5.092521829	6	0.436
8	601.6875	411.5893	500	362	29.298	TRUE	1038	0.4786	y	3841	1542	75	5109	3841	2	116	desktop	5.657	0.097	4.13	2.674	111.527	55.195	134.083	58.602	111.455	57.621	89.042	53.056	48.59381566	5.398027428	15.81200978	4	0.367
9	750.0268	401.1429	1287	580	649.0929	FALSE	1530	0.4786	y	5109	1542	75	5109	3841	1	116	desktop	64	0.072	4.019	1.927	102.018	49.512	106.708	50.874	108.947	50.358	90.4	48.058	45.32972296	-4.421492271	10.09328854	5	0.25
9	1343.3839	607.9821	1287	580	20.9081	TRUE	2632	0.4786	y	5109	1542	75	5109	3841	1	116	desktop	64	0.072	4.019	1.927	102.018	49.512	106.708	50.874	108.947	50.358	90.4	48.058	45.32972296	-4.421492271	10.09328854	5	0.25
10	1138.6339	564.1071	815	398	279.9261	FALSE	828	0.4786	y	3443	662	50	3443	5338	1	116	desktop	8	0.098	3.152	2.259	101.521	43.415	111.33	44.822	108.837	44.571	84.397	41.868	45.56568212	-3.439141362	14.04623404	3	0.388
10	923.4375	434.5714	815	398	33.4504	TRUE	3928	0.4786	y	3443	662	50	3443	5338	1	116	desktop	8	0.098	3.152	2.259	101.521	43.415	111.33	44.822	108.837	44.571	84.397	41.868	45.56568212	-3.439141362	14.04623404	3	0.388
11	1182.5089	722.8929	1102	660	25.9836	TRUE	1284	0.4786	y	3508	514	25	3249	3508	2	116	desktop	8	0.098	3.425	2.442	101.962	47.039	111.404	44.88	110.493	52.755	83.989	44.662	46.04837593	-4.42956116	14.94960685	3	0.342
12	944.3304	355.1786	870	287	30.6859	TRUE	2131	0.4786	y	2762	1686	75	5170	2762	2	116	desktop	64	0.084	3.704	2.087	105.054	47.141	119.332	52.109	104.025	47.299	91.805	42.734	45.11046731	3.939244208	9.11461778	1	0.359
1	NA	NA	561	468	NA	FALSE	NA	0.1932	n	4074	560	50	3378	4074	2	117	mobile	5.657	0.113	3.756	3.035	110.913	54.804	129.512	56.523	111.419	56.883	91.806	53.624	48.18151564	3.875845105	13.54840658	4	0.524
2	400.885	926.6814	1198	616	913.8997	FALSE	2112	0.1932	n	3467	2255	50	5472	3467	2	117	mobile	8	0.087	4.045	2.248	102.418	51.858	110.376	54.616	112.219	57.062	84.658	45.343	46.48059461	-5.747600115	15.1326328	3	0.412
2	1337.9204	652.3009	1198	616	64.9314	FALSE	3262	0.1932	n	3467	2255	50	5472	3467	2	117	mobile	8	0.087	4.045	2.248	102.418	51.858	110.376	54.616	112.219	57.062	84.658	45.343	46.48059461	-5.747600115	15.1326328	3	0.412
2	1296.5044	704.0708	1198	616	55.7661	FALSE	4611	0.1932	n	3467	2255	50	5472	3467	2	117	mobile	8	0.087	4.045	2.248	102.418	51.858	110.376	54.616	112.219	57.062	84.658	45.343	46.48059461	-5.747600115	15.1326328	3	0.412
2	1317.2124	673.0088	1198	616	48.3253	FALSE	6828	0.1932	n	3467	2255	50	5472	3467	2	117	mobile	8	0.087	4.045	2.248	102.418	51.858	110.376	54.616	112.219	57.062	84.658	45.343	46.48059461	-5.747600115	15.1326328	3	0.412
2	1337.9204	719.6018	1198	616	92.6504	FALSE	7561	0.1932	n	3467	2255	50	5472	3467	2	117	mobile	8	0.087	4.045	2.248	102.418	51.858	110.376	54.616	112.219	57.062	84.658	45.343	46.48059461	-5.747600115	15.1326328	3	0.412
2	1301.6814	667.8319	1198	616	32.0628	TRUE	9265	0.1932	n	3467	2255	50	5472	3467	2	117	mobile	8	0.087	4.045	2.248	102.418	51.858	110.376	54.616	112.219	57.062	84.658	45.343	46.48059461	-5.747600115	15.1326328	3	0.412
3	892.6991	196.7257	785	152	33.4879	TRUE	3059	0.1932	n	5433	2140	25	5433	2849	1	117	mobile	32	0.075	1.728	0.795	99.141	21.372	116.306	24.087	95.401	21.167	85.717	20.546	42.24440768	6.826427913	8.709083027	8	0.252
4	431.9469	657.4779	1038	766	696.5312	FALSE	13546	0.1932	n	4077	1092	75	4077	3876	1	117	mobile	5.657	0.124	3.531	3.469	111.296	55.649	129.869	56.597	111.777	57.651	92.24	55.375	48.32568383	3.882027814	13.49763753	4	0.349
4	NA	NA	1038	766	NA	FALSE	NA	0.1932	n	4077	1092	75	4077	3876	1	117	mobile	5.657	0.124	3.531	3.469	111.296	55.649	129.869	56.597	111.777	57.651	92.24	55.375	48.32568383	3.882027814	13.49763753	4	0.349
5	675.2655	393.4513	603	339	17.1705	TRUE	3230	0.1932	n	3378	560	50	3378	4074	1	117	mobile	5.657	0.096	3.592	2.459	103.847	49.048	110.24	48.677	116.405	54.86	84.895	44.507	47.71239186	-8.147384428	16.67006856	3	0.495
6	535.4867	217.4336	523	464	290.8636	FALSE	9341	0.1932	n	2849	2140	25	5433	2849	2	117	mobile	90.51	0.079	3.804	1.847	103.795	46.972	116.367	53.743	102.452	47.092	92.567	40.657	44.39464979	3.761142247	7.604417243	1	0.223
6	613.1416	191.5487	523	464	310.321	FALSE	12038	0.1932	n	2849	2140	25	5433	2849	2	117	mobile	90.51	0.079	3.804	1.847	103.795	46.972	116.367	53.743	102.452	47.092	92.567	40.657	44.39464979	3.761142247	7.604417243	1	0.223
6	NA	NA	523	464	NA	FALSE	NA	0.1932	n	2849	2140	25	5433	2849	2	117	mobile	90.51	0.079	3.804	1.847	103.795	46.972	116.367	53.743	102.452	47.092	92.567	40.657	44.39464979	3.761142247	7.604417243	1	0.223
7	426.7699	543.5841	582	534	231.9163	FALSE	1810	0.1932	n	3876	1092	75	4077	3876	2	117	mobile	5.657	0.1	4.11	2.881	112.191	56.29	129.463	57.724	112.402	57.394	94.71	55.269	48.51384123	3.71850573	12.29770887	4	0.324
7	530.3097	357.2124	582	534	248.9369	FALSE	3389	0.1932	n	3876	1092	75	4077	3876	2	117	mobile	5.657	0.1	4.11	2.881	112.191	56.29	129.463	57.724	112.402	57.394	94.71	55.269	48.51384123	3.71850573	12.29770887	4	0.324
7	473.3628	320.9735	582	534	310.6222	FALSE	5935	0.1932	n	3876	1092	75	4077	3876	2	117	mobile	5.657	0.1	4.11	2.881	112.191	56.29	129.463	57.724	112.402	57.394	94.71	55.269	48.51384123	3.71850573	12.29770887	4	0.324
7	1306.8584	574.646	582	534	649.866	FALSE	13118	0.1932	n	3876	1092	75	4077	3876	2	117	mobile	5.657	0.1	4.11	2.881	112.191	56.29	129.463	57.724	112.402	57.394	94.71	55.269	48.51384123	3.71850573	12.29770887	4	0.324
7	NA	NA	582	534	NA	FALSE	NA	0.1932	n	3876	1092	75	4077	3876	2	117	mobile	5.657	0.1	4.11	2.881	112.191	56.29	129.463	57.724	112.402	57.394	94.71	55.269	48.51384123	3.71850573	12.29770887	4	0.324
8	NA	NA	751	516	NA	FALSE	NA	0.1932	n	5186	1437	75	5077	5186	2	117	mobile	32	0.075	3.914	1.875	106.423	48.262	113.002	49.582	110.023	49.375	96.244	46.305	46.33413569	-1.448150831	8.105395397	5	0.287
9	1353.4513	559.115	1218	514	60.9291	FALSE	2371	0.1932	n	5472	2255	50	5472	3467	1	117	mobile	45.255	0.076	1.501	0.657	95.733	18.401	115.561	22.424	91.498	17.662	80.141	17.477	40.94852704	7.995036341	10.27635101	8	0.281
9	1348.2743	590.177	1218	514	67.4623	FALSE	4396	0.1932	n	5472	2255	50	5472	3467	1	117	mobile	45.255	0.076	1.501	0.657	95.733	18.401	115.561	22.424	91.498	17.662	80.141	17.477	40.94852704	7.995036341	10.27635101	8	0.281
9	1337.9204	564.292	1218	514	46.7063	FALSE	6533	0.1932	n	5472	2255	50	5472	3467	1	117	mobile	45.255	0.076	1.501	0.657	95.733	18.401	115.561	22.424	91.498	17.662	80.141	17.477	40.94852704	7.995036341	10.27635101	8	0.281
9	1291.3274	590.177	1218	514	38.7131	TRUE	8969	0.1932	n	5472	2255	50	5472	3467	1	117	mobile	45.255	0.076	1.501	0.657	95.733	18.401	115.561	22.424	91.498	17.662	80.141	17.477	40.94852704	7.995036341	10.27635101	8	0.281
10	1229.2035	895.6195	1061	847	93.8645	FALSE	5119	0.1932	n	4967	1228	25	4967	5226	1	117	mobile	22.627	0.081	4.109	2.436	111.791	53.368	118.33	54.331	112.581	54.129	104.462	52.209	47.75299942	0.68371965	5.301342174	7	0.484
10	1177.4336	921.5044	1061	847	55.5524	FALSE	5552	0.1932	n	4967	1228	25	4967	5226	1	117	mobile	22.627	0.081	4.109	2.436	111.791	53.368	118.33	54.331	112.581	54.129	104.462	52.209	47.75299942	0.68371965	5.301342174	7	0.484
10	1187.7876	905.9735	1061	847	56.0631	FALSE	6473	0.1932	n	4967	1228	25	4967	5226	1	117	mobile	22.627	0.081	4.109	2.436	111.791	53.368	118.33	54.331	112.581	54.129	104.462	52.209	47.75299942	0.68371965	5.301342174	7	0.484
10	1167.0796	885.2655	1061	847	31.0891	TRUE	7116	0.1932	n	4967	1228	25	4967	5226	1	117	mobile	22.627	0.081	4.109	2.436	111.791	53.368	118.33	54.331	112.581	54.129	104.462	52.209	47.75299942	0.68371965	5.301342174	7	0.484
11	1115.3097	585	1014	541	27.1008	TRUE	8724	0.1932	n	5077	1437	75	5077	5186	1	117	mobile	64	0.076	2.861	1.152	77.161	34.345	80.812	36.917	82.609	36.726	68.062	29.991	34.57163069	-3.657121302	8.301705108	5	0.382
12	NA	NA	1177	756	NA	FALSE	NA	0.1932	n	5226	1228	25	4967	5226	2	117	mobile	45.255	0.091	4.206	2.687	112.294	55.293	118.53	56.708	112.836	55.732	105.515	54.188	47.87110411	0.807229211	4.847372618	6	0.23
1	984.0268	804.375	873	729	52.2728	TRUE	991	0.4786	y	4071	186	75	2845	4071	2	119	desktop	4	0.135	3.287	3.417	111.118	54.589	131.232	55.999	111.799	57.11	90.323	53.433	48.42618031	4.16610799	14.78442595	4	0.4
2	935.9732	839.8929	863	814	11.7828	TRUE	1202	0.4786	y	2860	211	25	2860	5063	1	119	desktop	64	0.079	3.936	2.043	94.56	49.246	106.546	55.48	92.516	49.462	84.618	43.455	40.39685979	4.249044516	6.625293834	1	0.214
3	1142.8125	424.125	626	677	528.6927	FALSE	2370	0.4786	y	5063	211	25	2860	5063	2	119	desktop	16	0.075	4.226	2.124	110.232	52.952	116.234	53.808	110.57	53.691	103.891	51.881	46.97680251	0.918710012	4.502725695	7	0.411
3	722.8661	683.1964	626	677	38.1843	TRUE	5154	0.4786	y	5063	211	25	2860	5063	2	119	desktop	16	0.075	4.226	2.124	110.232	52.952	116.234	53.808	110.57	53.691	103.891	51.881	46.97680251	0.918710012	4.502725695	7	0.411
4	1280.7054	900.4821	1158	851	49.1871	TRUE	2187	0.4786	y	5467	1751	50	5232	5467	2	119	desktop	45.255	0.078	1.512	0.795	97.896	19.151	117.617	23.78	93.693	18.29	82.378	17.712	41.83129056	7.895150064	10.1796432	8	0.334
5	1378.9018	816.9107	747	732	558.9163	FALSE	1813	0.4786	y	3437	2005	25	5344	3437	2	119	desktop	8	0.102	3.042	2.306	99.796	42.567	104.684	42.313	108.74	46.256	85.965	39.817	44.99400619	-5.900769369	12.23771239	3	0.438
5	1136.5446	879.5893	747	732	333.2536	FALSE	9059	0.4786	y	3437	2005	25	5344	3437	2	119	desktop	8	0.102	3.042	2.306	99.796	42.567	104.684	42.313	108.74	46.256	85.965	39.817	44.99400619	-5.900769369	12.23771239	3	0.438
5	766.7411	777.2143	747	732	55.7948	TRUE	11522	0.4786	y	3437	2005	25	5344	3437	2	119	desktop	8	0.102	3.042	2.306	99.796	42.567	104.684	42.313	108.74	46.256	85.965	39.817	44.99400619	-5.900769369	12.23771239	3	0.438
6	NA	NA	882	518	NA	FALSE	NA	0.4786	y	5261	1815	75	5261	2863	1	119	desktop	90.51	0.089	4.557	2.445	112.364	57.421	119.961	59.178	113	57.959	104.132	56.075	48.01075839	1.032506465	5.885867478	6	0.29
7	890.0089	950.625	774	946	52.5595	TRUE	1756	0.4786	y	5394	2075	50	5388	5394	2	119	desktop	22.627	0.091	1.72	1.002	90.817	22.233	110.325	23.336	86.514	22.825	75.611	22.243	38.8824754	8.064192579	10.08565907	8	0.416
8	996.5625	292.5	936	239	21.5509	TRUE	1608	0.4786	y	5344	2005	25	5344	3437	1	119	desktop	90.51	0.09	3.852	2.321	113.609	49.95	120.109	51.995	114.265	50.427	106.454	48.182	48.44302709	0.774130552	5.129299099	6	0.24
9	881.6518	361.4464	796	293	32.7283	TRUE	849	0.4786	y	2845	186	75	2845	4071	1	119	desktop	90.51	0.071	4.367	1.426	83.672	51.244	101.232	60.841	82.875	52.367	66.909	41.861	36.6535014	4.981498581	12.21690792	1	0.124
10	536.9196	747.9643	490	703	29.0555	TRUE	3816	0.4786	y	5232	1751	50	5232	5467	1	119	desktop	90.51	0.082	3.861	1.871	93.12	47.719	99.531	50.169	93.667	48.341	86.161	45.376	40.08718346	0.89146114	5.144992109	6	0.393
11	1587.8304	543.2143	1336	582	192.5837	FALSE	10877	0.4786	y	5388	2075	50	5388	5394	1	119	desktop	32	0.093	1.902	1.194	95.081	25.075	116.331	26.454	90.567	25.635	78.345	24.94	40.73479198	8.623161245	11.08755415	8	0.414
[truncated: 66,172 more rows]
