# Supplementary material for: Varying benefits of generalist and specialist camouflage in two versus four background environments
Source: Behav Ecol. 2023 Mar 26;34(3):426–36. doi: 10.1093/beheco/arac114 (PMC10183209; doi:10.1093/beheco/arac114)
Supplement: arac114_suppl_Supplementary_Materials [file arac114_suppl_supplementary_materials.zip › full_data_Expt2.csv]

Subject	TrialNo	xClick	yClick	xCoord	yCoord	Dist	Hit	Time	ScreenScale	PlayedBefore	BackgroundType	BackgroundNumber	BackgroundImage	moth_exemplar	moth_background_letters	moth_background_1	moth_background_2	moth_background_3	moth_background_4	ParticipantNum	Device	Condition	background_exemplar	xCoordCentre	yCoordCentre	DistFromCentre
8	1	1369 5624	270 9605	1291	232	3.8502	1	7920	0.8009	y	Bark	17	3063.jpg	48	C	2821	NA	NA	NA	1	desktop	S	3063	1366	269.5	487.85884228944747
8	2	194 5678	392 0811	154	352	34.5288	1	3449	0.8009	y	Leaves	10	2795.jpg	100	ABCD	2976	3437	2803	5119	1	desktop	G2	2795	229	389.5	746.3318631815206
8	3	521 7182	274 7065	416	230	31.5523	1	1313	0.8009	y	Bark	21	3094.jpg	173	ABCD	3025	3404	2849	5097	1	desktop	G2	3094	491	267.5	542.4179661478776
8	4	NA	NA	896	851	NA	0	NA	0.8009	y	Grass	29	3520.jpg	58	BD	3520	5151	NA	NA	1	desktop	G1	3520	971	888.5	348.6735579306237
8	5	917 5454	606 8517	855	567	12.6747	1	7940	0.8009	y	Shrub	17	5137.jpg	278	ABCD	3136	3404	2787	5090	1	desktop	G2	5137	930	604.5	71.13543420827625
8	6	1389 5411	519 4450	1339	463	30.9379	1	1884	0.8009	y	Grass	17	3452.jpg	82	D	5151	NA	NA	NA	1	desktop	S	3452	1414	500.5	455.7150974018745
8	7	266 9904	604 3543	164	549	33.2	1	1946	0.8009	y	Shrub	11	5103.jpg	8	AB	2941	3479	NA	NA	1	desktop	G1	5103	239	586.5	722.4979238724496
8	8	680 2988	212 2732	601	162	13.4772	1	6428	0.8009	y	Shrub	5	5086.jpg	19	BD	3431	5080	NA	NA	1	desktop	G1	5086	676	199.5	443.3917568020407
8	9	953 7567	489 4771	884	477	25.5664	1	1851	0.8009	y	Leaves	9	2794.jpg	278	ABCD	3136	3404	2787	5090	1	desktop	G2	2794	959	514.5	25.51960031034969
8	10	1439 4877	357 1185	1373	292	28.9005	1	5946	0.8009	y	Grass	10	3431.jpg	8	AB	2941	3479	NA	NA	1	desktop	G1	3431	1448	329.5	531.464250914396
8	11	1240 9498	900 2882	1148	823	43.6497	1	2331	0.8009	y	Shrub	28	5183.jpg	58	BD	3520	5151	NA	NA	1	desktop	G1	5183	1223	860.5	414.59528458485875
8	12	1144 8026	721 7289	1063	650	34.8983	1	11051	0.8009	y	Grass	8	3425.jpg	48	C	2821	NA	NA	NA	1	desktop	S	3425	1138	687.5	231.17147315358787
8	13	281 9744	176 0619	188	122	25.1858	1	7292	0.8009	y	Bark	5	2946.jpg	8	AB	2941	3479	NA	NA	1	desktop	G1	2946	263	159.5	794.0964991737466
8	14	687 7908	413 3084	624	367	14.256	1	2003	0.8009	y	Grass	24	3489.jpg	100	ABCD	2976	3437	2803	5119	1	desktop	G2	3489	699	404.5	294.0769457131926
8	15	851 3661	851 5902	764	790	27.0787	1	1459	0.8009	y	Grass	18	3461.jpg	278	ABCD	3136	3404	2787	5090	1	desktop	G2	3461	839	827.5	311.9250711308727
8	16	1729 1782	279 7012	1586	224	70.566	1	5706	0.8009	y	Leaves	11	2800.jpg	82	D	5151	NA	NA	NA	1	desktop	S	2800	1661	261.5	754.2965265729387
8	17	1235 9552	83 6606	1199	53	38.6547	1	2797	0.8009	y	Leaves	12	2803.jpg	19	BD	3431	5080	NA	NA	1	desktop	G1	2803	1274	90.5	548.3121829760853
8	18	NA	NA	283	935	NA	0	NA	0.8009	y	Leaves	30	2863.jpg	48	C	2821	NA	NA	NA	1	desktop	S	2863	358	972.5	741.2558600105634
8	19	1446 9797	997 6841	1392	970	22.2972	1	7984	0.8009	y	Grass	13	3440.jpg	173	ABCD	3025	3404	2849	5097	1	desktop	G2	3440	1467	1007.5	689.6413923192256
8	20	1320 8645	1005 1761	1222	963	24.3183	1	8954	0.8009	y	Bark	15	3025.jpg	58	BD	3520	5151	NA	NA	1	desktop	G1	3025	1297	1000.5	570.6393344311274
8	21	596 6382	490 7257	477	460	45.1493	1	2947	0.8009	y	Shrub	28	5183.jpg	48	C	2821	NA	NA	NA	1	desktop	S	5183	552	497.5	410.2075694084642
8	22	1434 4931	514 4504	1327	467	33.9825	1	1858	0.8009	y	Shrub	24	5161.jpg	173	ABCD	3025	3404	2849	5097	1	desktop	G2	5161	1402	504.5	443.4233304642416
8	23	137 1291	114 8773	107	80	44.9474	1	1347	0.8009	y	Bark	5	2946.jpg	90	D	5188	NA	NA	NA	1	desktop	S	2946	182	117.5	885.3192926848483
8	24	NA	NA	412	753	NA	0	NA	0.8009	y	Shrub	22	5151.jpg	100	ABCD	2976	3437	2803	5119	1	desktop	G2	5151	487	790.5	535.2375640778588
8	25	968 7407	238 4952	915	214	24.9216	1	1155	0.8009	y	Bark	29	3211.jpg	19	BD	3431	5080	NA	NA	1	desktop	G1	3211	990	251.5	290.0555981187055
8	26	760 2134	103 6393	715	59	30.6302	1	1580	0.8009	y	Bark	22	3101.jpg	100	ABCD	2976	3437	2803	5119	1	desktop	G2	3101	790	96.5	474.96552506471454
8	27	1039 9146	300 9285	938	273	28.5659	1	1348	0.8009	y	Bark	3	2931.jpg	278	ABCD	3136	3404	2787	5090	1	desktop	G2	2931	1013	310.5	235.54033624838019
8	28	1021 1846	511 9530	917	451	37.4405	1	867	0.8009	y	Leaves	4	2773.jpg	58	BD	3520	5151	NA	NA	1	desktop	G1	2773	992	488.5	60.63208721460939
8	29	1300 8858	402 0704	1237	348	19.9526	1	883	0.8009	y	Grass	18	3461.jpg	90	D	5188	NA	NA	NA	1	desktop	S	3461	1312	385.5	384.4141646713867
8	30	223 2871	250 9819	162	191	26.334	1	1229	0.8009	y	Leaves	30	2863.jpg	90	D	5188	NA	NA	NA	1	desktop	S	2863	237	228.5	787.2491664015911
8	31	737 7375	494 4717	680	456	17.2899	1	628	0.8009	y	Shrub	2	5074.jpg	90	D	5188	NA	NA	NA	1	desktop	S	5074	755	493.5	210.20763544647943
8	32	1317 1185	695 5069	1245	639	19.2241	1	2884	0.8009	y	Grass	20	3467.jpg	19	BD	3431	5080	NA	NA	1	desktop	G1	3467	1320	676.5	385.00941546928436
8	33	1290 8965	770 4269	1213	722	11.3043	1	1458	0.8009	y	Leaves	10	2795.jpg	8	AB	2941	3479	NA	NA	1	desktop	G1	2795	1288	759.5	394.66979869252725
8	34	1709 1996	630 5763	1635	568	25.0891	1	2675	0.8009	y	Leaves	17	2818.jpg	173	ABCD	3025	3404	2849	5097	1	desktop	G2	2818	1710	605.5	752.8547336638059
8	35	675 3042	521 9424	577	456	36.7703	1	794	0.8009	y	Bark	3	2931.jpg	82	D	5151	NA	NA	NA	1	desktop	S	2931	652	493.5	311.49036903249515
8	36	NA	NA	525	378	NA	0	NA	0.8009	y	Shrub	11	5103.jpg	82	D	5151	NA	NA	NA	1	desktop	S	5103	600	415.5	380.9202672476223
88	1	1499 4237	435 7844	1416	399	8.454	1	1923	0.8009	n	Grass	18	3461.jpg	78	D	5139	NA	NA	NA	2	desktop	S	3461	1491	436.5	540.9928372908462
88	2	220 7898	815 3789	139	754	24.8254	1	3670	0.8009	n	Grass	9	3428.jpg	26	A	3148	NA	NA	NA	2	desktop	S	3428	214	791.5	787.2536122495724
88	3	1434 4931	561 8997	1381	516	23.089	1	1203	0.8009	n	Bark	22	3101.jpg	85	ABCD	2970	3366	2803	5086	2	desktop	G2	3101	1456	553.5	496.18368574551096
88	4	806 4141	1010 1708	707	945	36.9015	1	6600	0.8009	n	Leaves	29	2860.jpg	217	ABCD	3080	3366	2821	5074	2	desktop	G2	2860	782	982.5	476.95937982180413
88	5	805 1654	516 9477	733	472	7.9689	1	1239	0.8009	n	Leaves	26	2848.jpg	26	A	3148	NA	NA	NA	2	desktop	S	2848	808	509.5	155.02983583813796
88	6	1709 1996	293 4365	1631	251	5.8827	1	1854	0.8009	n	Leaves	4	2773.jpg	303	ABCD	3148	3390	2863	5097	2	desktop	G2	2773	1706	288.5	787.2536122495724
88	7	637 8442	1001 4301	554	947	19.101	1	1559	0.8009	n	Bark	30	3223.jpg	31	BC	3449	2791	NA	NA	2	desktop	G1	3223	629	984.5	554.2032569373803
88	8	1144 8026	465 7524	1063	412	17.6186	1	1594	0.8009	n	Leaves	4	2773.jpg	31	BC	3449	2791	NA	NA	2	desktop	G1	2773	1138	449.5	199.6853775317562
88	9	1139 8079	750 4482	1042	691	31.6532	1	1903	0.8009	n	Leaves	5	2776.jpg	25	A	3142	NA	NA	NA	2	desktop	S	2776	1117	728.5	245.31867030456527
88	10	1631 7823	960 2241	1600	925	43.2776	1	5634	0.8009	n	Bark	25	3142.jpg	217	ABCD	3080	3366	2821	5074	2	desktop	G2	3142	1675	962.5	830.5006020467414
88	11	943 7673	337 1398	789	308	80.2043	1	1659	0.8009	n	Shrub	15	5119.jpg	26	A	3148	NA	NA	NA	2	desktop	S	5119	864	345.5	216.9014753292379
88	12	1556 8623	1038 8901	1414	942	90.1802	1	1271	0.8009	n	Shrub	1	5069.jpg	50	CD	2845	5170	NA	NA	2	desktop	G1	5069	1489	979.5	687.7508633218863
88	13	1283 4045	238 4952	1209	190	11.0113	1	2619	0.8009	n	Leaves	21	2833.jpg	78	D	5139	NA	NA	NA	2	desktop	S	2833	1284	227.5	450.14692046042035
88	14	1048 6553	518 1964	992	468	22.3098	1	4441	0.8009	n	Grass	11	3434.jpg	25	A	3142	NA	NA	NA	2	desktop	S	3434	1067	505.5	112.42441905564823
88	15	1791 6115	752 9456	1698	722	19.7319	1	1784	0.8009	n	Grass	3	3378.jpg	217	ABCD	3080	3366	2821	5074	2	desktop	G2	3378	1773	759.5	842.109998753132
88	16	1268 4205	484 4824	1178	446	15.4518	1	1645	0.8009	n	Grass	28	3508.jpg	31	BC	3449	2791	NA	NA	2	desktop	G1	3508	1253	483.5	298.3978049517121
88	17	239 5197	645 5603	171	615	9.4949	1	3013	0.8009	n	Grass	9	3428.jpg	85	ABCD	2970	3366	2803	5086	2	desktop	G2	3428	246	652.5	722.8085846197456
88	18	1549 3703	338 3885	1458	291	19.1251	1	3747	0.8009	n	Leaves	11	2800.jpg	50	CD	2845	5170	NA	NA	2	desktop	G1	2800	1533	328.5	610.787401638246
88	19	743 9808	138 6019	669	80	21.1019	1	1902	0.8009	n	Grass	30	3523.jpg	50	CD	2845	5170	NA	NA	2	desktop	G1	3523	744	117.5	474.5126447208757
88	20	NA	NA	240	784	NA	0	NA	0.8009	n	Leaves	7	2787.jpg	6	AC	2931	2821	NA	NA	2	desktop	G1	2787	315	821.5	703.7522646499974
88	21	1792 8602	701 7503	1706	616	49.6865	1	1699	0.8009	n	Shrub	26	5170.jpg	25	A	3142	NA	NA	NA	2	desktop	S	5170	1781	653.5	828.8083312805198
88	22	950 0107	172 3159	906	102	45.1356	1	1240	0.8009	n	Bark	26	3148.jpg	78	D	5139	NA	NA	NA	2	desktop	S	3148	981	139.5	401.0501838922406
88	23	1304 6318	345 8805	1234	299	10.3477	1	8768	0.8009	n	Bark	25	3142.jpg	25	A	3142	NA	NA	NA	2	desktop	S	3142	1309	336.5	403.9965965203172
88	24	1377 0544	876 5635	1315	849	16.3194	1	5892	0.8009	n	Bark	3	2931.jpg	6	AC	2931	2821	NA	NA	2	desktop	G1	2931	1390	886.5	552.2338725576329
88	25	1122 3266	1040 1387	1051	960	42.7967	1	2689	0.8009	n	Grass	22	3483.jpg	6	AC	2931	2821	NA	NA	2	desktop	G1	3483	1126	997.5	486.6849597018589
88	26	984 9733	539 4237	922	470	34.114	1	1241	0.8009	n	Shrub	19	5143.jpg	6	AC	2931	2821	NA	NA	2	desktop	G1	5143	997	507.5	49.24682730897494
88	27	227 0331	217 2679	139	160	23.6776	1	3405	0.8009	n	Grass	14	3443.jpg	303	ABCD	3148	3390	2863	5097	2	desktop	G2	3443	214	197.5	820.8667675085891
88	28	247 0117	310 9178	151	249	32.2137	1	2517	0.8009	n	Leaves	14	2807.jpg	85	ABCD	2970	3366	2803	5086	2	desktop	G2	2807	226	286.5	776.5424972272928
88	29	291 9637	374 5998	235	313	30.1016	1	2515	0.8009	n	Shrub	3	5077.jpg	78	D	5139	NA	NA	NA	2	desktop	S	5077	310	350.5	677.0600047263167
88	30	772 7001	879 0608	736	836	38.7015	1	2307	0.8009	n	Shrub	13	5109.jpg	303	ABCD	3148	3390	2863	5097	2	desktop	G2	5109	811	873.5	365.2714743858327
88	31	1257 1825	300 9285	1216	276	36.0786	1	1374	0.8009	n	Bark	14	3009.jpg	50	CD	2845	5170	NA	NA	2	desktop	G1	3009	1291	313.5	401.0776109433186
88	32	940 0213	891 5475	891	860	26.6519	1	4257	0.8009	n	Bark	11	2987.jpg	303	ABCD	3148	3390	2863	5097	2	desktop	G2	2987	966	897.5	357.5503461052723
88	33	481 7609	936 4995	433	876	34.8922	1	8256	0.8009	n	Shrub	8	5096.jpg	31	BC	3449	2791	NA	NA	2	desktop	G1	5096	508	913.5	586.3499381768536
88	34	441 8036	504 4610	335	458	33.042	1	4172	0.8009	n	Bark	4	2941.jpg	26	A	3148	NA	NA	NA	2	desktop	S	2941	410	495.5	551.7972906783795
88	35	1782 8709	475 7417	1718	431	12.4516	1	1975	0.8009	n	Shrub	17	5137.jpg	85	ABCD	2970	3366	2803	5086	2	desktop	G2	5137	1793	468.5	836.0629461948424
88	36	1601 8143	983 9488	1555	964	33.2036	1	3642	0.8009	n	Shrub	12	5106.jpg	217	ABCD	3080	3366	2821	5074	2	desktop	G2	5106	1630	1001.5	813.5614604933053
36	1	242 6425	685 0259	164	629	18.8806	1	4860	0.4949	n	Leaves	22	2836.jpg	111	ABCD	2982	3404	2818	5080	3	desktop	G2	2836	239	666.5	732.0131487890092
36	2	1077 2021	222 2798	1002	178	6.7828	1	2231	0.4949	n	Leaves	16	2815.jpg	43	BC	3483	2767	NA	NA	3	desktop	G1	2815	1077	215.5	344.9481845147181
36	3	531 6062	984 0933	464	935	13.7503	1	1735	0.4949	n	Shrub	4	5080.jpg	22	B	3483	NA	NA	NA	3	desktop	S	5080	539	972.5	603.5704184268808
36	4	1228 7565	600 1554	1130	563	23.759	1	7491	0.4949	n	Leaves	28	2857.jpg	5	CD	2770	5096	NA	NA	3	desktop	G1	2857	1205	600.5	252.35936677682483
36	5	1125 6995	955 8031	1050	926	7.7286	1	3548	0.4949	n	Bark	18	3074.jpg	28	AB	3009	3489	NA	NA	3	desktop	G1	3074	1125	963.5	454.5077007048395
36	6	1594 5078	96 9948	1529	50	13.4259	1	2017	0.4949	n	Bark	17	3063.jpg	251	ABCD	3094	3479	2857	5080	3	desktop	G2	3063	1604	87.5	787.0782997897985
36	7	1075 1813	371 8135	1011	330	11.6469	1	5187	0.4949	n	Bark	13	3001.jpg	5	CD	2770	5096	NA	NA	3	desktop	G1	3001	1086	367.5	213.6170639251462
36	8	NA	NA	232	360	NA	0	NA	0.4949	n	Shrub	13	5109.jpg	70	ABCD	2952	3479	2849	5139	3	desktop	G2	5109	307	397.5	668.3676009502556
36	9	897 3575	414 2487	850	373	27.8955	1	2627	0.4949	n	Shrub	4	5080.jpg	251	ABCD	3094	3479	2857	5080	3	desktop	G2	5080	925	410.5	134.1463752771576
36	10	1327 7720	670 8808	1211	633	41.7738	1	2631	0.4949	n	Leaves	27	2849.jpg	22	B	3483	NA	NA	NA	3	desktop	S	2849	1286	670.5	351.14989676774786
36	11	780 1554	478 9119	667	445	38.3238	1	977	0.4949	n	Shrub	5	5086.jpg	5	CD	2770	5096	NA	NA	3	desktop	G1	5086	742	482.5	225.45564974069734
36	12	749 8446	814 3523	718	776	43.1639	1	1483	0.4949	n	Shrub	1	5069.jpg	111	ABCD	2982	3404	2818	5080	3	desktop	G2	5069	793	813.5	320.4547549967078
36	13	604 3523	135 3886	486	93	43.6271	1	2924	0.4949	n	Shrub	18	5139.jpg	70	B	3431	NA	NA	NA	3	desktop	S	5139	561	130.5	571.7440423826032
36	14	1576 3212	507 2021	1515	473	14.0707	1	1905	0.4949	n	Leaves	7	2787.jpg	251	ABCD	3094	3479	2857	5080	3	desktop	G2	2787	1590	510.5	630.6902964213101
36	15	525 5440	250 5699	454	233	20.2275	1	4742	0.4949	n	Shrub	23	5158.jpg	43	BC	3483	2767	NA	NA	3	desktop	G1	5158	529	270.5	508.32199440905566
36	16	NA	NA	608	565	NA	0	NA	0.4949	n	Shrub	19	5143.jpg	66	D	5090	NA	NA	NA	3	desktop	S	5143	683	602.5	283.9634659599717
36	17	1234 8187	515 2850	1132	477	27.8297	1	7601	0.4949	n	Grass	13	3440.jpg	22	B	3483	NA	NA	NA	3	desktop	S	3440	1207	514.5	248.3128067579278
36	18	1228 7565	456 6839	1154	428	8.8194	1	1176	0.4949	n	Bark	12	2993.jpg	22	B	3483	NA	NA	NA	3	desktop	S	2993	1229	465.5	279.12586766546735
36	19	458 8601	472 8497	537	803	398.2694	0	2041	0.4949	n	Grass	8	3425.jpg	43	BC	3483	2767	NA	NA	3	desktop	G1	3425	612	840.5	459.7871790296028
36	19	628 6010	834 5596	537	803	17.6319	1	7363	0.4949	n	Grass	8	3425.jpg	43	BC	3483	2767	NA	NA	3	desktop	G1	3425	612	840.5	459.7871790296028
36	20	850 8808	832 5389	761	788	16.4616	1	5971	0.4949	n	Leaves	8	2791.jpg	70	ABCD	2952	3479	2849	5139	3	desktop	G2	2791	836	825.5	311.2655618599655
36	21	1091 3472	727 4611	1012	679	11.7917	1	1149	0.4949	n	Bark	28	3202.jpg	70	B	3431	NA	NA	NA	3	desktop	S	3202	1087	716.5	217.44252114064534
36	22	1077 2021	313 2124	1015	260	20.2649	1	1215	0.4949	n	Bark	6	2952.jpg	70	ABCD	2952	3479	2849	5139	3	desktop	G2	2952	1090	297.5	275.1476876152151
36	23	1740 0000	828 4974	1684	771	27.5844	1	1374	0.4949	n	Bark	27	3160.jpg	111	ABCD	2982	3404	2818	5080	3	desktop	G2	3160	1759	808.5	842.9076165274579
36	24	335 5959	282 9016	1103	362	850.4351	0	1860	0.4949	n	Grass	29	3520.jpg	111	ABCD	2982	3404	2818	5080	3	desktop	G2	3520	1178	399.5	259.3535232072239
36	24	1176 2176	408 1865	1103	362	8.8675	1	5131	0.4949	n	Grass	29	3520.jpg	111	ABCD	2982	3404	2818	5080	3	desktop	G2	3520	1178	399.5	259.3535232072239
36	25	1418 7047	107 0984	1323	85	25.8049	1	6234	0.4949	n	Leaves	9	2794.jpg	28	AB	3009	3489	NA	NA	3	desktop	G1	2794	1398	122.5	605.103503542989
36	26	693 2642	693 1088	599	642	23.5862	1	1149	0.4949	n	Grass	11	3434.jpg	70	ABCD	2952	3479	2849	5139	3	desktop	G2	3434	674	679.5	318.20787230991004
36	27	1428 8083	986 1140	1330	947	23.8629	1	4198	0.4949	n	Grass	14	3443.jpg	251	ABCD	3094	3479	2857	5080	3	desktop	G2	3443	1405	984.5	628.9715812340014
36	28	1489 4301	1010 3627	1449	948	42.5821	1	3241	0.4949	n	Leaves	1	2762.jpg	66	D	5090	NA	NA	NA	3	desktop	S	2762	1524	985.5	718.7254343628031
36	29	666 9948	852 7461	589	803	12.607	1	1676	0.4949	n	Shrub	16	5125.jpg	28	AB	3009	3489	NA	NA	3	desktop	G1	5125	664	840.5	421.8011972481823
36	30	1582 3834	159 6373	1516	106	18.2937	1	2160	0.4949	n	Leaves	15	2812.jpg	70	B	3431	NA	NA	NA	3	desktop	S	2812	1591	143.5	745.2336881810967
36	31	586 1658	678 9637	574	627	64.4774	1	868	0.4949	n	Grass	17	3452.jpg	66	D	5090	NA	NA	NA	3	desktop	S	3452	649	664.5	334.99440293831776
36	32	416 4249	583 9896	345	532	14.9242	1	1108	0.4949	n	Grass	25	3492.jpg	5	CD	2770	5096	NA	NA	3	desktop	G1	3492	420	569.5	540.8051867354824
36	33	NA	NA	1059	314	NA	0	NA	0.4949	n	Grass	27	3499.jpg	70	B	3431	NA	NA	NA	3	desktop	S	3499	1134	351.5	256.5311871878349
36	34	1105 4922	113 1606	1029	63	12.7483	1	3303	0.4949	n	Bark	13	3001.jpg	43	BC	3483	2767	NA	NA	3	desktop	G1	3001	1104	100.5	462.4891890628364
36	35	628 6010	965 9067	549	926	5.1925	1	1914	0.4949	n	Grass	7	3407.jpg	28	AB	3009	3489	NA	NA	3	desktop	G1	3407	624	963.5	540.5998982611817
36	36	871 0881	583 9896	804	530	18.2895	1	938	0.4949	n	Bark	17	3063.jpg	66	D	5090	NA	NA	NA	3	desktop	S	3063	879	567.5	85.5409258776172
30	1	640 7618	286 8283	541	230	31.4122	1	1291	0.6171	n	Bark	30	3223.jpg	72	A	2993	NA	NA	NA	4	desktop	S	3223	616	267.5	438.8533354094509
30	2	1444 5291	891 2742	1370	816	37.7772	1	2396	0.6171	n	Shrub	10	5102.jpg	80	B	3467	NA	NA	NA	4	desktop	S	5102	1445	853.5	577.5008658002168
30	3	444 6814	366 2327	412	346	45.7058	1	2346	0.6171	n	Bark	16	3057.jpg	58	A	3202	NA	NA	NA	4	desktop	S	3057	487	383.5	498.21807474237625
30	4	746 0942	432 6731	667	358	37.3979	1	1483	0.6171	n	Shrub	16	5125.jpg	29	AC	3025	2791	NA	NA	4	desktop	G1	5125	742	395.5	261.542061626806
30	5	350 6925	918 8227	256	877	20.1614	1	3996	0.6171	n	Shrub	17	5137.jpg	55	BD	3508	5074	NA	NA	4	desktop	G1	5137	331	914.5	732.045934351117
30	6	NA	NA	285	909	NA	0	NA	0.6171	n	Bark	11	2987.jpg	55	BD	3508	5074	NA	NA	4	desktop	G1	2987	360	946.5	724.7359864116036
30	7	947 0360	531 5235	859	467	30.0035	1	14027	0.6171	n	Grass	29	3520.jpg	58	A	3202	NA	NA	NA	4	desktop	S	3520	934	504.5	44.0028408173836
30	8	1694 0859	904 2382	1222	266	720.1136	0	2648	0.6171	n	Leaves	1	2762.jpg	212	ABCD	3074	3464	2845	5146	4	desktop	G2	2762	1297	303.5	411.70529508375284
30	8	NA	NA	1222	266	NA	0	NA	0.6171	n	Leaves	1	2762.jpg	212	ABCD	3074	3464	2845	5146	4	desktop	G2	2762	1297	303.5	411.70529508375284
30	9	1096 1219	873 4488	1034	826	16.2734	1	2881	0.6171	n	Leaves	7	2787.jpg	14	BC	3407	2818	NA	NA	4	desktop	G1	2787	1109	863.5	356.16463889611504
30	10	1021 5789	439 1551	974	375	38.2415	1	1299	0.6171	n	Bark	16	3057.jpg	14	BC	3407	2818	NA	NA	4	desktop	G1	3057	1049	412.5	155.4903533985308
30	11	417 1330	140 9834	328	88	20.9637	1	1660	0.6171	n	Bark	6	2952.jpg	289	ABCD	3142	3366	2767	5148	4	desktop	G2	2952	403	125.5	694.3048681955212
30	12	428 4765	722 7424	348	649	36.6538	1	8219	0.6171	n	Leaves	15	2812.jpg	55	BD	3508	5074	NA	NA	4	desktop	G1	2812	423	686.5	556.6248736806504
30	13	NA	NA	1114	419	NA	0	NA	0.6171	n	Grass	8	3425.jpg	55	BD	3508	5074	NA	NA	4	desktop	G1	3425	1189	456.5	243.7483333276353
30	14	1820 4848	97 2299	1714	71	33.4411	1	2077	0.6171	n	Grass	9	3428.jpg	80	B	3467	NA	NA	NA	4	desktop	S	3428	1789	108.5	934.5765083715726
30	15	1673 0194	742 1884	1634	723	40.3723	1	2010	0.6171	n	Leaves	29	2860.jpg	95	ABCD	2970	3508	2787	5096	4	desktop	G2	2860	1709	760.5	780.7824601001229
30	16	1139 8753	693 5734	1061	637	19.4631	1	10416	0.6171	n	Grass	8	3425.jpg	14	BC	3407	2818	NA	NA	4	desktop	G1	3425	1136	674.5	221.5090291613414
30	17	1569 3075	301 4127	1497	236	28.0423	1	1751	0.6171	n	Grass	15	3446.jpg	72	A	2993	NA	NA	NA	4	desktop	S	3446	1572	273.5	667.5074905946749
30	18	613 2133	170 1524	555	128	17.4195	1	2619	0.6171	n	Bark	25	3142.jpg	80	B	3467	NA	NA	NA	4	desktop	S	3142	630	165.5	499.14952669515776
30	19	655 3463	257 6593	582	194	26.2115	1	4684	0.6171	n	Shrub	18	5139.jpg	95	ABCD	2970	3508	2787	5096	4	desktop	G2	5139	657	231.5	432.41328610485596
30	20	1635 7479	781 0803	1585	740	24.5149	1	2467	0.6171	n	Grass	1	3366.jpg	95	ABCD	2970	3508	2787	5096	4	desktop	G2	3366	1660	777.5	739.192972098626
30	21	1212 7978	883 1717	1113	842	25.0681	1	3411	0.6171	n	Shrub	10	5102.jpg	72	A	2993	NA	NA	NA	4	desktop	S	5102	1188	879.5	408.9550708818757
30	22	1600 0970	915 5817	1525	885	6.919	1	4486	0.6171	n	Leaves	22	2836.jpg	29	AC	3025	2791	NA	NA	4	desktop	G1	2836	1600	922.5	745.5912083709142
30	23	157 8532	119 9169	130	110	54.6228	1	14867	0.6171	n	Shrub	11	5103.jpg	212	ABCD	3074	3464	2845	5146	4	desktop	G2	5103	205	147.5	850.9296386893573
30	24	104 3767	575 2770	639	829	675.6118	0	6194	0.6171	n	Leaves	24	2842.jpg	72	A	2993	NA	NA	NA	4	desktop	S	2842	714	866.5	408.8009907033005
30	24	NA	NA	639	829	NA	0	NA	0.6171	n	Leaves	24	2842.jpg	72	A	2993	NA	NA	NA	4	desktop	S	2842	714	866.5	408.8009907033005
30	25	1750 8033	111 8144	1657	50	30.7369	1	4728	0.6171	n	Shrub	9	5097.jpg	58	A	3202	NA	NA	NA	4	desktop	S	5097	1732	87.5	894.8409076478343
30	26	1314 8892	515 3186	1205	476	34.9366	1	9240	0.6171	n	Leaves	14	2807.jpg	289	ABCD	3142	3366	2767	5148	4	desktop	G2	2807	1280	513.5	321.0953908108928
30	27	285 8726	218 7673	190	164	27.0892	1	1625	0.6171	n	Leaves	26	2848.jpg	80	B	3467	NA	NA	NA	4	desktop	S	2848	265	201.5	773.0506128320447
30	28	1441 2881	343 5457	1391	301	25.221800000000002	1	3576	0.6171	n	Bark	28	3202.jpg	95	ABCD	2970	3508	2787	5096	4	desktop	G2	3202	1466	338.5	544.645067911204
30	29	1729 7368	291 6898	1673	222	37.0098	1	11836	0.6171	n	Shrub	5	5086.jpg	289	ABCD	3142	3366	2767	5148	4	desktop	G2	5086	1748	259.5	836.4354428167185
30	30	NA	NA	1542	392	NA	0	NA	0.6171	n	Shrub	23	5158.jpg	14	BC	3407	2818	NA	NA	4	desktop	G1	5158	1617	429.5	666.2276262659783
30	31	1303 5457	236 5928	1191	221	43.4696	1	1356	0.6171	n	Grass	7	3407.jpg	289	ABCD	3142	3366	2767	5148	4	desktop	G2	3407	1266	258.5	415.7863032857143
30	32	1653 5734	359 7507	1595	340	24.1841	1	2578	0.6171	n	Bark	26	3148.jpg	29	AC	3025	2791	NA	NA	4	desktop	G1	3148	1670	377.5	728.3585998668513
30	33	409 0305	832 9363	328	767	29.0687	1	1863	0.6171	n	Bark	27	3160.jpg	212	ABCD	3074	3464	2845	5146	4	desktop	G2	3160	403	804.5	616.6111011001991
30	34	1595 2355	319 2382	1522	274	7.9369	1	1951	0.6171	n	Grass	21	3479.jpg	29	AC	3025	2791	NA	NA	4	desktop	G1	3479	1597	311.5	676.743119654718
30	35	259 9446	162 0499	167	121	18.2924	1	2079	0.6171	n	Grass	18	3461.jpg	212	ABCD	3074	3464	2845	5146	4	desktop	G2	3461	242	158.5	813.059807148281
30	36	1394 2936	585 0000	1340	600	56.4358	1	1284	0.6171	n	Leaves	16	2815.jpg	58	A	3202	NA	NA	NA	4	desktop	S	2815	1415	637.5	465.3291845564815
67	1	1013 7600	670 5600	1332	165	611.3247	0	7832	0.1953	n	Leaves	12	2803.jpg	52	AD	3148	5164	NA	NA	5	mobile	G1	2803	1407	202.5	560.1028923331855
67	1	558 0800	865 1200	1332	165	1076.9078	0	12957	0.1953	n	Leaves	12	2803.jpg	52	AD	3148	5164	NA	NA	5	mobile	G1	2803	1407	202.5	560.1028923331855
67	1	496 6400	931 6800	1332	165	1166.3871	0	13931	0.1953	n	Leaves	12	2803.jpg	52	AD	3148	5164	NA	NA	5	mobile	G1	2803	1407	202.5	560.1028923331855
67	1	476 1600	885 6000	1332	165	1154.5946	0	14854	0.1953	n	Leaves	12	2803.jpg	52	AD	3148	5164	NA	NA	5	mobile	G1	2803	1407	202.5	560.1028923331855
67	1	NA	NA	1332	165	NA	0	NA	0.1953	n	Leaves	12	2803.jpg	52	AD	3148	5164	NA	NA	5	mobile	G1	2803	1407	202.5	560.1028923331855
67	2	358 4000	440 1600	273	433	32.073	1	2436	0.1953	n	Bark	7	2964.jpg	24	CD	2803	5179	NA	NA	5	mobile	G1	2964	348	470.5	615.9336409062262
67	3	179 2000	670 5600	126	625	23.2423	1	4102	0.1953	n	Bark	1	2912.jpg	52	AD	3148	5164	NA	NA	5	mobile	G1	2912	201	662.5	768.8219884992884
67	4	931 8400	296 8000	863	288	29.3536	1	1506	0.1953	n	Leaves	30	2863.jpg	24	CD	2803	5179	NA	NA	5	mobile	G1	2863	938	325.5	215.62525362303924
67	5	711 6800	716 6400	595	642	55.8265	0	4122	0.1953	n	Shrub	11	5103.jpg	52	AD	3148	5164	NA	NA	5	mobile	G1	5103	670	679.5	321.80778424394896
67	5	634 8800	706 4000	595	642	44.2383	0	5059	0.1953	n	Shrub	11	5103.jpg	52	AD	3148	5164	NA	NA	5	mobile	G1	5103	670	679.5	321.80778424394896
67	5	629 7600	696 1600	595	642	43.5524	1	6033	0.1953	n	Shrub	11	5103.jpg	52	AD	3148	5164	NA	NA	5	mobile	G1	5103	670	679.5	321.80778424394896
67	6	1192 9600	788 3200	1118	751	0.1844	1	2191	0.1953	n	Bark	23	3112.jpg	344	ABCD	3211	3437	2818	5069	5	mobile	G2	3112	1193	788.5	340.6482790210454
67	7	1459 2000	849 7600	1231	75	753.009	0	9145	0.1953	n	Leaves	17	2818.jpg	73	B	3440	NA	NA	NA	5	mobile	S	2818	1306	112.5	549.9747721486868
67	7	NA	NA	1231	75	NA	0	NA	0.1953	n	Leaves	17	2818.jpg	73	B	3440	NA	NA	NA	5	mobile	S	2818	1306	112.5	549.9747721486868
67	8	343 0400	783 2000	1377	351	1177.1068	0	9364	0.1953	n	Shrub	22	5151.jpg	73	B	3440	NA	NA	NA	5	mobile	S	5151	1452	388.5	514.7972902026584
67	8	286 7200	501 6000	1377	351	1170.7558	0	10744	0.1953	n	Shrub	22	5151.jpg	73	B	3440	NA	NA	NA	5	mobile	S	5151	1452	388.5	514.7972902026584
67	8	209 9200	271 2000	1377	351	1247.6065	0	11439	0.1953	n	Shrub	22	5151.jpg	73	B	3440	NA	NA	NA	5	mobile	S	5151	1452	388.5	514.7972902026584
67	8	225 2800	732 0000	1377	351	1273.9051	0	13389	0.1953	n	Shrub	22	5151.jpg	73	B	3440	NA	NA	NA	5	mobile	S	5151	1452	388.5	514.7972902026584
67	8	1438 7200	348 0000	1377	351	42.6217	1	14214	0.1953	n	Shrub	22	5151.jpg	73	B	3440	NA	NA	NA	5	mobile	S	5151	1452	388.5	514.7972902026584
67	9	465 9200	348 0000	293	333	100.4718	0	1796	0.1953	n	Shrub	25	5164.jpg	1	ABCD	2912	3372	2795	5164	5	mobile	G2	5164	368	370.5	615.787503932972
67	9	368 6400	383 8400	293	333	13.3553	1	2578	0.1953	n	Shrub	25	5164.jpg	1	ABCD	2912	3372	2795	5164	5	mobile	G2	5164	368	370.5	615.787503932972
67	10	1669 1200	138 0800	1596	86	14.7007	1	1357	0.1953	n	Bark	30	3223.jpg	341	ABCD	3211	3404	2818	5183	5	mobile	G2	3223	1671	123.5	824.0104671665282
67	11	1423 3600	455 5200	1295	696	283.0551	0	7937	0.1953	n	Leaves	19	2824.jpg	341	ABCD	3211	3404	2818	5183	5	mobile	G2	2824	1370	733.5	453.367676395219
67	11	1367 0400	419 6800	1295	696	313.834	0	8689	0.1953	n	Leaves	19	2824.jpg	341	ABCD	3211	3404	2818	5183	5	mobile	G2	2824	1370	733.5	453.367676395219
67	11	1428 4800	455 5200	1295	696	284.0648	0	9837	0.1953	n	Leaves	19	2824.jpg	341	ABCD	3211	3404	2818	5183	5	mobile	G2	2824	1370	733.5	453.367676395219
67	11	1428 4800	440 1600	1295	696	299.1125	0	10540	0.1953	n	Leaves	19	2824.jpg	341	ABCD	3211	3404	2818	5183	5	mobile	G2	2824	1370	733.5	453.367676395219
67	11	1418 2400	460 6400	1295	696	277.0915	0	11065	0.1953	n	Leaves	19	2824.jpg	341	ABCD	3211	3404	2818	5183	5	mobile	G2	2824	1370	733.5	453.367676395219
67	11	NA	NA	1295	696	NA	0	NA	0.1953	n	Leaves	19	2824.jpg	341	ABCD	3211	3404	2818	5183	5	mobile	G2	2824	1370	733.5	453.367676395219
67	12	430 0800	158 5600	298	51	90.3689	0	11867	0.1953	n	Shrub	9	5097.jpg	341	ABCD	3211	3404	2818	5183	5	mobile	G2	5097	373	88.5	740.5546907555174
67	12	373 7600	76 6400	298	51	11.8843	1	12428	0.1953	n	Shrub	9	5097.jpg	341	ABCD	3211	3404	2818	5183	5	mobile	G2	5097	373	88.5	740.5546907555174
67	13	271 3600	829 2800	1548	164	1490.3149	0	5958	0.1953	n	Bark	13	3001.jpg	34	AC	3063	2849	NA	NA	5	mobile	G1	3001	1623	201.5	744.4133596329394
67	13	256 0000	778 0800	1548	164	1483.6217	0	6658	0.1953	n	Bark	13	3001.jpg	34	AC	3063	2849	NA	NA	5	mobile	G1	3001	1623	201.5	744.4133596329394
67	13	240 6400	747 3600	1548	164	1486.2309	0	7681	0.1953	n	Bark	13	3001.jpg	34	AC	3063	2849	NA	NA	5	mobile	G1	3001	1623	201.5	744.4133596329394
67	13	245 7600	419 6800	1548	164	1394.4148	0	8906	0.1953	n	Bark	13	3001.jpg	34	AC	3063	2849	NA	NA	5	mobile	G1	3001	1623	201.5	744.4133596329394
67	13	NA	NA	1548	164	NA	0	NA	0.1953	n	Bark	13	3001.jpg	34	AC	3063	2849	NA	NA	5	mobile	G1	3001	1623	201.5	744.4133596329394
67	14	1505 2800	588 6400	1390	544	40.9079	1	2164	0.1953	n	Grass	2	3372.jpg	52	AD	3148	5164	NA	NA	5	mobile	G1	3372	1465	581.5	506.7023287888067
67	15	624 6400	271 2000	555	207	27.2327	1	1798	0.1953	n	Bark	19	3080.jpg	58	B	3508	NA	NA	NA	5	mobile	S	3080	630	244.5	442.9675496015481
67	16	1704 9600	957 2800	1670	883	54.3688	0	5218	0.1953	n	Shrub	19	5143.jpg	344	ABCD	3211	3437	2818	5069	5	mobile	G2	5143	1745	920.5	872.3561485998708
67	16	1751 0400	921 4400	1670	883	6.1127	1	6007	0.1953	n	Shrub	19	5143.jpg	344	ABCD	3211	3437	2818	5069	5	mobile	G2	5143	1745	920.5	872.3561485998708
67	17	322 5600	363 3600	274	337	28.691	1	1773	0.1953	n	Bark	30	3223.jpg	83	B	3488	NA	NA	NA	5	mobile	S	3223	349	374.5	633.0175747955186
67	18	179 2000	701 2800	502	741	405.2256	0	4291	0.1953	n	Grass	7	3407.jpg	73	B	3440	NA	NA	NA	5	mobile	S	3407	577	778.5	451.1887077487645
67	18	138 2400	634 7200	502	741	461.7175	0	4923	0.1953	n	Grass	7	3407.jpg	73	B	3440	NA	NA	NA	5	mobile	S	3407	577	778.5	451.1887077487645
67	18	583 6800	783 2000	502	741	8.1678	1	9486	0.1953	n	Grass	7	3407.jpg	73	B	3440	NA	NA	NA	5	mobile	S	3407	577	778.5	451.1887077487645
67	19	1367 0400	358 2400	1233	306	60.8522	0	7011	0.1953	n	Shrub	9	5097.jpg	58	B	3508	NA	NA	NA	5	mobile	S	5097	1308	343.5	399.6451551063768
67	19	1351 6800	348 0000	1233	306	43.9112	1	7560	0.1953	n	Shrub	9	5097.jpg	58	B	3508	NA	NA	NA	5	mobile	S	5097	1308	343.5	399.6451551063768
67	20	926 7200	931 6800	871	836	61.2914	0	2785	0.1953	n	Shrub	16	5125.jpg	34	AC	3063	2849	NA	NA	5	mobile	G1	5125	946	873.5	333.7937237276938
67	20	916 4800	870 2400	871	836	29.6995	1	3359	0.1953	n	Shrub	16	5125.jpg	34	AC	3063	2849	NA	NA	5	mobile	G1	5125	946	873.5	333.7937237276938
67	21	230 4000	788 3200	152	745	6.7404	1	6026	0.1953	n	Shrub	23	5158.jpg	24	CD	2803	5179	NA	NA	5	mobile	G1	5158	227	782.5	772.0720497466541
67	22	353 2800	644 9600	260	607	18.2858	1	1008	0.1953	n	Bark	3	2931.jpg	73	B	3440	NA	NA	NA	5	mobile	S	2931	335	644.5	633.6759818708612
67	23	15 3600	506 7200	109	482	169.1236	0	945	0.1953	n	Grass	5	3390.jpg	1	ABCD	2912	3372	2795	5164	5	mobile	G2	3390	184	519.5	776.270732412346
67	23	281 6000	598 8800	109	482	125.8052	0	1296	0.1953	n	Grass	5	3390.jpg	1	ABCD	2912	3372	2795	5164	5	mobile	G2	3390	184	519.5	776.270732412346
67	23	122 8800	496 4800	109	482	65.3114	0	1608	0.1953	n	Grass	5	3390.jpg	1	ABCD	2912	3372	2795	5164	5	mobile	G2	3390	184	519.5	776.270732412346
67	23	204 8000	522 0800	109	482	20.9594	1	2092	0.1953	n	Grass	5	3390.jpg	1	ABCD	2912	3372	2795	5164	5	mobile	G2	3390	184	519.5	776.270732412346
67	24	547 8400	931 6800	760	355	610.8813	0	5512	0.1953	n	Leaves	12	2803.jpg	34	AC	3063	2849	NA	NA	5	mobile	G1	2803	835	392.5	193.34231300985306
67	24	860 1600	429 9200	760	355	45.0919	0	6998	0.1953	n	Leaves	12	2803.jpg	34	AC	3063	2849	NA	NA	5	mobile	G1	2803	835	392.5	193.34231300985306
67	24	808 9600	373 6000	760	355	32.1759	1	7509	0.1953	n	Leaves	12	2803.jpg	34	AC	3063	2849	NA	NA	5	mobile	G1	2803	835	392.5	193.34231300985306
67	25	711 6800	173 9200	615	132	22.126	1	1206	0.1953	n	Grass	21	3479.jpg	341	ABCD	3211	3404	2818	5183	5	mobile	G2	3479	690	169.5	458.44328984073917
67	26	1280 0000	348 0000	1199	304	8.8459	1	1614	0.1953	n	Leaves	14	2807.jpg	58	B	3508	NA	NA	NA	5	mobile	S	2807	1274	341.5	371.4811569918453
67	27	266 2400	583 5200	146	540	45.6388	0	1184	0.1953	n	Grass	26	3498.jpg	344	ABCD	3211	3437	2818	5069	5	mobile	G2	3498	221	577.5	739.9508429618821
67	27	215 0400	578 4000	146	540	6.0276	1	1757	0.1953	n	Grass	26	3498.jpg	344	ABCD	3211	3437	2818	5069	5	mobile	G2	3498	221	577.5	739.9508429618821
67	28	1080 3200	808 8000	1000	821	49.9839	0	2358	0.1953	n	Leaves	24	2842.jpg	83	B	3488	NA	NA	NA	5	mobile	S	2842	1075	858.5	338.62553063819627
67	28	1064 9600	885 6000	1000	821	28.9	1	2801	0.1953	n	Leaves	24	2842.jpg	83	B	3488	NA	NA	NA	5	mobile	S	2842	1075	858.5	338.62553063819627
67	29	401 0444	677 8590	1495	743	1173.4532	0	2750	0.1995	n	Leaves	16	2815.jpg	344	ABCD	3211	3437	2818	5069	5	mobile	G2	2815	1570	780.5	655.6982918995595
67	29	NA	NA	1495	743	NA	0	NA	0.1995	n	Leaves	16	2815.jpg	344	ABCD	3211	3437	2818	5069	5	mobile	G2	2815	1570	780.5	655.6982918995595
67	30	1027 6762	301 8799	999	338	86.9817	0	6578	0.1995	n	Bark	4	2941.jpg	1	ABCD	2912	3372	2795	5164	5	mobile	G2	2941	1074	375.5	200.14057559625434
67	30	235 6136	838 2768	999	338	957.6294	0	13784	0.1995	n	Bark	4	2941.jpg	1	ABCD	2912	3372	2795	5164	5	mobile	G2	2941	1074	375.5	200.14057559625434
67	30	NA	NA	999	338	NA	0	NA	0.1995	n	Bark	4	2941.jpg	1	ABCD	2912	3372	2795	5164	5	mobile	G2	2941	1074	375.5	200.14057559625434
67	31	NA	NA	416	616	NA	0	NA	0.1995	n	Leaves	18	2821.jpg	1	ABCD	2912	3372	2795	5164	5	mobile	G2	2821	491	653.5	482.5383404456065
67	32	536 3969	848 3029	377	543	280.7868	0	12264	0.1995	n	Grass	14	3443.jpg	83	B	3488	NA	NA	NA	5	mobile	S	3443	452	580.5	509.6118621068391
67	32	270 7050	507 4151	377	543	195.472	0	13245	0.1995	n	Grass	14	3443.jpg	83	B	3488	NA	NA	NA	5	mobile	S	3443	452	580.5	509.6118621068391
67	32	85 2219	171 5405	377	543	549.3396	0	13789	0.1995	n	Grass	14	3443.jpg	83	B	3488	NA	NA	NA	5	mobile	S	3443	452	580.5	509.6118621068391
67	32	85 2219	296 8668	377	543	463.6528	0	14352	0.1995	n	Grass	14	3443.jpg	83	B	3488	NA	NA	NA	5	mobile	S	3443	452	580.5	509.6118621068391
67	32	285 7441	828 2507	377	543	298.3645	0	14769	0.1995	n	Grass	14	3443.jpg	83	B	3488	NA	NA	NA	5	mobile	S	3443	452	580.5	509.6118621068391
67	32	NA	NA	377	543	NA	0	NA	0.1995	n	Grass	14	3443.jpg	83	B	3488	NA	NA	NA	5	mobile	S	3443	452	580.5	509.6118621068391
67	33	1493 8903	743 0287	1374	680	51.6416	0	4143	0.1995	n	Grass	29	3520.jpg	24	CD	2803	5179	NA	NA	5	mobile	G1	3520	1449	717.5	520.2184637246164
67	33	1428 7206	763 0809	1374	680	49.8886	0	4644	0.1995	n	Grass	29	3520.jpg	24	CD	2803	5179	NA	NA	5	mobile	G1	3520	1449	717.5	520.2184637246164
67	33	1423 7076	763 0809	1374	680	52.128	0	5120	0.1995	n	Grass	29	3520.jpg	24	CD	2803	5179	NA	NA	5	mobile	G1	3520	1449	717.5	520.2184637246164
67	33	1478 8512	717 9634	1374	680	29.8548	1	5554	0.1995	n	Grass	29	3520.jpg	24	CD	2803	5179	NA	NA	5	mobile	G1	3520	1449	717.5	520.2184637246164
67	34	566 4752	477 3368	457	370	77.8827	0	1345	0.1995	n	Grass	14	3443.jpg	34	AC	3063	2849	NA	NA	5	mobile	G1	3443	532	407.5	448.0404557626465
67	34	546 4230	407 1540	457	370	14.4271	1	1840	0.1995	n	Grass	14	3443.jpg	34	AC	3063	2849	NA	NA	5	mobile	G1	3443	532	407.5	448.0404557626465
67	35	220 5744	186 5796	884	751	952.6702	0	1949	0.1995	n	Grass	4	3387.jpg	58	B	3508	NA	NA	NA	5	mobile	S	3387	959	788.5	248.50201206428892
67	35	315 8225	156 5013	884	751	901.7204	0	2997	0.1995	n	Grass	4	3387.jpg	58	B	3508	NA	NA	NA	5	mobile	S	3387	959	788.5	248.50201206428892
67	35	992 5849	853 3159	884	751	73.0003	0	4816	0.1995	n	Grass	4	3387.jpg	58	B	3508	NA	NA	NA	5	mobile	S	3387	959	788.5	248.50201206428892
67	35	997 5979	798 1723	884	751	39.7914	1	5511	0.1995	n	Grass	4	3387.jpg	58	B	3508	NA	NA	NA	5	mobile	S	3387	959	788.5	248.50201206428892
67	36	1253 2637	993 6815	1193	949	16.393	1	1475	0.1995	n	Shrub	5	5086.jpg	83	B	3488	NA	NA	NA	5	mobile	S	5086	1268	986.5	542.426262269813
100	1	451 7000	795 6000	362	741	22.5499	1	1851	0.7692	n	Leaves	6	2785.jpg	27	BD	3443	5103	NA	NA	6	desktop	G1	2785	437	778.5	574.8141003837676
100	2	1082 2000	685 1000	1010	638	10	1	12586	0.7692	n	Shrub	6	5090.jpg	144	ABCD	2993	3520	2863	5143	6	desktop	G2	5090	1085	675.5	184.35088825389477
100	3	1682 8000	980 2000	1606	950	7.5186	1	8331	0.7692	n	Shrub	24	5161.jpg	27	BD	3443	5103	NA	NA	6	desktop	G1	5161	1681	987.5	848.5854406010039
100	4	641 5000	487 5000	551	442	17.4428	1	1243	0.7692	n	Bark	24	3136.jpg	14	ABCD	2919	3390	2787	5096	6	desktop	G2	3136	626	479.5	339.435192636238
100	5	155 3000	241 8000	1039	435	986.067	0	14410	0.7692	n	Grass	17	3452.jpg	31	AB	3057	3407	NA	NA	6	desktop	G1	3452	1114	472.5	168.14353986995755
100	5	NA	NA	1039	435	NA	0	NA	0.7692	n	Grass	17	3452.jpg	31	AB	3057	3407	NA	NA	6	desktop	G1	3452	1114	472.5	168.14353986995755
100	6	1711 4000	180 7000	1658	124	28.8998	1	4836	0.7692	n	Bark	9	2976.jpg	83	D	5158	NA	NA	NA	6	desktop	S	2976	1733	161.5	860.6923085516681
100	7	254 1000	954 2000	164	901	21.783	1	9595	0.7692	n	Leaves	16	2815.jpg	14	ABCD	2919	3390	2787	5096	6	desktop	G2	2815	239	938.5	823.7980638481739
100	8	1443 6000	640 9000	1397	605	28.445	1	2149	0.7692	n	Grass	16	3449.jpg	83	D	5158	NA	NA	NA	6	desktop	S	3449	1472	642.5	522.1592190127452
100	9	362 0000	273 0000	281	219	17.557	1	2330	0.7692	n	Grass	22	3483.jpg	27	BD	3443	5103	NA	NA	6	desktop	G1	3483	356	256.5	667.2242876274814
100	10	464 7000	865 8000	360	816	32.1462	1	8962	0.7692	n	Shrub	7	5093.jpg	37	BD	3464	5093	NA	NA	6	desktop	G1	5093	435	853.5	611.4795581211199
100	11	748 1000	934 7000	687	907	17.0074	1	8901	0.7692	n	Shrub	13	5109.jpg	14	ABCD	2919	3390	2787	5096	6	desktop	G2	5109	762	944.5	450.36013367082126
100	12	897 6000	782 6000	836	736	16.1978	1	1208	0.7692	n	Bark	8	2970.jpg	37	BD	3464	5093	NA	NA	6	desktop	G1	2970	911	773.5	238.5859383953715
100	13	1330 5000	854 1000	1235	800	26.3782	1	2578	0.7692	n	Bark	22	3101.jpg	8	B	3425	NA	NA	NA	6	desktop	S	3101	1310	837.5	459.35416619423404
100	14	583 0000	130 0000	534	95	26.1199	1	10912	0.7692	n	Leaves	23	2839.jpg	8	B	3425	NA	NA	NA	6	desktop	S	2839	609	132.5	537.8264125161575
100	15	395 8000	773 5000	310	717	21.855	1	3802	0.7692	n	Shrub	19	5143.jpg	19	ABCD	2919	3461	2839	5146	6	desktop	G2	5143	385	754.5	613.7061593303428
100	16	937 9000	473 2000	872	435	9.1269	1	1401	0.7692	n	Grass	4	3387.jpg	19	ABCD	2919	3461	2839	5146	6	desktop	G2	3387	947	472.5	68.74045388270287
100	17	195 6000	858 0000	140	799	28.9588	1	11042	0.7692	n	Grass	2	3372.jpg	37	BD	3464	5093	NA	NA	6	desktop	G1	3372	215	836.5	801.8336797615825
100	18	1097 8000	817 7000	1034	780	11.2018	1	1914	0.7692	n	Leaves	15	2812.jpg	144	ABCD	2993	3520	2863	5143	6	desktop	G2	2812	1109	817.5	314.9718241366996
100	19	949 6000	145 6000	847	92	31.9526	1	5002	0.7692	n	Bark	10	2982.jpg	19	ABCD	2919	3461	2839	5146	6	desktop	G2	2982	922	129.5	412.2550788043732
100	20	213 8000	339 3000	111	291	29.8242	1	1338	0.7692	n	Grass	19	3464.jpg	75	D	5119	NA	NA	NA	6	desktop	S	3464	186	328.5	802.3766260304446
100	21	1482 6000	322 4000	1420	251	36.0967	1	2075	0.7692	n	Bark	17	3063.jpg	75	D	5119	NA	NA	NA	6	desktop	S	3063	1495	288.5	591.1660088333903
100	22	1045 8000	739 7000	964	694	10.6527	1	3650	0.7692	n	Shrub	23	5158.jpg	75	D	5119	NA	NA	NA	6	desktop	S	5158	1039	731.5	207.155135104105
100	23	1213 5000	137 8000	1115	80	31.0538	1	4962	0.7692	n	Leaves	11	2800.jpg	83	D	5158	NA	NA	NA	6	desktop	S	2800	1190	117.5	481.0470351223464
100	24	1771 2000	855 4000	1671	807	27.4563	1	10564	0.7692	n	Leaves	26	2848.jpg	37	BD	3464	5093	NA	NA	6	desktop	G1	2848	1746	844.5	842.9212596678292
100	25	1430 6000	438 1000	1344	377	26.2968	1	2019	0.7692	n	Leaves	25	2845.jpg	75	D	5119	NA	NA	NA	6	desktop	S	2845	1419	414.5	475.8479273885723
100	26	1455 3000	284 7000	1375	235	13.3015	1	2225	0.7692	n	Shrub	22	5151.jpg	83	D	5158	NA	NA	NA	6	desktop	S	5151	1450	272.5	558.2618113394467
100	27	1417 6000	377 0000	1367	340	24.4051	1	7779	0.7692	n	Leaves	14	2807.jpg	19	ABCD	2919	3461	2839	5146	6	desktop	G2	2807	1442	377.5	508.6553351730423
100	28	645 4000	361 4000	552	308	24.3181	1	1309	0.7692	n	Shrub	10	5102.jpg	31	AB	3057	3407	NA	NA	6	desktop	G1	5102	627	345.5	385.6413489241007
100	29	1745 2000	403 0000	1680	360	11.2379	1	2336	0.7692	n	Leaves	9	2794.jpg	31	AB	3057	3407	NA	NA	6	desktop	G1	2794	1755	397.5	807.6702606881103
100	30	854 7000	856 7000	760	820	19.7162	1	1795	0.7692	n	Shrub	3	5077.jpg	8	B	3425	NA	NA	NA	6	desktop	S	5077	835	857.5	341.220236797292
100	31	1205 7000	617 5000	1139	582	8.5376	1	1490	0.7692	n	Grass	21	3479.jpg	144	ABCD	2993	3520	2863	5143	6	desktop	G2	3479	1214	619.5	266.15080311733044
100	32	NA	NA	1401	135	NA	0	NA	0.7692	n	Grass	29	3520.jpg	8	B	3425	NA	NA	NA	6	desktop	S	3520	1476	172.5	633.4921072910064
100	33	455 6000	799 5000	350	723	49.5718	1	3941	0.7692	n	Bark	5	2946.jpg	27	BD	3443	5103	NA	NA	6	desktop	G1	2946	425	760.5	578.6581460586207
100	34	1060 1000	925 6000	951	855	47.5228	1	1210	0.7692	n	Bark	5	2946.jpg	144	ABCD	2993	3520	2863	5143	6	desktop	G2	2946	1026	892.5	358.6255010453105
100	35	NA	NA	309	292	NA	0	NA	0.7692	n	Bark	23	3112.jpg	31	AB	3057	3407	NA	NA	6	desktop	G1	3112	384	329.5	613.258713757905
100	36	511 5000	666 9000	413	625	23.9084	1	1340	0.7692	n	Grass	18	3461.jpg	14	ABCD	2919	3390	2787	5096	6	desktop	G2	3461	488	662.5	487.63741652994594
71	1	1074 7826	589 5652	1668	550	668.2206	0	1694	0.1917	n	Leaves	4	2773.jpg	36	BD	3461	5188	NA	NA	7	mobile	G1	2773	1743	587.5	784.4394495434303
71	1	840 0000	537 3913	1668	550	904.3892	0	4801	0.1917	n	Leaves	4	2773.jpg	36	BD	3461	5188	NA	NA	7	mobile	G1	2773	1743	587.5	784.4394495434303
71	1	1314 7826	725 2174	1668	550	449.818	0	7894	0.1917	n	Leaves	4	2773.jpg	36	BD	3461	5188	NA	NA	7	mobile	G1	2773	1743	587.5	784.4394495434303
71	1	240 0000	683 4783	1668	550	1506.0614	0	11528	0.1917	n	Leaves	4	2773.jpg	36	BD	3461	5188	NA	NA	7	mobile	G1	2773	1743	587.5	784.4394495434303
71	1	NA	NA	1668	550	NA	0	NA	0.1917	n	Leaves	4	2773.jpg	36	BD	3461	5188	NA	NA	7	mobile	G1	2773	1743	587.5	784.4394495434303
71	2	1462 4118	302 8235	1276	352	141.1573	0	6928	0.2906	n	Grass	2	3372.jpg	56	AD	3202	5119	NA	NA	7	mobile	G1	3372	1351	389.5	418.96449730257575
71	2	464 4706	75 7059	1276	352	940.426	0	11704	0.2906	n	Grass	2	3372.jpg	56	AD	3202	5119	NA	NA	7	mobile	G1	3372	1351	389.5	418.96449730257575
71	2	536 7353	615 9706	1276	352	845.1721	0	13299	0.2906	n	Grass	2	3372.jpg	56	AD	3202	5119	NA	NA	7	mobile	G1	3372	1351	389.5	418.96449730257575
71	2	NA	NA	1276	352	NA	0	NA	0.2906	n	Grass	2	3372.jpg	56	AD	3202	5119	NA	NA	7	mobile	G1	3372	1351	389.5	418.96449730257575
71	3	1100 2865	995 2436	477	744	588.4764	0	10210	0.3635	n	Grass	26	3498.jpg	36	BD	3461	5188	NA	NA	7	mobile	G1	3498	552	781.5	474.1162832048695
71	3	566 6476	772 4355	477	744	17.2254	1	11149	0.3635	n	Grass	26	3498.jpg	36	BD	3461	5188	NA	NA	7	mobile	G1	3498	552	781.5	474.1162832048695
71	4	831 9244	755 3483	751	713	7.6554	1	2694	0.4411	n	Bark	8	2970.jpg	75	C	2812	NA	NA	NA	7	mobile	S	2970	826	750.5	249.53206206818393
71	5	892 6316	293 9181	705	883	636.6245	0	13574	0.5344	n	Grass	16	3449.jpg	75	C	2812	NA	NA	NA	7	mobile	S	3449	780	920.5	420.92784417284633
71	5	NA	NA	705	883	NA	0	NA	0.5344	n	Grass	16	3449.jpg	75	C	2812	NA	NA	NA	7	mobile	S	3449	780	920.5	420.92784417284633
71	6	1194 9758	214 5894	1145	166	27.3712	1	4468	0.6469	n	Leaves	8	2791.jpg	75	C	2812	NA	NA	NA	7	mobile	S	2791	1220	203.5	425.2437536284337
71	7	1510 6667	660 0000	1446	625	10.6315	1	12478	0.75	n	Leaves	29	2860.jpg	130	ABCD	2987	3488	2836	5119	7	mobile	G2	2860	1521	662.5	574.2188171768668
71	8	844 0000	553 3333	791	522	22.8479	1	7855	0.75	n	Bark	10	2982.jpg	36	BD	3461	5188	NA	NA	7	mobile	G1	2982	866	559.5	96.00130207450313
71	9	673 3333	921 3333	587	908	26.6922	1	2569	0.75	n	Grass	21	3479.jpg	169	ABCD	3025	3378	2785	5097	7	mobile	G2	3479	662	945.5	503.2238567476705
71	10	272 0000	120 0000	216	103	27.9508	1	1620	0.75	n	Grass	24	3489.jpg	77	D	5137	NA	NA	NA	7	mobile	S	3489	291	140.5	779.2055248777436
71	11	1281 3333	697 3333	1195	665	12.4555	1	1660	0.75	n	Bark	29	3211.jpg	285	ABCD	3136	3489	2828	5096	7	mobile	G2	3211	1270	702.5	350.00892845754663
71	12	1602 6667	452 0000	1494	393	39.9461	1	1932	0.75	n	Grass	23	3488.jpg	285	ABCD	3136	3489	2828	5096	7	mobile	G2	3488	1569	430.5	618.7659088863898
71	13	1184 0000	785 3333	1080	744	29.2523	1	1622	0.75	n	Grass	30	3523.jpg	130	ABCD	2987	3488	2836	5119	7	mobile	G2	3523	1155	781.5	310.39853414602334
71	14	657 3333	1004 0000	558	952	28.326	1	8284	0.75	n	Grass	28	3508.jpg	17	AD	2976	5119	NA	NA	7	mobile	G1	3508	633	989.5	555.8590198962323
71	15	1154 6667	166 6667	1080	152	22.8358	1	11784	0.75	n	Shrub	7	5093.jpg	75	C	2812	NA	NA	NA	7	mobile	S	5093	1155	189.5	401.09257036250375
71	16	298 6667	994 6667	722	448	712.4513	0	5742	0.75	n	Leaves	6	2785.jpg	65	D	5086	NA	NA	NA	7	mobile	S	2785	797	485.5	171.86986355961304
71	16	309 3333	989 3333	722	448	701.1896	0	6840	0.75	n	Leaves	6	2785.jpg	65	D	5086	NA	NA	NA	7	mobile	S	2785	797	485.5	171.86986355961304
71	16	278 6667	953 3333	722	448	698.2388	0	7482	0.75	n	Leaves	6	2785.jpg	65	D	5086	NA	NA	NA	7	mobile	S	2785	797	485.5	171.86986355961304
71	16	NA	NA	722	448	NA	0	NA	0.75	n	Leaves	6	2785.jpg	65	D	5086	NA	NA	NA	7	mobile	S	2785	797	485.5	171.86986355961304
71	17	406 6667	620 0000	365	644	69.9526	1	2401	0.75	n	Leaves	9	2794.jpg	169	ABCD	3025	3378	2785	5097	7	mobile	G2	2794	440	681.5	538.9083873906585
71	18	1420 0000	385 3333	1363	304	47.3852	1	3027	0.75	n	Leaves	25	2845.jpg	17	AD	2976	5119	NA	NA	7	mobile	G1	2845	1438	341.5	517.577288914419
71	19	NA	NA	820	129	NA	0	NA	0.75	n	Leaves	10	2795.jpg	77	D	5137	NA	NA	NA	7	mobile	S	2795	895	166.5	379.11376920391587
71	20	177 3333	220 0000	1002	475	946.0213	0	12643	0.75	n	Shrub	3	5077.jpg	77	D	5137	NA	NA	NA	7	mobile	S	5077	1077	512.5	120.1883937824281
71	20	NA	NA	1002	475	NA	0	NA	0.75	n	Shrub	3	5077.jpg	77	D	5137	NA	NA	NA	7	mobile	S	5077	1077	512.5	120.1883937824281
71	21	886 6667	1009 3333	1277	675	551.9467	0	8619	0.75	n	Leaves	8	2791.jpg	56	AD	3202	5119	NA	NA	7	mobile	G1	2791	1352	712.5	428.2759040618559
71	21	572 0000	334 6667	1277	675	866.6937	0	11008	0.75	n	Leaves	8	2791.jpg	56	AD	3202	5119	NA	NA	7	mobile	G1	2791	1352	712.5	428.2759040618559
71	21	1610 6667	232 0000	1277	675	545.7002	0	11682	0.75	n	Leaves	8	2791.jpg	56	AD	3202	5119	NA	NA	7	mobile	G1	2791	1352	712.5	428.2759040618559
71	21	NA	NA	1277	675	NA	0	NA	0.75	n	Leaves	8	2791.jpg	56	AD	3202	5119	NA	NA	7	mobile	G1	2791	1352	712.5	428.2759040618559
71	22	1298 6667	998 6667	1201	972	25.1225	1	1955	0.75	n	Shrub	24	5161.jpg	56	AD	3202	5119	NA	NA	7	mobile	G1	5161	1276	1009.5	565.9383800379685
71	23	1734 6667	200 0000	1663	123	39.6404	1	2496	0.75	n	Bark	21	3094.jpg	130	ABCD	2987	3488	2836	5119	7	mobile	G2	3094	1738	160.5	865.6236191324726
71	24	826 6667	990 6667	730	940	25.3536	1	6126	0.75	n	Shrub	13	5109.jpg	36	BD	3461	5188	NA	NA	7	mobile	G1	5109	805	977.5	464.1457206524692
71	25	797 3333	740 0000	710	676	29.2295	1	4097	0.75	n	Bark	17	3063.jpg	56	AD	3202	5119	NA	NA	7	mobile	G1	3063	785	713.5	246.42899585884774
71	26	613 3333	914 6667	565	797	84.4855	1	1624	0.75	n	Bark	15	3025.jpg	77	D	5137	NA	NA	NA	7	mobile	S	3025	640	834.5	434.89107831731843
71	27	80 0000	100 0000	306	377	435.3289	0	8642	0.75	n	Shrub	11	5103.jpg	285	ABCD	3136	3489	2828	5096	7	mobile	G2	5103	381	414.5	592.4451451400374
71	27	NA	NA	306	377	NA	0	NA	0.75	n	Shrub	11	5103.jpg	285	ABCD	3136	3489	2828	5096	7	mobile	G2	5103	381	414.5	592.4451451400374
71	28	1206 6667	440 0000	1172	367	53.7311	1	3487	0.75	n	Shrub	18	5139.jpg	17	AD	2976	5119	NA	NA	7	mobile	G1	5139	1247	404.5	317.3787169928066
71	29	1216 0000	102 6667	1219	90	81.8578	1	5770	0.75	n	Shrub	30	5188.jpg	169	ABCD	3025	3378	2785	5097	7	mobile	G2	5188	1294	127.5	530.7657204454712
71	30	321 3333	308 0000	255	351	80.9652	1	1612	0.75	n	Bark	11	2987.jpg	65	D	5086	NA	NA	NA	7	mobile	S	2987	330	388.5	647.9600682140837
71	31	1552 0000	377 3333	1450	358	32.5427	1	1949	0.75	n	Leaves	15	2812.jpg	285	ABCD	3136	3489	2828	5096	7	mobile	G2	2812	1525	395.5	583.1854336315337
71	32	396 0000	344 0000	324	346	39.6138	1	2871	0.75	n	Bark	20	3088.jpg	169	ABCD	3025	3378	2785	5097	7	mobile	G2	3088	399	383.5	582.4201662030599
71	33	1393 3333	1049 3333	1349	950	69.0203	1	2340	0.75	n	Grass	24	3489.jpg	65	D	5086	NA	NA	NA	7	mobile	S	3489	1424	987.5	644.633422962229
71	34	1050 6667	428 0000	1036	403	61.6146	1	1372	0.75	n	Shrub	5	5086.jpg	130	ABCD	2987	3488	2836	5119	7	mobile	G2	5086	1111	440.5	180.83486942511945
71	35	NA	NA	393	427	NA	0	NA	0.75	n	Shrub	14	5116.jpg	65	D	5086	NA	NA	NA	7	mobile	S	5116	468	464.5	497.75922894507943
71	36	925 3333	340 0000	902	310	52.2082	1	1421	0.75	n	Bark	30	3223.jpg	17	AD	2976	5119	NA	NA	7	mobile	G1	3223	977	347.5	193.24919146014557
59	1	1807 3600	230 2400	944	959	1099.3934	0	6274	0.1953	n	Shrub	11	5103.jpg	26	B	3498	NA	NA	NA	8	mobile	S	5103	1019	996.5	460.29691504506087
59	1	972 8000	998 2400	944	959	46.2328	0	8612	0.1953	n	Shrub	11	5103.jpg	26	B	3498	NA	NA	NA	8	mobile	S	5103	1019	996.5	460.29691504506087
59	1	977 9200	998 2400	944	959	41.1168	1	9587	0.1953	n	Shrub	11	5103.jpg	26	B	3498	NA	NA	NA	8	mobile	S	5103	1019	996.5	460.29691504506087
59	2	NA	NA	1662	792	NA	0	NA	0.1953	n	Leaves	4	2773.jpg	60	CD	2863	5102	NA	NA	8	mobile	G1	2773	1737	829.5	829.179865891593
59	3	384 0000	404 3200	341	367	32.0005	1	2499	0.1953	n	Leaves	2	2767.jpg	26	B	3498	NA	NA	NA	8	mobile	S	2767	416	404.5	560.6213071227314
59	4	911 3600	368 4800	873	304	45.5018	0	1437	0.1953	n	Bark	30	3223.jpg	60	CD	2863	5102	NA	NA	8	mobile	G1	3223	948	341.5	198.8623896064814
59	4	926 7200	358 2400	873	304	27.0752	1	2507	0.1953	n	Bark	30	3223.jpg	60	CD	2863	5102	NA	NA	8	mobile	G1	3223	948	341.5	198.8623896064814
59	5	NA	NA	1382	515	NA	0	NA	0.1953	n	Shrub	12	5106.jpg	60	CD	2863	5102	NA	NA	8	mobile	G1	5106	1457	552.5	497.1571683079708
59	6	NA	NA	1579	214	NA	0	NA	0.1953	n	Leaves	27	2849.jpg	62	D	5074	NA	NA	NA	8	mobile	S	2849	1654	251.5	751.577175012653
59	7	399 3600	506 7200	348	472	23.8029	1	1088	0.1953	n	Bark	2	2919.jpg	62	D	5074	NA	NA	NA	8	mobile	S	2919	423	509.5	537.8654571544821
59	8	880 6400	388 9600	844	305	60.2497	0	1178	0.1953	n	Grass	21	3479.jpg	78	A	3074	NA	NA	NA	8	mobile	S	3479	919	342.5	201.71080784132516
59	8	911 3600	353 1200	844	305	13.0826	1	1908	0.1953	n	Grass	21	3479.jpg	78	A	3074	NA	NA	NA	8	mobile	S	3479	919	342.5	201.71080784132516
59	9	NA	NA	812	923	NA	0	NA	0.1953	n	Shrub	18	5139.jpg	246	ABCD	3094	3425	2839	5143	8	mobile	G2	5139	887	960.5	426.78946800501063
59	10	1725 4400	563 0400	292	562	1358.9292	0	3300	0.1953	n	Leaves	26	2848.jpg	35	CD	2821	5143	NA	NA	8	mobile	G1	2848	367	599.5	595.977558302324
59	10	337 9200	588 6400	292	562	31.0417	1	7783	0.1953	n	Leaves	26	2848.jpg	35	CD	2821	5143	NA	NA	8	mobile	G1	2848	367	599.5	595.977558302324
59	11	NA	NA	1646	532	NA	0	NA	0.1953	n	Shrub	18	5139.jpg	62	D	5074	NA	NA	NA	8	mobile	S	5139	1721	569.5	761.5715659082867
59	12	NA	NA	605	863	NA	0	NA	0.1953	n	Grass	30	3523.jpg	51	BD	3498	5119	NA	NA	8	mobile	G1	3523	680	900.5	456.4649493663232
59	13	256 0000	255 8400	147	244	42.5962	1	5040	0.1953	n	Leaves	6	2785.jpg	214	ABCD	3074	3479	2787	5170	8	mobile	G2	2785	222	281.5	781.9630745757756
59	14	194 5600	399 2000	999	811	987.5653	0	10708	0.1953	n	Grass	3	3378.jpg	26	B	3498	NA	NA	NA	8	mobile	S	3378	1074	848.5	328.8894191061792
59	14	NA	NA	999	811	NA	0	NA	0.1953	n	Grass	3	3378.jpg	26	B	3498	NA	NA	NA	8	mobile	S	3378	1074	848.5	328.8894191061792
59	15	394 2400	911 2000	306	887	18.7667	1	1930	0.1953	n	Grass	19	3464.jpg	246	ABCD	3094	3425	2839	5143	8	mobile	G2	3464	381	924.5	695.0404664478177
59	16	942 0800	332 6400	1526	933	917.0828	0	1863	0.1953	n	Leaves	5	2776.jpg	51	BD	3498	5119	NA	NA	8	mobile	G1	2776	1601	970.5	772.1471686148956
59	16	1597 4400	982 8800	1526	933	12.8817	1	4012	0.1953	n	Leaves	5	2776.jpg	51	BD	3498	5119	NA	NA	8	mobile	G1	2776	1601	970.5	772.1471686148956
59	17	686 0800	132 9600	621	100	10.9095	1	1875	0.1953	n	Grass	15	3446.jpg	62	D	5074	NA	NA	NA	8	mobile	S	3446	696	137.5	481.3545990223839
59	18	962 5600	696 1600	892	640	19.181	1	1547	0.1953	n	Grass	4	3387.jpg	214	ABCD	3074	3479	2787	5170	8	mobile	G2	3387	967	677.5	137.67806651751033
59	19	952 3200	619 3600	905	542	48.5284	0	1313	0.1953	n	Grass	10	3431.jpg	35	CD	2821	5143	NA	NA	8	mobile	G1	3431	980	579.5	44.27471061452576
59	19	947 2000	552 8000	905	542	42.2934	1	2080	0.1953	n	Grass	10	3431.jpg	35	CD	2821	5143	NA	NA	8	mobile	G1	3431	980	579.5	44.27471061452576
59	20	977 9200	506 7200	945	463	42.5372	1	1360	0.1953	n	Bark	4	2941.jpg	20	ABCD	2919	3464	2785	5102	8	mobile	G2	2941	1020	500.5	71.83488010709004
59	21	701 4400	491 3600	678	445	52.3157	0	1048	0.1953	n	Bark	29	3211.jpg	51	BD	3498	5119	NA	NA	8	mobile	G1	3211	753	482.5	214.83772946109815
59	21	742 4000	455 5200	678	445	28.9876	1	1765	0.1953	n	Bark	29	3211.jpg	51	BD	3498	5119	NA	NA	8	mobile	G1	3211	753	482.5	214.83772946109815
59	22	281 6000	593 7600	206	568	11.7553	1	5167	0.1953	n	Leaves	15	2812.jpg	20	ABCD	2919	3464	2785	5102	8	mobile	G2	2812	281	605.5	682.1519258933453
59	23	619 5200	819 0400	577	837	64.271	0	1514	0.1953	n	Bark	16	3057.jpg	246	ABCD	3094	3425	2839	5143	8	mobile	G2	3057	652	874.5	454.702375186231
59	23	568 3200	839 5200	577	837	90.697	0	2210	0.1953	n	Bark	16	3057.jpg	246	ABCD	3094	3425	2839	5143	8	mobile	G2	3057	652	874.5	454.702375186231
59	23	655 3600	895 8400	577	837	21.6029	1	2731	0.1953	n	Bark	16	3057.jpg	246	ABCD	3094	3425	2839	5143	8	mobile	G2	3057	652	874.5	454.702375186231
59	24	1187 8400	813 9200	1141	783	28.9185	1	4793	0.1953	n	Shrub	26	5170.jpg	78	A	3074	NA	NA	NA	8	mobile	S	5170	1216	820.5	379.7581467197248
59	25	486 4000	639 8400	406	580	22.9834	1	1165	0.1953	n	Leaves	7	2787.jpg	246	ABCD	3094	3425	2839	5143	8	mobile	G2	2787	481	617.5	485.22906961557857
59	26	634 8800	440 1600	884	843	546.766	0	4079	0.1953	n	Shrub	13	5109.jpg	214	ABCD	3074	3479	2787	5170	8	mobile	G2	5109	959	880.5	340.50146842561486
59	26	860 1600	885 6000	884	843	98.9715	0	8757	0.1953	n	Shrub	13	5109.jpg	214	ABCD	3074	3479	2787	5170	8	mobile	G2	5109	959	880.5	340.50146842561486
59	26	962 5600	849 7600	884	843	30.9455	1	9397	0.1953	n	Shrub	13	5109.jpg	214	ABCD	3074	3479	2787	5170	8	mobile	G2	5109	959	880.5	340.50146842561486
59	27	593 9200	445 2800	557	427	42.6555	1	1260	0.1953	n	Bark	10	2982.jpg	78	A	3074	NA	NA	NA	8	mobile	S	2982	632	464.5	336.5772571045168
59	28	368 6400	383 8400	233	304	73.9587	0	2597	0.1953	n	Shrub	1	5069.jpg	51	BD	3498	5119	NA	NA	8	mobile	G1	5069	308	341.5	681.5469536282882
59	28	368 6400	312 1600	233	304	67.365	0	3098	0.1953	n	Shrub	1	5069.jpg	51	BD	3498	5119	NA	NA	8	mobile	G1	5069	308	341.5	681.5469536282882
59	28	281 6000	322 4000	233	304	32.5848	1	3726	0.1953	n	Shrub	1	5069.jpg	51	BD	3498	5119	NA	NA	8	mobile	G1	5069	308	341.5	681.5469536282882
59	29	1551 3600	660 3200	1493	584	42.236	1	2818	0.1953	n	Bark	4	2941.jpg	26	B	3498	NA	NA	NA	8	mobile	S	2941	1568	621.5	613.4380571826302
59	30	885 7600	358 2400	1414	903	838.4063	0	1200	0.1953	n	Bark	2	2919.jpg	214	ABCD	3074	3479	2787	5170	8	mobile	G2	2919	1489	940.5	663.5067821808606
59	30	1510 4000	885 6000	1414	903	58.9234	0	4966	0.1953	n	Bark	2	2919.jpg	214	ABCD	3074	3479	2787	5170	8	mobile	G2	2919	1489	940.5	663.5067821808606
59	30	1484 8000	900 9600	1414	903	39.7624	1	5711	0.1953	n	Bark	2	2919.jpg	214	ABCD	3074	3479	2787	5170	8	mobile	G2	2919	1489	940.5	663.5067821808606
59	31	890 8800	496 4800	870	461	54.1577	0	1216	0.1953	n	Grass	21	3479.jpg	20	ABCD	2919	3464	2785	5102	8	mobile	G2	3479	945	498.5	44.127655727446026
59	31	916 4800	486 2400	870	461	31.0435	1	1829	0.1953	n	Grass	21	3479.jpg	20	ABCD	2919	3464	2785	5102	8	mobile	G2	3479	945	498.5	44.127655727446026
59	32	1689 6000	470 8800	1611	418	15.7957	1	1255	0.1953	n	Grass	22	3483.jpg	60	CD	2863	5102	NA	NA	8	mobile	G1	3483	1686	455.5	730.9009850862153
59	33	1715 2000	563 0400	1652	515	15.8219	1	1797	0.1953	n	Bark	17	3063.jpg	35	CD	2821	5143	NA	NA	8	mobile	G1	3063	1727	552.5	767.10185112539
59	34	977 9200	148 3200	913	84	28.6517	1	7045	0.1953	n	Shrub	27	5179.jpg	35	CD	2821	5143	NA	NA	8	mobile	G1	5179	988	121.5	419.4356327256901
59	35	773 1200	665 4400	668	617	32.0452	1	1691	0.1953	n	Leaves	16	2815.jpg	78	A	3074	NA	NA	NA	8	mobile	S	2815	743	654.5	245.35535453704694
59	36	885 7600	122 7200	835	64	32.2159	1	2814	0.1953	n	Shrub	11	5103.jpg	20	ABCD	2919	3464	2785	5102	8	mobile	G2	5103	910	101.5	441.34142112428106
89	1	1713 6431	326 1668	1641	276	12.8843	1	5832	0.8094	y	Shrub	23	5158.jpg	203	ABCD	3063	3520	2857	5097	9	desktop	G2	5158	1716	313.5	789.2010200196145
89	2	1782 8300	888 3105	1703	843	9.1832	1	3271	0.8094	y	Bark	23	3112.jpg	15	BD	3425	5096	NA	NA	9	desktop	G1	3112	1778	880.5	886.0385149642199
89	3	1260 2218	921 6684	1169	876	18.1623	1	2798	0.8094	y	Grass	24	3489.jpg	165	ABCD	3009	3492	2836	5164	9	desktop	G2	3489	1244	913.5	469.210240723708
89	4	578 2365	256 9799	468	205	38.0957	1	3371	0.8094	y	Leaves	23	2839.jpg	45	C	2812	NA	NA	NA	9	desktop	S	2839	543	242.5	512.2453025650894
89	5	1675 3432	789 4720	639	174	1121.7096	0	1427	0.8094	y	Grass	20	3467.jpg	43	AC	3101	2848	NA	NA	9	desktop	G1	3467	714	211.5	410.4001096491082
89	5	707 9620	213 7381	639	174	6.4395	1	3500	0.8094	y	Grass	20	3467.jpg	43	AC	3101	2848	NA	NA	9	desktop	G1	3467	714	211.5	410.4001096491082
89	6	442 3337	963 6748	369	907	19.247	1	2877	0.8094	y	Leaves	21	2833.jpg	150	ABCD	3001	3452	2794	5074	9	desktop	G2	2833	444	944.5	655.6494871499558
89	7	656 0718	832 7138	568	782	18.587	1	1292	0.8094	y	Grass	1	3366.jpg	88	C	2857	NA	NA	NA	9	desktop	S	3366	643	819.5	422.62187591273596
89	8	1370 1795	282 9250	741	409	577.8163	0	6249	0.8094	y	Leaves	1	2762.jpg	84	C	2842	NA	NA	NA	9	desktop	S	2762	816	446.5	171.69231200027565
89	8	NA	NA	741	409	NA	0	NA	0.8094	y	Leaves	1	2762.jpg	84	C	2842	NA	NA	NA	9	desktop	S	2762	816	446.5	171.69231200027565
89	9	1540 6758	277 9831	1484	233	19.7932	1	1803	0.8094	y	Shrub	16	5125.jpg	15	BD	3425	5096	NA	NA	9	desktop	G1	5125	1559	270.5	656.8342637225924
89	10	953 8226	371 8796	885	334	6.1891	1	1420	0.8094	y	Shrub	21	5148.jpg	150	ABCD	3001	3452	2794	5074	9	desktop	G2	5148	960	371.5	168.5
89	11	1466 5470	287 8669	1401	269	20.8938	1	2309	0.8094	y	Grass	12	3437.jpg	203	ABCD	3063	3520	2857	5097	9	desktop	G2	3437	1476	306.5	566.3728895348011
89	12	1318 2893	222 3865	1211	194	33.5508	1	11629	0.8094	y	Shrub	21	5148.jpg	43	AC	3101	2848	NA	NA	9	desktop	G1	5148	1286	231.5	448.82986754448507
89	13	552 2914	612 7983	798	608	322.3715	0	5204	0.8094	y	Grass	2	3372.jpg	15	BD	3425	5096	NA	NA	9	desktop	G1	3372	873	645.5	136.74520101268635
89	13	896 9905	660 9820	798	608	28.5524	1	9620	0.8094	y	Grass	2	3372.jpg	15	BD	3425	5096	NA	NA	9	desktop	G1	3372	873	645.5	136.74520101268635
89	14	1145 3221	500 3696	1046	437	35.5077	1	4059	0.8094	y	Grass	10	3431.jpg	84	C	2842	NA	NA	NA	9	desktop	S	3431	1121	474.5	173.8138371937056
89	15	301 4889	533 7276	255	500	28.7596	1	2563	0.8094	y	Leaves	19	2824.jpg	203	ABCD	3063	3520	2857	5097	9	desktop	G2	2824	330	537.5	630.0049602979329
89	16	429 9789	378 0570	345	326	17.6489	1	1464	0.8094	y	Leaves	9	2794.jpg	88	C	2857	NA	NA	NA	9	desktop	S	2794	420	363.5	568.1128849093286
89	17	259 4826	664 6885	181	642	15.2154	1	2484	0.8094	y	Leaves	1	2762.jpg	46	AD	3112	5188	NA	NA	9	desktop	G1	2762	256	679.5	717.6881286464198
89	18	418 8596	754 8786	335	719	9.0067	1	2653	0.8094	y	Shrub	25	5164.jpg	84	C	2842	NA	NA	NA	9	desktop	S	5164	410	756.5	591.0771946201274
89	19	198 9440	402 7666	147	346	30.0463	1	13359	0.8094	y	Shrub	13	5109.jpg	165	ABCD	3009	3492	2836	5164	9	desktop	G2	5109	222	383.5	754.4111942435637
89	20	431 2144	988 3844	370	935	21.0323	1	3964	0.8094	y	Leaves	25	2845.jpg	165	ABCD	3009	3492	2836	5164	9	desktop	G2	2845	445	972.5	672.518587103732
89	21	368 2049	827 7719	277	771	25.1794	1	3397	0.8094	y	Shrub	22	5151.jpg	46	AD	3112	5188	NA	NA	9	desktop	G1	5151	352	808.5	664.6474629455829
89	22	1120 6125	187 7930	395	410	700.5314	0	4560	0.8094	y	Bark	5	2946.jpg	150	ABCD	3001	3452	2794	5074	9	desktop	G2	2946	470	447.5	498.6544394668516
89	22	481 8691	467 0116	395	410	22.8381	1	8049	0.8094	y	Bark	5	2946.jpg	150	ABCD	3001	3452	2794	5074	9	desktop	G2	2946	470	447.5	498.6544394668516
89	23	621 4784	961 2038	545	945	21.3474	1	1892	0.8094	y	Bark	11	2987.jpg	46	AD	3112	5188	NA	NA	9	desktop	G1	2987	620	982.5	558.0378571387429
89	24	1695 1109	732 6399	1630	680	18.0835	1	1757	0.8094	y	Grass	30	3523.jpg	150	ABCD	3001	3452	2794	5074	9	desktop	G2	3523	1705	717.5	765.8532822936779
89	25	1790 2429	494 1922	1714	431	25.7222	1	6703	0.8094	y	Grass	27	3499.jpg	46	AD	3112	5188	NA	NA	9	desktop	G1	3499	1789	468.5	832.0776706534073
89	26	651 1299	829 0074	587	787	11.7676	1	2629	0.8094	y	Bark	5	2946.jpg	165	ABCD	3009	3492	2836	5164	9	desktop	G2	2946	662	824.5	412.00030339794654
89	27	904 4034	862 3654	808	826	21.4334	1	2897	0.8094	y	Bark	15	3025.jpg	203	ABCD	3063	3520	2857	5097	9	desktop	G2	3025	883	863.5	332.53759185992794
89	28	915 5227	418 8279	834	370	13.0716	1	3564	0.8094	y	Bark	20	3088.jpg	88	C	2857	NA	NA	NA	9	desktop	S	3088	909	407.5	141.97623040495193
89	29	1431 9535	543 6114	1331	494	28.6404	1	1348	0.8094	y	Bark	22	3101.jpg	45	C	2812	NA	NA	NA	9	desktop	S	3101	1406	531.5	446.080990404209
89	30	997 0644	361 9958	900	315	24.021	1	2988	0.8094	y	Bark	7	2964.jpg	84	C	2842	NA	NA	NA	9	desktop	S	2964	975	352.5	188.09904305976679
89	31	1018 0676	181 6156	946	144	2.9347	1	2541	0.8094	y	Leaves	8	2791.jpg	15	BD	3425	5096	NA	NA	9	desktop	G1	2791	1021	181.5	363.6526502034599
89	32	978 5322	1006 9166	892	948	24.3241	1	1460	0.8094	y	Grass	23	3488.jpg	45	C	2812	NA	NA	NA	9	desktop	S	3488	967	985.5	445.5549909943777
89	33	735 1426	296 5153	649	248	15.6682	1	1852	0.8094	y	Shrub	5	5086.jpg	45	C	2812	NA	NA	NA	9	desktop	S	5086	724	285.5	347.08248299215563
89	34	1572 7983	896 9588	1508	848	15.3421	1	12845	0.8094	y	Leaves	8	2791.jpg	43	AC	3101	2848	NA	NA	9	desktop	G1	2791	1583	885.5	712.3898160417511
89	35	NA	NA	1053	877	NA	0	NA	0.8094	y	Bark	25	3142.jpg	43	AC	3101	2848	NA	NA	9	desktop	G1	3142	1128	914.5	410.45614869313385
89	36	507 8141	815 4171	395	775	37.9265	1	2303	0.8094	y	Shrub	3	5077.jpg	88	C	2857	NA	NA	NA	9	desktop	S	5077	470	812.5	560.6748166272496
92	1	1020 4371	201 4570	949	155	9.6396	1	6606	0.6453	n	Leaves	20	2828.jpg	259	ABCD	3101	3452	2857	5179	10	desktop	G2	2828	1024	192.5	353.3443787581741
92	2	580 3311	247 9470	481	208	24.4539	1	4278	0.6453	n	Bark	21	3094.jpg	57	B	3499	NA	NA	NA	10	desktop	S	3094	556	245.5	499.94624711062687
92	3	927 4570	399 8146	856	373	11.2575	1	1712	0.6453	n	Leaves	15	2812.jpg	28	CD	2807	5125	NA	NA	10	desktop	G1	2812	931	410.5	132.70738487363843
92	4	1775 1258	767 0861	1700	718	11.5868	1	3619	0.6453	n	Grass	20	3467.jpg	50	D	5146	NA	NA	NA	10	desktop	S	3467	1775	755.5	843.0096381418186
92	5	NA	NA	313	203	NA	0	NA	0.6453	n	Leaves	11	2800.jpg	350	ABCD	3223	3428	2849	5179	10	desktop	G2	2800	388	240.5	645.6657416961194
92	6	197 5629	542 3841	132	521	18.6757	1	6393	0.6453	n	Grass	6	3404.jpg	259	ABCD	3101	3452	2857	5179	10	desktop	G2	3404	207	558.5	753.2272233529534
92	7	867 0199	900 3576	805	861	13.1124	1	6812	0.6453	n	Shrub	27	5179.jpg	350	ABCD	3223	3428	2849	5179	10	desktop	G2	5179	880	898.5	367.3176418306096
92	8	1406 3046	898 8079	1366	850	36.4916	1	9696	0.6453	n	Leaves	12	2803.jpg	18	BD	3428	5143	NA	NA	10	desktop	G1	2803	1441	887.5	593.3946831578456
92	9	1767 3775	599 7219	1716	539	33.1252	1	2355	0.6453	n	Bark	7	2964.jpg	28	CD	2807	5125	NA	NA	10	desktop	G1	2964	1791	576.5	831.8012082222531
92	10	935 2053	105 3775	882	67	21.8124	1	4154	0.6453	n	Shrub	14	5116.jpg	18	BD	3428	5143	NA	NA	10	desktop	G1	5116	957	104.5	435.5103328280513
92	11	352 5298	731 4437	289	699	12.5352	1	1416	0.6453	n	Leaves	28	2857.jpg	60	BC	3523	2818	NA	NA	10	desktop	G1	2857	364	736.5	627.5573678955574
92	12	1455 8940	323 8808	1398	265	27.3816	1	1614	0.6453	n	Leaves	6	2785.jpg	50	D	5146	NA	NA	NA	10	desktop	S	2785	1473	302.5	565.3098707788499
92	13	335 4834	737 6424	255	688	13.3231	1	1007	0.6453	n	Bark	12	2993.jpg	50	D	5146	NA	NA	NA	10	desktop	S	2993	330	725.5	656.7421487920507
92	14	445 5099	362 6225	351	292	38.4414	1	1417	0.6453	n	Shrub	10	5102.jpg	48	A	3074	NA	NA	NA	10	desktop	S	5102	426	329.5	573.9915069058078
92	15	1505 4834	576 4768	1418	534	13.4389	1	1664	0.6453	n	Bark	20	3088.jpg	18	BD	3428	5143	NA	NA	10	desktop	G1	3088	1493	571.5	533.9300047759069
92	16	NA	NA	197	320	NA	0	NA	0.6453	n	Shrub	10	5102.jpg	57	B	3499	NA	NA	NA	10	desktop	S	5102	272	357.5	711.7936849958701
92	17	522 9934	629 1656	434	566	29.2324	1	1528	0.6453	n	Bark	27	3160.jpg	194	ABCD	3063	3366	2842	5137	10	desktop	G2	3160	509	603.5	455.4484054204164
92	18	515 2450	560 9801	462	518	22.4346	1	2217	0.6453	n	Grass	27	3499.jpg	350	ABCD	3223	3428	2849	5179	10	desktop	G2	3499	537	555.5	423.28388818853006
92	19	1011 1391	127 0728	917	100	21.7952	1	7374	0.6453	n	Bark	12	2993.jpg	48	A	3074	NA	NA	NA	10	desktop	S	2993	992	137.5	403.77004594199406
92	20	NA	NA	649	851	NA	0	NA	0.6453	n	Shrub	20	5146.jpg	194	ABCD	3063	3366	2842	5137	10	desktop	G2	5146	724	888.5	420.8898311910137
92	21	1280 7815	671 0066	1197	620	16.1103	1	2999	0.6453	n	Grass	2	3372.jpg	18	BD	3428	5143	NA	NA	10	desktop	G1	3372	1272	657.5	333.39203649757445
92	22	1077 7748	900 3576	1020	874	20.5148	1	11835	0.6453	n	Grass	9	3428.jpg	194	ABCD	3063	3366	2842	5137	10	desktop	G2	3428	1095	911.5	395.26857957596377
92	23	1762 7285	251 0464	689	675	1100.1809	0	13791	0.6453	n	Grass	11	3434.jpg	60	BC	3523	2818	NA	NA	10	desktop	G1	3434	764	712.5	261.09816161742697
92	23	NA	NA	689	675	NA	0	NA	0.6453	n	Grass	11	3434.jpg	60	BC	3523	2818	NA	NA	10	desktop	G1	3434	764	712.5	261.09816161742697
92	24	1274 5828	618 3179	1201	564	16.8775	1	2152	0.6453	n	Grass	30	3523.jpg	57	B	3499	NA	NA	NA	10	desktop	S	3523	1276	601.5	321.9289517890555
92	25	958 4503	785 6821	858	743	25.9726	1	1076	0.6453	n	Grass	3	3378.jpg	28	CD	2807	5125	NA	NA	10	desktop	G1	3378	933	780.5	242.01084686435027
92	26	388 1722	898 8079	306	875	15.4568	1	4920	0.6453	n	Shrub	24	5161.jpg	259	ABCD	3101	3452	2857	5179	10	desktop	G2	5161	381	912.5	688.4745819563711
92	27	578 7815	334 7285	490	540	243.1624	0	13682	0.6453	n	Shrub	5	5086.jpg	28	CD	2807	5125	NA	NA	10	desktop	G1	5086	565	577.5	396.77607034699054
92	27	NA	NA	490	540	NA	0	NA	0.6453	n	Shrub	5	5086.jpg	28	CD	2807	5125	NA	NA	10	desktop	G1	5086	565	577.5	396.77607034699054
92	28	750 7947	522 2384	669	491	9.2399	1	2064	0.6453	n	Bark	27	3160.jpg	259	ABCD	3101	3452	2857	5179	10	desktop	G2	3160	744	528.5	216.30591762594014
92	29	1049 8808	385 8675	971	338	11.0701	1	1389	0.6453	n	Bark	2	2919.jpg	60	BC	3523	2818	NA	NA	10	desktop	G1	2919	1046	375.5	185.62394780846572
92	30	321 5364	976 2914	247	932	6.8072	1	4320	0.6453	n	Bark	1	2912.jpg	350	ABCD	3223	3428	2849	5179	10	desktop	G2	2912	322	969.5	769.0996359380233
92	31	251 8013	643 1126	169	605	7.8253	1	14034	0.6453	n	Shrub	13	5109.jpg	50	D	5146	NA	NA	NA	10	desktop	S	5109	244	642.5	723.2995575831635
92	32	977 0464	481 9470	895	449	8.3893	1	7118	0.6453	n	Leaves	22	2836.jpg	48	A	3074	NA	NA	NA	10	desktop	S	2836	970	486.5	54.42655601817921
92	33	1466 7417	406 0132	1407	360	17.4726	1	2610	0.6453	n	Leaves	17	2818.jpg	194	ABCD	3063	3366	2842	5137	10	desktop	G2	2818	1482	397.5	541.1009610045061
92	34	1417 1523	1021 2318	1336	968	16.892	1	2347	0.6453	n	Leaves	11	2800.jpg	57	B	3499	NA	NA	NA	10	desktop	S	2800	1411	1005.5	648.144466920763
92	35	NA	NA	781	629	NA	0	NA	0.6453	n	Shrub	9	5097.jpg	60	BC	3523	2818	NA	NA	10	desktop	G1	5097	856	666.5	163.76278576037964
92	36	NA	NA	1309	182	NA	0	NA	0.6453	n	Grass	5	3390.jpg	48	A	3074	NA	NA	NA	10	desktop	S	3390	1384	219.5	531.503762921769
15	1	1493 3333	268 2192	1134	406	334.0192	0	1814	0.6844	n	Grass	2	3372.jpg	9	AB	2946	3425	NA	NA	11	desktop	G1	3372	1209	443.5	267.04540812378707
15	1	NA	NA	1134	406	NA	0	NA	0.6844	n	Grass	2	3372.jpg	9	AB	2946	3425	NA	NA	11	desktop	G1	3372	1209	443.5	267.04540812378707
15	2	1145 4177	635 3071	1067	589	9.447	1	2000	0.6957	n	Bark	17	3063.jpg	53	C	2839	NA	NA	NA	11	desktop	S	3063	1142	626.5	201.50992531386638
15	3	185 2703	618 0590	123	576	13.5215	1	3078	0.6957	n	Bark	7	2964.jpg	36	D	5090	NA	NA	NA	11	desktop	S	2964	198	613.5	765.5365765265564
15	4	12 7887	539 0049	1122	275	1205.6786	0	13332	0.6957	n	Leaves	27	2849.jpg	255	ABCD	3101	3425	2833	5080	11	desktop	G2	2849	1197	312.5	328.5197863143101
15	4	NA	NA	1122	275	NA	0	NA	0.6957	n	Leaves	27	2849.jpg	255	ABCD	3101	3425	2833	5080	11	desktop	G2	2849	1197	312.5	328.5197863143101
15	5	252 8256	810 6634	517	435	478.9507	0	8232	0.6957	n	Leaves	11	2800.jpg	36	D	5090	NA	NA	NA	11	desktop	S	2800	592	472.5	374.13934569889864
15	5	NA	NA	517	435	NA	0	NA	0.6957	n	Leaves	11	2800.jpg	36	D	5090	NA	NA	NA	11	desktop	S	2800	592	472.5	374.13934569889864
15	6	339 0663	927 0885	247	860	34.1575	1	3856	0.6957	n	Shrub	26	5170.jpg	36	D	5090	NA	NA	NA	11	desktop	S	5170	322	897.5	731.3345677595173
15	7	435 3686	393 8329	1402	905	1177.2984	0	5064	0.6957	n	Grass	12	3437.jpg	109	ABCD	2982	3366	2795	5093	11	desktop	G2	3437	1477	942.5	655.2062652325602
15	7	1480 3194	945 7740	1402	905	4.6623	1	8787	0.6957	n	Grass	12	3437.jpg	109	ABCD	2982	3366	2795	5093	11	desktop	G2	3437	1477	942.5	655.2062652325602
15	8	656 7199	679 8649	1274	373	742.8386	0	7394	0.6957	n	Shrub	15	5119.jpg	255	ABCD	3101	3425	2833	5080	11	desktop	G2	5119	1349	410.5	409.9893291294299
15	8	NA	NA	1274	373	NA	0	NA	0.6957	n	Shrub	15	5119.jpg	255	ABCD	3101	3425	2833	5080	11	desktop	G2	5119	1349	410.5	409.9893291294299
15	9	469 8649	242 9115	401	210	7.6612	1	2516	0.6957	n	Shrub	27	5179.jpg	47	B	3452	NA	NA	NA	11	desktop	S	5179	476	247.5	565.5194514780195
15	10	888 1327	474 3243	826	442	13.8692	1	1098	0.6957	n	Leaves	2	2767.jpg	53	C	2839	NA	NA	NA	11	desktop	S	2767	901	479.5	84.50591695260161
15	11	783 2064	513 1327	713	472	6.0146	1	1350	0.6957	n	Shrub	29	5186.jpg	57	AD	3211	5086	NA	NA	11	desktop	G1	5186	788	509.5	174.68328483286544
15	12	655 2826	697 1130	574	670	12.1392	1	2257	0.6957	n	Leaves	10	2795.jpg	57	AD	3211	5086	NA	NA	11	desktop	G1	2795	649	707.5	353.2382340574134
15	13	1399 8280	970 2088	1316	921	14.6639	1	4701	0.6957	n	Grass	21	3479.jpg	47	B	3452	NA	NA	NA	11	desktop	S	3479	1391	958.5	600.752236783185
15	14	1769 2260	915 5897	1694	882	3.9168	1	9196	0.6957	n	Leaves	29	2860.jpg	35	BD	3461	5077	NA	NA	11	desktop	G1	2860	1769	919.5	893.5889715075942
15	15	891 0074	774 7297	811	717	20.8402	1	2148	0.6957	n	Bark	27	3160.jpg	109	ABCD	2982	3366	2795	5093	11	desktop	G2	3160	886	754.5	226.90581746619014
15	16	NA	NA	579	746	NA	0	NA	0.6957	n	Shrub	22	5151.jpg	9	AB	2946	3425	NA	NA	11	desktop	G1	5151	654	783.5	391.0604173270417
15	17	941 3145	556 2531	877	508	15.1594	1	1837	0.6957	n	Bark	3	2931.jpg	47	B	3452	NA	NA	NA	11	desktop	S	2931	952	545.5	9.7082439194738
15	18	1300 6511	156 6708	1215	109	14.7272	1	3060	0.6957	n	Grass	12	3437.jpg	242	ABCD	3094	3372	2795	5158	11	desktop	G2	3437	1290	146.5	513.5584192669808
15	19	1783 5995	968 7715	1705	925	7.2311	1	8300	0.6957	n	Shrub	1	5069.jpg	35	BD	3461	5077	NA	NA	11	desktop	G1	5069	1780	962.5	922.4457978656524
15	20	643 7838	189 7297	560	152	8.7868	1	1962	0.6957	n	Bark	3	2931.jpg	255	ABCD	3101	3425	2833	5080	11	desktop	G2	2931	635	189.5	477.99084719270513
15	21	901 0688	837 9730	840	765	38.1105	1	2089	0.6957	n	Grass	19	3464.jpg	57	AD	3211	5086	NA	NA	11	desktop	G1	3464	915	802.5	266.32921356847055
15	22	408 0590	570 6265	324	531	9.3052	1	1642	0.6957	n	Shrub	6	5090.jpg	53	C	2839	NA	NA	NA	11	desktop	S	5090	399	568.5	561.7234639927373
15	23	935 5651	560 5651	846	515	16.649	1	1622	0.6957	n	Bark	16	3057.jpg	35	BD	3461	5077	NA	NA	11	desktop	G1	3057	921	552.5	40.95424275945045
15	24	1438 6364	810 6634	1366	750	23.2837	1	1731	0.6957	n	Bark	18	3074.jpg	57	AD	3211	5086	NA	NA	11	desktop	G1	3074	1441	787.5	540.9410781221925
15	25	712 7764	780 4791	662	740	24.4061	1	1611	0.6957	n	Shrub	27	5179.jpg	242	ABCD	3094	3372	2795	5158	11	desktop	G2	5179	737	777.5	325.7840542445256
15	26	1220 1597	984 5823	1166	950	21.0435	1	2066	0.6957	n	Shrub	19	5143.jpg	109	ABCD	2982	3366	2795	5093	11	desktop	G2	5143	1241	987.5	528.4101153460256
15	27	1579 4963	668 3661	1510	615	16.7936	1	3228	0.6957	n	Leaves	16	2815.jpg	9	AB	2946	3425	NA	NA	11	desktop	G1	2815	1585	652.5	635.0442897940269
15	28	349 1278	1011 8919	282	978	8.6597	1	3373	0.6957	n	Grass	24	3489.jpg	255	ABCD	3101	3425	2833	5080	11	desktop	G2	3489	357	1015.5	767.9252893348415
15	29	1690 1720	408 2064	1616	352	18.7247	1	1714	0.6957	n	Grass	3	3378.jpg	53	C	2839	NA	NA	NA	11	desktop	S	3378	1691	389.5	746.3318631815206
15	30	1553 6241	648 2432	1490	619	14.0565	1	1557	0.6957	n	Bark	30	3223.jpg	242	ABCD	3094	3372	2795	5158	11	desktop	G2	3223	1565	656.5	616.1146403064936
15	31	1313 5872	392 3956	1241	364	9.4187	1	4823	0.6957	n	Grass	26	3498.jpg	35	BD	3461	5077	NA	NA	11	desktop	G1	3498	1316	401.5	381.99247374784755
15	32	866 5725	678 4275	797	626	15.8836	1	1597	0.6957	n	Bark	8	2970.jpg	9	AB	2946	3425	NA	NA	11	desktop	G1	2970	872	663.5	151.64514499317147
15	33	1179 9140	382 3342	1104	328	16.8589	1	1936	0.6957	n	Leaves	10	2795.jpg	242	ABCD	3094	3372	2795	5158	11	desktop	G2	2795	1179	365.5	280.0200885650885
15	34	1654 2383	186 8550	1610	139	32.4578	1	2306	0.6957	n	Leaves	18	2821.jpg	47	B	3452	NA	NA	NA	11	desktop	S	2821	1685	176.5	811.0223486439816
15	35	606 4128	357 8993	539	330	12.2368	1	3142	0.6957	n	Leaves	14	2807.jpg	109	ABCD	2982	3366	2795	5093	11	desktop	G2	2807	614	367.5	386.6164119641069
15	36	1307 8378	139 4226	1224	106	9.7331	1	1754	0.6957	n	Grass	16	3449.jpg	36	D	5090	NA	NA	NA	11	desktop	S	3449	1299	143.5	521.6639243804386
75	1	262 2191	324 5492	179	275	14.5856	1	10690	0.6162	n	Bark	20	3088.jpg	35	ABCD	2931	3499	2839	5146	12	desktop	G2	3088	254	312.5	741.7494523085271
75	2	867 5035	394 3273	917	543	223.9635	0	3249	0.6162	n	Grass	15	3446.jpg	236	ABCD	3088	3443	2762	5183	12	desktop	G2	3446	992	580.5	51.61637337124723
75	2	140 5132	196 3523	917	543	934.1302	0	10340	0.6162	n	Grass	15	3446.jpg	236	ABCD	3088	3443	2762	5183	12	desktop	G2	3446	992	580.5	51.61637337124723
75	2	NA	NA	917	543	NA	0	NA	0.6162	n	Grass	15	3446.jpg	236	ABCD	3088	3443	2762	5183	12	desktop	G2	3446	992	580.5	51.61637337124723
75	3	998 9459	869 7920	913	834	11.0784	1	7362	0.6162	n	Bark	28	3202.jpg	31	BD	3449	5097	NA	NA	12	desktop	G1	3202	988	871.5	332.68040218804595
75	4	1474 4105	248 2802	1408	215	9.57	1	6244	0.6162	n	Bark	26	3148.jpg	184	ABCD	3057	3390	2815	5161	12	desktop	G2	3148	1483	252.5	596.812575269657
75	5	877 2399	639 3620	807	618	16.8254	1	3799	0.6162	n	Grass	6	3404.jpg	31	BD	3449	5097	NA	NA	12	desktop	G1	3404	882	655.5	139.3709080116794
75	6	1261 8308	329 4175	1184	295	4.1851	1	12317	0.6162	n	Leaves	12	2803.jpg	69	C	2794	NA	NA	NA	12	desktop	S	2803	1259	332.5	363.94676808566385
75	7	349 8474	464 1054	313	410	41.6096	1	2933	0.6162	n	Shrub	3	5077.jpg	17	AB	2976	3378	NA	NA	12	desktop	G1	5077	388	447.5	579.4309708671085
75	8	1300 7767	566 3384	1233	523	9.2878	1	4891	0.6162	n	Shrub	27	5179.jpg	71	C	2800	NA	NA	NA	12	desktop	S	5179	1308	560.5	348.60328455136505
75	9	508 8766	279 1123	428	232	11.2664	1	3463	0.6162	n	Leaves	19	2824.jpg	236	ABCD	3088	3443	2762	5183	12	desktop	G2	2824	503	269.5	531.0548465083432
75	10	732 8155	459 2372	668	431	13.7667	1	3642	0.6162	n	Grass	11	3434.jpg	26	C	2848	NA	NA	NA	12	desktop	S	3434	743	468.5	228.4759287102254
75	11	304 4105	579 3204	217	534	14.669	1	8048	0.6162	n	Shrub	29	5186.jpg	26	C	2848	NA	NA	NA	12	desktop	S	5186	292	571.5	668.7422896751782
75	12	276 8239	108 7240	195	67	8.0254	1	5103	0.6162	n	Bark	1	2912.jpg	20	AC	2982	2842	NA	NA	12	desktop	G1	2912	270	104.5	815.9413275475143
75	13	215 1595	731 8585	228	499	214.1983	0	12623	0.6162	n	Shrub	1	5069.jpg	184	ABCD	3057	3390	2815	5161	12	desktop	G2	5069	303	536.5	657.0093226127009
75	13	NA	NA	228	499	NA	0	NA	0.6162	n	Shrub	1	5069.jpg	184	ABCD	3057	3390	2815	5161	12	desktop	G2	5069	303	536.5	657.0093226127009
75	14	714 9653	707 5173	632	660	12.7982	1	9194	0.6162	n	Shrub	2	5074.jpg	69	C	2794	NA	NA	NA	12	desktop	S	5074	707	697.5	298.0188752411498
75	15	815 5756	613 3981	715	559	30.6538	1	3621	0.6162	n	Bark	8	2970.jpg	71	C	2800	NA	NA	NA	12	desktop	S	2970	790	596.5	179.1430992251725
75	16	624 0915	397 5728	540	348	15.1132	1	2350	0.6162	n	Grass	30	3523.jpg	35	ABCD	2931	3499	2839	5146	12	desktop	G2	3523	615	385.5	378.0148806594788
75	17	30 1664	480 3329	1544	135	1618.3798	0	4844	0.6162	n	Grass	12	3437.jpg	20	AC	2982	2842	NA	NA	12	desktop	G1	3437	1619	172.5	754.5443989587359
75	17	1625 3259	163 8974	1544	135	10.6781	1	8899	0.6162	n	Grass	12	3437.jpg	20	AC	2982	2842	NA	NA	12	desktop	G1	3437	1619	172.5	754.5443989587359
75	18	1443 5784	490 0693	1352	456	16.9296	1	7712	0.6162	n	Bark	6	2952.jpg	17	AB	2976	3378	NA	NA	12	desktop	G1	2952	1427	493.5	469.3093329564201
75	19	1708 0860	994 7434	1623	963	11.6132	1	4096	0.6162	n	Grass	25	3492.jpg	69	C	2794	NA	NA	NA	12	desktop	S	3492	1698	1000.5	869.8874927253523
75	20	1573 3981	1015 8391	1492	965	14.7942	1	2642	0.6162	n	Bark	9	2976.jpg	236	ABCD	3088	3443	2762	5183	12	desktop	G2	2976	1567	1002.5	763.122041353806
75	21	NA	NA	1608	473	NA	0	NA	0.6162	n	Leaves	15	2812.jpg	20	AC	2982	2842	NA	NA	12	desktop	G1	2812	1683	510.5	723.6015823642178
75	22	1281 3037	608 5298	1223	563	18.5268	1	2834	0.6162	n	Bark	13	3001.jpg	69	C	2794	NA	NA	NA	12	desktop	S	3001	1298	600.5	343.3718829490848
75	23	NA	NA	822	277	NA	0	NA	0.6162	n	Shrub	15	5119.jpg	35	ABCD	2931	3499	2839	5146	12	desktop	G2	5119	897	314.5	234.13511056652737
75	24	1055 7420	441 3870	963	395	19.8433	1	2486	0.6162	n	Grass	17	3452.jpg	184	ABCD	3057	3390	2815	5161	12	desktop	G2	3452	1038	432.5	132.8166028778029
75	25	197 3093	840 5825	127	794	10.2223	1	11184	0.6162	n	Leaves	3	2770.jpg	31	BD	3449	5097	NA	NA	12	desktop	G1	2770	202	831.5	812.1183719138485
75	26	1583 1345	759 4452	1513	661	61.1391	1	4620	0.6162	n	Shrub	9	5097.jpg	31	BD	3449	5097	NA	NA	12	desktop	G1	5097	1588	698.5	647.6930214229577
75	27	1046 0055	668 5714	966	628	5.8727	1	7488	0.6162	n	Grass	30	3523.jpg	17	AB	2976	3378	NA	NA	12	desktop	G1	3523	1041	665.5	149.36950826724978
75	28	789 6117	506 2968	705	460	13.0295	1	3404	0.6162	n	Bark	24	3136.jpg	26	C	2848	NA	NA	NA	12	desktop	S	3136	780	497.5	184.9493173818168
75	29	1417 6144	280 7351	1341	256	12.8666	1	4751	0.6162	n	Shrub	15	5119.jpg	236	ABCD	3088	3443	2762	5183	12	desktop	G2	5119	1416	293.5	518.3611192981202
75	30	1625 3259	1001 2344	1579	952	30.9822	1	3114	0.6162	n	Leaves	8	2791.jpg	17	AB	2976	3378	NA	NA	12	desktop	G1	2791	1654	989.5	826.8532215574902
75	31	257 3509	576 0749	178	541	4.9811	1	3683	0.6162	n	Grass	22	3483.jpg	71	C	2800	NA	NA	NA	12	desktop	S	3483	253	578.5	708.0474913450369
75	32	1678 8766	113 5922	1582	71	22.4614	1	6979	0.6162	n	Leaves	11	2800.jpg	26	C	2848	NA	NA	NA	12	desktop	S	2800	1657	108.5	819.7568236983453
75	33	520 2358	183 3703	916	573	635.6561	0	14087	0.6162	n	Leaves	14	2807.jpg	71	C	2800	NA	NA	NA	12	desktop	S	2807	991	610.5	77.01460900374681
75	33	NA	NA	916	573	NA	0	NA	0.6162	n	Leaves	14	2807.jpg	71	C	2800	NA	NA	NA	12	desktop	S	2807	991	610.5	77.01460900374681
75	34	1740 5409	430 0277	1681	390	15.6644	1	3175	0.6162	n	Leaves	14	2807.jpg	35	ABCD	2931	3499	2839	5146	12	desktop	G2	2807	1756	427.5	803.9105982632645
75	35	601 3731	598 7933	550	547	27.614	1	2927	0.6162	n	Leaves	21	2833.jpg	184	ABCD	3057	3390	2815	5161	12	desktop	G2	2833	625	584.5	337.9426726532179
75	36	1258 5853	692 9126	1180	644	11.9625	1	3417	0.6162	n	Shrub	3	5077.jpg	20	AC	2982	2842	NA	NA	12	desktop	G1	5077	1255	681.5	327.1807604367959
114	1	1437 0874	811 3731	1356	765	10.7605	1	4379	0.6162	y	Grass	24	3489.jpg	225	ABCD	3080	3498	2845	5086	13	desktop	G2	3489	1431	802.5	539.2098385600916
114	2	1227 7531	186 6158	1162	149	9.2476	1	4965	0.6162	y	Grass	29	3520.jpg	3	C	2770	NA	NA	NA	13	desktop	S	3520	1237	186.5	449.100489868359
114	3	1664 2718	444 6325	1619	392	33.358	1	2700	0.6162	y	Shrub	10	5102.jpg	3	C	2770	NA	NA	NA	13	desktop	S	5102	1694	429.5	742.2710084598482
114	4	1067 1012	243 4119	1013	207	20.9271	1	3161	0.6162	y	Bark	2	2919.jpg	28	C	2857	NA	NA	NA	13	desktop	S	2919	1088	244.5	322.0314425642316
114	5	528 3495	704 2718	445	663	9.1619	1	6766	0.6162	y	Leaves	22	2836.jpg	72	ABCD	2952	3489	2794	5151	13	desktop	G2	2836	520	700.5	468.35910368007154
114	6	791 2344	116 8377	713	84	5.6743	1	4380	0.6162	y	Leaves	1	2762.jpg	33	A	2931	NA	NA	NA	13	desktop	S	2762	788	121.5	452.466849614422
114	7	979 4730	965 5340	899	937	10.5044	1	5023	0.6162	y	Bark	5	2946.jpg	3	CD	2767	5125	NA	NA	13	desktop	G1	2946	974	974.5	434.7254880956487
114	8	1279 6810	975 2705	1193	273	664.8731	0	9018	0.6162	y	Bark	15	3025.jpg	72	ABCD	2952	3489	2794	5151	13	desktop	G2	3025	1268	310.5	384.1018745072718
114	8	1268 3218	288 8488	1193	273	21.6536	1	14667	0.6162	y	Bark	15	3025.jpg	72	ABCD	2952	3489	2794	5151	13	desktop	G2	3025	1268	310.5	384.1018745072718
114	9	1424 1054	738 3495	289	563	1069.0304	0	4773	0.6162	y	Leaves	29	2860.jpg	41	BC	3479	2800	NA	NA	13	desktop	G1	2860	364	600.5	599.0628097286627
114	9	NA	NA	289	563	NA	0	NA	0.6162	y	Leaves	29	2860.jpg	41	BC	3479	2800	NA	NA	13	desktop	G1	2860	364	600.5	599.0628097286627
114	10	1196 9209	983 3842	1150	943	28.2268	1	3935	0.6162	y	Leaves	22	2836.jpg	3	C	2770	NA	NA	NA	13	desktop	S	2836	1225	980.5	514.0673593995247
114	11	NA	NA	1701	378	NA	0	NA	0.6162	y	Bark	18	3074.jpg	57	BC	3520	2776	NA	NA	13	desktop	G1	3074	1776	415.5	825.4430628456454
114	12	896 7129	491 6921	819	444	10.547	1	7273	0.6162	y	Leaves	21	2833.jpg	334	ABCD	3202	3489	2857	5151	13	desktop	G2	2833	894	481.5	88.1943875765346
114	13	1618 8350	459 2372	904	567	656.1174	0	6063	0.6162	y	Grass	9	3428.jpg	334	ABCD	3202	3489	2857	5151	13	desktop	G2	3428	979	604.5	67.24024092758741
114	13	992 4549	615 0208	904	567	17.0799	1	8714	0.6162	y	Grass	9	3428.jpg	334	ABCD	3202	3489	2857	5151	13	desktop	G2	3428	979	604.5	67.24024092758741
114	14	997 3232	517 6560	909	486	14.5485	1	7024	0.6162	y	Shrub	13	5109.jpg	28	C	2857	NA	NA	NA	13	desktop	S	5109	984	523.5	29.124731758421397
114	15	552 6907	985 0069	473	929	19.0921	1	5346	0.6162	y	Shrub	29	5186.jpg	33	A	2931	NA	NA	NA	13	desktop	S	5186	548	966.5	592.9976812770856
114	16	1503 6200	347 2677	1428	295	14.7807	1	6363	0.6162	y	Shrub	24	5161.jpg	57	BC	3520	2776	NA	NA	13	desktop	G1	5161	1503	332.5	581.2961809611345
114	17	729 5700	413 8003	665	381	11.4399	1	2321	0.6162	y	Leaves	13	2806.jpg	3	CD	2767	5125	NA	NA	13	desktop	G1	2806	740	418.5	251.32100986586855
114	18	1748 6546	335 9085	1669	289	10.4969	1	4512	0.6162	y	Bark	25	3142.jpg	334	ABCD	3202	3489	2857	5151	13	desktop	G2	3142	1744	326.5	812.5504599715639
114	19	254 1054	107 1012	186	77	10.1132	1	10572	0.6162	y	Leaves	29	2860.jpg	28	C	2857	NA	NA	NA	13	desktop	S	2860	261	114.5	818.322216489324
114	20	628 9598	762 6907	582	712	30.9879	1	2506	0.6162	y	Grass	6	3404.jpg	3	CD	2767	5125	NA	NA	13	desktop	G1	3404	657	749.5	368.3737911415523
114	21	289 8058	108 7240	217	75	4.3672	1	2498	0.6162	y	Grass	23	3488.jpg	28	C	2857	NA	NA	NA	13	desktop	S	3488	292	112.5	793.0827510417813
114	22	1433 8419	439 7642	1370	397	12.3376	1	2530	0.6162	y	Grass	9	3428.jpg	33	A	2931	NA	NA	NA	13	desktop	S	3428	1445	434.5	496.3418680707885
114	23	408 2663	162 2746	331	113	11.9907	1	3411	0.6162	y	Shrub	15	5119.jpg	3	CD	2767	5125	NA	NA	13	desktop	G1	5119	406	150.5	677.219499128606
114	24	1010 3051	94 1193	922	57	13.3106	1	7500	0.6162	y	Shrub	30	5188.jpg	334	ABCD	3202	3489	2857	5151	13	desktop	G2	5188	997	94.5	447.0338354084621
114	25	229 7642	963 9112	139	944	23.6194	1	5729	0.6162	y	Shrub	2	5074.jpg	41	BC	3479	2800	NA	NA	13	desktop	G1	5074	214	981.5	866.8553800952036
114	26	429 3620	567 9612	370	512	24.1943	1	2959	0.6162	y	Bark	29	3211.jpg	33	A	2931	NA	NA	NA	13	desktop	S	3211	445	549.5	515.0876139066052
114	27	1696 7268	121 7060	1618	79	6.4024	1	3952	0.6162	y	Grass	26	3498.jpg	57	BC	3520	2776	NA	NA	13	desktop	G1	3498	1693	116.5	846.5466614428292
114	28	398 5298	689 6671	319	639	13.9245	1	7818	0.6162	y	Grass	12	3437.jpg	72	ABCD	2952	3489	2794	5151	13	desktop	G2	3437	394	676.5	582.2269746413335
114	29	578 6546	628 0028	1014	756	536.5088	0	8764	0.6162	y	Leaves	16	2815.jpg	225	ABCD	3080	3498	2845	5086	13	desktop	G2	2815	1089	793.5	284.43496620493056
114	29	NA	NA	1014	756	NA	0	NA	0.6162	y	Leaves	16	2815.jpg	225	ABCD	3080	3498	2845	5086	13	desktop	G2	2815	1089	793.5	284.43496620493056
114	30	1222 8849	965 5340	1146	910	18.1322	1	4681	0.6162	y	Grass	25	3492.jpg	41	BC	3479	2800	NA	NA	13	desktop	G1	3492	1221	947.5	483.9186398559163
114	31	1164 4660	986 6297	1087	961	12.1238	1	5131	0.6162	y	Shrub	26	5170.jpg	72	ABCD	2952	3489	2794	5151	13	desktop	G2	5170	1162	998.5	501.0251989670779
114	32	1101 1789	288 8488	1033	241	12.3946	1	8372	0.6162	y	Shrub	6	5090.jpg	225	ABCD	3080	3498	2845	5086	13	desktop	G2	5090	1108	278.5	300.47670458789315
114	33	839 9168	303 4535	775	251	18.0355	1	6855	0.6162	y	Bark	20	3088.jpg	41	BC	3479	2800	NA	NA	13	desktop	G1	3088	850	288.5	274.5036429630762
114	34	1062 2330	660 4577	988	637	14.0632	1	2422	0.6162	y	Bark	21	3094.jpg	225	ABCD	3080	3498	2845	5086	13	desktop	G2	3094	1063	674.5	169.4085298915022
114	35	1304 0222	261 2621	1026	173	209.2721	0	12596	0.6162	y	Leaves	5	2776.jpg	57	BC	3520	2776	NA	NA	13	desktop	G1	2776	1101	210.5	358.4009626103144
114	35	NA	NA	1026	173	NA	0	NA	0.6162	y	Leaves	5	2776.jpg	57	BC	3520	2776	NA	NA	13	desktop	G1	2776	1101	210.5	358.4009626103144
114	36	1451 6921	488 4466	1392	453	15.445	1	3017	0.6162	y	Bark	6	2952.jpg	3	C	2770	NA	NA	NA	13	desktop	S	2952	1467	490.5	509.4106889337914
1	1	1385 1351	688 6486	1283	633	32.6449	1	1950	0.5692	y	Leaves	24	2842.jpg	277	ABCD	3136	3387	2791	5086	14	desktop	G2	2842	1358	670.5	418.84871970676954
1	2	754 4595	975 0000	465	619	383.9728	0	9369	0.5692	y	Leaves	10	2795.jpg	8	CD	2773	5164	NA	NA	14	desktop	G1	2795	540	656.5	435.8580617586418
1	2	1692 5676	983 7838	465	619	1198.1347	0	9952	0.5692	y	Leaves	10	2795.jpg	8	CD	2773	5164	NA	NA	14	desktop	G1	2795	540	656.5	435.8580617586418
1	2	1624 0541	377 7027	465	619	1119.3307	0	10625	0.5692	y	Leaves	10	2795.jpg	8	CD	2773	5164	NA	NA	14	desktop	G1	2795	540	656.5	435.8580617586418
1	2	1281 4865	265 2703	465	619	838.3692	0	11475	0.5692	y	Leaves	10	2795.jpg	8	CD	2773	5164	NA	NA	14	desktop	G1	2795	540	656.5	435.8580617586418
1	2	993 3784	249 4595	465	619	609.2897	0	12674	0.5692	y	Leaves	10	2795.jpg	8	CD	2773	5164	NA	NA	14	desktop	G1	2795	540	656.5	435.8580617586418
1	2	355 6757	600 8108	465	619	192.5532	0	13897	0.5692	y	Leaves	10	2795.jpg	8	CD	2773	5164	NA	NA	14	desktop	G1	2795	540	656.5	435.8580617586418
1	2	266 0811	836 2162	465	619	327.6118	0	14652	0.5692	y	Leaves	10	2795.jpg	8	CD	2773	5164	NA	NA	14	desktop	G1	2795	540	656.5	435.8580617586418
1	2	NA	NA	465	619	NA	0	NA	0.5692	y	Leaves	10	2795.jpg	8	CD	2773	5164	NA	NA	14	desktop	G1	2795	540	656.5	435.8580617586418
1	3	1648 6486	240 6757	1583	203	9.353	1	4875	0.5692	y	Leaves	21	2833.jpg	68	A	2970	NA	NA	NA	14	desktop	S	2833	1658	240.5	759.5421318136341
1	4	543 6486	483 1081	472	431	14.9876	1	2646	0.5692	y	Leaves	8	2791.jpg	12	C	2803	NA	NA	NA	14	desktop	S	2791	547	468.5	419.1434718565947
1	5	1246 3514	486 6216	1175	473	24.1555	1	1580	0.5692	y	Grass	2	3372.jpg	12	C	2803	NA	NA	NA	14	desktop	S	3372	1250	510.5	291.4965694480812
1	6	752 7027	693 9189	694	655	16.3589	1	1410	0.5692	y	Bark	27	3160.jpg	181	ABCD	3057	3366	2794	5148	14	desktop	G2	3160	769	692.5	244.4120496211265
1	7	1713 6486	379 4595	1602	317	44.3407	1	2638	0.5692	y	Grass	25	3492.jpg	277	ABCD	3136	3387	2791	5086	14	desktop	G2	3492	1677	354.5	740.6073521104148
1	8	274 8649	442 7027	163	394	38.5295	1	2514	0.5692	y	Leaves	26	2848.jpg	181	ABCD	3057	3366	2794	5148	14	desktop	G2	2848	238	431.5	730.1070127043022
1	9	1527 4324	435 6757	1452	366	32.1786	1	2552	0.5692	y	Grass	10	3431.jpg	8	CD	2773	5164	NA	NA	14	desktop	G1	3431	1527	403.5	583.1991512339503
1	10	1065 4054	809 8649	966	776	24.6746	1	2334	0.5692	y	Grass	1	3366.jpg	67	D	5093	NA	NA	NA	14	desktop	S	3366	1041	813.5	285.24244074120526
1	11	1190 1351	542 8378	1353	691	301.7451	0	2265	0.5692	y	Bark	10	2982.jpg	68	A	2970	NA	NA	NA	14	desktop	S	2982	1428	728.5	504.5356776284508
1	11	1443 1081	755 4054	1353	691	30.857	1	5756	0.5692	y	Bark	10	2982.jpg	68	A	2970	NA	NA	NA	14	desktop	S	2982	1428	728.5	504.5356776284508
1	12	1648 6486	467 2973	1593	411	26.978	1	1908	0.5692	y	Grass	7	3407.jpg	181	ABCD	3057	3366	2794	5148	14	desktop	G2	3407	1668	448.5	713.8881214868335
1	13	1819 0541	138 7838	1718	69	41.4856	1	4601	0.5692	y	Shrub	8	5096.jpg	4	AB	2919	3443	NA	NA	14	desktop	G1	5096	1793	106.5	939.0480552133635
1	14	378 5135	832 7027	281	796	22.5276	1	4037	0.5692	y	Grass	22	3483.jpg	4	AB	2919	3443	NA	NA	14	desktop	G1	3483	356	833.5	671.5342508018485
1	15	392 5676	542 8378	341	508	23.5832	1	1851	0.5692	y	Shrub	27	5179.jpg	12	C	2803	NA	NA	NA	14	desktop	S	5179	416	545.5	544.0278025983598
1	16	294 1892	778 2432	238	751	21.4254	1	2641	0.5692	y	Leaves	10	2795.jpg	82	ABCD	2964	3508	2821	5080	14	desktop	G2	2795	313	788.5	693.0809837241244
1	17	213 3784	818 6486	149	786	11.6771	1	1901	0.5692	y	Bark	15	3025.jpg	67	D	5093	NA	NA	NA	14	desktop	S	3025	224	823.5	788.7130339990584
1	18	1351 7568	1004 8649	1252	974	25.6305	1	7051	0.5692	y	Shrub	21	5148.jpg	277	ABCD	3136	3387	2791	5086	14	desktop	G2	5148	1327	1011.5	597.4958158849315
1	19	722 8378	625 4054	1340	378	723.2902	0	2543	0.5692	y	Grass	23	3488.jpg	68	A	2970	NA	NA	NA	14	desktop	S	3488	1415	415.5	471.72582079000085
1	19	1383 3784	435 6757	1340	378	37.5098	1	4291	0.5692	y	Grass	23	3488.jpg	68	A	2970	NA	NA	NA	14	desktop	S	3488	1415	415.5	471.72582079000085
1	20	353 9189	897 7027	260	863	19.1246	1	3714	0.5692	y	Shrub	21	5148.jpg	8	CD	2773	5164	NA	NA	14	desktop	G1	5148	335	900.5	721.5159388398845
1	21	958 2432	476 0811	172	405	712.0356	0	1517	0.5692	y	Grass	19	3464.jpg	17	BC	3428	2821	NA	NA	14	desktop	G1	3464	247	442.5	719.6354980127093
1	21	271 3514	472 5676	172	405	38.6917	1	2200	0.5692	y	Grass	19	3464.jpg	17	BC	3428	2821	NA	NA	14	desktop	G1	3464	247	442.5	719.6354980127093
1	22	896 7568	785 2703	842	708	44.6258	1	2149	0.5692	y	Leaves	9	2794.jpg	17	BC	3428	2821	NA	NA	14	desktop	G1	2794	917	745.5	209.95058942522644
1	23	220 4054	736 0811	1002	901	880.1862	0	7584	0.5692	y	Shrub	1	5069.jpg	67	D	5093	NA	NA	NA	14	desktop	S	5069	1077	938.5	415.320659250175
1	23	1174 3243	975 0000	1002	901	103.9436	1	9603	0.5692	y	Shrub	1	5069.jpg	67	D	5093	NA	NA	NA	14	desktop	S	5069	1077	938.5	415.320659250175
1	24	1588 9189	189 7297	1507	161	11.1709	1	2494	0.5692	y	Shrub	27	5179.jpg	82	ABCD	2964	3508	2821	5080	14	desktop	G2	5179	1582	198.5	709.5817430007623
1	25	847 5676	606 0811	800	558	29.4023	1	1292	0.5692	y	Grass	3	3378.jpg	82	ABCD	2964	3508	2821	5080	14	desktop	G2	3378	875	595.5	101.51477724942315
1	26	1191 8919	414 5946	1150	369	34.0833	1	1285	0.5692	y	Shrub	25	5164.jpg	68	A	2970	NA	NA	NA	14	desktop	S	5164	1225	406.5	296.72756865515544
1	27	1371 0811	918 7838	1290	901	20.6327	1	3080	0.5692	y	Shrub	12	5106.jpg	181	ABCD	3057	3366	2794	5148	14	desktop	G2	5106	1365	938.5	568.1788890833591
1	28	1053 1081	151 0811	985	106	10.2455	1	8978	0.5692	y	Bark	22	3101.jpg	82	ABCD	2964	3508	2821	5080	14	desktop	G2	3101	1060	143.5	408.91594490799696
1	29	1687 2973	774 7297	1668	712	61.1501	1	2597	0.5692	y	Leaves	30	2863.jpg	4	AB	2919	3443	NA	NA	14	desktop	G1	2863	1743	749.5	810.5425651993854
1	30	1574 8649	175 6757	1496	130	9.0432	1	1511	0.5692	y	Bark	4	2941.jpg	8	CD	2773	5164	NA	NA	14	desktop	G1	2941	1571	167.5	715.5957308424918
1	31	557 7027	476 0811	502	460	28.8298	1	1199	0.5692	y	Bark	13	3001.jpg	4	AB	2919	3443	NA	NA	14	desktop	G1	3001	577	497.5	385.35081419402763
1	32	1462 4324	108 9189	1382	59	13.5551	1	3202	0.5692	y	Shrub	3	5077.jpg	17	BC	3428	2821	NA	NA	14	desktop	G1	5077	1457	96.5	666.1090376207187
1	33	1399 1892	621 8919	1315	570	17.0754	1	2184	0.5692	y	Leaves	29	2860.jpg	67	D	5093	NA	NA	NA	14	desktop	S	2860	1390	607.5	435.2657234379937
1	34	905 5405	249 4595	872	173	56.8922	1	1245	0.5692	y	Bark	27	3160.jpg	17	BC	3428	2821	NA	NA	14	desktop	G1	3160	947	210.5	329.7563494460721
1	35	216 8919	395 2703	117	367	26.548	1	5897	0.5692	y	Bark	5	2946.jpg	277	ABCD	3136	3387	2791	5086	14	desktop	G2	2946	192	404.5	779.86168645472
1	36	1100 5405	592 0270	1060	545	35.7522	1	920	0.5692	y	Bark	9	2976.jpg	12	C	2803	NA	NA	NA	14	desktop	S	2976	1135	582.5	180.08678463452003
41	1	1190 9434	485 6604	1123	435	14.9329	1	2106	0.5889	n	Leaves	21	2833.jpg	7	AC	2941	2773	NA	NA	15	desktop	G1	2833	1198	472.5	247.3868428190958
41	2	1542 4528	125 6604	1472	78	11.1315	1	2999	0.5889	n	Shrub	7	5093.jpg	7	AC	2941	2773	NA	NA	15	desktop	G1	5093	1547	115.5	724.4095871811747
41	3	698 4906	703 0189	625	672	6.6546	1	1918	0.5889	n	Bark	27	3160.jpg	45	AB	3112	3366	NA	NA	15	desktop	G1	3160	700	709.5	310.37114878802765
41	4	1605 2830	650 3774	1578	633	51.7864	1	3505	0.5889	n	Leaves	1	2762.jpg	304	ABCD	3148	3425	2776	5146	15	desktop	G2	2762	1653	670.5	705.180296094552
41	5	NA	NA	953	521	NA	0	NA	0.5889	n	Leaves	29	2860.jpg	45	AB	3112	3366	NA	NA	15	desktop	G1	2860	1028	558.5	70.47162549565606
41	6	1488 1132	134 1509	1444	74	38.3022	1	2410	0.5889	n	Shrub	27	5179.jpg	304	ABCD	3148	3425	2776	5146	15	desktop	G2	5179	1519	111.5	704.3388744063471
41	7	637 3585	623 2075	568	594	10.0295	1	1847	0.5889	n	Grass	29	3520.jpg	7	AC	2941	2773	NA	NA	15	desktop	G1	3520	643	631.5	329.9412826549597
41	8	560 9434	130 7547	458	50	51.4957	1	3463	0.5889	n	Bark	9	2976.jpg	26	BC	3440	2857	NA	NA	15	desktop	G1	2976	533	87.5	622.1617554945016
41	9	1357 3585	171 5094	1314	106	42.2577	1	2370	0.5889	n	Shrub	5	5086.jpg	45	AB	3112	3366	NA	NA	15	desktop	G1	5086	1389	143.5	584.1688540139743
41	10	1591 6981	796 4151	1543	767	27.5164	1	4573	0.5889	n	Leaves	23	2839.jpg	18	A	3074	NA	NA	NA	15	desktop	S	2839	1618	804.5	709.171523680978
41	11	1725 8491	417 7358	1636	348	35.4915	1	2191	0.5889	n	Leaves	3	2770.jpg	38	ABCD	2941	3407	2842	5102	15	desktop	G2	2770	1711	385.5	766.7276243882178
41	12	815 6604	849 0566	747	803	10.6492	1	2104	0.5889	n	Bark	21	3094.jpg	7	AC	2941	2773	NA	NA	15	desktop	G1	3094	822	840.5	330.6724209848774
41	13	1459 2453	587 5472	1390	538	13.3511	1	5400	0.5889	n	Leaves	6	2785.jpg	37	C	2787	NA	NA	NA	15	desktop	S	2785	1465	575.5	506.2462345538977
41	14	1133 2075	382 0755	1095	323	42.6519	1	4145	0.5889	n	Bark	5	2946.jpg	18	A	3074	NA	NA	NA	15	desktop	S	2946	1170	360.5	276.2611988680278
41	15	1369 2453	641 8868	1339	618	46.7793	1	1752	0.5889	n	Shrub	26	5170.jpg	18	A	3074	NA	NA	NA	15	desktop	S	5170	1414	655.5	468.46157793355906
41	16	1457 5472	862 6415	1375	826	7.5958	1	5626	0.5889	n	Shrub	24	5161.jpg	223	ABCD	3080	3461	2776	5143	15	desktop	G2	5161	1450	863.5	587.1560695419915
41	17	1584 9057	475 4717	1531	410	35.0341	1	2395	0.5889	n	Shrub	2	5074.jpg	26	BC	3440	2857	NA	NA	15	desktop	G1	5074	1606	447.5	652.5888828351277
41	18	863 2075	772 6415	802	754	23.364	1	1616	0.5889	n	Grass	25	3492.jpg	34	A	2941	NA	NA	NA	15	desktop	S	3492	877	791.5	264.84193399082403
41	19	158 4906	157 9245	126	146	49.61	1	2737	0.5889	n	Leaves	4	2773.jpg	26	BC	3440	2857	NA	NA	15	desktop	G1	2773	201	183.5	838.5542618101705
41	20	1588 3019	371 8868	1507	329	8.2904	1	1783	0.5889	n	Bark	10	2982.jpg	38	ABCD	2941	3407	2842	5102	15	desktop	G2	2982	1582	366.5	645.7447251042784
41	21	1274 1509	208 8679	1162	147	44.4296	1	2013	0.5889	n	Bark	5	2946.jpg	304	ABCD	3148	3425	2776	5146	15	desktop	G2	2946	1237	184.5	450.67643603809597
41	22	678 1132	507 7358	633	467	30.0615	1	1869	0.5889	n	Bark	16	3057.jpg	37	C	2787	NA	NA	NA	15	desktop	S	3057	708	504.5	254.4882119077424
41	23	712 0755	368 4906	661	310	31.8275	1	2061	0.5889	n	Grass	6	3404.jpg	18	A	3074	NA	NA	NA	15	desktop	S	3404	736	347.5	295.3510622970569
41	24	644 1509	259 8113	563	208	15.5772	1	1872	0.5889	n	Leaves	14	2807.jpg	34	A	2941	NA	NA	NA	15	desktop	S	2807	638	245.5	436.3648129718986
41	25	333 3962	351 5094	204	295	57.6221	1	9380	0.5889	n	Grass	9	3428.jpg	38	ABCD	2941	3407	2842	5102	15	desktop	G2	3428	279	332.5	711.9109846041147
41	26	1019 4340	373 5849	963	324	22.1527	1	7057	0.5889	n	Leaves	27	2849.jpg	223	ABCD	3080	3461	2776	5143	15	desktop	G2	2849	1038	361.5	194.79797226870716
41	27	282 4528	995 0943	203	945	13.3583	1	2475	0.5889	n	Grass	2	3372.jpg	223	ABCD	3080	3461	2776	5143	15	desktop	G2	3372	278	982.5	812.9761681623884
41	28	1620 5660	604 5283	1572	552	30.4073	1	2262	0.5889	n	Grass	1	3366.jpg	26	BC	3440	2857	NA	NA	15	desktop	G1	3366	1647	589.5	688.7809884135886
41	29	1730 9434	1035 8491	1665	978	22.2734	1	2237	0.5889	n	Bark	26	3148.jpg	223	ABCD	3080	3461	2776	5143	15	desktop	G2	3148	1740	1015.5	913.5098521636206
41	30	756 2264	286 9811	696	226	27.7421	1	9727	0.5889	n	Shrub	8	5096.jpg	37	C	2787	NA	NA	NA	15	desktop	S	5096	771	263.5	334.9227522877477
41	31	628 8679	618 1132	498	578	55.929	1	1587	0.5889	n	Grass	5	3390.jpg	304	ABCD	3148	3425	2776	5146	15	desktop	G2	3390	573	615.5	394.2958914318028
41	32	1562 8302	728 4906	1456	692	31.8462	1	1192	0.5889	n	Shrub	24	5161.jpg	34	A	2941	NA	NA	NA	15	desktop	S	5161	1531	729.5	601.6238442748094
41	33	1114 5283	404 1509	1030	358	12.8696	1	1705	0.5889	n	Shrub	8	5096.jpg	38	ABCD	2941	3407	2842	5102	15	desktop	G2	5096	1105	395.5	204.70771846708664
41	34	146 6038	643 5849	102	609	30.5357	1	11706	0.5889	n	Bark	22	3101.jpg	34	A	2941	NA	NA	NA	15	desktop	S	3101	177	646.5	790.2096240871786
41	35	1180 7547	940 7547	1144	914	39.7261	1	2161	0.5889	n	Grass	24	3489.jpg	45	AB	3112	3366	NA	NA	15	desktop	G1	3489	1219	951.5	486.2234568590865
41	36	1571 3208	908 4906	1485	857	17.9971	1	1856	0.5889	n	Grass	10	3431.jpg	37	C	2787	NA	NA	NA	15	desktop	S	3431	1560	894.5	696.9004591762011
88	1	1072 3989	871 5843	987	814	22.6167	1	3015	0.7607	n	Bark	20	3088.jpg	217	ABCD	3080	3366	2821	5074	16	desktop	G2	3088	1062	851.5	327.77469395912794
88	2	NA	NA	1347	940	NA	0	NA	0.7607	n	Shrub	11	5103.jpg	303	ABCD	3148	3390	2863	5097	16	desktop	G2	5103	1422	977.5	636.278437478436
88	3	NA	NA	668	606	NA	0	NA	0.7607	n	Grass	30	3523.jpg	26	A	3148	NA	NA	NA	16	desktop	S	3523	743	643.5	240.41890524665484
88	4	1126 2978	335 2247	1046	272	26.2646	1	2993	0.7607	n	Bark	17	3063.jpg	31	BC	3449	2791	NA	NA	16	desktop	G1	3063	1121	309.5	281.1605413282596
88	5	730 6011	959 6629	491	818	194.7908	0	12873	0.7607	n	Leaves	3	2770.jpg	85	ABCD	2970	3366	2803	5086	16	desktop	G2	2770	566	855.5	504.7536527851978
88	5	NA	NA	491	818	NA	0	NA	0.7607	n	Leaves	3	2770.jpg	85	ABCD	2970	3366	2803	5086	16	desktop	G2	2770	566	855.5	504.7536527851978
88	6	1322 1742	574 4831	1252	524	13.851	1	2610	0.7607	n	Bark	22	3101.jpg	50	CD	2845	5170	NA	NA	16	desktop	G1	3101	1327	561.5	367.62922897941615
88	7	NA	NA	1149	974	NA	0	NA	0.7607	n	Leaves	7	2787.jpg	50	CD	2845	5170	NA	NA	16	desktop	G1	2787	1224	1011.5	540.3778770453135
88	8	1299 8258	237 9438	1219	223	23.2964	1	2690	0.7607	n	Bark	29	3211.jpg	85	ABCD	2970	3366	2803	5086	16	desktop	G2	3211	1294	260.5	435.51836930260475
88	9	700 3652	887 3596	581	834	47.1147	1	3455	0.7607	n	Grass	26	3498.jpg	217	ABCD	3080	3366	2821	5074	16	desktop	G2	3498	656	871.5	449.78689398425115
88	10	1341 8933	236 6292	1223	191	44.6397	1	9264	0.7607	n	Shrub	8	5096.jpg	31	BC	3449	2791	NA	NA	16	desktop	G1	5096	1298	228.5	459.6479631196031
88	11	664 8708	323 3933	561	288	28.9476	1	5144	0.7607	n	Shrub	5	5086.jpg	6	AC	2931	2821	NA	NA	16	desktop	G1	5086	636	325.5	388.5694918544172
88	12	777 9270	135 4045	737	88	35.4834	1	7757	0.7607	n	Grass	26	3498.jpg	6	AC	2931	2821	NA	NA	16	desktop	G1	3498	812	125.5	440.12981039688736
88	13	1113 1517	896 5618	1040	830	29.1205	1	6558	0.7607	n	Leaves	5	2776.jpg	303	ABCD	3148	3390	2863	5097	16	desktop	G2	2776	1115	867.5	362.32754518529225
88	14	1132 8708	414 1011	1041	376	16.8815	1	2012	0.7607	n	Leaves	13	2806.jpg	78	D	5139	NA	NA	NA	16	desktop	S	2806	1116	413.5	200.84384481482124
88	15	438 7584	924 1685	367	879	8.3255	1	14756	0.7607	n	Shrub	27	5179.jpg	50	CD	2845	5170	NA	NA	16	desktop	G1	5179	442	916.5	640.3719622219573
88	16	NA	NA	1423	729	NA	0	NA	0.7607	n	Bark	18	3074.jpg	25	A	3142	NA	NA	NA	16	desktop	S	3074	1498	766.5	583.7347428413011
88	17	195 5562	132 7753	113	85	12.7545	1	4484	0.7607	n	Grass	25	3492.jpg	78	D	5139	NA	NA	NA	16	desktop	S	3492	188	122.5	877.6618084433206
88	18	NA	NA	898	745	NA	0	NA	0.7607	n	Grass	20	3467.jpg	25	A	3142	NA	NA	NA	16	desktop	S	3467	973	782.5	242.84820361699198
88	19	1587 7247	675 7079	1504	643	9.9542	1	5978	0.7607	n	Grass	8	3425.jpg	303	ABCD	3148	3390	2863	5097	16	desktop	G2	3425	1579	680.5	634.7450275504331
88	20	359 8820	926 7978	267	876	22.2845	1	9535	0.7607	n	Shrub	28	5183.jpg	217	ABCD	3080	3366	2821	5074	16	desktop	G2	5183	342	913.5	722.0985043607278
88	21	NA	NA	1058	500	NA	0	NA	0.7607	n	Leaves	15	2812.jpg	6	AC	2931	2821	NA	NA	16	desktop	G1	2812	1133	537.5	173.01806264086994
88	22	1336 6348	654 6742	1267	625	9.4884	1	2859	0.7607	n	Leaves	29	2860.jpg	25	A	3142	NA	NA	NA	16	desktop	S	2860	1342	662.5	401.1611272294463
88	23	NA	NA	1079	737	NA	0	NA	0.7607	n	Leaves	1	2762.jpg	26	A	3148	NA	NA	NA	16	desktop	S	2762	1154	774.5	304.34560946397767
88	24	533 4101	170 8989	464	104	29.9256	1	2698	0.7607	n	Shrub	27	5179.jpg	26	A	3148	NA	NA	NA	16	desktop	S	5179	539	141.5	579.6923753164259
88	25	1301 1404	728 2921	1243	673	24.5113	1	2342	0.7607	n	Grass	17	3452.jpg	50	CD	2845	5170	NA	NA	16	desktop	G1	3452	1318	710.5	396.5277417785545
88	26	329 6461	950 4607	239	903	18.5476	1	3980	0.7607	n	Grass	16	3449.jpg	85	ABCD	2970	3366	2803	5086	16	desktop	G2	3449	314	940.5	760.076476415367
88	27	971 1742	586 3146	1118	624	234.2212	0	6235	0.7607	n	Bark	25	3142.jpg	26	A	3148	NA	NA	NA	16	desktop	S	3142	1193	661.5	262.776045331381
88	27	NA	NA	1118	624	NA	0	NA	0.7607	n	Bark	25	3142.jpg	26	A	3148	NA	NA	NA	16	desktop	S	3142	1193	661.5	262.776045331381
88	28	795 0169	117 0000	739	56	30.2094	1	9933	0.7607	n	Bark	29	3211.jpg	6	AC	2931	2821	NA	NA	16	desktop	G1	3211	814	93.5	469.76403651194926
88	29	NA	NA	845	551	NA	0	NA	0.7607	n	Leaves	4	2773.jpg	217	ABCD	3080	3366	2821	5074	16	desktop	G2	2773	920	588.5	62.866922940446194
88	30	1263 0169	224 7978	1179	183	9.9887	1	2955	0.7607	n	Leaves	23	2839.jpg	31	BC	3449	2791	NA	NA	16	desktop	G1	2839	1254	220.5	434.18458056453363
88	31	NA	NA	905	345	NA	0	NA	0.7607	n	Bark	12	2993.jpg	303	ABCD	3148	3390	2863	5097	16	desktop	G2	2993	980	382.5	158.76476309307427
88	32	506 0156	358 3125	446	317	15.4618	1	2086	0.8205	n	Bark	13	3001.jpg	78	D	5139	NA	NA	NA	16	desktop	S	3001	521	354.5	476.5828889081101
88	33	1060 5469	1014 0000	973	928	50.0966	1	6531	0.8205	n	Shrub	30	5188.jpg	85	ABCD	2970	3366	2803	5086	16	desktop	G2	5188	1048	965.5	434.5046029675635
88	34	1220 2031	803 1563	1151	746	20.4932	1	13900	0.8205	n	Grass	15	3446.jpg	31	BC	3449	2791	NA	NA	16	desktop	G1	3446	1226	783.5	360.6220320501785
88	35	1184 8594	714 1875	1100	658	21.1289	1	2687	0.8205	n	Shrub	12	5106.jpg	78	D	5139	NA	NA	NA	16	desktop	S	5106	1175	695.5	265.33987638498667
88	36	880 1719	359 5313	822	327	17.5463	1	6390	0.8205	n	Shrub	1	5069.jpg	25	A	3142	NA	NA	NA	16	desktop	S	5069	897	364.5	186.46514419590596
17	1	691 7686	178 8210	465	833	708.1339	0	2817	0.7829	n	Grass	24	3489.jpg	266	ABCD	3112	3425	2794	5151	17	desktop	G2	3489	540	870.5	534.443869831061
17	1	529 5524	878 7773	465	833	13.3291	1	4617	0.7829	n	Grass	24	3489.jpg	266	ABCD	3112	3425	2794	5151	17	desktop	G2	3489	540	870.5	534.443869831061
17	2	708 3734	1016 7249	632	950	29.2571	1	2070	0.7829	n	Leaves	4	2773.jpg	35	AB	3074	3378	NA	NA	17	desktop	G1	2773	707	987.5	514.0673593995247
17	3	653 4498	140 5022	566	99	13.0773	1	1902	0.7829	n	Grass	14	3443.jpg	37	A	2964	NA	NA	NA	17	desktop	S	3443	641	136.5	514.366843799248
17	4	1041 7467	685 9061	974	636	14.3709	1	11150	0.7829	n	Leaves	30	2863.jpg	56	ABCD	2946	3440	2860	5146	17	desktop	G2	2863	1049	673.5	160.44703175814752
17	5	1560 3275	1021 8341	1460	969	29.6077	1	2182	0.7829	n	Leaves	4	2773.jpg	57	A	3160	NA	NA	NA	17	desktop	S	2773	1535	1006.5	740.4372019286983
17	6	1119 6616	316 7686	1037	287	10.8846	1	1781	0.7829	n	Shrub	2	5074.jpg	26	BD	3440	5119	NA	NA	17	desktop	G1	5074	1112	324.5	263.7124380836065
17	7	NA	NA	830	494	NA	0	NA	0.7829	n	Leaves	7	2787.jpg	35	AC	3074	2770	NA	NA	17	desktop	G1	2787	905	531.5	55.65294241996554
17	8	1483 6900	348 7009	1423	304	16.0197	1	1834	0.7829	n	Bark	7	2964.jpg	105	ABCD	2976	3488	2791	5183	17	desktop	G2	2964	1498	341.5	573.4511749050655
17	9	716 0371	719 1157	646	668	14.492	1	5087	0.7829	n	Shrub	7	5093.jpg	57	A	3160	NA	NA	NA	17	desktop	S	5093	721	705.5	290.7081870192169
17	10	1229 5087	974 5742	1114	914	46.6195	1	3998	0.7829	n	Bark	3	2931.jpg	37	A	2964	NA	NA	NA	17	desktop	S	2931	1189	951.5	470.92807306424197
17	11	196 1790	279 7271	133	212	32.4563	1	2190	0.7829	n	Shrub	24	5161.jpg	266	ABCD	3112	3425	2794	5151	17	desktop	G2	5161	208	249.5	806.1601887962466
17	12	212 7838	1001 3974	140	965	2.4753	1	3028	0.7829	n	Leaves	14	2807.jpg	26	BD	3440	5119	NA	NA	17	desktop	G1	2807	215	1002.5	876.8872504489958
17	13	509 1157	730 6114	438	699	7.0543	1	9260	0.7829	n	Leaves	28	2857.jpg	105	ABCD	2976	3488	2791	5183	17	desktop	G2	2857	513	736.5	488.28398499234027
17	14	NA	NA	526	85	NA	0	NA	0.7829	n	Bark	22	3101.jpg	35	AB	3074	3378	NA	NA	17	desktop	G1	3101	601	122.5	550.6244182743806
17	15	1620 3603	767 6528	784	125	972.5633	0	3117	0.7829	n	Grass	20	3467.jpg	35	AB	3074	3378	NA	NA	17	desktop	G1	3467	859	162.5	390.7777501342675
17	15	846 3210	176 2664	784	125	18.7155	1	4909	0.7829	n	Grass	20	3467.jpg	35	AB	3074	3378	NA	NA	17	desktop	G1	3467	859	162.5	390.7777501342675
17	16	869 3122	269 5087	779	227	16.1106	1	1358	0.7829	n	Grass	11	3434.jpg	56	ABCD	2946	3440	2860	5146	17	desktop	G2	3434	854	264.5	295.18849909845744
17	17	1674 0066	510 9170	1602	463	10.8386	1	11917	0.7829	n	Shrub	11	5103.jpg	35	AC	3074	2770	NA	NA	17	desktop	G1	5103	1677	500.5	718.087216151353
17	18	312 4127	678 2424	238	645	4.298	1	2341	0.7829	n	Grass	12	3437.jpg	57	A	3160	NA	NA	NA	17	desktop	S	3437	313	682.5	662.5067924180098
17	19	272 8166	251 6266	160	195	42.3783	1	6476	0.7829	n	Shrub	20	5146.jpg	37	A	2964	NA	NA	NA	17	desktop	S	5146	235	232.5	787.5158728559063
17	20	NA	NA	1685	767	NA	0	NA	0.7829	n	Shrub	21	5148.jpg	105	ABCD	2976	3488	2791	5183	17	desktop	G2	5148	1760	804.5	842.591389702031
17	21	1707 2162	877 5000	1618	823	22.1608	1	2127	0.7829	n	Shrub	19	5143.jpg	56	ABCD	2946	3440	2860	5146	17	desktop	G2	5143	1693	860.5	800.0057812291109
17	22	1615 2511	923 4825	1541	874	12.0059	1	2078	0.7829	n	Grass	21	3479.jpg	35	AC	3074	2770	NA	NA	17	desktop	G1	3479	1616	911.5	753.8887517399368
17	23	169 3559	675 6878	110	630	17.6572	1	2605	0.7829	n	Shrub	3	5077.jpg	30	D	5188	NA	NA	NA	17	desktop	S	5077	185	667.5	785.4178824040105
17	24	1209 0721	523 6900	1161	476	28.7915	1	3014	0.7829	n	Bark	5	2946.jpg	266	ABCD	3112	3425	2794	5151	17	desktop	G2	2946	1236	513.5	277.2692734509181
17	25	1730 2074	531 3537	1669	488	14.9834	1	2187	0.7829	n	Bark	29	3211.jpg	56	ABCD	2946	3440	2860	5146	17	desktop	G2	3211	1744	525.5	784.1340765455867
17	26	680 2729	804 6943	604	758	9.282	1	5302	0.7829	n	Bark	14	3009.jpg	30	D	5188	NA	NA	NA	17	desktop	S	3009	679	795.5	379.7910609795865
17	27	1115 8297	905 6004	1023	879	20.8973	1	3893	0.7829	n	Grass	11	3434.jpg	105	ABCD	2976	3488	2791	5183	17	desktop	G2	3434	1098	916.5	400.994077262994
17	28	340 5131	1021 8341	276	969	18.5771	1	2981	0.7829	n	Bark	12	2993.jpg	57	A	3160	NA	NA	NA	17	desktop	S	2993	351	1006.5	767.139654821728
17	29	839 9345	911 9869	753	866	14.6444	1	1589	0.7829	n	Bark	24	3136.jpg	26	BD	3440	5119	NA	NA	17	desktop	G1	3136	828	903.5	386.7250315146409
17	30	362 2271	356 3646	309	309	23.9034	1	9813	0.7829	n	Grass	25	3492.jpg	26	BD	3440	5119	NA	NA	17	desktop	G1	3492	384	346.5	607.633318704628
17	31	914 0175	258 0131	841	200	20.6087	1	5628	0.7829	n	Leaves	10	2795.jpg	37	A	2964	NA	NA	NA	17	desktop	S	2795	916	237.5	305.68325109498556
17	32	NA	NA	565	154	NA	0	NA	0.7829	n	Grass	8	3425.jpg	30	D	5188	NA	NA	NA	17	desktop	S	3425	640	191.5	473.13026747398015
17	33	1302 3144	131 5611	1222	77	17.8697	1	4706	0.7829	n	Leaves	28	2857.jpg	266	ABCD	3112	3425	2794	5151	17	desktop	G2	2857	1297	114.5	542.7884026027085
17	34	687 9367	637 3690	651	592	38.8682	1	1750	0.7829	n	Shrub	18	5139.jpg	35	AB	3074	3378	NA	NA	17	desktop	G1	5139	726	629.5	250.531934092243
17	35	551 2664	153 2751	455	92	31.8985	1	1780	0.7829	n	Leaves	10	2795.jpg	30	D	5188	NA	NA	NA	17	desktop	S	2795	530	129.5	594.4831789041638
17	36	935 7314	131 5611	880	94	19.2687	1	2542	0.7829	n	Bark	18	3074.jpg	35	AC	3074	2770	NA	NA	17	desktop	G1	3074	955	131.5	408.53059860921064
4	1	1441 9433	683 8057	1337	622	38.5664	1	3773	0.5146	n	Leaves	1	2762.jpg	13	BD	3407	5116	NA	NA	18	desktop	G1	2762	1412	659.5	467.5299455649873
4	2	989 7238	482 1590	906	401	44.5221	1	1996	0.6224	n	Grass	21	3479.jpg	86	D	5170	NA	NA	NA	18	desktop	S	3479	981	438.5	103.64965026472593
4	3	1732 0000	857 3333	1696	827	39.653	1	9170	0.75	n	Leaves	18	2821.jpg	218	ABCD	3080	3378	2845	5074	18	desktop	G2	2821	1771	864.5	873.5108757193582
4	4	1373 3333	480 0000	1284	435	16.177	1	2317	0.75	n	Bark	2	2919.jpg	12	AC	2952	2812	NA	NA	18	desktop	G1	2919	1359	472.5	404.6693094367301
4	5	1181 3333	824 0000	250	699	860.7921	0	14748	0.75	n	Leaves	30	2863.jpg	12	AC	2952	2812	NA	NA	18	desktop	G1	2863	325	736.5	664.7083947115457
4	5	NA	NA	250	699	NA	0	NA	0.75	n	Leaves	30	2863.jpg	12	AC	2952	2812	NA	NA	18	desktop	G1	2863	325	736.5	664.7083947115457
4	6	1637 3333	676 0000	1597	645	35.2708	1	2965	0.75	n	Leaves	16	2815.jpg	302	ABCD	3148	3387	2818	5109	18	desktop	G2	2815	1672	682.5	726.1199969701978
4	7	1122 6667	500 0000	1187	513	148.2027	1	10622	0.75	n	Shrub	22	5151.jpg	218	ABCD	3080	3378	2845	5074	18	desktop	G2	5151	1262	550.5	302.18247798308886
4	8	1098 6667	946 6667	1012	911	11.8098	1	2655	0.75	n	Bark	8	2970.jpg	302	ABCD	3148	3387	2818	5109	18	desktop	G2	2970	1087	948.5	427.7864537359733
4	9	NA	NA	1452	348	NA	0	NA	0.75	n	Leaves	26	2848.jpg	86	A	3148	NA	NA	NA	18	desktop	S	2848	1527	385.5	587.6727405622963
4	10	1380 0000	658 6667	1326	575	50.7184	1	1605	0.75	n	Grass	29	3520.jpg	12	AC	2952	2812	NA	NA	18	desktop	G1	3520	1401	612.5	446.91973552305785
4	11	390 6667	1008 0000	292	977	24.543	1	6674	0.75	n	Bark	4	2941.jpg	147	ABCD	3001	3434	2773	5096	18	desktop	G2	2941	367	1014.5	759.4730080786281
4	12	1061 3333	286 6667	963	234	27.8293	1	13055	0.75	n	Bark	9	2976.jpg	86	A	3148	NA	NA	NA	18	desktop	S	2976	1038	271.5	279.6001609441597
4	13	NA	NA	586	128	NA	0	NA	0.75	n	Leaves	5	2776.jpg	147	ABCD	3001	3434	2773	5096	18	desktop	G2	2776	661	165.5	479.21941738623235
4	14	850 6667	302 6667	398	702	577.456	0	5936	0.75	n	Shrub	24	5161.jpg	86	A	3148	NA	NA	NA	18	desktop	S	5161	473	739.5	526.2786809286501
4	14	461 3333	765 3333	398	702	28.3456	1	9259	0.75	n	Shrub	24	5161.jpg	86	A	3148	NA	NA	NA	18	desktop	S	5161	473	739.5	526.2786809286501
4	15	NA	NA	1670	712	NA	0	NA	0.75	n	Shrub	12	5106.jpg	147	ABCD	3001	3434	2773	5096	18	desktop	G2	5106	1745	749.5	812.4747688390083
4	16	NA	NA	901	186	NA	0	NA	0.75	n	Leaves	2	2767.jpg	51	BC	3498	2803	NA	NA	18	desktop	G1	2767	976	223.5	316.90416532447153
4	17	445 3333	104 0000	330	101	53.0757	1	7194	0.75	n	Bark	10	2982.jpg	47	D	5137	NA	NA	NA	18	desktop	S	2982	405	138.5	685.0016423337976
4	18	NA	NA	169	302	NA	0	NA	0.75	n	Grass	30	3523.jpg	51	BC	3498	2803	NA	NA	18	desktop	G1	3523	244	339.5	743.5430384315356
4	19	800 0000	402 6667	710	378	19.7407	1	6046	0.75	n	Bark	2	2919.jpg	218	ABCD	3080	3378	2845	5074	18	desktop	G2	2919	785	415.5	214.7678979736031
4	20	1108 0000	674 6667	961	189	453.9134	0	10482	0.75	n	Grass	1	3366.jpg	13	BD	3407	5116	NA	NA	18	desktop	G1	3366	1036	226.5	322.5806100806432
4	20	NA	NA	961	189	NA	0	NA	0.75	n	Grass	1	3366.jpg	13	BD	3407	5116	NA	NA	18	desktop	G1	3366	1036	226.5	322.5806100806432
4	21	1130 6667	540 0000	1028	486	32.2133	1	7992	0.75	n	Bark	7	2964.jpg	51	BC	3498	2803	NA	NA	18	desktop	G1	2964	1103	523.5	143.9487756113264
4	22	610 6667	340 0000	594	250	78.4795	1	6215	0.75	n	Leaves	12	2803.jpg	47	D	5137	NA	NA	NA	18	desktop	S	2803	669	287.5	385.27555074258214
4	23	1750 6667	390 6667	1579	303	108.9089	1	12254	0.75	n	Shrub	15	5119.jpg	86	D	5170	NA	NA	NA	18	desktop	S	5119	1654	340.5	722.1054285905902
4	24	1186 6667	132 0000	1137	78	30.2329	1	10997	0.75	n	Grass	16	3449.jpg	86	A	3148	NA	NA	NA	18	desktop	S	3449	1212	115.5	493.6641064529606
4	25	1620 0000	466 6667	1527	397	36.8605	1	2420	0.75	n	Grass	3	3378.jpg	218	ABCD	3080	3378	2845	5074	18	desktop	G2	3378	1602	434.5	650.6106746741864
4	26	NA	NA	1055	238	NA	0	NA	0.75	n	Shrub	29	5186.jpg	13	BD	3407	5116	NA	NA	18	desktop	G1	5186	1130	275.5	314.42049869561623
4	27	305 3333	970 6667	219	919	18.1422	1	4957	0.75	n	Bark	2	2919.jpg	13	BD	3407	5116	NA	NA	18	desktop	G1	2919	294	956.5	785.5114575867115
4	28	1386 6667	188 0000	1347	168	39.4296	1	4920	0.75	n	Grass	10	3431.jpg	302	ABCD	3148	3387	2818	5109	18	desktop	G2	3431	1422	205.5	570.3807938561747
4	29	452 0000	286 6667	368	276	28.3024	1	2131	0.75	n	Bark	1	2912.jpg	86	D	5170	NA	NA	NA	18	desktop	S	2912	443	313.5	564.4388806593678
4	30	452 0000	286 6667	367	182	67.907	1	2012	0.75	n	Shrub	4	5080.jpg	302	ABCD	3148	3387	2818	5109	18	desktop	G2	5080	442	219.5	609.1340164528657
4	31	316 0000	420 0000	299	370	59.3317	1	9249	0.75	n	Shrub	7	5093.jpg	51	BC	3498	2803	NA	NA	18	desktop	G1	5093	374	407.5	600.7930176025684
4	32	1765 3333	914 6667	1645	932	71.1464	1	11578	0.75	n	Grass	14	3443.jpg	147	ABCD	3001	3434	2773	5096	18	desktop	G2	3443	1720	969.5	872.9663510124545
4	33	1322 6667	590 6667	1320	560	72.6554	1	1560	0.75	n	Grass	22	3483.jpg	47	D	5137	NA	NA	NA	18	desktop	S	3483	1395	597.5	438.78383060454723
4	34	424 0000	281 3333	317	186	66.0961	1	4930	0.75	n	Leaves	22	2836.jpg	86	D	5170	NA	NA	NA	18	desktop	S	2836	392	223.5	650.2278446821545
4	35	1172 0000	868 0000	1081	868	40.7707	1	3218	0.75	n	Shrub	21	5148.jpg	12	AC	2952	2812	NA	NA	18	desktop	G1	5148	1156	905.5	414.73636204220145
4	36	NA	NA	592	875	NA	0	NA	0.75	n	Shrub	8	5096.jpg	47	D	5137	NA	NA	NA	18	desktop	S	5096	667	912.5	473.92536332211637
118	1	701 5261	915 2721	622	867	11.6844	1	3510	0.8009	n	Grass	18	3461.jpg	16	AB	2970	3387	NA	NA	20	desktop	G1	3461	697	904.5	449.4766401049113
118	2	1147 2999	171 0672	1085	104	32.1794	1	1633	0.8009	n	Grass	2	3372.jpg	152	ABCD	3001	3461	2849	5143	20	desktop	G2	3372	1160	141.5	445.872459342355
118	3	1129 8186	852 8388	1056	808	7.4333	1	1900	0.8009	n	Grass	12	3437.jpg	322	ABCD	3160	3483	2836	5106	20	desktop	G2	3437	1131	845.5	350.1017709181146
118	4	339 4130	735 4642	284	683	24.6491	1	1918	0.8009	n	Leaves	24	2842.jpg	30	AB	3025	3440	NA	NA	20	desktop	G1	2842	359	720.5	627.5199200025446
118	5	1292 1451	395 8271	1192	355	25.3643	1	930	0.8009	n	Bark	2	2919.jpg	30	A	3223	NA	NA	NA	20	desktop	S	2919	1267	392.5	340.5954344967061
118	6	821 3981	228 5059	733	176	20.1168	1	4718	0.8009	n	Shrub	9	5097.jpg	159	ABCD	3009	3437	2795	5102	20	desktop	G2	5097	808	213.5	360.14753921136264
118	7	1423 2551	886 5528	1330	833	24.3093	1	1955	0.8009	n	Shrub	25	5164.jpg	322	ABCD	3160	3483	2836	5106	20	desktop	G2	5164	1405	870.5	554.3060977474449
118	8	910 0534	420 8004	805	374	31.4595	1	1001	0.8009	n	Shrub	24	5161.jpg	30	A	3223	NA	NA	NA	20	desktop	S	5161	880	411.5	151.36792923205365
118	9	182 0811	516 9477	120	473	14.4385	1	1026	0.8009	n	Shrub	4	5080.jpg	55	C	2845	NA	NA	NA	20	desktop	S	5080	195	510.5	765.568579553785
118	10	771 4514	1005 1761	698	973	5.5445	1	1397	0.8009	n	Bark	6	2952.jpg	15	D	5119	NA	NA	NA	20	desktop	S	2952	773	1010.5	506.29956547482834
118	11	704 0235	911 5261	641	861	17.6951	1	2107	0.8009	n	Leaves	22	2836.jpg	152	ABCD	3001	3461	2849	5143	20	desktop	G2	2836	716	898.5	433.6568343748315
118	12	1579 3383	585 6243	1487	540	19.1474	1	1405	0.8009	n	Grass	1	3366.jpg	30	A	3223	NA	NA	NA	20	desktop	S	3366	1562	577.5	603.1668508795887
118	13	1062 3906	613 0950	1007	567	21.4103	1	1348	0.8009	n	Shrub	1	5069.jpg	16	AB	2970	3387	NA	NA	20	desktop	G1	5069	1082	604.5	138.00090579412876
118	14	1031 1740	811 6329	984	765	29.2865	1	1421	0.8009	n	Bark	11	2987.jpg	322	ABCD	3160	3483	2836	5106	20	desktop	G2	2987	1059	802.5	280.5481242140107
118	15	1293 3938	254 7279	1244	201	30.3153	1	3906	0.8009	n	Bark	23	3112.jpg	152	ABCD	3001	3461	2849	5143	20	desktop	G2	3112	1319	238.5	468.81046276720406
118	16	922 5400	509 4557	828	448	30.9142	1	1521	0.8009	n	Shrub	26	5170.jpg	18	CD	2794	5139	NA	NA	20	desktop	G1	5170	903	485.5	78.86222162734195
118	17	1412 0171	570 6403	1336	518	15.1745	1	2448	0.8009	n	Leaves	28	2857.jpg	16	AB	2970	3387	NA	NA	20	desktop	G1	2857	1411	555.5	451.2662739447742
118	18	873 8420	593 1163	783	576	25.816	1	939	0.8009	n	Leaves	1	2762.jpg	159	ABCD	3009	3437	2795	5102	20	desktop	G2	2762	858	613.5	125.72290960680158
118	19	601 6329	114 8773	567	133	68.7269	1	956	0.8009	n	Bark	9	2976.jpg	30	AB	3025	3440	NA	NA	20	desktop	G1	2976	642	170.5	487.49794871363304
118	20	1409 5197	815 3789	1340	780	5.8764	1	1822	0.8009	n	Leaves	18	2821.jpg	15	D	5119	NA	NA	NA	20	desktop	S	2821	1415	817.5	532.9458227625018
118	21	639 0928	258 4739	537	192	39.6675	1	1167	0.8009	n	Leaves	16	2815.jpg	55	C	2845	NA	NA	NA	20	desktop	S	2815	612	229.5	466.38423000783376
118	22	1123 5752	563 1483	1059	522	11.0447	1	1003	0.8009	n	Leaves	22	2836.jpg	30	A	3223	NA	NA	NA	20	desktop	S	2836	1134	559.5	175.0892629489313
118	23	1695 4642	440 7791	1626	392	12.5643	1	3718	0.8009	n	Bark	14	3009.jpg	16	AB	2970	3387	NA	NA	20	desktop	G1	3009	1701	429.5	749.1937332893275
118	24	1530 6403	315 9125	1451	290	12.4821	1	1790	0.8009	n	Bark	1	2912.jpg	55	C	2845	NA	NA	NA	20	desktop	S	2912	1526	327.5	604.576091158094
118	25	587 8975	603 1057	494	567	18.9489	1	1224	0.8009	n	Shrub	13	5109.jpg	152	ABCD	3001	3461	2849	5143	20	desktop	G2	5109	569	604.5	396.28430450877056
118	26	1154 7919	961 4728	1103	917	24.233	1	1065	0.8009	n	Grass	7	3407.jpg	159	ABCD	3009	3437	2795	5102	20	desktop	G2	3407	1178	954.5	468.33134637775424
118	27	459 2850	764 1836	452	700	72.7828	1	1988	0.8009	n	Shrub	6	5090.jpg	15	D	5119	NA	NA	NA	20	desktop	S	5090	527	737.5	475.9151710126501
118	28	627 8549	452 0171	518	390	42.6139	1	1171	0.8009	n	Shrub	14	5116.jpg	30	AB	3025	3440	NA	NA	20	desktop	G1	5116	593	427.5	383.8557671834566
118	29	468 0256	151 0886	372	117	21.3006	1	2841	0.8009	n	Grass	27	3499.jpg	18	CD	2794	5139	NA	NA	20	desktop	G1	3499	447	154.5	641.7002805048476
118	30	1412 0171	869 0715	1307	793	48.8752	1	1300	0.8009	n	Bark	19	3080.jpg	18	CD	2794	5139	NA	NA	20	desktop	G1	3080	1382	830.5	512.322408254802
118	31	1022 4333	651 8036	952	603	12.1913	1	878	0.8009	n	Bark	4	2941.jpg	159	ABCD	3009	3437	2795	5102	20	desktop	G2	2941	1027	640.5	120.78596772804364
118	32	1483 1910	250 9819	1441	194	38.1572	1	3675	0.8009	n	Leaves	27	2849.jpg	322	ABCD	3160	3483	2836	5106	20	desktop	G2	2849	1516	231.5	635.8523806670853
118	33	340 6617	674 2796	270	624	13.4959	1	6655	0.8009	n	Grass	9	3428.jpg	30	AB	3025	3440	NA	NA	20	desktop	G1	3428	345	661.5	626.8869515311353
118	34	731 4941	539 4237	644	515	18.0857	1	860	0.8009	n	Leaves	19	2824.jpg	18	CD	2794	5139	NA	NA	20	desktop	G1	2824	719	552.5	241.32395239594433
118	35	431 8143	742 9562	345	699	13.4633	1	1089	0.8009	n	Grass	14	3443.jpg	55	C	2845	NA	NA	NA	20	desktop	S	3443	420	736.5	574.6409748703968
118	36	1454 4717	660 5443	1348	593	43.5101	1	1320	0.8009	n	Grass	28	3508.jpg	15	D	5119	NA	NA	NA	20	desktop	S	3508	1423	630.5	471.76185729666616
85	1	324 2466	861 9178	229	824	20.2509	1	2840	0.5615	y	Shrub	13	5109.jpg	156	ABCD	3001	3489	2812	5119	21	desktop	G2	5109	304	861.5	730.5465419807283
85	2	760 5479	357 9452	708	301	29.702	1	4298	0.5615	y	Leaves	27	2849.jpg	14	CD	2787	5161	NA	NA	21	desktop	G1	2849	783	338.5	268.20001864280323
85	3	1634 9315	906 4384	1572	875	13.5053	1	1773	0.5615	y	Bark	5	2946.jpg	12	D	5106	NA	NA	NA	21	desktop	S	2946	1647	912.5	781.4891234047983
85	4	404 3836	331 2329	310	271	29.8748	1	975	0.5615	y	Grass	7	3407.jpg	161	ABCD	3009	3461	2806	5103	21	desktop	G2	3407	385	308.5	619.8526034469808
85	5	NA	NA	122	379	NA	0	NA	0.5615	y	Grass	14	3443.jpg	9	B	3428	NA	NA	NA	21	desktop	S	3443	197	416.5	772.9303008680666
85	6	797 9452	512 8767	707	452	28.297	1	821	0.5615	y	Leaves	23	2839.jpg	9	B	3428	NA	NA	NA	21	desktop	S	2839	782	489.5	185.02499831103904
85	7	1474 6575	372 1918	1382	319	23.6225	1	1623	0.5615	y	Bark	29	3211.jpg	14	CD	2787	5161	NA	NA	21	desktop	G1	3211	1457	356.5	529.7935918827255
85	8	NA	NA	1585	651	NA	0	NA	0.5615	y	Shrub	11	5103.jpg	9	B	3428	NA	NA	NA	21	desktop	S	5103	1660	688.5	715.5782626659364
85	9	1683 0137	393 5616	1620	352	12.6558	1	1728	0.5615	y	Grass	28	3508.jpg	20	CD	2795	5151	NA	NA	21	desktop	G1	3508	1695	389.5	750.2501249583368
85	10	1332 1918	1004 3836	1255	956	11.1021	1	5909	0.5615	y	Leaves	19	2824.jpg	210	ABCD	3074	3431	2848	5119	21	desktop	G2	2824	1330	993.5	585.2881768838322
85	11	773 0137	929 5890	696	879	13.243	1	1564	0.5615	y	Grass	4	3387.jpg	210	ABCD	3074	3431	2848	5119	21	desktop	G2	3387	771	916.5	421.2757410532916
85	12	1707 9452	829 8630	1641	769	24.7125	1	2461	0.5615	y	Leaves	21	2833.jpg	63	A	2931	NA	NA	NA	21	desktop	S	2833	1716	806.5	801.5973116222384
85	13	500 5479	856 5753	419	831	13.6042	1	1725	0.5615	y	Grass	23	3488.jpg	63	A	2931	NA	NA	NA	21	desktop	S	3488	494	868.5	570.1475686171082
85	14	1700 8219	926 0274	1618	909	21.916	1	2511	0.5615	y	Bark	19	3080.jpg	161	ABCD	3009	3461	2806	5103	21	desktop	G2	3080	1693	946.5	838.1713726917665
85	15	1344 6575	580 5479	1413	544	143.3456	0	1890	0.5615	y	Shrub	2	5074.jpg	210	ABCD	3074	3431	2848	5119	21	desktop	G2	5074	1488	581.5	529.6284074707473
85	15	1478 2192	593 0137	1413	544	15.1073	1	2538	0.5615	y	Shrub	2	5074.jpg	210	ABCD	3074	3431	2848	5119	21	desktop	G2	5074	1488	581.5	529.6284074707473
85	16	513 0137	689 1781	436	648	4.1932	1	5969	0.5615	y	Leaves	4	2773.jpg	12	BD	3404	5151	NA	NA	21	desktop	G1	2773	511	685.5	471.986493450819
85	17	983 1507	425 6164	893	377	18.7914	1	929	0.5615	y	Grass	24	3489.jpg	12	D	5106	NA	NA	NA	21	desktop	S	3489	968	414.5	125.75472158133864
85	18	591 3699	227 9452	544	187	27.8441	1	3087	0.5615	y	Leaves	4	2773.jpg	12	D	5106	NA	NA	NA	21	desktop	S	2773	619	224.5	464.5656573617985
85	19	1645 6164	318 7671	1562	274	11.2718	1	3165	0.5615	y	Grass	26	3498.jpg	12	BD	3404	5151	NA	NA	21	desktop	G1	3498	1637	311.5	714.5216931626359
85	20	486 3014	181 6438	385	119	36.3865	1	2960	0.5615	y	Shrub	17	5137.jpg	12	BD	3404	5151	NA	NA	21	desktop	G1	5137	460	156.5	630.1366915201812
85	21	566 4384	747 9452	476	703	17.1398	1	2685	0.5615	y	Leaves	20	2828.jpg	156	ABCD	3001	3489	2812	5119	21	desktop	G2	2828	551	740.5	455.5010976935182
85	22	764 1096	854 7945	662	831	30.3771	1	6531	0.5615	y	Shrub	10	5102.jpg	161	ABCD	3009	3461	2806	5103	21	desktop	G2	5102	737	868.5	397.04061505090385
85	23	536 1644	958 0822	464	917	4.5687	1	1272	0.5615	y	Grass	14	3443.jpg	14	CD	2787	5161	NA	NA	21	desktop	G1	3443	539	954.5	590.8055940831975
85	24	1382 0548	625 0685	1285	579	23.6608	1	5728	0.5615	y	Shrub	25	5164.jpg	20	CD	2795	5151	NA	NA	21	desktop	G1	5164	1360	616.5	407.2496163288555
85	25	831 7808	546 7123	761	510	4.2921	1	1023	0.5615	y	Leaves	9	2794.jpg	161	ABCD	3009	3461	2806	5103	21	desktop	G2	2794	836	547.5	124.22660745589087
85	26	NA	NA	1602	854	NA	0	NA	0.5615	y	Shrub	14	5116.jpg	14	CD	2787	5161	NA	NA	21	desktop	G1	5116	1677	891.5	798.5244204155563
85	27	824 6575	523 5616	757	480	9.5213	1	993	0.5615	y	Shrub	21	5148.jpg	63	A	2931	NA	NA	NA	21	desktop	S	5148	832	517.5	129.9624945897854
85	28	705 3425	701 6438	637	648	17.4627	1	1187	0.5615	y	Bark	29	3211.jpg	210	ABCD	3074	3431	2848	5119	21	desktop	G2	3211	712	685.5	287.53130264372953
85	29	657 2603	406 0274	578	363	6.9787	1	940	0.5615	y	Bark	6	2952.jpg	12	BD	3404	5151	NA	NA	21	desktop	G1	2952	653	400.5	337.2080218500147
85	30	605 6164	482 6027	545	434	18.1702	1	923	0.5615	y	Bark	2	2919.jpg	9	B	3428	NA	NA	NA	21	desktop	S	2919	620	471.5	346.83173153562524
85	31	NA	NA	564	598	NA	0	NA	0.5615	y	Shrub	9	5097.jpg	12	D	5106	NA	NA	NA	21	desktop	S	5097	639	635.5	334.90483722992116
85	32	1116 7123	245 7534	1043	189	19.2964	1	4668	0.5615	y	Grass	13	3440.jpg	156	ABCD	3001	3489	2812	5119	21	desktop	G2	3440	1118	226.5	351.06445277185213
85	33	1130 9589	219 0411	1067	164	20.7267	1	1140	0.5615	y	Bark	26	3148.jpg	20	CD	2795	5151	NA	NA	21	desktop	G1	3148	1142	201.5	384.3257082215552
85	34	1449 7260	315 2055	1396	275	21.4453	1	1271	0.5615	y	Bark	11	2987.jpg	156	ABCD	3001	3489	2812	5119	21	desktop	G2	2987	1471	312.5	559.3543152600148
85	35	1613 5616	956 3014	1504	898	40.3386	1	2017	0.5615	y	Bark	9	2976.jpg	63	A	2931	NA	NA	NA	21	desktop	S	2976	1579	935.5	734.5619442906092
85	36	539 7260	518 2192	438	482	26.7567	1	7710	0.5615	y	Leaves	2	2767.jpg	20	CD	2795	5151	NA	NA	21	desktop	G1	2767	513	519.5	447.4698313853125
59	1	NA	NA	747	359	NA	0	NA	0.5368	n	Shrub	27	5179.jpg	20	ABCD	2919	3464	2785	5102	22	desktop	G2	5179	822	396.5	199.0885481387616
59	2	NA	NA	376	153	NA	0	NA	0.5368	n	Grass	15	3446.jpg	246	ABCD	3094	3425	2839	5143	22	desktop	G2	3446	451	190.5	617.4392682685481
59	3	1764 8408	897 9936	1497	657	280.352	0	14652	0.5368	n	Leaves	6	2785.jpg	35	CD	2821	5143	NA	NA	22	desktop	G1	2785	1572	694.5	631.2006416346549
59	3	NA	NA	1497	657	NA	0	NA	0.5368	n	Leaves	6	2785.jpg	35	CD	2821	5143	NA	NA	22	desktop	G1	2785	1572	694.5	631.2006416346549
59	4	1667 9618	361 4331	1585	311	15.1874	1	2900	0.5368	n	Bark	30	3223.jpg	214	ABCD	3074	3479	2787	5170	22	desktop	G2	3223	1660	348.5	725.7218819906149
59	5	471 8790	462 0382	1095	280	712.9265	0	2523	0.5368	n	Grass	8	3425.jpg	51	BD	3498	5119	NA	NA	22	desktop	G1	3425	1170	317.5	305.9513850270987
59	5	160 7484	208 6624	1095	280	1015.1031	0	5355	0.5368	n	Grass	8	3425.jpg	51	BD	3498	5119	NA	NA	22	desktop	G1	3425	1170	317.5	305.9513850270987
59	5	1226 4172	907 3089	1095	280	592.501	0	11356	0.5368	n	Grass	8	3425.jpg	51	BD	3498	5119	NA	NA	22	desktop	G1	3425	1170	317.5	305.9513850270987
59	5	1515 1911	223 5669	1095	280	357.7434	0	12983	0.5368	n	Grass	8	3425.jpg	51	BD	3498	5119	NA	NA	22	desktop	G1	3425	1170	317.5	305.9513850270987
59	5	NA	NA	1095	280	NA	0	NA	0.5368	n	Grass	8	3425.jpg	51	BD	3498	5119	NA	NA	22	desktop	G1	3425	1170	317.5	305.9513850270987
59	6	1841 2261	167 6752	1219	414	616.4519	0	2856	0.5368	n	Bark	4	2941.jpg	60	CD	2863	5102	NA	NA	22	desktop	G1	2941	1294	451.5	345.52604822212754
59	6	1315 8439	452 7229	1219	414	21.8782	1	4242	0.5368	n	Bark	4	2941.jpg	60	CD	2863	5102	NA	NA	22	desktop	G1	2941	1294	451.5	345.52604822212754
59	7	1366 1465	845 8280	1274	799	19.5196	1	3850	0.5368	n	Bark	4	2941.jpg	26	B	3498	NA	NA	NA	22	desktop	S	2941	1349	836.5	489.1147615846408
59	8	617 1975	290 6369	532	256	10.5917	1	9811	0.5368	n	Leaves	11	2800.jpg	214	ABCD	3074	3479	2787	5170	22	desktop	G2	2800	607	293.5	430.5476164142591
59	9	1204 0605	134 1401	1150	81	26.1357	1	7109	0.5368	n	Shrub	30	5188.jpg	78	A	3074	NA	NA	NA	22	desktop	S	5188	1225	118.5	497.8827673258033
59	10	807 2293	136 0032	696	80	40.6808	1	2166	0.5368	n	Leaves	9	2794.jpg	26	B	3498	NA	NA	NA	22	desktop	S	2794	771	117.5	462.8468969324522
59	11	1518 9172	124 8248	1422	74	25.6499	1	2871	0.5368	n	Bark	8	2970.jpg	51	BD	3498	5119	NA	NA	22	desktop	G1	2970	1497	111.5	687.0089155171132
59	12	1155 6210	191 8949	884	776	651.9607	0	2476	0.5368	n	Leaves	16	2815.jpg	20	ABCD	2919	3464	2785	5102	22	desktop	G2	2815	959	813.5	273.501828147455
59	12	540 8121	627 8503	884	776	457.5444	0	11312	0.5368	n	Leaves	16	2815.jpg	20	ABCD	2919	3464	2785	5102	22	desktop	G2	2815	959	813.5	273.501828147455
59	12	281 8471	447 1338	884	776	769.9092	0	12194	0.5368	n	Leaves	16	2815.jpg	20	ABCD	2919	3464	2785	5102	22	desktop	G2	2815	959	813.5	273.501828147455
59	12	NA	NA	884	776	NA	0	NA	0.5368	n	Leaves	16	2815.jpg	20	ABCD	2919	3464	2785	5102	22	desktop	G2	2815	959	813.5	273.501828147455
59	13	NA	NA	1651	78	NA	0	NA	0.5368	n	Leaves	19	2824.jpg	60	CD	2863	5102	NA	NA	22	desktop	G1	2824	1726	115.5	875.760383895047
59	14	728 9809	661 3854	655	616	7.9509	1	2866	0.5368	n	Grass	15	3446.jpg	60	CD	2863	5102	NA	NA	22	desktop	G1	3446	730	653.5	256.48050608184633
59	15	669 3631	149 0446	559	119	36.1404	1	3605	0.5368	n	Shrub	20	5146.jpg	246	ABCD	3094	3425	2839	5143	22	desktop	G2	5146	634	156.5	503.3371136723379
59	16	775 5573	698 6465	709	656	9.8876	1	7818	0.5368	n	Leaves	6	2785.jpg	62	D	5074	NA	NA	NA	22	desktop	S	2785	784	693.5	233.53425872877838
59	17	1558 0414	188 1688	1478	399	248.3824	0	5106	0.5368	n	Bark	26	3148.jpg	20	ABCD	2919	3464	2785	5102	22	desktop	G2	3148	1553	436.5	601.9644923083089
59	17	1640 0159	130 4140	1478	399	318.2144	0	6145	0.5368	n	Bark	26	3148.jpg	20	ABCD	2919	3464	2785	5102	22	desktop	G2	3148	1553	436.5	601.9644923083089
59	17	1593 4395	432 2293	1478	399	40.6644	1	9063	0.5368	n	Bark	26	3148.jpg	20	ABCD	2919	3464	2785	5102	22	desktop	G2	3148	1553	436.5	601.9644923083089
59	18	NA	NA	1508	523	NA	0	NA	0.5368	n	Shrub	17	5137.jpg	62	D	5074	NA	NA	NA	22	desktop	S	5137	1583	560.5	623.3371880451222
59	19	1179 8408	409 8726	1552	376	447.1739	0	5135	0.5368	n	Shrub	25	5164.jpg	214	ABCD	3074	3479	2787	5170	22	desktop	G2	5164	1627	413.5	678.8897185846903
59	19	1789 0605	173 2643	1552	376	289.7875	0	13161	0.5368	n	Shrub	25	5164.jpg	214	ABCD	3074	3479	2787	5170	22	desktop	G2	5164	1627	413.5	678.8897185846903
59	19	NA	NA	1552	376	NA	0	NA	0.5368	n	Shrub	25	5164.jpg	214	ABCD	3074	3479	2787	5170	22	desktop	G2	5164	1627	413.5	678.8897185846903
59	20	1375 4618	234 7452	1221	972	778.8191	0	8954	0.5368	n	Bark	1	2912.jpg	78	A	3074	NA	NA	NA	22	desktop	S	2912	1296	1009.5	577.3441348104266
59	20	518 4554	871 9108	1221	972	789.6242	0	14569	0.5368	n	Bark	1	2912.jpg	78	A	3074	NA	NA	NA	22	desktop	S	2912	1296	1009.5	577.3441348104266
59	20	NA	NA	1221	972	NA	0	NA	0.5368	n	Bark	1	2912.jpg	78	A	3074	NA	NA	NA	22	desktop	S	2912	1296	1009.5	577.3441348104266
59	21	378 7261	283 1847	288	240	16.722	1	5273	0.5368	n	Bark	8	2970.jpg	62	D	5074	NA	NA	NA	22	desktop	S	2970	363	277.5	652.1619814125935
59	22	1612 0701	523 5191	1533	471	15.5608	1	2991	0.5368	n	Grass	15	3446.jpg	214	ABCD	3074	3479	2787	5170	22	desktop	G2	3446	1608	508.5	648.7651732329657
59	23	1483 5191	473 2166	1395	426	16.6487	1	2068	0.5368	n	Leaves	9	2794.jpg	51	BD	3498	5119	NA	NA	22	desktop	G1	2794	1470	463.5	515.7055846119955
59	24	1168 6624	629 7134	1064	604	31.9184	1	2166	0.5368	n	Grass	3	3378.jpg	62	D	5074	NA	NA	NA	22	desktop	S	3378	1139	641.5	205.77475549736417
59	25	1550 5892	456 4490	350	903	1225.2577000000001	0	11828	0.5368	n	Grass	15	3446.jpg	26	B	3498	NA	NA	NA	22	desktop	S	3446	425	940.5	668.3002693400624
59	25	904 1083	393 1051	350	903	727.4517	0	14342	0.5368	n	Grass	15	3446.jpg	26	B	3498	NA	NA	NA	22	desktop	S	3446	425	940.5	668.3002693400624
59	25	NA	NA	350	903	NA	0	NA	0.5368	n	Grass	15	3446.jpg	26	B	3498	NA	NA	NA	22	desktop	S	3446	425	940.5	668.3002693400624
59	26	587 3885	976 2420	543	299	640.474	0	10794	0.5368	n	Shrub	7	5093.jpg	26	B	3498	NA	NA	NA	22	desktop	S	5093	618	336.5	397.9651366640048
59	26	NA	NA	543	299	NA	0	NA	0.5368	n	Shrub	7	5093.jpg	26	B	3498	NA	NA	NA	22	desktop	S	5093	618	336.5	397.9651366640048
59	27	1271 1306	350 2548	1200	284	29.014	1	3441	0.5368	n	Grass	18	3461.jpg	78	A	3074	NA	NA	NA	22	desktop	S	3461	1275	321.5	383.3630785560863
59	28	1302 8025	642 7548	1199	585	35.2114	1	3822	0.5368	n	Grass	23	3488.jpg	20	ABCD	2919	3464	2785	5102	22	desktop	G2	3488	1274	622.5	324.6571268276734
59	29	1241 3217	1020 9554	1159	972	13.5953	1	3728	0.5368	n	Leaves	25	2845.jpg	78	A	3074	NA	NA	NA	22	desktop	S	2845	1234	1009.5	543.6048656883049
59	30	1297 2134	568 2325	1244	485	50.6569	1	3264	0.5368	n	Shrub	3	5077.jpg	35	CD	2821	5143	NA	NA	22	desktop	G1	5077	1319	522.5	359.4262789502181
59	31	1546 8631	946 4331	1467	909	4.8635	1	14821	0.5368	n	Shrub	7	5093.jpg	51	BD	3498	5119	NA	NA	22	desktop	G1	5093	1542	946.5	709.9058036105918
59	32	933 9172	413 5987	992	56	346.6615	0	6544	0.5368	n	Shrub	6	5090.jpg	60	CD	2863	5102	NA	NA	22	desktop	G1	5090	1067	93.5	459.1418626089327
59	32	1015 8917	1022 8185	992	56	930.7228	0	13203	0.5368	n	Shrub	6	5090.jpg	60	CD	2863	5102	NA	NA	22	desktop	G1	5090	1067	93.5	459.1418626089327
59	32	NA	NA	992	56	NA	0	NA	0.5368	n	Shrub	6	5090.jpg	60	CD	2863	5102	NA	NA	22	desktop	G1	5090	1067	93.5	459.1418626089327
59	33	971 1783	586 8631	880	539	19.2128	1	3620	0.5368	n	Bark	16	3057.jpg	246	ABCD	3094	3425	2839	5143	22	desktop	G2	3057	955	576.5	36.840874039577294
59	34	976 7675	298 0892	922	212	52.6333	1	4798	0.5368	n	Leaves	1	2762.jpg	246	ABCD	3094	3425	2839	5143	22	desktop	G2	2762	997	249.5	292.84680295335306
59	35	1664 2357	596 1783	1583	553	8.4337	1	3200	0.5368	n	Bark	29	3211.jpg	35	CD	2821	5143	NA	NA	22	desktop	G1	3211	1658	590.5	699.8244422710599
59	36	1049 4268	905 4459	967	486	382.0181	0	7649	0.5368	n	Grass	9	3428.jpg	35	CD	2821	5143	NA	NA	22	desktop	G1	3428	1042	523.5	83.64358911476718
59	36	1064 3312	527 2452	967	486	22.6431	1	11409	0.5368	n	Grass	9	3428.jpg	35	CD	2821	5143	NA	NA	22	desktop	G1	3428	1042	523.5	83.64358911476718
104	1	996 5217	777 3913	934	722	21.813	1	4419	0.1917	n	Grass	8	3425.jpg	44	AC	3101	2857	NA	NA	23	mobile	G1	3425	1009	759.5	224.90275676389564
104	2	1280 0000	674 4000	1544	230	529.6118	0	3668	0.2344	n	Leaves	18	2821.jpg	23	B	3488	NA	NA	NA	23	mobile	S	2821	1619	267.5	713.1179776166073
104	2	1305 6000	751 2000	1544	230	576.3551	0	4972	0.2344	n	Leaves	18	2821.jpg	23	B	3488	NA	NA	NA	23	mobile	S	2821	1619	267.5	713.1179776166073
104	2	NA	NA	1544	230	NA	0	NA	0.2344	n	Leaves	18	2821.jpg	23	B	3488	NA	NA	NA	23	mobile	S	2821	1619	267.5	713.1179776166073
104	3	220 3279	900 2186	145	845	17.7216	1	4847	0.2859	n	Shrub	10	5102.jpg	81	B	3479	NA	NA	NA	23	mobile	S	5102	220	882.5	815.4178376758753
104	4	436 8862	208 0240	350	160	15.8756	1	11882	0.3479	n	Bark	27	3160.jpg	81	B	3479	NA	NA	NA	23	mobile	S	3160	425	197.5	635.2410959627848
104	5	693 6621	49 9383	1216	678	894.3069	0	2553	0.4224	n	Bark	12	2993.jpg	41	A	2987	NA	NA	NA	23	mobile	S	2993	1291	715.5	374.6481682859266
104	5	217 8052	305 6227	1216	678	1148.8022	0	8988	0.4224	n	Bark	12	2993.jpg	41	A	2987	NA	NA	NA	23	mobile	S	2993	1291	715.5	374.6481682859266
104	5	54 4513	59 4081	1216	678	1399.8247	0	10786	0.4224	n	Bark	12	2993.jpg	41	A	2987	NA	NA	NA	23	mobile	S	2993	1291	715.5	374.6481682859266
104	5	108 9026	64 1430	1216	678	1349.6741	0	11817	0.4224	n	Bark	12	2993.jpg	41	A	2987	NA	NA	NA	23	mobile	S	2993	1291	715.5	374.6481682859266
104	5	NA	NA	1216	678	NA	0	NA	0.4224	n	Bark	12	2993.jpg	41	A	2987	NA	NA	NA	23	mobile	S	2993	1291	715.5	374.6481682859266
104	6	789 0946	786 1038	1140	875	444.265	0	4175	0.512	n	Leaves	10	2795.jpg	9	BD	3390	5086	NA	NA	23	mobile	G1	2795	1215	912.5	451.42136635298954
104	6	853 5504	811 4954	1140	875	375.2969	0	4936	0.512	n	Leaves	10	2795.jpg	9	BD	3390	5086	NA	NA	23	mobile	G1	2795	1215	912.5	451.42136635298954
104	6	NA	NA	1140	875	NA	0	NA	0.512	n	Leaves	10	2795.jpg	9	BD	3390	5086	NA	NA	23	mobile	G1	2795	1215	912.5	451.42136635298954
104	7	1321 4118	334 2857	1702	283	455.7968	0	2151	0.6198	n	Grass	6	3404.jpg	9	BD	3390	5086	NA	NA	23	mobile	G1	3404	1777	320.5	845.9723695251519
104	7	751 8655	860 2689	1702	283	1158.5556	0	5787	0.6198	n	Grass	6	3404.jpg	9	BD	3390	5086	NA	NA	23	mobile	G1	3404	1777	320.5	845.9723695251519
104	7	174 2521	1000 6387	1702	283	1741.0886	0	13967	0.6198	n	Grass	6	3404.jpg	9	BD	3390	5086	NA	NA	23	mobile	G1	3404	1777	320.5	845.9723695251519
104	7	NA	NA	1702	283	NA	0	NA	0.6198	n	Grass	6	3404.jpg	9	BD	3390	5086	NA	NA	23	mobile	G1	3404	1777	320.5	845.9723695251519
104	8	1035 3857	790 8409	1075	446	328.0165	0	4965	0.7495	n	Grass	1	3366.jpg	81	B	3479	NA	NA	NA	23	mobile	S	3366	1150	483.5	198.22272826293155
104	8	353 5789	1002 9882	1075	446	950.8704	0	7179	0.7495	n	Grass	1	3366.jpg	81	B	3479	NA	NA	NA	23	mobile	S	3366	1150	483.5	198.22272826293155
104	8	1050 0625	137 0535	1075	446	360.5727	0	12012	0.7495	n	Grass	1	3366.jpg	81	B	3479	NA	NA	NA	23	mobile	S	3366	1150	483.5	198.22272826293155
104	8	1078 0820	173 0785	1075	446	318.6435	0	12778	0.7495	n	Grass	1	3366.jpg	81	B	3479	NA	NA	NA	23	mobile	S	3366	1150	483.5	198.22272826293155
104	8	NA	NA	1075	446	NA	0	NA	0.7495	n	Grass	1	3366.jpg	81	B	3479	NA	NA	NA	23	mobile	S	3366	1150	483.5	198.22272826293155
104	9	449 3333	120 0000	325	50	59.0765	1	4219	0.75	n	Grass	24	3489.jpg	41	A	2987	NA	NA	NA	23	mobile	S	3489	400	87.5	719.9696174145129
104	10	1262 6667	810 6667	1135	755	55.7118	1	3332	0.75	n	Grass	18	3461.jpg	26	ABCD	2931	3425	2842	5188	23	mobile	G2	3461	1210	792.5	355.3255549492606
104	11	989 3333	274 6667	887	232	27.8174	1	2323	0.75	n	Leaves	10	2795.jpg	44	AC	3101	2857	NA	NA	23	mobile	G1	2795	962	269.5	270.50739361429663
104	12	888 0000	982 6667	822	917	29.5696	1	1807	0.75	n	Shrub	2	5074.jpg	23	B	3488	NA	NA	NA	23	mobile	S	5074	897	954.5	419.26036063525015
104	13	1205 3333	618 6667	1663	680	541.7581	0	9944	0.75	n	Leaves	16	2815.jpg	26	ABCD	2931	3425	2842	5188	23	mobile	G2	2815	1738	717.5	797.9913846652731
104	13	941 3333	213 3333	1663	680	942.7947	0	11707	0.75	n	Leaves	16	2815.jpg	26	ABCD	2931	3425	2842	5188	23	mobile	G2	2815	1738	717.5	797.9913846652731
104	13	724 0000	173 3333	1663	680	1150.7881	0	13409	0.75	n	Leaves	16	2815.jpg	26	ABCD	2931	3425	2842	5188	23	mobile	G2	2815	1738	717.5	797.9913846652731
104	13	NA	NA	1663	680	NA	0	NA	0.75	n	Leaves	16	2815.jpg	26	ABCD	2931	3425	2842	5188	23	mobile	G2	2815	1738	717.5	797.9913846652731
104	14	1216 0000	741 3333	172	728	969.3013	0	3888	0.75	n	Grass	16	3449.jpg	27	AB	3009	3488	NA	NA	23	mobile	G1	3449	247	765.5	747.8096348670563
104	14	NA	NA	172	728	NA	0	NA	0.75	n	Grass	16	3449.jpg	27	AB	3009	3488	NA	NA	23	mobile	G1	3449	247	765.5	747.8096348670563
104	15	254 6667	390 6667	1560	898	1483.9688	0	5803	0.75	n	Leaves	9	2794.jpg	41	A	2987	NA	NA	NA	23	mobile	S	2794	1635	935.5	782.333209061203
104	15	398 6667	929 3333	1560	898	1236.3487	0	8269	0.75	n	Leaves	9	2794.jpg	41	A	2987	NA	NA	NA	23	mobile	S	2794	1635	935.5	782.333209061203
104	15	902 6667	938 6667	1560	898	732.3402	0	11955	0.75	n	Leaves	9	2794.jpg	41	A	2987	NA	NA	NA	23	mobile	S	2794	1635	935.5	782.333209061203
104	15	NA	NA	1560	898	NA	0	NA	0.75	n	Leaves	9	2794.jpg	41	A	2987	NA	NA	NA	23	mobile	S	2794	1635	935.5	782.333209061203
104	16	NA	NA	196	749	NA	0	NA	0.75	n	Shrub	21	5148.jpg	261	ABCD	3101	3464	2767	5137	23	mobile	G2	5148	271	786.5	731.7672102520036
104	17	676 0000	877 3333	623	821	28.9602	1	2101	0.75	n	Shrub	19	5143.jpg	44	AC	3101	2857	NA	NA	23	mobile	G1	5143	698	858.5	412.41514278697383
104	18	605 3333	694 6667	307	961	377.0842	0	5209	0.75	n	Leaves	2	2767.jpg	222	ABCD	3080	3434	2842	5096	23	mobile	G2	2767	382	998.5	737.7711365999621
104	18	404 0000	969 3333	307	961	36.5335	1	11525	0.75	n	Leaves	2	2767.jpg	222	ABCD	3080	3434	2842	5096	23	mobile	G2	2767	382	998.5	737.7711365999621
104	19	590 6667	52 0000	1460	338	998.2072	0	7204	0.75	n	Leaves	28	2857.jpg	27	AB	3009	3488	NA	NA	23	mobile	G1	2857	1535	375.5	598.0679309242388
104	19	650 6667	80 0000	1460	338	932.3978	0	7822	0.75	n	Leaves	28	2857.jpg	27	AB	3009	3488	NA	NA	23	mobile	G1	2857	1535	375.5	598.0679309242388
104	19	NA	NA	1460	338	NA	0	NA	0.75	n	Leaves	28	2857.jpg	27	AB	3009	3488	NA	NA	23	mobile	G1	2857	1535	375.5	598.0679309242388
104	20	781 3333	578 6667	670	523	40.6219	1	1552	0.75	n	Bark	27	3160.jpg	9	BD	3390	5086	NA	NA	23	mobile	G1	3160	745	560.5	215.97511430718123
104	21	NA	NA	1283	100	NA	0	NA	0.75	n	Bark	13	3001.jpg	26	ABCD	2931	3425	2842	5188	23	mobile	G2	3001	1358	137.5	566.0479219995424
104	22	1229 3333	721 3333	1136	690	19.3427	1	4385	0.75	n	Shrub	28	5183.jpg	27	AB	3009	3488	NA	NA	23	mobile	G1	5183	1211	727.5	313.30057452867845
104	23	773 3333	956 0000	663	958	52.9971	1	4327	0.75	n	Shrub	6	5090.jpg	9	BD	3390	5086	NA	NA	23	mobile	G1	5090	738	995.5	506.71910364619174
104	24	264 0000	534 6667	1470	422	1283.2034	0	10893	0.75	n	Shrub	25	5164.jpg	222	ABCD	3080	3434	2842	5096	23	mobile	G2	5164	1545	459.5	590.5127009641707
104	24	1146 6667	152 0000	1470	422	503.2154	0	13877	0.75	n	Shrub	25	5164.jpg	222	ABCD	3080	3434	2842	5096	23	mobile	G2	5164	1545	459.5	590.5127009641707
104	24	NA	NA	1470	422	NA	0	NA	0.75	n	Shrub	25	5164.jpg	222	ABCD	3080	3434	2842	5096	23	mobile	G2	5164	1545	459.5	590.5127009641707
104	25	NA	NA	151	924	NA	0	NA	0.75	n	Grass	27	3499.jpg	222	ABCD	3080	3434	2842	5096	23	mobile	G2	3499	226	961.5	846.4149396129536
104	26	802 6667	150 6667	716	96	20.7559	1	4286	0.75	n	Shrub	11	5103.jpg	41	A	2987	NA	NA	NA	23	mobile	S	5103	791	133.5	440.230905321287
104	27	908 0000	434 6667	785	433	59.9001	1	1967	0.75	n	Leaves	3	2770.jpg	81	B	3479	NA	NA	NA	23	mobile	S	2770	860	470.5	121.77951387651373
104	28	64 0000	869 3333	1423	621	1449.416	0	7999	0.75	n	Grass	16	3449.jpg	23	B	3488	NA	NA	NA	23	mobile	S	3449	1498	658.5	550.8958613022974
104	28	122 6667	866 6667	1423	621	1390.9979	0	8788	0.75	n	Grass	16	3449.jpg	23	B	3488	NA	NA	NA	23	mobile	S	3449	1498	658.5	550.8958613022974
104	28	NA	NA	1423	621	NA	0	NA	0.75	n	Grass	16	3449.jpg	23	B	3488	NA	NA	NA	23	mobile	S	3449	1498	658.5	550.8958613022974
104	29	NA	NA	567	133	NA	0	NA	0.75	n	Shrub	9	5097.jpg	26	ABCD	2931	3425	2842	5188	23	mobile	G2	5097	642	170.5	487.49794871363304
104	30	1201 3333	518 6667	1071	503	59.4851	1	8075	0.75	n	Leaves	20	2828.jpg	261	ABCD	3101	3464	2767	5137	23	mobile	G2	2828	1146	540.5	186.00067204179666
104	31	770 6667	1062 6667	1414	152	1130.6736	0	4528	0.75	n	Bark	3	2931.jpg	222	ABCD	3080	3434	2842	5096	23	mobile	G2	2931	1489	189.5	634.5795852373444
104	31	1041 3333	825 3333	1414	152	777.6178	0	13896	0.75	n	Bark	3	2931.jpg	222	ABCD	3080	3434	2842	5096	23	mobile	G2	2931	1489	189.5	634.5795852373444
104	31	NA	NA	1414	152	NA	0	NA	0.75	n	Bark	3	2931.jpg	222	ABCD	3080	3434	2842	5096	23	mobile	G2	2931	1489	189.5	634.5795852373444
104	32	1010 6667	492 0000	449	153	572.4917	0	12517	0.75	n	Bark	29	3211.jpg	23	B	3488	NA	NA	NA	23	mobile	S	3211	524	190.5	558.7899873834534
104	32	NA	NA	449	153	NA	0	NA	0.75	n	Bark	29	3211.jpg	23	B	3488	NA	NA	NA	23	mobile	S	3211	524	190.5	558.7899873834534
104	33	NA	NA	1708	96	NA	0	NA	0.75	n	Bark	22	3101.jpg	44	AC	3101	2857	NA	NA	23	mobile	G1	3101	1783	133.5	917.9167990618757
104	34	1076 0000	246 6667	642	248	361.0942	0	11157	0.75	n	Grass	16	3449.jpg	261	ABCD	3101	3464	2767	5137	23	mobile	G2	3449	717	285.5	351.87959588472876
104	34	NA	NA	642	248	NA	0	NA	0.75	n	Grass	16	3449.jpg	261	ABCD	3101	3464	2767	5137	23	mobile	G2	3449	717	285.5	351.87959588472876
104	35	NA	NA	784	384	NA	0	NA	0.75	n	Bark	13	3001.jpg	27	AB	3009	3488	NA	NA	23	mobile	G1	3001	859	421.5	155.7024405717521
104	36	NA	NA	568	876	NA	0	NA	0.75	n	Bark	11	2987.jpg	261	ABCD	3101	3464	2767	5137	23	mobile	G2	2987	643	913.5	489.8890180438831
5	1	914 2857	466 8571	1366	59	608.6359	0	2830	0.2188	n	Grass	23	3488.jpg	46	BD	3488	5139	NA	NA	24	mobile	G1	3488	1441	96.5	654.2577855860792
5	1	955 4286	476 0000	1366	59	585.194	0	8824	0.2188	n	Grass	23	3488.jpg	46	BD	3488	5139	NA	NA	24	mobile	G1	3488	1441	96.5	654.2577855860792
5	1	132 5714	206 2857	1366	59	1242.6286	0	12082	0.2188	n	Grass	23	3488.jpg	46	BD	3488	5139	NA	NA	24	mobile	G1	3488	1441	96.5	654.2577855860792
5	1	NA	NA	1366	59	NA	0	NA	0.2188	n	Grass	23	3488.jpg	46	BD	3488	5139	NA	NA	24	mobile	G1	3488	1441	96.5	654.2577855860792
5	2	1032 9825	813 2164	947	760	19.1734	1	1958	0.2672	n	Shrub	4	5080.jpg	256	ABCD	3101	3431	2836	5074	24	mobile	G2	5080	1022	797.5	264.858924712761
5	3	872 4480	119 1360	1266	433	585.66	0	5613	0.3255	n	Leaves	9	2794.jpg	12	CD	2785	5137	NA	NA	24	mobile	G1	2794	1341	470.5	387.28703825457416
5	3	875 5200	88 4160	1266	433	602.2124	0	6254	0.3255	n	Leaves	9	2794.jpg	12	CD	2785	5137	NA	NA	24	mobile	G1	2794	1341	470.5	387.28703825457416
5	3	NA	NA	1266	433	NA	0	NA	0.3255	n	Leaves	9	2794.jpg	12	CD	2785	5137	NA	NA	24	mobile	G1	2794	1341	470.5	387.28703825457416
5	4	58 1818	405 9289	384	623	474.8281	0	6761	0.3953	n	Bark	25	3142.jpg	21	C	2833	NA	NA	NA	24	mobile	S	3142	459	660.5	515.2875410874981
5	4	432 5692	259 2095	384	623	402.16	0	7683	0.3953	n	Bark	25	3142.jpg	21	C	2833	NA	NA	NA	24	mobile	S	3142	459	660.5	515.2875410874981
5	4	427 5099	274 3874	384	623	387.3946	0	8538	0.3953	n	Bark	25	3142.jpg	21	C	2833	NA	NA	NA	24	mobile	S	3142	459	660.5	515.2875410874981
5	4	417 3913	459 0514	384	623	205.7008	0	8912	0.3953	n	Bark	25	3142.jpg	21	C	2833	NA	NA	NA	24	mobile	S	3142	459	660.5	515.2875410874981
5	4	68 3004	72 0158	384	623	706.3709	0	14802	0.3953	n	Bark	25	3142.jpg	21	C	2833	NA	NA	NA	24	mobile	S	3142	459	660.5	515.2875410874981
5	4	NA	NA	384	623	NA	0	NA	0.3953	n	Bark	25	3142.jpg	21	C	2833	NA	NA	NA	24	mobile	S	3142	459	660.5	515.2875410874981
5	5	281 4332	155 3746	1584	318	1392.0274	0	1728	0.4797	n	Leaves	26	2848.jpg	48	ABCD	2941	3523	2806	5146	24	mobile	G2	2848	1659	355.5	722.9393128057154
5	5	717 1336	167 8827	1584	318	960.3711	0	4509	0.4797	n	Leaves	26	2848.jpg	48	ABCD	2941	3523	2806	5146	24	mobile	G2	2848	1659	355.5	722.9393128057154
5	5	654 5928	51 1401	1584	318	1049.5088	0	5719	0.4797	n	Leaves	26	2848.jpg	48	ABCD	2941	3523	2806	5146	24	mobile	G2	2848	1659	355.5	722.9393128057154
5	5	519 0879	155 3746	1584	318	1157.346	0	6738	0.4797	n	Leaves	26	2848.jpg	48	ABCD	2941	3523	2806	5146	24	mobile	G2	2848	1659	355.5	722.9393128057154
5	5	391 9218	84 4951	1584	318	1295.7356	0	7643	0.4797	n	Leaves	26	2848.jpg	48	ABCD	2941	3523	2806	5146	24	mobile	G2	2848	1659	355.5	722.9393128057154
5	5	279 3485	26 1238	1584	318	1418.4241	0	8537	0.4797	n	Leaves	26	2848.jpg	48	ABCD	2941	3523	2806	5146	24	mobile	G2	2848	1659	355.5	722.9393128057154
5	5	177 1987	78 2410	1584	318	1507.517	0	9351	0.4797	n	Leaves	26	2848.jpg	48	ABCD	2941	3523	2806	5146	24	mobile	G2	2848	1659	355.5	722.9393128057154
5	5	97 9805	167 8827	1584	318	1572.2539	0	10273	0.4797	n	Leaves	26	2848.jpg	48	ABCD	2941	3523	2806	5146	24	mobile	G2	2848	1659	355.5	722.9393128057154
5	5	85 4723	169 9674	1584	318	1584.4279	0	11165	0.4797	n	Leaves	26	2848.jpg	48	ABCD	2941	3523	2806	5146	24	mobile	G2	2848	1659	355.5	722.9393128057154
5	5	83 3876	176 2215	1584	318	1585.779	0	11642	0.4797	n	Leaves	26	2848.jpg	48	ABCD	2941	3523	2806	5146	24	mobile	G2	2848	1659	355.5	722.9393128057154
5	5	794 2671	24 0391	1584	318	926.0828	0	14116	0.4797	n	Leaves	26	2848.jpg	48	ABCD	2941	3523	2806	5146	24	mobile	G2	2848	1659	355.5	722.9393128057154
5	5	NA	NA	1584	318	NA	0	NA	0.4797	n	Leaves	26	2848.jpg	48	ABCD	2941	3523	2806	5146	24	mobile	G2	2848	1659	355.5	722.9393128057154
5	6	NA	NA	1257	793	NA	0	NA	0.5807	n	Leaves	8	2791.jpg	46	BD	3488	5139	NA	NA	24	mobile	G1	2791	1332	830.5	471.98967149716316
5	7	677 4796	841 7346	1372	566	805.5541	0	7116	0.7026	n	Shrub	12	5106.jpg	48	ABCD	2941	3523	2806	5146	24	mobile	G2	5106	1447	603.5	491.12243890907695
5	7	715 9081	877 3165	1372	566	780.6862	0	8080	0.7026	n	Shrub	12	5106.jpg	48	ABCD	2941	3523	2806	5146	24	mobile	G2	5106	1447	603.5	491.12243890907695
5	7	1753 4766	216 9162	1372	566	493.3305	0	10287	0.7026	n	Shrub	12	5106.jpg	48	ABCD	2941	3523	2806	5146	24	mobile	G2	5106	1447	603.5	491.12243890907695
5	7	1642 4611	854 5441	1372	566	318.1638	0	12141	0.7026	n	Shrub	12	5106.jpg	48	ABCD	2941	3523	2806	5146	24	mobile	G2	5106	1447	603.5	491.12243890907695
5	7	1794 7517	949 9036	1372	566	490.8428	0	13172	0.7026	n	Shrub	12	5106.jpg	48	ABCD	2941	3523	2806	5146	24	mobile	G2	5106	1447	603.5	491.12243890907695
5	7	NA	NA	1372	566	NA	0	NA	0.7026	n	Shrub	12	5106.jpg	48	ABCD	2941	3523	2806	5146	24	mobile	G2	5106	1447	603.5	491.12243890907695
5	8	537 4586	762 1731	424	725	38.46	1	3186	0.8484	n	Bark	19	3080.jpg	12	CD	2785	5137	NA	NA	24	mobile	G1	3080	499	762.5	511.8859736308468
5	9	782 9126	373 3981	659	322	50.8488	1	1930	0.8583	n	Grass	11	3434.jpg	256	ABCD	3101	3431	2836	5074	24	mobile	G2	3434	734	359.5	289.2339018856538
5	10	1220 9709	591 2621	1121	546	26.1495	1	1836	0.8583	n	Bark	9	2976.jpg	46	BD	3488	5139	NA	NA	24	mobile	G1	2976	1196	583.5	239.975519584811
5	11	415 9223	897 6699	1642	887	1301.3543	0	10054	0.8583	n	Grass	21	3479.jpg	205	ABCD	3074	3366	2845	5090	24	mobile	G2	3479	1717	924.5	849.0519713185995
5	11	NA	NA	1642	887	NA	0	NA	0.8583	n	Grass	21	3479.jpg	205	ABCD	3074	3366	2845	5090	24	mobile	G2	3479	1717	924.5	849.0519713185995
5	12	NA	NA	491	368	NA	0	NA	0.8583	n	Bark	27	3160.jpg	256	ABCD	3101	3431	2836	5074	24	mobile	G2	3160	566	405.5	416.3246929981454
5	13	NA	NA	207	653	NA	0	NA	0.8583	n	Leaves	19	2824.jpg	74	A	3009	NA	NA	NA	24	mobile	S	2824	282	690.5	694.5028797636479
5	14	696 6990	512 0388	1580	676	979.2484	0	3739	0.8583	n	Shrub	13	5109.jpg	68	B	3425	NA	NA	NA	24	mobile	S	5109	1655	713.5	716.3290096038272
5	14	NA	NA	1580	676	NA	0	NA	0.8583	n	Shrub	13	5109.jpg	68	B	3425	NA	NA	NA	24	mobile	S	5109	1655	713.5	716.3290096038272
5	15	1318 8350	537 6699	1230	489	17.7812	1	4724	0.8583	n	Leaves	25	2845.jpg	1	CD	2762	5116	NA	NA	24	mobile	G1	2845	1305	526.5	345.2640294035856
5	16	78 0583	467 7670	281	471	280.9106	0	11440	0.8583	n	Leaves	18	2821.jpg	205	ABCD	3074	3366	2845	5090	24	mobile	G2	2821	356	508.5	604.8208412414374
5	16	NA	NA	281	471	NA	0	NA	0.8583	n	Leaves	18	2821.jpg	205	ABCD	3074	3366	2845	5090	24	mobile	G2	2821	356	508.5	604.8208412414374
5	17	653 5922	239 4175	232	854	738.4699	0	7424	0.8583	n	Shrub	14	5116.jpg	46	BD	3488	5139	NA	NA	24	mobile	G1	5116	307	891.5	741.5937230047191
5	17	874 9515	29 7087	232	854	1032.111	0	8760	0.8583	n	Shrub	14	5116.jpg	46	BD	3488	5139	NA	NA	24	mobile	G1	5116	307	891.5	741.5937230047191
5	17	NA	NA	232	854	NA	0	NA	0.8583	n	Shrub	14	5116.jpg	46	BD	3488	5139	NA	NA	24	mobile	G1	5116	307	891.5	741.5937230047191
5	18	1102 1359	824 2718	1321	437	456.8331	0	4235	0.8583	n	Bark	17	3063.jpg	1	CD	2762	5116	NA	NA	24	mobile	G1	3063	1396	474.5	440.8925606085909
5	18	1401 5534	461 9417	1321	437	13.7313	1	6295	0.8583	n	Bark	17	3063.jpg	1	CD	2762	5116	NA	NA	24	mobile	G1	3063	1396	474.5	440.8925606085909
5	19	615 1456	662 3301	535	646	21.7863	1	1792	0.8583	n	Grass	28	3508.jpg	21	C	2833	NA	NA	NA	24	mobile	S	3508	610	683.5	378.275362665876
5	20	572 0388	606 4078	1540	51	1164.4726	0	8522	0.8583	n	Bark	16	3057.jpg	68	B	3425	NA	NA	NA	24	mobile	S	3057	1615	88.5	795.5358257174846
5	20	NA	NA	1540	51	NA	0	NA	0.8583	n	Bark	16	3057.jpg	68	B	3425	NA	NA	NA	24	mobile	S	3057	1615	88.5	795.5358257174846
5	21	1151 0680	828 9320	1057	825	38.6056	1	1545	0.8583	n	Grass	23	3488.jpg	12	CD	2785	5137	NA	NA	24	mobile	G1	3488	1132	862.5	365.5
5	22	582 5243	844 0777	358	502	339.3008	0	8479	0.8583	n	Grass	6	3404.jpg	68	B	3425	NA	NA	NA	24	mobile	S	3404	433	539.5	527.0002371915974
5	22	1218 6408	798 6408	358	502	827.2759	0	10376	0.8583	n	Grass	6	3404.jpg	68	B	3425	NA	NA	NA	24	mobile	S	3404	433	539.5	527.0002371915974
5	22	1470 2913	98 4466	358	502	1127.1651	0	11138	0.8583	n	Grass	6	3404.jpg	68	B	3425	NA	NA	NA	24	mobile	S	3404	433	539.5	527.0002371915974
5	22	856 3107	150 8738	358	502	574.6497	0	12063	0.8583	n	Grass	6	3404.jpg	68	B	3425	NA	NA	NA	24	mobile	S	3404	433	539.5	527.0002371915974
5	22	365 8252	579 6117	358	502	78.2393	1	13481	0.8583	n	Grass	6	3404.jpg	68	B	3425	NA	NA	NA	24	mobile	S	3404	433	539.5	527.0002371915974
5	23	723 4951	812 6214	655	732	43.6092	1	2446	0.8583	n	Grass	4	3387.jpg	1	CD	2762	5116	NA	NA	24	mobile	G1	3387	730	769.5	324.9157583128279
5	24	849 3204	214 9515	760	145	35.4707	1	3368	0.8583	n	Grass	14	3443.jpg	48	ABCD	2941	3523	2806	5146	24	mobile	G2	3443	835	182.5	378.7231838691685
5	25	1307 1845	556 3107	1249	499	25.9851	1	3674	0.8583	n	Leaves	1	2762.jpg	21	C	2833	NA	NA	NA	24	mobile	S	2762	1324	536.5	364.016826534159
5	26	764 2718	160 1942	658	128	31.7188	1	8640	0.8583	n	Bark	4	2941.jpg	205	ABCD	3074	3366	2845	5090	24	mobile	G2	2941	733	165.5	437.92607823695545
5	27	129 3204	316 3107	1690	93	1646.1997	0	9809	0.8583	n	Shrub	3	5077.jpg	205	ABCD	3074	3366	2845	5090	24	mobile	G2	5077	1765	130.5	903.1695577243511
5	27	99 0291	279 0291	1690	93	1672.5788	0	10576	0.8583	n	Shrub	3	5077.jpg	205	ABCD	3074	3366	2845	5090	24	mobile	G2	5077	1765	130.5	903.1695577243511
5	27	67 5728	277 8641	1690	93	1703.812	0	11236	0.8583	n	Shrub	3	5077.jpg	205	ABCD	3074	3366	2845	5090	24	mobile	G2	5077	1765	130.5	903.1695577243511
5	27	NA	NA	1690	93	NA	0	NA	0.8583	n	Shrub	3	5077.jpg	205	ABCD	3074	3366	2845	5090	24	mobile	G2	5077	1765	130.5	903.1695577243511
5	28	626 7961	492 2330	568	377	79.4039	1	1860	0.8583	n	Shrub	17	5137.jpg	12	CD	2785	5137	NA	NA	24	mobile	G1	5137	643	414.5	340.93877749531515
5	29	1436 5049	79 8058	1597	98	241.9913	0	10616	0.8583	n	Shrub	1	5069.jpg	74	A	3009	NA	NA	NA	24	mobile	S	5069	1672	135.5	818.8798751953793
5	29	1294 3689	373 3981	1597	98	446.3191	0	12345	0.8583	n	Shrub	1	5069.jpg	74	A	3009	NA	NA	NA	24	mobile	S	5069	1672	135.5	818.8798751953793
5	29	NA	NA	1597	98	NA	0	NA	0.8583	n	Shrub	1	5069.jpg	74	A	3009	NA	NA	NA	24	mobile	S	5069	1672	135.5	818.8798751953793
5	30	1243 1068	803 3010	1155	715	52.4645	1	1764	0.8583	n	Leaves	27	2849.jpg	68	B	3425	NA	NA	NA	24	mobile	S	2849	1230	752.5	343.5931460317566
5	31	340 1942	191 6505	231	167	36.5288	1	2315	0.8583	n	Bark	17	3063.jpg	48	ABCD	2941	3523	2806	5146	24	mobile	G2	3063	306	204.5	735.0348631187503
5	32	1098 6408	894 1748	1022	802	54.6994	1	1760	0.8583	n	Bark	30	3223.jpg	74	A	3009	NA	NA	NA	24	mobile	S	3223	1097	839.5	329.34670182043726
5	33	1268 7379	296 5049	1119	243	76.4323	1	2025	0.8583	n	Shrub	1	5069.jpg	21	C	2833	NA	NA	NA	24	mobile	S	5069	1194	280.5	349.42273824123123
5	34	1085 8252	796 3107	963	742	50.6937	1	4562	0.8583	n	Leaves	21	2833.jpg	256	ABCD	3101	3431	2836	5074	24	mobile	G2	2833	1038	779.5	251.88142051370124
5	35	956 5049	353 5922	886	284	32.4055	1	2174	0.8583	n	Grass	24	3489.jpg	74	A	3009	NA	NA	NA	24	mobile	S	3489	961	321.5	218.50228831753685
5	36	NA	NA	1568	135	NA	0	NA	0.8583	n	Shrub	28	5183.jpg	1	CD	2762	5116	NA	NA	24	mobile	G1	5183	1643	172.5	775.5934824378039
74	1	462 3656	304 7312	403	274	17.0368	1	4993	0.7154	n	Grass	30	3523.jpg	82	C	2836	NA	NA	NA	25	desktop	S	3523	478	311.5	533.4193940981149
74	2	1074 6237	830 3226	992	789	8.5283	1	3714	0.7154	n	Shrub	14	5116.jpg	82	C	2836	NA	NA	NA	25	desktop	S	5116	1067	826.5	305.8287919735485
74	3	1036 8817	99 2473	1485	210	543.7201	0	4270	0.7154	n	Bark	9	2976.jpg	56	AB	3202	3452	NA	NA	25	desktop	G1	2976	1560	247.5	667.5
74	3	498 7097	44 7312	1485	210	1080.4871	0	12807	0.7154	n	Bark	9	2976.jpg	56	AB	3202	3452	NA	NA	25	desktop	G1	2976	1560	247.5	667.5
74	3	NA	NA	1485	210	NA	0	NA	0.7154	n	Bark	9	2976.jpg	56	AB	3202	3452	NA	NA	25	desktop	G1	2976	1560	247.5	667.5
74	4	1178 0645	150 9677	1098	124	11.6866	1	1433	0.7154	n	Bark	30	3223.jpg	39	AD	3088	5158	NA	NA	25	desktop	G1	3223	1173	161.5	434.31699252964995
74	5	1709 2473	380 2151	1657	333	24.74	1	2024	0.7154	n	Bark	29	3211.jpg	16	CD	2791	5170	NA	NA	25	desktop	G1	3211	1732	370.5	790.3886702123203
74	6	1161 2903	93 6559	1074	88	34.1335	1	1247	0.7154	n	Bark	30	3223.jpg	81	C	2833	NA	NA	NA	25	desktop	S	3223	1149	125.5	455.5559789970932
74	7	1751 1828	107 6344	1679	61	9.559	1	6541	0.7154	n	Leaves	28	2857.jpg	82	C	2836	NA	NA	NA	25	desktop	S	2857	1754	98.5	908.4922949590712
74	8	892 9032	914 1935	807	869	13.3443	1	5736	0.7154	n	Grass	30	3523.jpg	39	AD	3088	5158	NA	NA	25	desktop	G1	3523	882	906.5	374.7082198191014
74	9	323 9785	826 1290	242	786	7.4573	1	3752	0.7154	n	Grass	26	3498.jpg	107	ABCD	2976	3520	2857	5170	25	desktop	G2	3498	317	823.5	702.7241635236403
74	10	NA	NA	1476	936	NA	0	NA	0.7154	n	Leaves	28	2857.jpg	81	C	2833	NA	NA	NA	25	desktop	S	2857	1551	973.5	732.9415051694098
74	11	1369 5699	437 5269	1293	390	10.149	1	12554	0.7154	n	Grass	15	3446.jpg	56	AB	3202	3452	NA	NA	25	desktop	G1	3446	1368	427.5	423.22600345441913
74	12	589 5699	159 3548	507	114	10.9088	1	7589	0.7154	n	Bark	23	3112.jpg	179	ABCD	3025	3483	2785	5106	25	desktop	G2	3112	582	151.5	542.0481989638929
74	13	574 1935	831 7204	489	812	20.4944	1	1665	0.7154	n	Leaves	17	2818.jpg	107	ABCD	2976	3520	2857	5170	25	desktop	G2	2818	564	849.5	502.59949263802486
74	14	1677 0968	582 9032	1626	517	37.1229	1	2316	0.7154	n	Leaves	28	2857.jpg	19	D	5143	NA	NA	NA	25	desktop	S	2857	1701	554.5	741.141855517552
74	15	297 4194	575 9140	221	541	2.9499	1	1613	0.7154	n	Leaves	30	2863.jpg	56	AB	3202	3452	NA	NA	25	desktop	G1	2863	296	578.5	665.1152155829845
74	16	1186 4516	690 5376	1093	637	24.4472	1	2052	0.7154	n	Bark	2	2919.jpg	71	ABCD	2952	3483	2821	5109	25	desktop	G2	2919	1168	674.5	247.69790067741795
74	17	1449 2473	844 3011	1379	789	18.4246	1	1441	0.7154	n	Bark	20	3088.jpg	82	C	2836	NA	NA	NA	25	desktop	S	3088	1454	826.5	571.0676404770279
74	18	423 2258	975 6989	357	963	26.3074	1	3183	0.7154	n	Grass	24	3489.jpg	179	ABCD	3025	3483	2785	5106	25	desktop	G2	3489	432	1000.5	700.6027761863352
74	19	202 3656	265 5914	140	209	22.8934	1	1823	0.7154	n	Shrub	2	5074.jpg	81	C	2833	NA	NA	NA	25	desktop	S	5074	215	246.5	800.7291989180861
74	20	1534 5161	781 3978	1452	749	9.0843	1	1584	0.7154	n	Bark	18	3074.jpg	19	D	5143	NA	NA	NA	25	desktop	S	3074	1527	786.5	618.2647086806751
74	21	1556 8817	436 1290	1462	398	19.8917	1	2261	0.7154	n	Shrub	25	5164.jpg	107	ABCD	2976	3520	2857	5170	25	desktop	G2	5164	1537	435.5	586.3866045536852
74	22	1273 1183	497 6344	1204	454	8.4986	1	1132	0.7154	n	Bark	26	3148.jpg	107	ABCD	2976	3520	2857	5170	25	desktop	G2	3148	1279	491.5	322.66584882816466
74	23	1568 0645	729 6774	1507	694	14.0542	1	1762	0.7154	n	Leaves	10	2795.jpg	71	ABCD	2952	3483	2821	5109	25	desktop	G2	2795	1582	731.5	650.8119928212756
74	24	818 8172	792 5806	745	735	20.1154	1	2410	0.7154	n	Shrub	13	5109.jpg	179	ABCD	3025	3483	2785	5106	25	desktop	G2	5109	820	772.5	271.3968496501019
74	25	950 2151	180 3226	862	144	13.2674	1	4793	0.7154	n	Shrub	5	5086.jpg	39	AD	3088	5158	NA	NA	25	desktop	G1	5086	937	181.5	359.23703873626397
74	26	247 0968	513 0108	160	459	20.4679	1	2706	0.7154	n	Leaves	14	2807.jpg	16	CD	2791	5170	NA	NA	25	desktop	G1	2807	235	496.5	726.3038276093553
74	27	372 9032	665 3763	280	641	22.1981	1	1650	0.7154	n	Shrub	27	5179.jpg	56	AB	3202	3452	NA	NA	25	desktop	G1	5179	355	678.5	620.650666639455
74	28	275 0538	858 2796	195	824	5.9926	1	4810	0.7154	n	Shrub	30	5188.jpg	16	CD	2791	5170	NA	NA	25	desktop	G1	5188	270	861.5	761.2241785440082
74	29	915 2688	170 5376	839	126	7.1511	1	8038	0.7154	n	Shrub	25	5164.jpg	19	D	5143	NA	NA	NA	25	desktop	S	5164	914	163.5	379.2996836276034
74	30	658 0645	116 0215	572	72	12.8434	1	5461	0.7154	n	Grass	19	3464.jpg	71	ABCD	2952	3483	2821	5109	25	desktop	G2	3464	647	109.5	532.2586307426118
74	31	1593 2258	689 1398	1518	644	7.6431	1	2158	0.7154	n	Grass	8	3425.jpg	16	CD	2791	5170	NA	NA	25	desktop	G1	3425	1593	681.5	648.6225790087792
74	32	1010 3226	482 2581	927	447	8.6193	1	1257	0.7154	n	Leaves	7	2787.jpg	179	ABCD	3025	3483	2785	5106	25	desktop	G2	2787	1002	484.5	69.60064654872109
74	33	1136 1290	679 3548	1112	645	50.9681	1	1140	0.7154	n	Grass	18	3461.jpg	81	C	2833	NA	NA	NA	25	desktop	S	3461	1187	682.5	268.0209879841502
74	34	588 1720	1010 6452	515	943	30.2005	1	5916	0.7154	n	Shrub	6	5090.jpg	71	ABCD	2952	3483	2821	5109	25	desktop	G2	5090	590	980.5	575.2740651202695
74	35	1074 6237	276 7742	995	209	30.6252	1	1426	0.7154	n	Leaves	23	2839.jpg	39	AD	3088	5158	NA	NA	25	desktop	G1	2839	1070	246.5	313.4361976543233
74	36	817 4194	898 8172	774	815	56.0591	1	1354	0.7154	n	Grass	1	3366.jpg	19	D	5143	NA	NA	NA	25	desktop	S	3366	849	852.5	331.62818034660444
38	1	445 1211	966 8512	400	924	30.3543	1	3500	0.6021	n	Grass	25	3492.jpg	18	C	2821	NA	NA	NA	26	desktop	S	3492	475	961.5	642.5630319276079
38	2	589 6194	697 7855	529	653	16.1208	1	2412	0.6021	n	Shrub	12	5106.jpg	76	A	3057	NA	NA	NA	26	desktop	S	5106	604	690.5	386.5051746096034
38	3	764 0138	420 4152	1235	637	602.2126	0	13341	0.6021	n	Leaves	28	2857.jpg	11	ABCD	2912	3492	2812	5151	26	desktop	G2	2857	1310	674.5	374.95366380394256
38	3	NA	NA	1235	637	NA	0	NA	0.6021	n	Leaves	28	2857.jpg	11	ABCD	2912	3492	2812	5151	26	desktop	G2	2857	1310	674.5	374.95366380394256
38	4	1694 1176	707 7509	1626	671	6.923	1	2763	0.6021	n	Bark	3	2931.jpg	49	AD	3142	5093	NA	NA	26	desktop	G1	2931	1701	708.5	759.9166072668763
38	5	NA	NA	1670	939	NA	0	NA	0.6667	n	Bark	28	3202.jpg	250	ABCD	3094	3479	2803	5106	26	desktop	G2	3202	1745	976.5	898.1966655471396
38	6	1143 0000	279 0000	1075	244	7.433	1	11424	0.6667	n	Grass	8	3425.jpg	23	BC	3437	2839	NA	NA	26	desktop	G1	3425	1150	281.5	320.8149778299012
38	7	NA	NA	1270	177	NA	0	NA	0.6667	n	Shrub	9	5097.jpg	114	ABCD	2982	3449	2848	5125	26	desktop	G2	5097	1345	214.5	504.15796135735076
38	8	690 0000	939 0000	606	902	9.0139	1	11897	0.6667	n	Grass	23	3488.jpg	114	ABCD	2982	3449	2848	5125	26	desktop	G2	3488	681	939.5	487.27943728419325
38	9	757 5000	463 5000	710	408	32.8672	1	1886	0.6667	n	Grass	13	3440.jpg	58	AC	3211	2828	NA	NA	26	desktop	G1	3440	785	445.5	198.8850170324552
38	10	1536 0000	273 0000	1457	235	4.0311	1	14542	0.6667	n	Leaves	16	2815.jpg	250	ABCD	3094	3479	2803	5106	26	desktop	G2	2815	1532	272.5	631.4588268446329
38	11	NA	NA	235	544	NA	0	NA	0.6667	n	Leaves	7	2787.jpg	114	ABCD	2982	3449	2848	5125	26	desktop	G2	2787	310	581.5	651.3234603482359
38	12	NA	NA	1571	233	NA	0	NA	0.6667	n	Bark	16	3057.jpg	58	AC	3211	2828	NA	NA	26	desktop	G1	3057	1646	270.5	737.0388388680749
38	13	231 0000	300 0000	155	280	17.5285	1	2920	0.6667	n	Grass	19	3464.jpg	11	ABCD	2912	3492	2812	5151	26	desktop	G2	3464	230	317.5	763.1554559852141
38	14	1249 5000	955 5000	1162	911	14.3265	1	3589	0.6667	n	Shrub	21	5148.jpg	58	AC	3211	2828	NA	NA	26	desktop	G1	5148	1237	948.5	493.559773482402
38	15	378 0000	777 0000	296	725	16.1012	1	2768	0.6667	n	Leaves	29	2860.jpg	18	C	2821	NA	NA	NA	26	desktop	S	2860	371	762.5	629.6246897954368
38	16	1150 5000	834 0000	1074	806	9.6177	1	4220	0.6667	n	Bark	26	3148.jpg	76	A	3057	NA	NA	NA	26	desktop	S	3148	1149	843.5	357.53776024358604
38	17	1359 0000	798 0000	1298	738	26.5	1	3539	0.6667	n	Leaves	5	2776.jpg	49	AD	3142	5093	NA	NA	26	desktop	G1	2776	1373	775.5	475.42533588356434
38	18	615 0000	144 0000	690	778	688.0496	0	8867	0.6667	n	Grass	1	3366.jpg	76	A	3057	NA	NA	NA	26	desktop	S	3366	765	815.5	337.52814697444126
38	18	NA	NA	690	778	NA	0	NA	0.6667	n	Grass	1	3366.jpg	76	A	3057	NA	NA	NA	26	desktop	S	3366	765	815.5	337.52814697444126
38	19	1719 0000	466 5000	1646	420	9.2195	1	3591	0.6667	n	Shrub	10	5102.jpg	23	BC	3437	2839	NA	NA	26	desktop	G1	5102	1721	457.5	765.4588493184987
38	20	1045 5000	337 5000	980	289	14.5344	1	2270	0.6667	n	Shrub	23	5158.jpg	14	D	5116	NA	NA	NA	26	desktop	S	5158	1055	326.5	233.6819419638582
38	21	1527 0000	325 5000	1433	287	19.0263	1	4442	0.6667	n	Bark	28	3202.jpg	114	ABCD	2982	3449	2848	5125	26	desktop	G2	3202	1508	324.5	588.8499384393277
38	22	1074 0000	546 0000	986	520	17.3566	1	5200	0.6667	n	Shrub	19	5143.jpg	49	AD	3142	5093	NA	NA	26	desktop	G1	5143	1061	557.5	102.50487793271108
38	23	1525 5000	586 5000	1470	533	25.224	1	1978	0.6667	n	Shrub	7	5093.jpg	18	C	2821	NA	NA	NA	26	desktop	S	5093	1545	570.5	585.7945458947189
38	24	NA	NA	589	639	NA	0	NA	0.6667	n	Bark	22	3101.jpg	23	BC	3437	2839	NA	NA	26	desktop	G1	3101	664	676.5	325.9574358716181
38	25	562 5000	444 0000	502	410	14.9164	1	1369	0.6667	n	Bark	12	2993.jpg	14	D	5116	NA	NA	NA	26	desktop	S	2993	577	447.5	394.01173840381966
38	26	1570 5000	592 5000	1553	538	59.9604	1	3140	0.6667	n	Grass	25	3492.jpg	250	ABCD	3094	3479	2803	5106	26	desktop	G2	3492	1628	575.5	668.9426358066886
38	27	1392 0000	534 0000	1273	480	46.992	1	1503	0.6667	n	Leaves	15	2812.jpg	14	D	5116	NA	NA	NA	26	desktop	S	2812	1348	517.5	388.65183648093057
38	28	1059 0000	357 0000	1024	330	41.3552	1	1279	0.6667	n	Shrub	22	5151.jpg	250	ABCD	3094	3479	2803	5106	26	desktop	G2	5151	1099	367.5	221.53385745750018
38	29	1209 0000	573 0000	1130	517	18.9275	1	2463	0.6667	n	Shrub	21	5148.jpg	11	ABCD	2912	3492	2812	5151	26	desktop	G2	5148	1205	554.5	245.42870655243246
38	30	205 5000	894 0000	152	850	22.4611	1	2848	0.6667	n	Leaves	10	2795.jpg	23	BC	3437	2839	NA	NA	26	desktop	G1	2795	227	887.5	811.1998828895379
38	31	1273 5000	394 5000	1182	366	18.7949	1	2773	0.6667	n	Leaves	7	2787.jpg	76	A	3057	NA	NA	NA	26	desktop	S	2787	1257	403.5	326.8657981496382
38	32	NA	NA	575	727	NA	0	NA	0.6667	n	Grass	8	3425.jpg	49	AD	3142	5093	NA	NA	26	desktop	G1	3425	650	764.5	382.75351076116857
38	33	171 0000	555 0000	110	512	15.0416	1	2655	0.6667	n	Bark	25	3142.jpg	11	ABCD	2912	3492	2812	5151	26	desktop	G2	3142	185	549.5	775.0582236193613
38	34	NA	NA	112	204	NA	0	NA	0.6667	n	Leaves	1	2762.jpg	58	AC	3211	2828	NA	NA	26	desktop	G1	2762	187	241.5	828.6321560258207
38	35	1261 5000	528 0000	1211	493	24.6272	1	2910	0.6667	n	Bark	6	2952.jpg	18	C	2821	NA	NA	NA	26	desktop	S	2952	1286	530.5	326.1383908711147
38	36	684 0000	843 0000	596	785	24.2745	1	2031	0.6667	n	Grass	11	3434.jpg	14	D	5116	NA	NA	NA	26	desktop	S	3434	671	822.5	404.1376621895069
9	1	1205 2320	804 9600	1152	764	22.0413	1	3334	0.5342	n	Grass	6	3404.jpg	164	ABCD	3009	3483	2828	5158	27	desktop	G2	3404	1227	801.5	373.72616980885886
9	2	1003 0560	672 0480	924	614	20.9445	1	4985	0.5342	n	Leaves	21	2833.jpg	164	ABCD	3009	3483	2828	5158	27	desktop	G2	2833	999	651.5	118.12387565602477
9	3	267 3600	877 9680	177	828	19.7833	1	2737	0.5342	n	Grass	15	3446.jpg	342	ABCD	3211	3425	2842	5077	27	desktop	G2	3446	252	865.5	779.2395331347095
9	4	NA	NA	451	216	NA	0	NA	0.5342	n	Grass	5	3390.jpg	87	B	3499	NA	NA	NA	27	desktop	S	3390	526	253.5	520.0367775455886
9	5	447 0720	514 8000	380	475	8.2549	1	5604	0.5342	n	Shrub	9	5097.jpg	85	D	5164	NA	NA	NA	27	desktop	S	5097	455	512.5	505.74820810359773
9	6	NA	NA	666	51	NA	0	NA	0.5342	n	Leaves	3	2770.jpg	35	BC	3461	2787	NA	NA	27	desktop	G1	2770	741	88.5	501.80997399414053
9	7	271 1040	187 2000	168	146	28.3465	1	2549	0.5342	n	Bark	27	3160.jpg	85	D	5164	NA	NA	NA	27	desktop	S	3160	243	183.5	800.7379409020157
9	8	667 9680	784 3680	588	763	16.8796	1	1900	0.5342	n	Grass	21	3479.jpg	333	ABCD	3202	3483	2767	5102	27	desktop	G2	3479	663	800.5	395.0560086873759
9	9	1072 3200	870 4800	1020	834	22.7029	1	1814	0.5342	n	Bark	30	3223.jpg	342	ABCD	3211	3425	2842	5077	27	desktop	G2	3223	1095	871.5	357.9347007486142
9	10	1742 4960	584 0640	1685	550	17.8381	1	9414	0.5342	n	Shrub	6	5090.jpg	35	BC	3461	2787	NA	NA	27	desktop	G1	5090	1760	587.5	801.4089155980236
9	11	NA	NA	828	626	NA	0	NA	0.5342	n	Grass	22	3483.jpg	35	BC	3461	2787	NA	NA	27	desktop	G1	3483	903	663.5	136.01930010112537
9	12	1102 2720	868 6080	1007	845	24.5752	1	5522	0.5342	n	Leaves	30	2863.jpg	2	AB	2912	3483	NA	NA	27	desktop	G1	2863	1082	882.5	363.57977116445846
9	13	216 8160	990 2880	118	938	28.0337	1	1849	0.5342	n	Bark	30	3223.jpg	20	BD	3431	5188	NA	NA	27	desktop	G1	3223	193	975.5	882.0143139428067
9	14	1770 5760	363 1680	1709	328	13.6251	1	9512	0.5342	n	Bark	27	3160.jpg	87	B	3499	NA	NA	NA	27	desktop	S	3160	1784	365.5	842.2744505207314
9	15	469 5360	245 2320	377	211	17.8379	1	5330	0.5342	n	Grass	26	3498.jpg	2	AB	2912	3483	NA	NA	27	desktop	G1	3498	452	248.5	585.6929656398479
9	16	1439 2320	952 8480	1380	922	17.1137	1	2470	0.5342	n	Bark	22	3101.jpg	35	BC	3461	2787	NA	NA	27	desktop	G1	3101	1455	959.5	648.8491735372713
9	17	301 0560	108 5760	217	68	9.5641	1	5855	0.5342	n	Shrub	25	5164.jpg	164	ABCD	3009	3483	2828	5158	27	desktop	G2	5164	292	105.5	796.8778137205227
9	18	958 1280	232 1280	661	377	287.4028	0	11009	0.5342	n	Shrub	22	5151.jpg	87	B	3499	NA	NA	NA	27	desktop	S	5151	736	414.5	256.7610757104745
9	18	NA	NA	661	377	NA	0	NA	0.5342	n	Shrub	22	5151.jpg	87	B	3499	NA	NA	NA	27	desktop	S	5151	736	414.5	256.7610757104745
9	19	301 0560	301 3920	240	259	14.7772	1	10646	0.5342	n	Bark	25	3142.jpg	2	AB	2912	3483	NA	NA	27	desktop	G1	3142	315	296.5	689.4325565274678
9	20	686 6880	713 2320	606	669	8.8132	1	1789	0.5342	n	Shrub	26	5170.jpg	2	AB	2912	3483	NA	NA	27	desktop	G1	5170	681	706.5	324.90498611132455
9	21	1147 2000	806 8320	1069	759	10.8162	1	3253	0.5342	n	Leaves	15	2812.jpg	20	BD	3431	5188	NA	NA	27	desktop	G1	2812	1144	796.5	315.671110493184
9	22	NA	NA	184	359	NA	0	NA	0.5342	n	Shrub	12	5106.jpg	20	BD	3431	5188	NA	NA	27	desktop	G1	5106	259	396.5	715.5370360784967
9	23	1349 3760	335 0880	1259	283	21.1951	1	10221	0.5342	n	Bark	18	3074.jpg	333	ABCD	3202	3483	2767	5102	27	desktop	G2	3074	1334	320.5	433.6545283978942
9	24	523 8240	602 7840	419	574	31.0715	1	5486	0.5342	n	Grass	17	3452.jpg	20	BD	3431	5188	NA	NA	27	desktop	G1	3452	494	611.5	471.45333809402604
9	25	1388 6880	351 9360	1316	313	2.7217	1	11725	0.5342	n	Shrub	14	5116.jpg	333	ABCD	3202	3483	2767	5102	27	desktop	G2	5116	1391	350.5	470.81976381626123
9	26	1349 3760	527 9040	1277	485	6.0074	1	1347	0.5342	n	Bark	11	2987.jpg	51	D	5148	NA	NA	NA	27	desktop	S	2987	1352	522.5	392.39043056629197
9	27	521 9520	801 2160	454	750	15.4209	1	5746	0.5342	n	Leaves	25	2845.jpg	85	D	5164	NA	NA	NA	27	desktop	S	2845	529	787.5	497.00829972949145
9	28	NA	NA	1176	630	NA	0	NA	0.5342	n	Leaves	13	2806.jpg	333	ABCD	3202	3483	2767	5102	27	desktop	G2	2806	1251	667.5	317.7062322334896
9	29	1665 7440	479 2320	1597	422	20.7	1	8373	0.5342	n	Leaves	30	2863.jpg	51	D	5148	NA	NA	NA	27	desktop	S	2863	1672	459.5	716.5362865898697
9	30	1278 2400	992 1600	1225	937	28.0245	1	1825	0.5342	n	Grass	26	3498.jpg	51	D	5148	NA	NA	NA	27	desktop	S	3498	1300	974.5	551.7157329639966
9	31	1695 6960	471 7440	1605	435	15.7142	1	2093	0.5342	n	Leaves	9	2794.jpg	342	ABCD	3211	3425	2842	5077	27	desktop	G2	2794	1680	472.5	723.1571405994689
9	32	621 1680	761 9040	557	719	12.1052	1	10679	0.5342	n	Leaves	28	2857.jpg	87	B	3499	NA	NA	NA	27	desktop	S	2857	632	756.5	393.00922381033246
9	33	1001 1840	909 7920	1060	510	386.2152	0	13324	0.5342	n	Bark	17	3063.jpg	164	ABCD	3009	3483	2828	5158	27	desktop	G2	3063	1135	547.5	175.1606405560336
9	33	NA	NA	1060	510	NA	0	NA	0.5342	n	Bark	17	3063.jpg	164	ABCD	3009	3483	2828	5158	27	desktop	G2	3063	1135	547.5	175.1606405560336
9	34	1766 8320	776 8800	1690	761	21.6975	1	2326	0.5342	n	Shrub	11	5103.jpg	342	ABCD	3211	3425	2842	5077	27	desktop	G2	5103	1765	798.5	845.4863984713178
9	35	1399 9200	396 8640	1311	357	14.1193	1	2479	0.5342	n	Shrub	16	5125.jpg	51	D	5148	NA	NA	NA	27	desktop	S	5125	1386	394.5	450.16247067031253
9	36	664 2240	155 3760	588	124	6.2451	1	3630	0.5342	n	Grass	30	3523.jpg	85	D	5164	NA	NA	NA	27	desktop	S	3523	663	161.5	481.1145913397348
79	1	1043 6986	924 2466	951	886	17.7144	1	3641	0.5615	y	Grass	6	3404.jpg	44	A	3009	NA	NA	NA	29	desktop	S	3404	1026	923.5	389.13782905289486
79	2	1775 6164	596 5753	1645	534	61.0079	1	14987	0.5615	y	Bark	11	2987.jpg	66	C	2785	NA	NA	NA	29	desktop	S	2987	1720	571.5	760.6525159361533
79	3	1323 2877	484 3836	1266	439	19.3876	1	1316	0.5615	y	Bark	27	3160.jpg	297	ABCD	3142	3467	2849	5183	29	desktop	G2	3160	1341	476.5	386.25542067393695
79	4	1177 2603	965 2055	1133	928	30.7411	1	3354	0.5615	y	Shrub	24	5161.jpg	40	BD	3467	5116	NA	NA	29	desktop	G1	5161	1208	965.5	492.4979695389616
79	5	796 1644	254 6575	715	216	6.2721	1	1075	0.5615	y	Shrub	21	5148.jpg	276	ABCD	3112	3523	2857	5096	29	desktop	G2	5148	790	253.5	333.13998559164287
79	6	513 0137	468 3562	457	431	18.9868	1	1281	0.5615	y	Shrub	22	5151.jpg	64	A	2941	NA	NA	NA	29	desktop	S	5151	532	468.5	433.9311581345594
79	7	1618 9041	242 1918	1561	176	33.3989	1	2746	0.5615	y	Grass	22	3483.jpg	59	AB	3223	3407	NA	NA	29	desktop	G1	3483	1636	213.5	750.7184891821967
79	8	475 6164	112 1918	382	59	24.3476	1	9282	0.5615	y	Leaves	4	2773.jpg	23	AB	2993	3390	NA	NA	29	desktop	G1	2773	457	96.5	670.5976811770229
79	9	926 1644	975 8904	854	918	20.5866	1	6580	0.5615	y	Bark	9	2976.jpg	64	A	2941	NA	NA	NA	29	desktop	S	2976	929	955.5	416.6548331652952
79	10	1175 4795	744 3836	1096	704	5.3273	1	5019	0.5615	y	Grass	9	3428.jpg	64	A	2941	NA	NA	NA	29	desktop	S	3428	1171	741.5	291.7588901816018
79	11	1253 8356	867 2603	1186	834	8.3249	1	2617	0.5615	y	Shrub	10	5102.jpg	23	AB	2993	3390	NA	NA	29	desktop	G1	5102	1261	871.5	447.7647261676605
79	12	1180 8219	311 6438	1105	248	26.1568	1	2907	0.5615	y	Shrub	29	5186.jpg	297	ABCD	3142	3467	2849	5183	29	desktop	G2	5186	1180	285.5	336.40786257161113
79	13	616 3014	863 6986	543	818	8.3727	1	2899	0.5615	y	Shrub	2	5074.jpg	40	ABCD	2941	3443	2807	5143	29	desktop	G2	5074	618	855.5	465.30017193205504
79	14	683 9726	977 6712	621	924	20.1536	1	6369	0.5615	y	Leaves	22	2836.jpg	59	AB	3223	3407	NA	NA	29	desktop	G1	2836	696	961.5	497.3512340388832
79	15	NA	NA	1303	910	NA	0	NA	0.5615	y	Shrub	9	5097.jpg	66	C	2785	NA	NA	NA	29	desktop	S	5097	1378	947.5	583.7638649317033
79	16	776 5753	270 6849	687	235	14.6879	1	1119	0.5615	y	Grass	7	3407.jpg	297	ABCD	3142	3467	2849	5183	29	desktop	G2	3407	762	272.5	332.80662553500946
79	17	384 7945	154 9315	341	122	31.5381	1	3784	0.5615	y	Leaves	2	2767.jpg	66	C	2785	NA	NA	NA	29	desktop	S	2767	416	159.5	663.8646322858298
79	18	596 7123	952 7397	538	886	33.4701	1	1524	0.5615	y	Grass	3	3378.jpg	40	ABCD	2941	3443	2807	5143	29	desktop	G2	3378	613	923.5	517.1858950126153
79	19	176 4384	1004 3836	106	961	7.4448	1	1922	0.5615	y	Bark	4	2941.jpg	44	A	3009	NA	NA	NA	29	desktop	S	2941	181	998.5	903.9155104322527
79	20	1011 6438	386 4384	934	336	13.2057	1	1192	0.5615	y	Grass	5	3390.jpg	23	AB	2993	3390	NA	NA	29	desktop	G1	3390	1009	373.5	173.5605081808647
79	21	1517 3973	464 7945	1719	248	329.6295	0	5754	0.5615	y	Leaves	18	2821.jpg	44	A	3009	NA	NA	NA	29	desktop	S	2821	1794	285.5	871.9668858391356
79	21	1782 7397	272 4658	1719	248	17.2246	1	11570	0.5615	y	Leaves	18	2821.jpg	44	A	3009	NA	NA	NA	29	desktop	S	2821	1794	285.5	871.9668858391356
79	22	1180 8219	186 9863	1079	146	27.0475	1	1131	0.5615	y	Bark	27	3160.jpg	40	BD	3467	5116	NA	NA	29	desktop	G1	3160	1154	183.5	405.8672812632228
79	23	171 0959	557 3973	106	497	24.9475	1	3602	0.5615	y	Leaves	20	2828.jpg	40	BD	3467	5116	NA	NA	29	desktop	G1	2828	181	534.5	779.0194156758868
79	24	1665 2055	714 1096	1585	669	9.2197	1	1891	0.5615	y	Shrub	30	5188.jpg	59	AB	3223	3407	NA	NA	29	desktop	G1	5188	1660	706.5	719.5291863434034
79	25	744 5205	929 5890	649	887	21.1422	1	1724	0.5615	y	Leaves	18	2821.jpg	64	A	2941	NA	NA	NA	29	desktop	S	2821	724	924.5	451.14991964977673
79	26	1161 2329	977 6712	1085	947	6.9392	1	2379	0.5615	y	Leaves	16	2815.jpg	276	ABCD	3112	3523	2857	5096	29	desktop	G2	2815	1160	984.5	487.42204504925706
79	27	502 3288	920 6849	401	872	28.6061	1	2913	0.5615	y	Leaves	16	2815.jpg	297	ABCD	3142	3467	2849	5183	29	desktop	G2	2815	476	909.5	608.9222035695528
79	28	999 1781	587 6712	952	551	27.8343	1	1364	0.5615	y	Grass	19	3464.jpg	276	ABCD	3112	3523	2857	5096	29	desktop	G2	3464	1027	588.5	82.71184921158516
79	29	1364 2466	140 6849	1313	104	23.7674	1	1571	0.5615	y	Bark	7	2964.jpg	40	ABCD	2941	3443	2807	5143	29	desktop	G2	2964	1388	141.5	584.7959045684229
79	30	1248 4932	170 9589	1161	113	23.971800000000002	1	1130	0.5615	y	Bark	2	2919.jpg	276	ABCD	3112	3523	2857	5096	29	desktop	G2	2919	1236	150.5	477.374329012359
79	31	267 2603	468 3562	202	406	26.6963	1	2227	0.5615	y	Shrub	5	5086.jpg	44	A	3009	NA	NA	NA	29	desktop	S	5086	277	443.5	689.783480521243
79	32	651 9178	115 7534	582	58	20.8813	1	3042	0.5615	y	Bark	9	2976.jpg	23	AB	2993	3390	NA	NA	29	desktop	G1	2976	657	95.5	537.9491146939457
79	33	315 3425	140 6849	195	75	53.3885	1	4282	0.5615	y	Grass	15	3446.jpg	40	BD	3467	5116	NA	NA	29	desktop	G1	3446	270	112.5	811.6996057655813
79	34	338 4932	653 5616	236	609	28.3856	1	2211	0.5615	y	Bark	2	2919.jpg	59	AB	3223	3407	NA	NA	29	desktop	G1	2919	311	646.5	657.6802034423721
79	35	794 3836	714 1096	753	651	42.2601	1	1123	0.5615	y	Grass	5	3390.jpg	66	C	2785	NA	NA	NA	29	desktop	S	3390	828	688.5	198.68631055007288
79	36	1095 3425	500 4110	1011	463	9.3429	1	1202	0.5615	y	Leaves	30	2863.jpg	40	ABCD	2941	3443	2807	5143	29	desktop	G2	2863	1086	500.5	132.04639336233308
106	1	949 3151	245 7534	883	201	11.3155	1	2448	0.5615	y	Leaves	16	2815.jpg	253	ABCD	3101	3378	2824	5119	30	desktop	G2	2815	958	238.5	301.50663342619845
106	2	910 1370	714 1096	834	664	12.6607	1	1106	0.5615	y	Grass	27	3499.jpg	44	ABCD	2941	3461	2803	5188	30	desktop	G2	3499	909	701.5	169.36130018395585
106	3	1196 8493	245 7534	1120	181	27.3161	1	2218	0.5615	y	Bark	23	3112.jpg	73	C	2806	NA	NA	NA	30	desktop	S	3112	1195	218.5	398.2301470255611
106	4	564 6575	398 9041	501	334	29.6587	1	981	0.5615	y	Bark	24	3136.jpg	141	ABCD	2993	3483	2836	5109	30	desktop	G2	3136	576	371.5	419.34264033126897
106	5	480 9589	178 0822	437	122	36.178	1	6450	0.5615	y	Grass	17	3452.jpg	19	A	3080	NA	NA	NA	30	desktop	S	3452	512	159.5	587.7790826492552
106	6	639 4521	430 9589	546	394	18.46	1	929	0.5615	y	Grass	21	3479.jpg	141	ABCD	2993	3483	2836	5109	30	desktop	G2	3479	621	431.5	355.93995280103076
106	7	377 6712	372 1918	312	307	29.2209	1	961	0.5615	y	Grass	6	3404.jpg	73	C	2806	NA	NA	NA	30	desktop	S	3404	387	344.5	605.4331094348904
106	8	NA	NA	1383	685	NA	0	NA	0.5615	y	Leaves	6	2785.jpg	44	ABCD	2941	3461	2803	5188	30	desktop	G2	2785	1458	722.5	530.3868870928089
106	9	NA	NA	1429	581	NA	0	NA	0.5615	y	Leaves	13	2806.jpg	19	BC	3431	2824	NA	NA	30	desktop	G1	2806	1504	618.5	549.6346513821704
106	10	1056 1644	662 4658	975	633	10.1266	1	1326	0.5615	y	Bark	23	3112.jpg	19	BC	3431	2824	NA	NA	30	desktop	G1	3112	1050	670.5	158.52523458427683
106	11	1567 2603	252 8767	1520	201	31.2439	1	2099	0.5615	y	Shrub	22	5151.jpg	41	AC	3094	2767	NA	NA	30	desktop	G1	5151	1595	238.5	702.9418539253443
106	12	400 8219	605 4795	325	563	5.0468	1	1274	0.5615	y	Shrub	28	5183.jpg	84	B	3489	NA	NA	NA	30	desktop	S	5183	400	600.5	563.2585995792697
106	13	1606 4384	815 6164	1529	760	18.2798	1	2187	0.5615	y	Leaves	4	2773.jpg	73	C	2806	NA	NA	NA	30	desktop	S	2773	1604	797.5	693.5720943059921
106	14	1262 7397	96 1644	1163	75	29.6464	1	2866	0.5615	y	Shrub	25	5164.jpg	44	ABCD	2941	3461	2803	5188	30	desktop	G2	5164	1238	112.5	509.94141820409135
106	15	1218 2192	240 4110	1149	180	23.629	1	2841	0.5615	y	Shrub	3	5077.jpg	73	C	2806	NA	NA	NA	30	desktop	S	5077	1224	217.5	416.77601898381823
106	16	778 3562	555 6164	689	560	44.2756	1	955	0.5615	y	Shrub	16	5125.jpg	28	BC	3443	2824	NA	NA	30	desktop	G1	5125	764	597.5	204.26025066076855
106	17	1428 3562	520 0000	1370	487	17.2414	1	3786	0.5615	y	Grass	29	3520.jpg	41	AC	3094	2767	NA	NA	30	desktop	G1	3520	1445	524.5	485.24761720177463
106	18	NA	NA	943	297	NA	0	NA	0.5615	y	Bark	28	3202.jpg	19	A	3080	NA	NA	NA	30	desktop	S	3202	1018	334.5	213.52810119513543
106	19	936 8493	354 3836	861	300	16.9049	1	991	0.5615	y	Shrub	25	5164.jpg	19	BC	3431	2824	NA	NA	30	desktop	G1	5164	936	337.5	203.91726263364757
106	20	1221 7808	781 7808	1126	711	39.2359	1	2833	0.5615	y	Leaves	30	2863.jpg	41	AC	3094	2767	NA	NA	30	desktop	G1	2863	1201	748.5	318.67420667509316
106	21	NA	NA	240	93	NA	0	NA	0.5615	y	Grass	10	3431.jpg	84	B	3489	NA	NA	NA	30	desktop	S	3431	315	130.5	764.0125980636707
106	22	500 5479	552 0548	453	497	32.5851	1	1525	0.5615	y	Shrub	14	5116.jpg	253	ABCD	3101	3378	2824	5119	30	desktop	G2	5116	528	534.5	432.03501015542713
106	23	983 1507	117 5342	907	76	4.1951	1	4641	0.5615	y	Leaves	25	2845.jpg	19	A	3080	NA	NA	NA	30	desktop	S	2845	982	113.5	427.0670322092306
106	24	1268 0822	503 9726	1186	448	19.7837	1	1008	0.5615	y	Bark	6	2952.jpg	44	ABCD	2941	3461	2803	5188	30	desktop	G2	2952	1261	485.5	305.89418104959105
106	25	1177 2603	552 0548	1094	482	33.5864	1	858	0.5615	y	Shrub	5	5086.jpg	19	A	3080	NA	NA	NA	30	desktop	S	5086	1169	519.5	210.0029761693867
106	26	NA	NA	947	526	NA	0	NA	0.5615	y	Leaves	19	2824.jpg	141	ABCD	2993	3483	2836	5109	30	desktop	G2	2824	1022	563.5	66.30422309325402
106	27	1227 1233	398 9041	1150	337	24.4963	1	1861	0.5615	y	Bark	20	3088.jpg	84	B	3489	NA	NA	NA	30	desktop	S	3088	1225	374.5	312.43439311317826
106	28	1392 7397	375 7534	1296	344	22.4864	1	11470	0.5615	y	Leaves	22	2836.jpg	84	B	3489	NA	NA	NA	30	desktop	S	2836	1371	381.5	440.5034052081777
106	29	1050 8219	710 5479	999	666	24.226	1	1548	0.5615	y	Grass	28	3508.jpg	28	BC	3443	2824	NA	NA	30	desktop	G1	3508	1074	703.5	199.31946718772855
106	30	885 2055	564 5205	838	502	37.3974	1	898	0.5615	y	Leaves	26	2848.jpg	28	BC	3443	2824	NA	NA	30	desktop	G1	2848	913	539.5	47.00265949922408
106	31	1406 9863	425 6164	1363	381	31.8197	1	1100	0.5615	y	Bark	29	3211.jpg	41	AC	3094	2767	NA	NA	30	desktop	G1	3211	1438	418.5	493.200010137875
106	32	1529 8630	680 2740	1452	626	17.0166	1	2388	0.5615	y	Grass	24	3489.jpg	19	BC	3431	2824	NA	NA	30	desktop	G1	3489	1527	663.5	580.2941064667123
106	33	600 2740	511 0959	481	459	46.6179	1	1876	0.5615	y	Bark	8	2970.jpg	253	ABCD	3101	3378	2824	5119	30	desktop	G2	2970	556	496.5	406.33514492349786
106	34	251 2329	438 0822	241	384	66.8562	1	2916	0.5615	y	Bark	12	2993.jpg	28	BC	3443	2824	NA	NA	30	desktop	G1	2993	316	421.5	654.8116141303543
106	35	977 8082	144 2466	927	110	24.4096	1	5996	0.5615	y	Grass	29	3520.jpg	253	ABCD	3101	3378	2824	5119	30	desktop	G2	3520	1002	147.5	394.7407377000757
106	36	616 3014	261 7808	527	239	20.5228	1	2814	0.5615	y	Shrub	5	5086.jpg	141	ABCD	2993	3483	2836	5109	30	desktop	G2	5086	602	276.5	444.51799738593263
30	1	1122 9310	859 6552	1040	785	37.9922	1	1391	0.6444	n	Shrub	25	5164.jpg	29	AC	3025	2791	NA	NA	31	desktop	G1	5164	1115	822.5	322.2285679451777
30	2	1667 5862	282 4138	1587	255	11.5298	1	3962	0.6444	n	Bark	6	2952.jpg	58	A	3202	NA	NA	NA	31	desktop	S	2952	1662	292.5	744.3522351682703
30	3	423 1034	356 8966	378	312	30.7979	1	1753	0.6444	n	Grass	29	3520.jpg	212	ABCD	3074	3464	2845	5146	31	desktop	G2	3520	453	349.5	541.6080224664328
30	4	469 6552	459 3103	395	402	19.8133	1	1009	0.6444	n	Bark	6	2952.jpg	14	BC	3407	2818	NA	NA	31	desktop	G1	2952	470	439.5	500.20020991598955
30	5	1462 7586	662 5862	1371	622	17.0404	1	7233	0.6444	n	Grass	15	3446.jpg	289	ABCD	3142	3366	2767	5148	31	desktop	G2	3446	1446	659.5	500.476023401721
30	6	1008 1034	381 7241	926	367	23.8579	1	1475	0.6444	n	Leaves	7	2787.jpg	80	B	3467	NA	NA	NA	31	desktop	S	2787	1001	404.5	141.56712188922964
30	7	NA	NA	1377	977	NA	0	NA	0.6444	n	Grass	13	3440.jpg	95	ABCD	2970	3508	2787	5096	31	desktop	G2	3440	1452	1014.5	683.5307235230908
30	8	1140 0000	628 4483	1063	583	8.196	1	8966	0.6444	n	Leaves	26	2848.jpg	55	BD	3508	5074	NA	NA	31	desktop	G1	2848	1138	620.5	195.356724993024
30	9	1504 6552	294 8276	1413	237	26.2794	1	1973	0.6444	n	Bark	3	2931.jpg	29	AC	3025	2791	NA	NA	31	desktop	G1	2931	1488	274.5	590.994289312511
30	10	NA	NA	1104	549	NA	0	NA	0.6444	n	Leaves	6	2785.jpg	289	ABCD	3142	3366	2767	5148	31	desktop	G2	2785	1179	586.5	223.8822235015545
30	11	NA	NA	1648	89	NA	0	NA	0.6444	n	Grass	10	3431.jpg	55	BD	3508	5074	NA	NA	31	desktop	G1	3431	1723	126.5	867.8428717227561
30	12	510 0000	373 9655	451	313	28.4012	1	7468	0.6444	n	Bark	25	3142.jpg	72	A	2993	NA	NA	NA	31	desktop	S	3142	526	350.5	473.56757701515
30	13	1202 0690	294 8276	1089	271	40.4497	1	1050	0.6444	n	Grass	2	3372.jpg	72	A	2993	NA	NA	NA	31	desktop	S	3372	1164	308.5	308.55834132299844
30	14	676 0345	349 1379	594	333	22.4905	1	877	0.6444	n	Shrub	12	5106.jpg	58	A	3202	NA	NA	NA	31	desktop	S	5106	669	370.5	336.76586822301334
30	15	267 9310	763 4483	162	708	35.7613	1	1686	0.6444	n	Leaves	10	2795.jpg	72	A	2993	NA	NA	NA	31	desktop	S	2795	237	745.5	751.6377119330829
30	16	184 1379	993 1034	112	954	3.2806	1	6820	0.6444	n	Leaves	3	2770.jpg	95	ABCD	2970	3508	2787	5096	31	desktop	G2	2770	187	991.5	895.1990002228555
30	17	NA	NA	510	681	NA	0	NA	0.6444	n	Shrub	22	5151.jpg	55	BD	3508	5074	NA	NA	31	desktop	G1	5151	585	718.5	415.3158436659984
30	18	1375 8621	1007 0690	1293	954	17.4415	1	3691	0.6444	n	Shrub	6	5090.jpg	289	ABCD	3142	3366	2767	5148	31	desktop	G2	5090	1368	991.5	608.5361534042164
30	19	624 8276	791 3793	590	769	42.9239	1	2575	0.6444	n	Grass	30	3523.jpg	58	A	3202	NA	NA	NA	31	desktop	S	3523	665	806.5	397.55156898193724
30	20	269 4828	512 0690	179	476	15.5488	1	4136	0.6444	n	Shrub	24	5161.jpg	212	ABCD	3074	3464	2845	5146	31	desktop	G2	5161	254	513.5	706.4971691379945
30	21	1580 6897	425 1724	1546	420	51.672	1	10937	0.6444	n	Bark	7	2964.jpg	95	ABCD	2970	3508	2787	5096	31	desktop	G2	2964	1621	457.5	666.1285536591266
30	22	939 8276	313 4483	821	282	44.2434	1	6140	0.6444	n	Grass	2	3372.jpg	80	B	3467	NA	NA	NA	31	desktop	S	3372	896	319.5	229.6001959929477
30	23	NA	NA	1292	95	NA	0	NA	0.6444	n	Grass	9	3428.jpg	14	BC	3407	2818	NA	NA	31	desktop	G1	3428	1367	132.5	575.9385817949689
30	24	1509 3103	288 6207	1388	241	47.4033	1	2695	0.6444	n	Leaves	22	2836.jpg	14	BC	3407	2818	NA	NA	31	desktop	G1	2836	1463	278.5	566.913794152162
30	25	556 5517	971 3793	493	934	11.4489	1	2832	0.6444	n	Bark	15	3025.jpg	55	BD	3508	5074	NA	NA	31	desktop	G1	3025	568	971.5	582.9719118448161
30	26	1785 5172	921 7241	1714	861	23.4838	1	9335	0.6444	n	Bark	21	3094.jpg	80	B	3467	NA	NA	NA	31	desktop	S	3094	1789	898.5	903.1961304168658
30	27	975 5172	336 7241	863	311	39.3219	1	3220	0.6444	n	Leaves	18	2821.jpg	29	AC	3025	2791	NA	NA	31	desktop	G1	2821	938	348.5	192.75956526201236
30	28	933 6207	654 8276	848	606	15.5278	1	1414	0.6444	n	Bark	13	3001.jpg	212	ABCD	3074	3464	2845	5146	31	desktop	G2	3001	923	643.5	109.91473968490304
30	29	848 2759	800 6897	793	767	20.0888	1	4642	0.6444	n	Bark	21	3094.jpg	289	ABCD	3142	3366	2767	5148	31	desktop	G2	3094	868	804.5	280.04330022337615
30	30	1015 8621	754 1379	977	739	42.4972	1	1580	0.6444	n	Shrub	4	5080.jpg	95	ABCD	2970	3508	2787	5096	31	desktop	G2	5080	1052	776.5	253.76416216637054
30	31	469 6552	412 7586	395	384	8.7482	1	1833	0.6444	n	Shrub	12	5106.jpg	14	BC	3407	2818	NA	NA	31	desktop	G1	5106	470	421.5	504.12523245717426
30	32	537 9310	498 1034	495	445	35.6635	1	1009	0.6444	n	Leaves	14	2807.jpg	58	A	3202	NA	NA	NA	31	desktop	S	2807	570	482.5	394.215994094608
30	33	744 3103	133 4483	638	97	31.328	1	1311	0.6444	n	Shrub	21	5148.jpg	72	A	2993	NA	NA	NA	31	desktop	S	5148	713	134.5	474.8044334249629
30	34	1262 5862	803 7931	1163	728	45.5065	1	2030	0.6444	n	Shrub	30	5188.jpg	80	B	3467	NA	NA	NA	31	desktop	S	5188	1238	765.5	357.9584473091814
30	35	885 5172	501 2069	850	450	41.7943	1	1866	0.6444	n	Grass	10	3431.jpg	29	AC	3025	2791	NA	NA	31	desktop	G1	3431	925	487.5	63.09714732061981
30	36	294 3103	370 8621	224	327	7.9037	1	5979	0.6444	n	Leaves	26	2848.jpg	212	ABCD	3074	3464	2845	5146	31	desktop	G2	2848	299	364.5	683.9014914444916
67	1	571 7808	651 7808	467	588	39.7187	1	1131	0.5615	y	Shrub	21	5148.jpg	344	ABCD	3211	3437	2818	5069	32	desktop	G2	5148	542	625.5	426.65471988482676
67	2	1095 3425	297 3973	1001	230	35.6087	1	1683	0.5615	y	Grass	30	3523.jpg	344	ABCD	3211	3437	2818	5069	32	desktop	G2	3523	1076	267.5	296.1625398324373
67	3	892 3288	755 0685	808	728	13.9944	1	1082	0.5615	y	Bark	15	3025.jpg	83	B	3488	NA	NA	NA	32	desktop	S	3025	883	765.5	238.28396924677918
67	4	571 7808	970 5479	484	941	15.0527	1	6426	0.5615	y	Leaves	29	2860.jpg	34	AC	3063	2849	NA	NA	32	desktop	G1	2860	559	978.5	594.2080864478369
67	5	NA	NA	393	650	NA	0	NA	0.5615	y	Grass	25	3492.jpg	58	B	3508	NA	NA	NA	32	desktop	S	3492	468	687.5	513.6343543806236
67	6	555 7534	222 6027	480	162	23.115	1	1629	0.5615	y	Shrub	21	5148.jpg	83	B	3488	NA	NA	NA	32	desktop	S	5148	555	199.5	529.1174255304771
67	7	1291 2329	587 6712	1210	523	27.877	1	1346	0.5615	y	Grass	21	3479.jpg	34	AC	3063	2849	NA	NA	32	desktop	G1	3479	1285	560.5	325.64589664234984
67	8	1693 6986	170 9589	1616	127	7	1	4106	0.5615	y	Leaves	11	2800.jpg	52	AD	3148	5164	NA	NA	32	desktop	G1	2800	1691	164.5	821.803656599312
67	9	1554 7945	252 8767	1509	203	31.7198	1	1787	0.5615	y	Leaves	9	2794.jpg	73	B	3440	NA	NA	NA	32	desktop	S	2794	1584	240.5	692.1533428366868
67	10	187 1233	835 2055	105	765	33.4722	1	3060	0.5615	y	Shrub	5	5086.jpg	34	AC	3063	2849	NA	NA	32	desktop	G1	5086	180	802.5	822.9861784987644
67	11	1111 3699	861 9178	1048	815	14.9651	1	1961	0.5615	y	Grass	13	3440.jpg	52	AD	3148	5164	NA	NA	32	desktop	G1	3440	1123	852.5	352.4560256258928
67	12	815 7534	169 1781	708	122	34.1534	1	4388	0.5615	y	Grass	13	3440.jpg	1	ABCD	2912	3372	2795	5164	32	desktop	G2	3440	783	159.5	419.65372630300806
67	13	1460 4110	854 7945	1395	825	12.3014	1	4716	0.5615	y	Shrub	4	5080.jpg	1	ABCD	2912	3372	2795	5164	32	desktop	G2	5080	1470	862.5	603.4121725653204
67	14	463 1507	849 4521	377	797	18.6521	1	3699	0.5615	y	Shrub	17	5137.jpg	24	CD	2803	5179	NA	NA	32	desktop	G1	5137	452	834.5	587.1918340712855
67	15	231 6438	1013 2877	167	940	37.256	1	1228	0.5615	y	Shrub	4	5080.jpg	58	B	3508	NA	NA	NA	32	desktop	S	5080	242	977.5	840.7914426300972
67	16	199 5890	785 3425	118	716	32.517	1	1612	0.5615	y	Bark	7	2964.jpg	52	AD	3148	5164	NA	NA	32	desktop	G1	2964	193	753.5	796.1603167704354
67	17	657 2603	607 2603	592	563	11.856	1	1219	0.5615	y	Bark	7	2964.jpg	34	AC	3063	2849	NA	NA	32	desktop	G1	2964	667	600.5	299.1809653036102
67	18	678 6301	215 4795	581	137	46.8128	1	1746	0.5615	y	Shrub	24	5161.jpg	341	ABCD	3211	3404	2818	5183	32	desktop	G2	5161	656	174.5	475.40114640164677
67	19	509 4521	422 0548	453	376	20.4257	1	937	0.5615	y	Leaves	29	2860.jpg	24	CD	2803	5179	NA	NA	32	desktop	G1	2860	528	413.5	450.1402559203076
67	20	1444 3836	623 2877	1367	585	2.5103	1	3153	0.5615	y	Bark	25	3142.jpg	73	B	3440	NA	NA	NA	32	desktop	S	3142	1442	622.5	489.0094579862439
67	21	310 0000	616 1644	303	556	71.6776	1	1084	0.5615	y	Bark	16	3057.jpg	24	CD	2803	5179	NA	NA	32	desktop	G1	3057	378	593.5	584.4538048468844
67	22	NA	NA	1261	237	NA	0	NA	0.5615	y	Shrub	9	5097.jpg	73	B	3440	NA	NA	NA	32	desktop	S	5097	1336	274.5	460.2893111946007
67	23	NA	NA	364	839	NA	0	NA	0.5615	y	Grass	16	3449.jpg	83	B	3488	NA	NA	NA	32	desktop	S	3449	439	876.5	620.220323756002
67	24	682 1918	612 6027	577	589	33.2367	1	1382	0.5615	y	Bark	14	3009.jpg	344	ABCD	3211	3437	2818	5069	32	desktop	G2	3009	652	626.5	319.91600460120776
67	25	491 6438	443 4247	408	379	28.2781	1	1396	0.5615	y	Shrub	6	5090.jpg	52	AD	3148	5164	NA	NA	32	desktop	G1	5090	483	416.5	492.72837344727776
67	26	539 7260	208 3562	442	176	23.3009	1	1724	0.5615	y	Grass	2	3372.jpg	73	B	3440	NA	NA	NA	32	desktop	S	3372	517	213.5	550.3192255409582
67	27	423 9726	406 0274	298	350	54.2353	1	1026	0.5615	y	Grass	27	3499.jpg	24	CD	2803	5179	NA	NA	32	desktop	G1	3499	373	387.5	606.4859849988292
67	28	1118 4932	231 5068	1026	197	17.7474	1	1361	0.5615	y	Grass	21	3479.jpg	341	ABCD	3211	3404	2818	5183	32	desktop	G2	3479	1101	234.5	336.4687949869943
67	29	NA	NA	1420	170	NA	0	NA	0.5615	y	Leaves	2	2767.jpg	1	ABCD	2912	3372	2795	5164	32	desktop	G2	2767	1495	207.5	629.9057469177433
67	30	219 1781	441 6438	116	382	35.8379	1	2162	0.5615	y	Bark	30	3223.jpg	58	B	3508	NA	NA	NA	32	desktop	S	3223	191	419.5	778.3837421220975
67	31	1139 8630	890 4110	1065	845	7.9121	1	8611	0.5615	y	Leaves	28	2857.jpg	58	B	3508	NA	NA	NA	32	desktop	S	2857	1140	882.5	386.9189191549051
67	32	NA	NA	152	101	NA	0	NA	0.5615	y	Leaves	28	2857.jpg	344	ABCD	3211	3437	2818	5069	32	desktop	G2	2857	227	138.5	835.7578895828624
67	33	951 0959	386 4384	867	329	21.9151	1	764	0.5615	y	Bark	12	2993.jpg	341	ABCD	3211	3404	2818	5183	32	desktop	G2	2993	942	366.5	174.43121853613246
67	34	1567 2603	179 8630	1474	145	18.4497	1	4345	0.5615	y	Leaves	9	2794.jpg	341	ABCD	3211	3404	2818	5183	32	desktop	G2	2794	1549	182.5	689.0045355438526
67	35	1634 9315	576 9863	1581	526	25.0152	1	1850	0.5615	y	Bark	5	2946.jpg	1	ABCD	2912	3372	2795	5164	32	desktop	G2	2946	1656	563.5	696.3966183145924
67	36	1236 0274	309 8630	1149	267	13.1689	1	1938	0.5615	y	Leaves	12	2803.jpg	83	B	3488	NA	NA	NA	32	desktop	S	2803	1224	304.5	353.77429245212267
81	1	967 1233	876 1644	863	870	42.7795	1	2227	0.5615	y	Bark	29	3211.jpg	62	A	2919	NA	NA	NA	33	desktop	S	3211	938	907.5	368.1579144877915
81	2	NA	NA	459	955	NA	0	NA	0.5615	y	Shrub	12	5106.jpg	93	ABCD	2970	3483	2845	5188	33	desktop	G2	5106	534	992.5	621.4758643744743
81	3	776 5753	954 5205	704	929	12.2224	1	2814	0.5615	y	Shrub	9	5097.jpg	21	AC	2987	2812	NA	NA	33	desktop	G1	5097	779	966.5	463.31765561005767
81	4	1266 3014	297 3973	1198	252	10.3556	1	1345	0.5615	y	Leaves	9	2794.jpg	93	ABCD	2970	3483	2845	5188	33	desktop	G2	2794	1273	289.5	400.8980543729291
81	5	1506 7123	552 0548	1439	492	23.7029	1	2642	0.5615	y	Grass	30	3523.jpg	55	AD	3202	5102	NA	NA	33	desktop	G1	3523	1514	529.5	554.0994946758208
81	6	279 7260	607 2603	206	557	12.8237	1	5049	0.5615	y	Grass	10	3431.jpg	47	C	2818	NA	NA	NA	33	desktop	S	3431	281	594.5	681.1837123713397
81	7	1221 7808	952 7397	1111	914	35.8023	1	3737	0.5615	y	Shrub	6	5090.jpg	3	B	3378	NA	NA	NA	33	desktop	S	5090	1186	951.5	469.4765702354059
81	8	911 9178	954 5205	827	896	23.2428	1	1264	0.5615	y	Bark	3	2931.jpg	84	ABCD	2964	3523	2857	5090	33	desktop	G2	2931	902	933.5	397.7514927690404
81	9	514 7945	300 9589	433	265	6.9671	1	1242	0.5615	y	Shrub	8	5096.jpg	45	AD	3112	5148	NA	NA	33	desktop	G1	5096	508	302.5	510.597933799188
81	10	1545 8904	803 1507	1469	731	34.7022	1	2635	0.5615	y	Leaves	18	2821.jpg	3	B	3378	NA	NA	NA	33	desktop	S	2821	1544	768.5	627.1110348255722
81	11	1355 3425	747 9452	1278	690	20.579	1	4650	0.5615	y	Leaves	5	2776.jpg	257	ABCD	3101	3437	2770	5080	33	desktop	G2	2776	1353	727.5	435.436849611973
81	12	1033 0137	477 2603	927	419	37.3208	1	1267	0.5615	y	Bark	5	2946.jpg	47	C	2818	NA	NA	NA	33	desktop	S	2946	1002	456.5	93.46790893135461
81	13	1798 7671	623 2877	1702	561	32.9884	1	2059	0.5615	y	Shrub	2	5074.jpg	62	A	2919	NA	NA	NA	33	desktop	S	5074	1777	598.5	819.0917225805666
81	14	1351 7808	641 0959	1280	587	16.9052	1	3891	0.5615	y	Bark	13	3001.jpg	93	ABCD	2970	3483	2845	5188	33	desktop	G2	3001	1355	624.5	403.93718571084787
81	15	1590 4110	450 5479	1510	406	8.8855	1	1282	0.5615	y	Bark	22	3101.jpg	257	ABCD	3101	3437	2770	5080	33	desktop	G2	3101	1585	443.5	632.4059218571565
81	16	1668 7671	796 0274	1574	742	25.7661	1	4152	0.5615	y	Leaves	18	2821.jpg	45	AD	3112	5148	NA	NA	33	desktop	G1	2821	1649	779.5	729.4389967639514
81	17	1615 3425	817 3973	1565	776	24.9636	1	9785	0.5615	y	Grass	13	3440.jpg	93	ABCD	2970	3483	2845	5188	33	desktop	G2	3440	1640	813.5	732.9408229864127
81	18	1088 2192	381 0959	1003	352	13.231	1	1364	0.5615	y	Bark	27	3160.jpg	55	AD	3202	5102	NA	NA	33	desktop	G1	3160	1078	389.5	191.24395415280452
81	19	908 3562	986 5753	822	933	19.6819	1	5219	0.5615	y	Shrub	7	5093.jpg	47	C	2818	NA	NA	NA	33	desktop	S	5093	897	970.5	435.0853364571139
81	20	365 2055	263 5616	276	203	27.0857	1	1836	0.5615	y	Shrub	25	5164.jpg	55	AD	3202	5102	NA	NA	33	desktop	G1	5164	351	240.5	678.6613662202969
81	21	1718 6301	669 5890	1642	634	2.5118	1	2035	0.5615	y	Bark	24	3136.jpg	45	AD	3112	5148	NA	NA	33	desktop	G1	3136	1717	671.5	768.3366775053759
81	22	1738 2192	146 0274	1681	84	30.2944	1	1397	0.5615	y	Grass	27	3499.jpg	62	A	2919	NA	NA	NA	33	desktop	S	3499	1756	121.5	899.3098742925043
81	23	570 0000	110 4110	504	69	9.813	1	2987	0.5615	y	Leaves	24	2842.jpg	62	A	2919	NA	NA	NA	33	desktop	S	2842	579	106.5	577.1336500326419
81	24	904 7945	755 0685	852	721	22.4691	1	3781	0.5615	y	Leaves	25	2845.jpg	47	C	2818	NA	NA	NA	33	desktop	S	2845	927	758.5	220.9779400754745
81	25	1804 1096	454 1096	1709	429	23.6203	1	2610	0.5615	y	Leaves	2	2767.jpg	55	AD	3202	5102	NA	NA	33	desktop	G1	2767	1784	466.5	827.2715696795098
81	26	336 7123	211 9178	213	154	52.8183	1	1380	0.5615	y	Bark	24	3136.jpg	21	AC	2987	2812	NA	NA	33	desktop	G1	3136	288	191.5	756.9915785528925
81	27	432 8767	983 0137	380	907	44.4156	1	4178	0.5615	y	Leaves	20	2828.jpg	21	AC	2987	2812	NA	NA	33	desktop	G1	2828	455	944.5	647.0280133039064
81	28	860 2740	1025 7534	792	972	17.5901	1	3850	0.5615	y	Shrub	11	5103.jpg	257	ABCD	3101	3437	2770	5080	33	desktop	G2	5103	867	1009.5	478.6222414389035
81	29	334 9315	931 3699	284	880	27.7789	1	6652	0.5615	y	Bark	28	3202.jpg	3	B	3378	NA	NA	NA	33	desktop	S	3202	359	917.5	709.7233615994334
81	30	1706 1644	598 3562	1640	552	12.51	1	10641	0.5615	y	Grass	4	3387.jpg	3	B	3378	NA	NA	NA	33	desktop	S	3387	1715	589.5	756.6209420839474
81	31	1759 5890	788 9041	1681	772	20.9063	1	4154	0.5615	y	Grass	5	3390.jpg	257	ABCD	3101	3437	2770	5080	33	desktop	G2	3390	1756	809.5	840.384584580179
81	32	1056 1644	235 0685	968	197	13.1767	1	4056	0.5615	y	Leaves	7	2787.jpg	84	ABCD	2964	3523	2857	5090	33	desktop	G2	2787	1043	234.5	316.57424089777106
81	33	1082 8767	924 2466	990	893	18.9389	1	2451	0.5615	y	Grass	3	3378.jpg	84	ABCD	2964	3523	2857	5090	33	desktop	G2	3378	1065	930.5	404.3701893067786
81	34	434 6575	400 6849	366	355	10.3547	1	1531	0.5615	y	Grass	12	3437.jpg	21	AC	2987	2812	NA	NA	33	desktop	G1	3437	441	392.5	539.5528241052956
81	35	1784 5205	780 0000	1674	745	35.6084	1	4002	0.5615	y	Shrub	20	5146.jpg	84	ABCD	2964	3523	2857	5090	33	desktop	G2	5146	1749	782.5	825.425496335072
81	36	774 7945	201 2329	721	160	21.5315	1	1812	0.5615	y	Grass	23	3488.jpg	45	AD	3112	5148	NA	NA	33	desktop	G1	3488	796	197.5	379.73971348806805
23	1	1507 5112	775 9314	1379	716	58.0225	1	2085	0.5735	n	Shrub	22	5151.jpg	14	AC	2964	2839	NA	NA	34	desktop	G1	5151	1454	753.5	538.1619180135287
23	2	NA	NA	1571	558	NA	0	NA	0.5735	n	Shrub	11	5103.jpg	40	B	3431	NA	NA	NA	34	desktop	S	5103	1646	595.5	688.2414183990963
23	3	667 0641	786 3934	609	731	24.6374	1	1634	0.5735	n	Grass	17	3452.jpg	9	ABCD	2912	3489	2848	5179	34	desktop	G2	3452	684	768.5	358.3130614420859
23	4	290 4322	509 1505	201	450	26.0199	1	1908	0.5735	n	Leaves	25	2845.jpg	14	AC	2964	2839	NA	NA	34	desktop	G1	2845	276	487.5	686.0118439210798
23	5	403 7705	334 7839	259	291	70.0529	1	1082	0.5735	n	Grass	16	3449.jpg	316	ABCD	3160	3440	2818	5103	34	desktop	G2	3449	334	328.5	660.7633842760962
23	6	712 3994	249 3443	630	180	32.6926	1	1195	0.5735	n	Bark	26	3148.jpg	6	D	5090	NA	NA	NA	34	desktop	S	3148	705	217.5	411.13410220997235
23	7	817 0194	303 3979	729	234	34.4526	1	1013	0.5735	n	Bark	30	3223.jpg	316	ABCD	3160	3440	2818	5103	34	desktop	G2	3223	804	271.5	310.5289841544586
23	8	1286 0656	702 6975	1156	632	64.2984	1	2980	0.5735	n	Bark	4	2941.jpg	79	B	3464	NA	NA	NA	34	desktop	S	2941	1231	669.5	300.3518769709955
23	9	1127 3920	106 3636	1063	53	19.0836	1	2916	0.5735	n	Grass	9	3428.jpg	6	D	5090	NA	NA	NA	34	desktop	S	3428	1138	90.5	483.4607016087243
23	10	904 2027	397 5559	1113	524	327.7478	0	695	0.5735	n	Shrub	6	5090.jpg	6	D	5090	NA	NA	NA	34	desktop	S	5090	1188	561.5	229.01146259521596
23	10	1191 9076	577 1535	1113	524	16.1339	1	6593	0.5735	n	Shrub	6	5090.jpg	6	D	5090	NA	NA	NA	34	desktop	S	5090	1188	561.5	229.01146259521596
23	11	395 0522	908 4501	315	865	7.8056	1	5799	0.5735	n	Shrub	13	5109.jpg	23	AD	2993	5090	NA	NA	34	desktop	G1	5109	390	902.5	675.5044411401009
23	12	703 6811	911 9374	613	872	15.8694	1	5188	0.5735	n	Shrub	1	5069.jpg	316	ABCD	3160	3440	2818	5103	34	desktop	G2	5069	688	909.5	458.8183191634789
23	13	1059 3890	993 8897	967	947	19.7622	1	9135	0.5735	n	Shrub	5	5086.jpg	92	ABCD	2970	3464	2863	5125	34	desktop	G2	5086	1042	984.5	452.000276548588
23	14	302 6379	97 6453	193	53	35.3672	1	8476	0.5735	n	Grass	12	3437.jpg	40	B	3431	NA	NA	NA	34	desktop	S	3437	268	90.5	825.1752844093187
23	15	264 2772	812 5484	244	744	62.9173	1	2146	0.5735	n	Shrub	25	5164.jpg	9	ABCD	2912	3489	2848	5179	34	desktop	G2	5164	319	781.5	684.9841239036128
23	16	1388 9419	634 6945	1284	580	34.5278	1	2669	0.5735	n	Bark	17	3063.jpg	9	ABCD	2912	3489	2848	5179	34	desktop	G2	3063	1359	617.5	406.45694728962377
23	17	984 4113	158 6736	889	114	21.6352	1	1492	0.5735	n	Shrub	20	5146.jpg	79	B	3464	NA	NA	NA	34	desktop	S	5146	964	151.5	388.5205914748921
23	18	1784 7541	214 4709	1684	150	37.2922	1	2902	0.5735	n	Leaves	3	2770.jpg	40	B	3431	NA	NA	NA	34	desktop	S	2770	1759	187.5	873.3024962749162
23	19	1708 0328	273 7556	1624	209	28.7134	1	2471	0.5735	n	Grass	24	3489.jpg	92	ABCD	2970	3464	2863	5125	34	desktop	G2	3489	1699	246.5	795.1498286486642
23	20	NA	NA	456	622	NA	0	NA	0.5735	n	Leaves	9	2794.jpg	30	BC	3446	2828	NA	NA	34	desktop	G1	2794	531	659.5	445.33274076806885
23	21	1312 2206	891 0134	1220	830	29.145	1	3175	0.5735	n	Bark	27	3160.jpg	23	AD	2993	5090	NA	NA	34	desktop	G1	3160	1295	867.5	468.48826025846154
23	22	1517 9732	573 6662	1489	511	52.4576	1	1151	0.5735	n	Leaves	26	2848.jpg	79	B	3464	NA	NA	NA	34	desktop	S	2848	1564	548.5	604.0598066416934
23	23	NA	NA	838	879	NA	0	NA	0.5735	n	Grass	25	3492.jpg	30	BC	3446	2828	NA	NA	34	desktop	G1	3492	913	916.5	379.42225817682333
23	24	1343 6066	795 1118	1243	750	26.7139	1	1380	0.5735	n	Grass	24	3489.jpg	23	AD	2993	5090	NA	NA	34	desktop	G1	3489	1318	787.5	435.22436742443546
23	25	1062 8763	807 3174	996	713	57.3953	1	10889	0.5735	n	Leaves	7	2787.jpg	6	D	5090	NA	NA	NA	34	desktop	S	2787	1071	750.5	237.97321277824528
23	26	323 5618	746 2891	250	708	1.6404	1	6047	0.5735	n	Grass	18	3461.jpg	79	B	3464	NA	NA	NA	34	desktop	S	3461	325	745.5	667.4243402813536
23	27	538 0328	873 5768	435	849	30.8682	1	2298	0.5735	n	Leaves	3	2770.jpg	23	AD	2993	5090	NA	NA	34	desktop	G1	2770	510	886.5	567.9456400043933
23	28	850 1490	537 0492	757	425	76.7266	1	2500	0.5735	n	Bark	24	3136.jpg	14	AC	2964	2839	NA	NA	34	desktop	G1	3136	832	462.5	149.63371946189133
23	29	879 7914	469 0462	833	426	28.7487	1	1249	0.5735	n	Bark	14	3009.jpg	40	B	3431	NA	NA	NA	34	desktop	S	3009	908	463.5	92.5
23	30	1711 5201	636 4382	1627	607	12.475	1	2275	0.5735	n	Shrub	4	5080.jpg	30	BC	3446	2828	NA	NA	34	desktop	G1	5080	1702	644.5	749.3225273538758
23	31	1627 8241	214 4709	1545	179	8.083	1	3660	0.5735	n	Leaves	22	2836.jpg	9	ABCD	2912	3489	2848	5179	34	desktop	G2	2836	1620	216.5	735.01853718120606
23	32	649 6274	955 5291	573	881	37.0648	1	1186	0.5735	n	Bark	29	3211.jpg	92	ABCD	2970	3464	2863	5125	34	desktop	G2	3211	648	918.5	490.51630961671395
23	33	215 4545	871 8331	177	790	57.4543	1	4310	0.5735	n	Leaves	11	2800.jpg	316	ABCD	3160	3440	2818	5103	34	desktop	G2	2800	252	827.5	764.1467463779454
23	34	693 2191	169 1356	650	84	57.2641	1	10300	0.5735	n	Bark	4	2941.jpg	30	BC	3446	2828	NA	NA	34	desktop	G1	2941	725	121.5	479.96588420428384
23	35	984 4113	425 4545	893	384	16.8811	1	1068	0.5735	n	Grass	5	3390.jpg	14	AC	2964	2839	NA	NA	34	desktop	G1	3390	968	421.5	118.76973520219703
23	36	1052 4143	910 1937	956	874	21.4541	1	3227	0.5735	n	Leaves	30	2863.jpg	92	ABCD	2970	3464	2863	5125	34	desktop	G2	2863	1031	911.5	378.2238094039031
24	1	688 0810	432 8252	595	391	18.5911	1	2008	0.8017	n	Bark	16	3057.jpg	7	BD	3387	5069	NA	NA	35	desktop	G1	3057	670	428.5	310.696395215651
24	2	1737 0896	239 4883	1675	210	15.1943	1	1764	0.8017	n	Shrub	26	5170.jpg	45	A	3025	NA	NA	NA	35	desktop	S	5170	1750	247.5	842.4109745249049
24	3	110 5650	778 3369	1595	875	1565.1956	0	4449	0.8017	n	Grass	16	3449.jpg	55	A	3142	NA	NA	NA	35	desktop	S	3449	1670	912.5	801.7831689428258
24	3	1703 4115	929 2644	1595	875	37.3815	1	7917	0.8017	n	Grass	16	3449.jpg	55	A	3142	NA	NA	NA	35	desktop	S	3449	1670	912.5	801.7831689428258
24	4	853 9765	195 8316	763	145	20.8082	1	1021	0.8017	n	Bark	6	2952.jpg	5	AB	2931	3440	NA	NA	35	desktop	G1	2952	838	182.5	377.74362999261814
24	5	NA	NA	1352	796	NA	0	NA	0.8017	n	Shrub	29	5186.jpg	13	CD	2787	5097	NA	NA	35	desktop	G1	5186	1427	833.5	551.5716181965856
24	6	900 1279	945 4797	821	912	5.7621	1	1362	0.8017	n	Grass	27	3499.jpg	189	ABCD	3057	3489	2828	5161	35	desktop	G2	3499	896	949.5	414.4710484460887
24	7	197 8785	56 1301	186	55	72.8498	1	1247	0.8017	n	Bark	6	2952.jpg	45	A	3025	NA	NA	NA	35	desktop	S	2952	261	92.5	829.9742465884107
24	8	532 1642	279 4030	384	183	93.9285	1	1202	0.8017	n	Grass	16	3449.jpg	7	BD	3387	5069	NA	NA	35	desktop	G1	3449	459	220.5	594.2064035333177
24	9	352 5480	683 5394	1577	115	1403.7729	0	948	0.8017	n	Shrub	15	5119.jpg	338	ABCD	3211	3372	2836	5183	35	desktop	G2	5119	1652	152.5	793.107968690266
24	9	260 2452	531 3646	1577	115	1442.4007	0	1213	0.8017	n	Shrub	15	5119.jpg	338	ABCD	3211	3372	2836	5183	35	desktop	G2	5119	1652	152.5	793.107968690266
24	9	1498 8486	193 3369	1577	115	158.5024	1	2800	0.8017	n	Shrub	15	5119.jpg	338	ABCD	3211	3372	2836	5183	35	desktop	G2	5119	1652	152.5	793.107968690266
24	10	936 3006	348 0064	916	317	55.0835	1	1027	0.8017	n	Shrub	28	5183.jpg	55	A	3142	NA	NA	NA	35	desktop	S	5183	991	354.5	188.07245944050393
24	11	1487 6226	396 6525	1229	364	183.6866	0	1458	0.8017	n	Leaves	10	2795.jpg	189	ABCD	3057	3489	2828	5161	35	desktop	G2	2795	1304	401.5	370.8345318332693
24	11	1298 0277	419 1045	1229	364	18.5899	1	1713	0.8017	n	Leaves	10	2795.jpg	189	ABCD	3057	3489	2828	5161	35	desktop	G2	2795	1304	401.5	370.8345318332693
24	12	1349 1684	284 3923	1276	230	16.9913	1	1267	0.8017	n	Grass	25	3492.jpg	338	ABCD	3211	3372	2836	5183	35	desktop	G2	3492	1351	267.5	476.58918367919347
24	13	1626 0768	768 3582	1483	760	74.0519	1	1077	0.8017	n	Grass	1	3366.jpg	32	A	2919	NA	NA	NA	35	desktop	S	3366	1558	797.5	651.0839039632297
24	14	1099 7015	210 7996	1015	157	18.9683	1	5783	0.8017	n	Leaves	3	2770.jpg	55	A	3142	NA	NA	NA	35	desktop	S	2770	1090	194.5	369.14800554791026
24	15	703 0490	971 6738	627	938	3.9674	1	2084	0.8017	n	Bark	28	3202.jpg	320	ABCD	3160	3452	2833	5077	35	desktop	G2	3202	702	975.5	506.1859836068162
24	16	NA	NA	711	445	NA	0	NA	0.8017	n	Shrub	9	5097.jpg	7	BD	3387	5069	NA	NA	35	desktop	G1	5097	786	482.5	183.2546043077772
24	17	1361 6418	375 4478	1230	326	57.8882	1	989	0.8017	n	Grass	2	3372.jpg	13	CD	2787	5097	NA	NA	35	desktop	G1	3372	1305	363.5	387.5270958268596
24	18	NA	NA	1338	794	NA	0	NA	0.8017	n	Leaves	19	2824.jpg	32	A	2919	NA	NA	NA	35	desktop	S	2824	1413	831.5	538.6847408271373
24	19	1058 5394	691 0235	1057	656	73.5023	1	6750	0.8017	n	Shrub	21	5148.jpg	5	AB	2931	3440	NA	NA	35	desktop	G1	5148	1132	693.5	230.53470454575813
24	20	593 2836	298 1130	631	277	113.9014	1	910	0.8017	n	Bark	28	3202.jpg	189	ABCD	3057	3489	2828	5161	35	desktop	G2	3202	706	314.5	339.65607605341023
24	21	NA	NA	1146	291	NA	0	NA	0.8017	n	Shrub	18	5139.jpg	320	ABCD	3160	3452	2833	5077	35	desktop	G2	5139	1221	328.5	335.93637790510274
24	22	427 3881	893 0917	338	853	14.6196	1	8398	0.8017	n	Shrub	17	5137.jpg	189	ABCD	3057	3489	2828	5161	35	desktop	G2	5137	413	890.5	649.6608730714818
24	23	1406 5458	477 7292	1277	453	56.0209	1	1163	0.8017	n	Grass	14	3443.jpg	45	A	3025	NA	NA	NA	35	desktop	S	3443	1352	490.5	395.11295853211396
24	24	888 9019	369 2111	832	337	18.8551	1	779	0.8017	n	Grass	19	3464.jpg	320	ABCD	3160	3452	2833	5077	35	desktop	G2	3464	907	374.5	173.77931407391387
24	25	631 9510	768 3582	1211	588	669.4689	0	6303	0.8017	n	Bark	3	2931.jpg	32	A	2919	NA	NA	NA	35	desktop	S	2931	1286	625.5	337.02559250003554
24	25	597 0256	787 0682	1211	588	707.6652	0	7064	0.8017	n	Bark	3	2931.jpg	32	A	2919	NA	NA	NA	35	desktop	S	2931	1286	625.5	337.02559250003554
24	25	NA	NA	1211	588	NA	0	NA	0.8017	n	Bark	3	2931.jpg	32	A	2919	NA	NA	NA	35	desktop	S	2931	1286	625.5	337.02559250003554
24	26	1592 3987	298 1130	1522	243	18.2041	1	2269	0.8017	n	Bark	9	2976.jpg	338	ABCD	3211	3372	2836	5183	35	desktop	G2	2976	1597	280.5	687.8293756448616
24	27	399 9467	568 7846	262	542	63.8522	1	2663	0.8017	n	Shrub	29	5186.jpg	32	A	2919	NA	NA	NA	35	desktop	S	5186	337	579.5	624.250951140645
24	28	1482 6333	137 2068	1426	120	27.3706	1	13732	0.8017	n	Bark	23	3112.jpg	55	A	3142	NA	NA	NA	35	desktop	S	3112	1501	157.5	662.561129255256
24	29	1679 7122	200 8209	1604	123	40.3272	1	1626	0.8017	n	Leaves	20	2828.jpg	5	AB	2931	3440	NA	NA	35	desktop	G1	2828	1679	160.5	813.0075337904317
24	30	474 7868	394 1578	381	355	18.8598	1	1098	0.8017	n	Leaves	23	2839.jpg	13	CD	2787	5097	NA	NA	35	desktop	G1	2839	456	392.5	525.1402193700269
24	31	222 8252	234 4989	164	195	16.2979	1	1886	0.8017	n	Leaves	4	2773.jpg	7	BD	3387	5069	NA	NA	35	desktop	G1	2773	239	232.5	783.834963496781
24	32	456 0768	728 4435	451	649	81.5384	1	974	0.8017	n	Leaves	15	2812.jpg	320	ABCD	3160	3452	2833	5077	35	desktop	G2	2812	526	686.5	458.05922106208055
24	33	1831 8870	780 8316	1668	743	88.8876	1	1152	0.8017	n	Bark	6	2952.jpg	13	CD	2787	5097	NA	NA	35	desktop	G1	2952	1743	780.5	819.1027102872997
24	34	1515 0640	613 6887	1410	590	33.0847	1	5430	0.8017	n	Grass	6	3404.jpg	5	AB	2931	3440	NA	NA	35	desktop	G1	3404	1485	627.5	532.2417214010942
24	35	1441 4712	360 4797	1432	289	73.8149	1	1433	0.8017	n	Leaves	1	2762.jpg	45	A	3025	NA	NA	NA	35	desktop	S	2762	1507	326.5	587.1892795342912
24	36	301 4072	470 2452	222	422	11.6139	1	2034	0.8017	n	Leaves	28	2857.jpg	338	ABCD	3211	3372	2836	5183	35	desktop	G2	2857	297	459.5	667.8691862932441
71	1	654 4030	790 8102	449	723	133.8792	1	1806	0.8017	y	Leaves	2	2767.jpg	169	ABCD	3025	3378	2785	5097	36	desktop	G2	2767	524	760.5	488.5859699172706
71	2	504 7228	437 8145	419	412	15.8597	1	1312	0.8017	y	Leaves	3	2770.jpg	65	D	5086	NA	NA	NA	36	desktop	S	2770	494	449.5	474.7064882640641
71	3	665 6290	775 8422	600	735	9.9492	1	2064	0.8017	y	Shrub	18	5139.jpg	17	AD	2976	5119	NA	NA	36	desktop	G1	5139	675	772.5	367.80599505717686
71	4	751 6951	586 2473	720	557	44.0843	1	969	0.8017	y	Grass	17	3452.jpg	285	ABCD	3136	3489	2828	5096	36	desktop	G2	3452	795	594.5	173.76780484312968
71	5	597 0256	571 2793	100	904	561.3991	0	616	0.8017	y	Grass	26	3498.jpg	169	ABCD	3025	3378	2785	5097	36	desktop	G2	3498	175	941.5	881.7183507220432
71	5	217 8358	903 0704	100	904	57.5478	1	2734	0.8017	y	Grass	26	3498.jpg	169	ABCD	3025	3378	2785	5097	36	desktop	G2	3498	175	941.5	881.7183507220432
71	6	1526 2900	285 6397	1469	244	18.1874	1	1324	0.8017	y	Bark	18	3074.jpg	285	ABCD	3136	3489	2828	5096	36	desktop	G2	3074	1544	281.5	638.6534662866867
71	7	1380 3518	481 4712	1238	412	74.5548	1	1243	0.8017	y	Bark	12	2993.jpg	17	AD	2976	5119	NA	NA	36	desktop	G1	2993	1313	449.5	364.41631412438164
71	8	1071 0128	643 6247	1284	526	298.9258	0	624	0.8017	y	Grass	10	3431.jpg	36	BD	3461	5188	NA	NA	36	desktop	G1	3431	1359	563.5	399.69144349110104
71	8	1431 4925	575 0213	1284	526	73.4024	1	5146	0.8017	y	Grass	10	3431.jpg	36	BD	3461	5188	NA	NA	36	desktop	G1	3431	1359	563.5	399.69144349110104
71	9	1314 2431	372 9531	1299	305	67.0692	1	2383	0.8017	y	Leaves	12	2803.jpg	56	AD	3202	5119	NA	NA	36	desktop	G1	2803	1374	342.5	458.6962502571827
71	10	1382 8465	323 0597	1369	306	64.4791	1	1202	0.8017	y	Bark	9	2976.jpg	130	ABCD	2987	3488	2836	5119	36	desktop	G2	2976	1444	343.5	522.3679258913204
71	11	1693 4328	111 0128	1608	109	36.989	1	1259	0.8017	y	Bark	29	3211.jpg	75	C	2812	NA	NA	NA	36	desktop	S	3211	1683	146.5	823.1471618125157
71	12	1631 0661	454 0299	1595	381	52.7088	1	979	0.8017	y	Leaves	3	2770.jpg	75	C	2812	NA	NA	NA	36	desktop	S	2770	1670	418.5	720.3209354169848
71	13	1530 0320	188 3475	1443	129	24.9416	1	1284	0.8017	y	Bark	14	3009.jpg	169	ABCD	3025	3378	2785	5097	36	desktop	G2	3009	1518	166.5	671.465747451052
71	14	911 3539	119 7441	795	109	49.2547	1	968	0.8017	y	Grass	6	3404.jpg	77	D	5137	NA	NA	NA	36	desktop	S	3404	870	146.5	403.66105831501756
71	15	1346 6738	623 6674	1245	557	39.525	1	6419	0.8017	y	Leaves	22	2836.jpg	285	ABCD	3136	3489	2828	5096	36	desktop	G2	2836	1320	594.5	364.1019774733447
71	16	1483 8806	627 4094	1549	599	140.414	1	2151	0.8017	y	Shrub	23	5158.jpg	75	C	2812	NA	NA	NA	36	desktop	S	5158	1624	636.5	670.9755956813929
71	17	710 5330	481 4712	603	404	51.5373	1	3343	0.8017	y	Shrub	15	5119.jpg	77	D	5137	NA	NA	NA	36	desktop	S	5119	678	441.5	298.70763297913896
71	18	237 7932	159 6588	175	95	29.776	1	2570	0.8017	y	Bark	16	3057.jpg	56	AD	3202	5119	NA	NA	36	desktop	G1	3057	250	132.5	818.630716501647
71	19	725 5011	205 8102	706	140	62.3025	1	3207	0.8017	y	Shrub	1	5069.jpg	36	BD	3461	5188	NA	NA	36	desktop	G1	5069	781	177.5	404.28609919214387
71	20	1786 9829	197 0789	1678	139	39.7282	1	1308	0.8017	y	Grass	28	3508.jpg	75	C	2812	NA	NA	NA	36	desktop	S	3508	1753	176.5	872.3423926417884
71	21	221 5778	253 2090	205	238	62.5303	1	1662	0.8017	y	Leaves	27	2849.jpg	36	BD	3461	5188	NA	NA	36	desktop	G1	2849	280	275.5	729.6302145607732
71	22	1419 0192	653 6034	1278	588	71.7519	1	1540	0.8017	y	Bark	6	2952.jpg	36	BD	3461	5188	NA	NA	36	desktop	G1	2952	1353	625.5	402.19305066099787
71	23	1043 5714	899 3284	963	858	6.76	1	1530	0.8017	y	Bark	23	3112.jpg	65	D	5086	NA	NA	NA	36	desktop	S	3112	1038	895.5	363.95638474960157
71	24	893 8913	273 1663	828	212	25.3587	1	1503	0.8017	y	Grass	19	3464.jpg	17	AD	2976	5119	NA	NA	36	desktop	G1	3464	903	249.5	296.03927104355597
71	25	1032 3454	132 2175	1056	67	102.4743	1	3464	0.8017	y	Shrub	9	5097.jpg	56	AD	3202	5119	NA	NA	36	desktop	G1	5097	1131	104.5	467.86883845795927
71	26	1002 4094	169 6375	1552	516	733.1193	0	1376	0.8017	y	Leaves	28	2857.jpg	17	AD	2976	5119	NA	NA	36	desktop	G1	2857	1627	553.5	667.1366052016633
71	26	1553 7313	556 3113	1552	516	73.3226	1	3541	0.8017	y	Leaves	28	2857.jpg	17	AD	2976	5119	NA	NA	36	desktop	G1	2857	1627	553.5	667.1366052016633
71	27	1682 2068	992 8785	1610	953	3.6686	1	1731	0.8017	y	Grass	6	3404.jpg	56	AD	3202	5119	NA	NA	36	desktop	G1	3404	1685	990.5	853.5661954412205
71	28	1513 8166	894 3390	1447	874	19.0123	1	1391	0.8017	y	Bark	9	2976.jpg	77	D	5137	NA	NA	NA	36	desktop	S	2976	1522	911.5	673.688540796116
71	29	258 9979	585 0000	151	577	44.2618	1	2396	0.8017	y	Leaves	1	2762.jpg	130	ABCD	2987	3488	2836	5119	36	desktop	G2	2762	226	614.5	737.7711365999621
71	30	222 8252	197 0789	137	161	10.918	1	2308	0.8017	y	Grass	24	3489.jpg	130	ABCD	2987	3488	2836	5119	36	desktop	G2	3489	212	198.5	822.2689645122209
71	31	240 2878	819 4989	141	761	32.1069	1	2519	0.8017	y	Shrub	25	5164.jpg	130	ABCD	2987	3488	2836	5119	36	desktop	G2	5164	216	798.5	787.628243526094
71	32	802 8358	466 5032	739	422	13.1789	1	3134	0.8017	y	Shrub	26	5170.jpg	285	ABCD	3136	3489	2828	5096	36	desktop	G2	5170	814	459.5	166.72207412337457
71	33	636 9403	658 5928	495	579	79.074700000000007	1	1386	0.8017	y	Shrub	5	5086.jpg	169	ABCD	3025	3378	2785	5097	36	desktop	G2	5086	570	616.5	397.43206966725774
71	34	673 1130	798 2942	637	839	87.3404	1	2081	0.8017	y	Leaves	5	2776.jpg	77	D	5137	NA	NA	NA	36	desktop	S	2776	712	876.5	418.01465285322234
71	35	191 6418	1058 9872	176	974	76.016	1	3969	0.8017	y	Shrub	16	5125.jpg	65	D	5086	NA	NA	NA	36	desktop	S	5125	251	1011.5	851.4653545506123
71	36	1823 1557	580 0107	1714	510	47.1545	1	1522	0.8017	y	Grass	28	3508.jpg	65	D	5086	NA	NA	NA	36	desktop	S	3508	1789	547.5	829.0339257231877
105	1	399 9467	255 7036	349	208	26.1281	1	1616	0.8017	y	Grass	12	3437.jpg	269	ABCD	3112	3492	2773	5148	37	desktop	G2	3437	424	245.5	611.5768553501678
105	2	1016 1301	478 9765	942	416	25.4914	1	636	0.8017	y	Leaves	23	2839.jpg	89	C	2860	NA	NA	NA	37	desktop	S	2839	1017	453.5	103.59174677550331
105	3	1647 2814	949 2217	1574	894	17.8049	1	3051	0.8017	y	Bark	20	3088.jpg	354	ABCD	3223	3446	2787	5139	37	desktop	G2	3088	1649	931.5	792.4602513691144
105	4	720 5117	919 2857	676	858	38.669	1	2517	0.8017	y	Leaves	1	2762.jpg	86	C	2848	NA	NA	NA	37	desktop	S	2762	751	895.5	412.38483240778874
105	5	1105 9382	510 1599	1004	469	27.1857	1	902	0.8017	y	Bark	1	2912.jpg	77	B	3452	NA	NA	NA	37	desktop	S	2912	1079	506.5	123.62544236523483
105	6	247 7719	188 3475	104	144	69.1119	1	2532	0.8017	y	Leaves	1	2762.jpg	269	ABCD	3112	3492	2773	5148	37	desktop	G2	2762	179	181.5	859.3504814684169
105	7	1614 8507	743 4115	1524	738	35.7899	1	1698	0.8017	y	Shrub	20	5146.jpg	21	ABCD	2919	3483	2828	5179	37	desktop	G2	5146	1599	775.5	681.0148676791132
105	8	1273 0810	455 2772	1280	397	84.5128	1	7256	0.8017	y	Bark	21	3094.jpg	37	AB	3080	3443	NA	NA	37	desktop	G1	3094	1355	434.5	408.8462424922112
105	9	1199 4883	220 7783	1139	152	34.4807	1	931	0.8017	y	Leaves	19	2824.jpg	53	AD	3160	5069	NA	NA	37	desktop	G1	2824	1214	189.5	432.85823314336994
105	10	1078 4968	445 2985	993	373	36.3472	1	658	0.8017	y	Leaves	29	2860.jpg	4	BC	3372	2857	NA	NA	37	desktop	G1	2860	1068	410.5	168.62458302394703
105	11	1420 2665	98 5394	1437	51	92.2812	1	6377	0.8017	y	Grass	24	3489.jpg	77	B	3452	NA	NA	NA	37	desktop	S	3489	1512	88.5	713.1312992710389
105	12	370 0107	777 0896	284	754	18.1355	1	2731	0.8017	y	Leaves	21	2833.jpg	77	B	3452	NA	NA	NA	37	desktop	S	2833	359	791.5	651.5007674592563
105	13	494 7441	208 3049	405	215	46.5897	1	2272	0.8017	y	Bark	23	3112.jpg	4	BC	3372	2857	NA	NA	37	desktop	G1	3112	480	252.5	559.5142982980864
105	14	754 1898	799 5416	688	769	11.2267	1	1345	0.8017	y	Leaves	26	2848.jpg	37	AB	3080	3443	NA	NA	37	desktop	G1	2848	763	806.5	331.407981195384
105	15	1656 0128	748 4009	1552	741	41.8055	1	1426	0.8017	y	Bark	3	2931.jpg	89	C	2860	NA	NA	NA	37	desktop	S	2931	1627	778.5	708.358136820634
105	16	847 7399	533 8593	753	480	25.6376	1	5264	0.8017	y	Shrub	12	5106.jpg	53	AD	3160	5069	NA	NA	37	desktop	G1	5106	828	517.5	133.90388343883086
105	17	462 3134	729 6908	1551	974	1197.3232	0	1812	0.8017	y	Leaves	3	2770.jpg	354	ABCD	3223	3446	2787	5139	37	desktop	G2	2770	1626	1011.5	816.007506092928
105	17	1084 7335	356 7377	1551	974	849.5193	0	5703	0.8017	y	Leaves	3	2770.jpg	354	ABCD	3223	3446	2787	5139	37	desktop	G2	2770	1626	1011.5	816.007506092928
105	17	1639 7974	990 3838	1551	974	25.2243	1	7442	0.8017	y	Leaves	3	2770.jpg	354	ABCD	3223	3446	2787	5139	37	desktop	G2	2770	1626	1011.5	816.007506092928
105	18	1221 9403	472 7399	1444	605	342.1447	0	3471	0.8017	y	Grass	14	3443.jpg	37	AB	3080	3443	NA	NA	37	desktop	G1	3443	1519	642.5	568.3196723675858
105	18	1502 5906	652 3561	1444	605	19.1418	1	5956	0.8017	y	Grass	14	3443.jpg	37	AB	3080	3443	NA	NA	37	desktop	G1	3443	1519	642.5	568.3196723675858
105	19	863 9552	562 5480	725	525	63.9552	1	625	0.8017	y	Grass	27	3499.jpg	86	C	2848	NA	NA	NA	37	desktop	S	3499	800	562.5	161.57428632056525
105	20	1108 4328	864 4030	1013	807	28.5242	1	3360	0.8017	y	Grass	2	3372.jpg	4	BC	3372	2857	NA	NA	37	desktop	G1	3372	1088	844.5	330.30932472456783
105	21	258 9979	506 4179	133	461	51.6089	1	2082	0.8017	y	Shrub	15	5119.jpg	269	ABCD	3112	3492	2773	5148	37	desktop	G2	5119	208	498.5	753.1442424927644
105	22	542 1429	689 7761	457	642	14.4387	1	998	0.8017	y	Grass	15	3446.jpg	21	ABCD	2919	3483	2828	5179	37	desktop	G2	3446	532	679.5	450.160249244644
105	23	1649 7761	165 8955	1552	81	52.5841	1	2039	0.8017	y	Grass	18	3461.jpg	89	C	2860	NA	NA	NA	37	desktop	S	3461	1627	118.5	789.0191696023614
105	24	640 6823	592 4840	497	910	361.5987	0	618	0.8017	y	Grass	26	3498.jpg	354	ABCD	3223	3446	2787	5139	37	desktop	G2	3498	572	947.5	562.6724180195791
105	24	528 4222	920 5330	497	910	51.2469	1	2885	0.8017	y	Grass	26	3498.jpg	354	ABCD	3223	3446	2787	5139	37	desktop	G2	3498	572	947.5	562.6724180195791
105	25	750 4478	414 1151	669	353	24.4796	1	725	0.8017	y	Shrub	15	5119.jpg	89	C	2860	NA	NA	NA	37	desktop	S	5119	744	390.5	262.69040713356856
105	26	280 2026	621 1727	156	601	52.1644	1	2209	0.8017	y	Shrub	12	5106.jpg	86	C	2848	NA	NA	NA	37	desktop	S	5106	231	638.5	735.6243946471596
105	27	1767 0256	411 6205	542	585	1169.2002	0	7783	0.8017	y	Shrub	29	5186.jpg	4	BC	3372	2857	NA	NA	37	desktop	G1	5186	617	622.5	352.7821565782487
105	27	NA	NA	542	585	NA	0	NA	0.8017	y	Shrub	29	5186.jpg	4	BC	3372	2857	NA	NA	37	desktop	G1	5186	617	622.5	352.7821565782487
105	28	483 5181	865 6503	426	804	29.8137	1	2165	0.8017	y	Bark	7	2964.jpg	86	C	2848	NA	NA	NA	37	desktop	S	2964	501	841.5	549.1659585225581
105	29	1599 8827	851 9296	1506	800	23.7649	1	5579	0.8017	y	Bark	7	2964.jpg	53	AD	3160	5069	NA	NA	37	desktop	G1	2964	1581	837.5	688.5835098228827
105	30	451 0874	314 3284	409	262	36.0987	1	1220	0.8017	y	Bark	12	2993.jpg	269	ABCD	3112	3492	2773	5148	37	desktop	G2	2993	484	299.5	533.3069003866348
105	31	1320 4797	672 3134	1174	554	107.8896	1	3822	0.8017	y	Shrub	9	5097.jpg	354	ABCD	3223	3446	2787	5139	37	desktop	G2	5097	1249	591.5	293.5528061524877
105	32	654 4030	975 4158	585	911	27.4916	1	5956	0.8017	y	Shrub	10	5102.jpg	37	AB	3080	3443	NA	NA	37	desktop	G1	5102	660	948.5	506.82566036064117
105	33	1685 9488	578 7633	1564	490	69.5135	1	1307	0.8017	y	Shrub	14	5116.jpg	77	B	3452	NA	NA	NA	37	desktop	S	5116	1639	527.5	679.1150491632475
105	34	1481 3859	354 2431	1356	308	51.1389	1	1490	0.8017	y	Leaves	26	2848.jpg	21	ABCD	2919	3483	2828	5179	37	desktop	G2	2848	1431	345.5	509.5794834959508
105	35	1588 6567	540 0959	1563	474	57.0306	1	1399	0.8017	y	Bark	22	3101.jpg	21	ABCD	2919	3483	2828	5179	37	desktop	G2	3101	1638	511.5	678.5987400518808
105	36	1520 0533	269 4243	440	201	1005.5289	0	983	0.8017	y	Grass	2	3372.jpg	53	AD	3160	5069	NA	NA	37	desktop	G1	3372	515	238.5	537.5195345287462
105	36	477 2814	227 0149	440	201	39.4284	1	1661	0.8017	y	Grass	2	3372.jpg	53	AD	3160	5069	NA	NA	37	desktop	G1	3372	515	238.5	537.5195345287462
106	1	1772 5000	407 5000	280	478	1421.6083	0	3501	0.4	n	Bark	16	3057.jpg	73	C	2806	NA	NA	NA	38	tablet	S	3057	355	515.5	605.4958711667653
106	1	895 0000	872 5000	280	478	647.3399	0	9943	0.4	n	Bark	16	3057.jpg	73	C	2806	NA	NA	NA	38	tablet	S	3057	355	515.5	605.4958711667653
106	1	1002 5000	865 0000	280	478	735.8033	0	10602	0.4	n	Bark	16	3057.jpg	73	C	2806	NA	NA	NA	38	tablet	S	3057	355	515.5	605.4958711667653
106	1	975 0000	895 0000	280	478	726.9252	0	11512	0.4	n	Bark	16	3057.jpg	73	C	2806	NA	NA	NA	38	tablet	S	3057	355	515.5	605.4958711667653
106	1	1035 0000	895 0000	280	478	778.7299	0	13554	0.4	n	Bark	16	3057.jpg	73	C	2806	NA	NA	NA	38	tablet	S	3057	355	515.5	605.4958711667653
106	1	NA	NA	280	478	NA	0	NA	0.4	n	Bark	16	3057.jpg	73	C	2806	NA	NA	NA	38	tablet	S	3057	355	515.5	605.4958711667653
106	2	NA	NA	1160	644	NA	0	NA	0.4	n	Leaves	23	2839.jpg	73	C	2806	NA	NA	NA	38	tablet	S	2839	1235	681.5	309.2688959465533
106	3	1440 0000	525 0000	1363	496	8.7321	1	4445	0.4	n	Shrub	15	5119.jpg	141	ABCD	2993	3483	2836	5109	38	tablet	G2	5119	1438	533.5	478.0441925178048
106	4	1815 0000	402 5000	346	806	1462.0934	0	3098	0.4	n	Bark	12	2993.jpg	44	ABCD	2941	3461	2803	5188	38	tablet	G2	2993	421	843.5	618.573560702363
106	4	1860 0000	687 5000	346	806	1447.4312	0	4783	0.4	n	Bark	12	2993.jpg	44	ABCD	2941	3461	2803	5188	38	tablet	G2	2993	421	843.5	618.573560702363
106	4	1557 5000	947 5000	346	806	1141.2485	0	5688	0.4	n	Bark	12	2993.jpg	44	ABCD	2941	3461	2803	5188	38	tablet	G2	2993	421	843.5	618.573560702363
106	4	1147 5000	925 0000	346	806	731.0571	0	7255	0.4	n	Bark	12	2993.jpg	44	ABCD	2941	3461	2803	5188	38	tablet	G2	2993	421	843.5	618.573560702363
106	4	635 0000	912 5000	346	806	224.8488	0	7760	0.4	n	Bark	12	2993.jpg	44	ABCD	2941	3461	2803	5188	38	tablet	G2	2993	421	843.5	618.573560702363
106	4	437 5000	815 0000	346	806	32.9317	1	8241	0.4	n	Bark	12	2993.jpg	44	ABCD	2941	3461	2803	5188	38	tablet	G2	2993	421	843.5	618.573560702363
106	5	205 0000	1005 0000	687	430	774.0512	0	4528	0.4	n	Shrub	3	5077.jpg	73	C	2806	NA	NA	NA	38	tablet	S	5077	762	467.5	210.85599351215987
106	5	215 0000	777 5000	687	430	628.736	0	5103	0.4	n	Shrub	3	5077.jpg	73	C	2806	NA	NA	NA	38	tablet	S	5077	762	467.5	210.85599351215987
106	5	342 5000	612 5000	687	430	443.8527	0	5832	0.4	n	Shrub	3	5077.jpg	73	C	2806	NA	NA	NA	38	tablet	S	5077	762	467.5	210.85599351215987
106	5	220 0000	200 0000	687	430	604.4173	0	6641	0.4	n	Shrub	3	5077.jpg	73	C	2806	NA	NA	NA	38	tablet	S	5077	762	467.5	210.85599351215987
106	5	432 5000	335 0000	687	430	355.1429	0	7161	0.4	n	Shrub	3	5077.jpg	73	C	2806	NA	NA	NA	38	tablet	S	5077	762	467.5	210.85599351215987
106	5	745 0000	140 0000	687	430	327.9409	0	7524	0.4	n	Shrub	3	5077.jpg	73	C	2806	NA	NA	NA	38	tablet	S	5077	762	467.5	210.85599351215987
106	5	725 0000	405 0000	687	430	72.6309	1	8020	0.4	n	Shrub	3	5077.jpg	73	C	2806	NA	NA	NA	38	tablet	S	5077	762	467.5	210.85599351215987
106	6	1790 0000	127 5000	582	963	1430.3209	0	3522	0.4	n	Leaves	2	2767.jpg	44	ABCD	2941	3461	2803	5188	38	tablet	G2	2767	657	1000.5	551.2433673070361
106	6	1682 5000	137 5000	582	963	1340.3057	0	4470	0.4	n	Leaves	2	2767.jpg	44	ABCD	2941	3461	2803	5188	38	tablet	G2	2767	657	1000.5	551.2433673070361
106	6	1722 5000	515 0000	582	963	1170.8973	0	4820	0.4	n	Leaves	2	2767.jpg	44	ABCD	2941	3461	2803	5188	38	tablet	G2	2767	657	1000.5	551.2433673070361
106	6	1385 0000	425 0000	582	963	928.0001	0	5680	0.4	n	Leaves	2	2767.jpg	44	ABCD	2941	3461	2803	5188	38	tablet	G2	2767	657	1000.5	551.2433673070361
106	6	1652 5000	875 0000	582	963	1003.3795	0	6473	0.4	n	Leaves	2	2767.jpg	44	ABCD	2941	3461	2803	5188	38	tablet	G2	2767	657	1000.5	551.2433673070361
106	6	1400 0000	890 0000	582	963	751.1719	0	7379	0.4	n	Leaves	2	2767.jpg	44	ABCD	2941	3461	2803	5188	38	tablet	G2	2767	657	1000.5	551.2433673070361
106	6	862 5000	950 0000	582	963	211.614	0	8059	0.4	n	Leaves	2	2767.jpg	44	ABCD	2941	3461	2803	5188	38	tablet	G2	2767	657	1000.5	551.2433673070361
106	6	730 0000	367 5000	582	963	637.1954	0	8937	0.4	n	Leaves	2	2767.jpg	44	ABCD	2941	3461	2803	5188	38	tablet	G2	2767	657	1000.5	551.2433673070361
106	6	880 0000	165 0000	582	963	864.7481	0	9278	0.4	n	Leaves	2	2767.jpg	44	ABCD	2941	3461	2803	5188	38	tablet	G2	2767	657	1000.5	551.2433673070361
106	6	360 0000	620 0000	582	963	482.6896	0	10095	0.4	n	Leaves	2	2767.jpg	44	ABCD	2941	3461	2803	5188	38	tablet	G2	2767	657	1000.5	551.2433673070361
106	6	677 5000	952 5000	582	963	52.1943	1	10915	0.4	n	Leaves	2	2767.jpg	44	ABCD	2941	3461	2803	5188	38	tablet	G2	2767	657	1000.5	551.2433673070361
106	7	892 5000	415 0000	807	296	82.1736	1	2917	0.4	n	Grass	21	3479.jpg	19	A	3080	NA	NA	NA	38	tablet	S	3479	882	333.5	220.7402319469652
106	8	217 5000	170 0000	773	761	890.2486	0	2804	0.4	n	Grass	4	3387.jpg	253	ABCD	3101	3378	2824	5119	38	tablet	G2	3387	848	798.5	281.72016257272037
106	8	245 0000	140 0000	773	761	892.8781	0	3482	0.4	n	Grass	4	3387.jpg	253	ABCD	3101	3378	2824	5119	38	tablet	G2	3387	848	798.5	281.72016257272037
106	8	1727 5000	212 5000	773	761	1056.8426	0	4650	0.4	n	Grass	4	3387.jpg	253	ABCD	3101	3378	2824	5119	38	tablet	G2	3387	848	798.5	281.72016257272037
106	8	1752 5000	370 0000	773	761	1000.8659	0	5334	0.4	n	Grass	4	3387.jpg	253	ABCD	3101	3378	2824	5119	38	tablet	G2	3387	848	798.5	281.72016257272037
106	8	1755 0000	480 0000	773	761	961.2967	0	5861	0.4	n	Grass	4	3387.jpg	253	ABCD	3101	3378	2824	5119	38	tablet	G2	3387	848	798.5	281.72016257272037
106	8	1722 5000	832 5000	773	761	875.1607	0	6579	0.4	n	Grass	4	3387.jpg	253	ABCD	3101	3378	2824	5119	38	tablet	G2	3387	848	798.5	281.72016257272037
106	8	877 5000	800 0000	773	761	29.5381	1	7353	0.4	n	Grass	4	3387.jpg	253	ABCD	3101	3378	2824	5119	38	tablet	G2	3387	848	798.5	281.72016257272037
106	9	615 0000	677 5000	494	650	47.0744	1	2223	0.4	n	Bark	21	3094.jpg	253	ABCD	3101	3378	2824	5119	38	tablet	G2	3094	569	687.5	417.89621917409113
106	10	570 0000	750 0000	698	893	271.6418	0	3665	0.4	n	Grass	9	3428.jpg	141	ABCD	2993	3483	2836	5109	38	tablet	G2	3428	773	930.5	432.9656452883993
106	10	270 0000	912 5000	698	893	503.322	0	4059	0.4	n	Grass	9	3428.jpg	141	ABCD	2993	3483	2836	5109	38	tablet	G2	3428	773	930.5	432.9656452883993
106	10	495 0000	130 0000	698	893	847.3985	0	5079	0.4	n	Grass	9	3428.jpg	141	ABCD	2993	3483	2836	5109	38	tablet	G2	3428	773	930.5	432.9656452883993
106	10	1047 5000	250 0000	698	893	733.7782	0	5753	0.4	n	Grass	9	3428.jpg	141	ABCD	2993	3483	2836	5109	38	tablet	G2	3428	773	930.5	432.9656452883993
106	10	792 5000	385 0000	698	893	545.8484	0	6349	0.4	n	Grass	9	3428.jpg	141	ABCD	2993	3483	2836	5109	38	tablet	G2	3428	773	930.5	432.9656452883993
106	10	1062 5000	895 0000	698	893	291.6685	0	7082	0.4	n	Grass	9	3428.jpg	141	ABCD	2993	3483	2836	5109	38	tablet	G2	3428	773	930.5	432.9656452883993
106	10	1157 5000	727 5000	698	893	434.7979	0	7552	0.4	n	Grass	9	3428.jpg	141	ABCD	2993	3483	2836	5109	38	tablet	G2	3428	773	930.5	432.9656452883993
106	10	1410 0000	892 5000	698	893	638.1324	0	8746	0.4	n	Grass	9	3428.jpg	141	ABCD	2993	3483	2836	5109	38	tablet	G2	3428	773	930.5	432.9656452883993
106	10	1637 5000	907 5000	698	893	864.8059	0	9537	0.4	n	Grass	9	3428.jpg	141	ABCD	2993	3483	2836	5109	38	tablet	G2	3428	773	930.5	432.9656452883993
106	10	1802 5000	732 5000	698	893	1048.3674	0	10398	0.4	n	Grass	9	3428.jpg	141	ABCD	2993	3483	2836	5109	38	tablet	G2	3428	773	930.5	432.9656452883993
106	10	1755 0000	277 5000	698	893	1179.2934	0	11429	0.4	n	Grass	9	3428.jpg	141	ABCD	2993	3483	2836	5109	38	tablet	G2	3428	773	930.5	432.9656452883993
106	10	1857 5000	70 0000	698	893	1384.4134	0	12216	0.4	n	Grass	9	3428.jpg	141	ABCD	2993	3483	2836	5109	38	tablet	G2	3428	773	930.5	432.9656452883993
106	10	1722 5000	480 0000	698	893	1050.9522	0	12881	0.4	n	Grass	9	3428.jpg	141	ABCD	2993	3483	2836	5109	38	tablet	G2	3428	773	930.5	432.9656452883993
106	10	1827 5000	907 5000	698	893	1054.7508	0	13704	0.4	n	Grass	9	3428.jpg	141	ABCD	2993	3483	2836	5109	38	tablet	G2	3428	773	930.5	432.9656452883993
106	10	1337 5000	967 5000	698	893	565.7113	0	14360	0.4	n	Grass	9	3428.jpg	141	ABCD	2993	3483	2836	5109	38	tablet	G2	3428	773	930.5	432.9656452883993
106	10	1130 0000	997 5000	698	893	363.2327	0	14745	0.4	n	Grass	9	3428.jpg	141	ABCD	2993	3483	2836	5109	38	tablet	G2	3428	773	930.5	432.9656452883993
106	10	NA	NA	698	893	NA	0	NA	0.4	n	Grass	9	3428.jpg	141	ABCD	2993	3483	2836	5109	38	tablet	G2	3428	773	930.5	432.9656452883993
106	11	530 0000	965 0000	1591	388	1257.5994	0	2858	0.4	n	Leaves	16	2815.jpg	28	BC	3443	2824	NA	NA	38	tablet	G1	2815	1666	425.5	715.2246150685811
106	11	405 0000	860 0000	1591	388	1333.7583	0	3175	0.4	n	Leaves	16	2815.jpg	28	BC	3443	2824	NA	NA	38	tablet	G1	2815	1666	425.5	715.2246150685811
106	11	465 0000	555 0000	1591	388	1207.9616	0	3893	0.4	n	Leaves	16	2815.jpg	28	BC	3443	2824	NA	NA	38	tablet	G1	2815	1666	425.5	715.2246150685811
106	11	360 0000	715 0000	1591	388	1337.7019	0	4627	0.4	n	Leaves	16	2815.jpg	28	BC	3443	2824	NA	NA	38	tablet	G1	2815	1666	425.5	715.2246150685811
106	11	867 5000	605 0000	1591	388	818.4268	0	5595	0.4	n	Leaves	16	2815.jpg	28	BC	3443	2824	NA	NA	38	tablet	G1	2815	1666	425.5	715.2246150685811
106	11	872 5000	145 0000	1591	388	841.619	0	7301	0.4	n	Leaves	16	2815.jpg	28	BC	3443	2824	NA	NA	38	tablet	G1	2815	1666	425.5	715.2246150685811
106	11	1237 5000	955 0000	1591	388	681.1626	0	10402	0.4	n	Leaves	16	2815.jpg	28	BC	3443	2824	NA	NA	38	tablet	G1	2815	1666	425.5	715.2246150685811
106	11	1440 0000	947 5000	1591	388	568.8233	0	11351	0.4	n	Leaves	16	2815.jpg	28	BC	3443	2824	NA	NA	38	tablet	G1	2815	1666	425.5	715.2246150685811
106	11	1615 0000	957 5000	1591	388	534.439	0	11952	0.4	n	Leaves	16	2815.jpg	28	BC	3443	2824	NA	NA	38	tablet	G1	2815	1666	425.5	715.2246150685811
106	11	1592 5000	427 5000	1591	388	73.5272	1	14783	0.4	n	Leaves	16	2815.jpg	28	BC	3443	2824	NA	NA	38	tablet	G1	2815	1666	425.5	715.2246150685811
106	12	447 5000	547 5000	348	518	25.773	1	2838	0.4	n	Shrub	22	5151.jpg	41	AC	3094	2767	NA	NA	38	tablet	G1	5151	423	555.5	537.2236498889453
106	13	1755 0000	147 5000	1239	514	598.0778	0	2755	0.4	n	Shrub	18	5139.jpg	19	A	3080	NA	NA	NA	38	tablet	S	5139	1314	551.5	354.1867445289279
106	13	1605 0000	220 0000	1239	514	441.1046	0	3306	0.4	n	Shrub	18	5139.jpg	19	A	3080	NA	NA	NA	38	tablet	S	5139	1314	551.5	354.1867445289279
106	13	1715 0000	935 0000	1239	514	554.8633	0	4843	0.4	n	Shrub	18	5139.jpg	19	A	3080	NA	NA	NA	38	tablet	S	5139	1314	551.5	354.1867445289279
106	13	1340 0000	620 0000	1239	514	73.2683	1	5444	0.4	n	Shrub	18	5139.jpg	19	A	3080	NA	NA	NA	38	tablet	S	5139	1314	551.5	354.1867445289279
106	14	867 5000	412 5000	1325	407	533.4606	0	3349	0.4	n	Grass	15	3446.jpg	44	ABCD	2941	3461	2803	5188	38	tablet	G2	3446	1400	444.5	450.24465571509006
106	14	920 0000	382 5000	1325	407	483.9876	0	4144	0.4	n	Grass	15	3446.jpg	44	ABCD	2941	3461	2803	5188	38	tablet	G2	3446	1400	444.5	450.24465571509006
106	14	1405 0000	417 5000	1325	407	27.4591	1	5922	0.4	n	Grass	15	3446.jpg	44	ABCD	2941	3461	2803	5188	38	tablet	G2	3446	1400	444.5	450.24465571509006
106	15	957 5000	560 0000	866	547	29.5381	1	1989	0.4	n	Grass	22	3483.jpg	73	C	2806	NA	NA	NA	38	tablet	S	3483	941	584.5	48.386465049639654
106	16	1572 5000	937 5000	528	900	969.5	0	2476	0.4	n	Bark	5	2946.jpg	84	B	3489	NA	NA	NA	38	tablet	S	2946	603	937.5	534.2801231563832
106	16	315 0000	980 0000	528	900	291.119	0	4107	0.4	n	Bark	5	2946.jpg	84	B	3489	NA	NA	NA	38	tablet	S	2946	603	937.5	534.2801231563832
106	16	645 0000	947 5000	528	900	43.1741	1	5321	0.4	n	Bark	5	2946.jpg	84	B	3489	NA	NA	NA	38	tablet	S	2946	603	937.5	534.2801231563832
106	17	362 5000	532 5000	401	218	299.3514	0	6803	0.4	n	Shrub	6	5090.jpg	44	ABCD	2941	3461	2803	5188	38	tablet	G2	5090	476	255.5	561.4234141893264
106	17	277 5000	217 5000	401	218	202.1046	0	7544	0.4	n	Shrub	6	5090.jpg	44	ABCD	2941	3461	2803	5188	38	tablet	G2	5090	476	255.5	561.4234141893264
106	17	490 0000	222 5000	401	218	35.8469	1	8110	0.4	n	Shrub	6	5090.jpg	44	ABCD	2941	3461	2803	5188	38	tablet	G2	5090	476	255.5	561.4234141893264
106	18	1552 5000	400 0000	335	897	1261.3471	0	2976	0.4	n	Bark	7	2964.jpg	41	AC	3094	2767	NA	NA	38	tablet	G1	2964	410	934.5	676.8531967864228
106	18	1805 0000	220 0000	335	897	1567.3338	0	3916	0.4	n	Bark	7	2964.jpg	41	AC	3094	2767	NA	NA	38	tablet	G1	2964	410	934.5	676.8531967864228
106	18	1845 0000	155 0000	335	897	1633.0478	0	4848	0.4	n	Bark	7	2964.jpg	41	AC	3094	2767	NA	NA	38	tablet	G1	2964	410	934.5	676.8531967864228
106	18	562 5000	380 0000	335	897	575.0883	0	7407	0.4	n	Bark	7	2964.jpg	41	AC	3094	2767	NA	NA	38	tablet	G1	2964	410	934.5	676.8531967864228
106	18	120 0000	982 5000	335	897	293.9456	0	8466	0.4	n	Bark	7	2964.jpg	41	AC	3094	2767	NA	NA	38	tablet	G1	2964	410	934.5	676.8531967864228
106	18	442 5000	932 5000	335	897	32.5615	1	9717	0.4	n	Bark	7	2964.jpg	41	AC	3094	2767	NA	NA	38	tablet	G1	2964	410	934.5	676.8531967864228
106	19	1727 5000	520 0000	556	175	1138.8013	0	3535	0.4	n	Grass	13	3440.jpg	19	BC	3431	2824	NA	NA	38	tablet	G1	3440	631	212.5	464.2168135688323
106	19	1767 5000	940 0000	556	175	1349.403	0	4366	0.4	n	Grass	13	3440.jpg	19	BC	3431	2824	NA	NA	38	tablet	G1	3440	631	212.5	464.2168135688323
106	19	1157 5000	955 0000	556	175	910.2244	0	5765	0.4	n	Grass	13	3440.jpg	19	BC	3431	2824	NA	NA	38	tablet	G1	3440	631	212.5	464.2168135688323
106	19	515 0000	922 5000	556	175	719.4137	0	6235	0.4	n	Grass	13	3440.jpg	19	BC	3431	2824	NA	NA	38	tablet	G1	3440	631	212.5	464.2168135688323
106	19	380 0000	545 0000	556	175	416.602	0	7827	0.4	n	Grass	13	3440.jpg	19	BC	3431	2824	NA	NA	38	tablet	G1	3440	631	212.5	464.2168135688323
106	19	677 5000	195 0000	556	175	49.684	1	9336	0.4	n	Grass	13	3440.jpg	19	BC	3431	2824	NA	NA	38	tablet	G1	3440	631	212.5	464.2168135688323
106	20	292 5000	905 0000	1165	802	949.7613	0	4092	0.4	n	Leaves	15	2812.jpg	19	A	3080	NA	NA	NA	38	tablet	S	2812	1240	839.5	410.00030487793543
106	20	277 5000	345 0000	1165	802	1082.0982	0	5280	0.4	n	Leaves	15	2812.jpg	19	A	3080	NA	NA	NA	38	tablet	S	2812	1240	839.5	410.00030487793543
106	20	877 5000	77 5000	1165	802	843.8307	0	6814	0.4	n	Leaves	15	2812.jpg	19	A	3080	NA	NA	NA	38	tablet	S	2812	1240	839.5	410.00030487793543
106	20	922 5000	142 5000	1165	802	765.9081	0	7478	0.4	n	Leaves	15	2812.jpg	19	A	3080	NA	NA	NA	38	tablet	S	2812	1240	839.5	410.00030487793543
106	20	1862 5000	137 5000	1165	802	938.2485	0	8738	0.4	n	Leaves	15	2812.jpg	19	A	3080	NA	NA	NA	38	tablet	S	2812	1240	839.5	410.00030487793543
106	20	1857 5000	287 5000	1165	802	828.2574	0	10118	0.4	n	Leaves	15	2812.jpg	19	A	3080	NA	NA	NA	38	tablet	S	2812	1240	839.5	410.00030487793543
106	20	1835 0000	757 5000	1165	802	600.6238	0	11123	0.4	n	Leaves	15	2812.jpg	19	A	3080	NA	NA	NA	38	tablet	S	2812	1240	839.5	410.00030487793543
106	20	1465 0000	957 5000	1165	802	254.065	0	12662	0.4	n	Leaves	15	2812.jpg	19	A	3080	NA	NA	NA	38	tablet	S	2812	1240	839.5	410.00030487793543
106	20	1322 5000	1007 5000	1165	802	187.1637	0	12984	0.4	n	Leaves	15	2812.jpg	19	A	3080	NA	NA	NA	38	tablet	S	2812	1240	839.5	410.00030487793543
106	20	1457 5000	627 5000	1165	802	303.7273	0	14191	0.4	n	Leaves	15	2812.jpg	19	A	3080	NA	NA	NA	38	tablet	S	2812	1240	839.5	410.00030487793543
106	20	1505 0000	322 5000	1165	802	580.9596	0	14565	0.4	n	Leaves	15	2812.jpg	19	A	3080	NA	NA	NA	38	tablet	S	2812	1240	839.5	410.00030487793543
106	20	NA	NA	1165	802	NA	0	NA	0.4	n	Leaves	15	2812.jpg	19	A	3080	NA	NA	NA	38	tablet	S	2812	1240	839.5	410.00030487793543
106	21	860 0000	457 5000	622	820	431.9363	0	2378	0.4	n	Leaves	4	2773.jpg	253	ABCD	3101	3378	2824	5119	38	tablet	G2	2773	697	857.5	412.28054768567483
106	21	1595 0000	850 0000	622	820	898.0313	0	3646	0.4	n	Leaves	4	2773.jpg	253	ABCD	3101	3378	2824	5119	38	tablet	G2	2773	697	857.5	412.28054768567483
106	21	1257 5000	800 0000	622	820	563.4417	0	4154	0.4	n	Leaves	4	2773.jpg	253	ABCD	3101	3378	2824	5119	38	tablet	G2	2773	697	857.5	412.28054768567483
106	21	1255 0000	720 0000	622	820	574.6914	0	4794	0.4	n	Leaves	4	2773.jpg	253	ABCD	3101	3378	2824	5119	38	tablet	G2	2773	697	857.5	412.28054768567483
106	21	1292 5000	640 0000	622	820	633.9767	0	5442	0.4	n	Leaves	4	2773.jpg	253	ABCD	3101	3378	2824	5119	38	tablet	G2	2773	697	857.5	412.28054768567483
106	21	1787 5000	1000 0000	622	820	1099.7711	0	7070	0.4	n	Leaves	4	2773.jpg	253	ABCD	3101	3378	2824	5119	38	tablet	G2	2773	697	857.5	412.28054768567483
106	21	1610 0000	950 0000	622	820	917.6738	0	7702	0.4	n	Leaves	4	2773.jpg	253	ABCD	3101	3378	2824	5119	38	tablet	G2	2773	697	857.5	412.28054768567483
106	21	1815 0000	185 0000	622	820	1304.6763	0	8904	0.4	n	Leaves	4	2773.jpg	253	ABCD	3101	3378	2824	5119	38	tablet	G2	2773	697	857.5	412.28054768567483
106	21	1505 0000	222 5000	622	820	1027.6619	0	10530	0.4	n	Leaves	4	2773.jpg	253	ABCD	3101	3378	2824	5119	38	tablet	G2	2773	697	857.5	412.28054768567483
106	21	122 5000	137 5000	622	820	921.1136	0	11977	0.4	n	Leaves	4	2773.jpg	253	ABCD	3101	3378	2824	5119	38	tablet	G2	2773	697	857.5	412.28054768567483
106	21	387 5000	130 0000	622	820	790.5988	0	12509	0.4	n	Leaves	4	2773.jpg	253	ABCD	3101	3378	2824	5119	38	tablet	G2	2773	697	857.5	412.28054768567483
106	21	407 5000	292 5000	622	820	634.8506	0	13174	0.4	n	Leaves	4	2773.jpg	253	ABCD	3101	3378	2824	5119	38	tablet	G2	2773	697	857.5	412.28054768567483
106	21	NA	NA	622	820	NA	0	NA	0.4	n	Leaves	4	2773.jpg	253	ABCD	3101	3378	2824	5119	38	tablet	G2	2773	697	857.5	412.28054768567483
106	22	412 5000	822 5000	359	792	22.6108	1	2179	0.4	n	Leaves	10	2795.jpg	84	B	3489	NA	NA	NA	38	tablet	S	2795	434	829.5	600.4050715975008
106	23	745 0000	497 5000	667	450	10.4403	1	6184	0.4	n	Shrub	6	5090.jpg	253	ABCD	3101	3378	2824	5119	38	tablet	G2	5090	742	487.5	224.23258014838075
106	24	310 0000	937 5000	424	969	201.2014	0	7208	0.4	n	Grass	14	3443.jpg	41	AC	3094	2767	NA	NA	38	tablet	G1	3443	499	1006.5	655.8530704357494
106	24	847 5000	945 0000	424	969	353.8849	0	7997	0.4	n	Grass	14	3443.jpg	41	AC	3094	2767	NA	NA	38	tablet	G1	3443	499	1006.5	655.8530704357494
106	24	692 5000	637 5000	424	969	416.6572	0	8936	0.4	n	Grass	14	3443.jpg	41	AC	3094	2767	NA	NA	38	tablet	G1	3443	499	1006.5	655.8530704357494
106	24	1297 5000	747 5000	424	969	839.4541	0	9271	0.4	n	Grass	14	3443.jpg	41	AC	3094	2767	NA	NA	38	tablet	G1	3443	499	1006.5	655.8530704357494
106	24	1170 0000	587 5000	424	969	791.0765	0	9840	0.4	n	Grass	14	3443.jpg	41	AC	3094	2767	NA	NA	38	tablet	G1	3443	499	1006.5	655.8530704357494
106	24	1400 0000	235 0000	424	969	1186.1759	0	11405	0.4	n	Grass	14	3443.jpg	41	AC	3094	2767	NA	NA	38	tablet	G1	3443	499	1006.5	655.8530704357494
106	24	1627 5000	65 0000	424	969	1469.6716	0	12124	0.4	n	Grass	14	3443.jpg	41	AC	3094	2767	NA	NA	38	tablet	G1	3443	499	1006.5	655.8530704357494
106	24	1845 0000	355 0000	424	969	1495.3823	0	12788	0.4	n	Grass	14	3443.jpg	41	AC	3094	2767	NA	NA	38	tablet	G1	3443	499	1006.5	655.8530704357494
106	24	1625 0000	925 0000	424	969	1128.9456	0	14362	0.4	n	Grass	14	3443.jpg	41	AC	3094	2767	NA	NA	38	tablet	G1	3443	499	1006.5	655.8530704357494
106	24	1335 0000	915 0000	424	969	840.9924	0	14800	0.4	n	Grass	14	3443.jpg	41	AC	3094	2767	NA	NA	38	tablet	G1	3443	499	1006.5	655.8530704357494
106	24	NA	NA	424	969	NA	0	NA	0.4	n	Grass	14	3443.jpg	41	AC	3094	2767	NA	NA	38	tablet	G1	3443	499	1006.5	655.8530704357494
106	25	690 0000	917 5000	1023	963	416.3568	0	6286	0.4	n	Leaves	30	2863.jpg	41	AC	3094	2767	NA	NA	38	tablet	G1	2863	1098	1000.5	480.7330340220027
106	25	870 0000	677 5000	1023	963	395.3644	0	6849	0.4	n	Leaves	30	2863.jpg	41	AC	3094	2767	NA	NA	38	tablet	G1	2863	1098	1000.5	480.7330340220027
106	25	977 5000	1010 0000	1023	963	120.8739	0	8083	0.4	n	Leaves	30	2863.jpg	41	AC	3094	2767	NA	NA	38	tablet	G1	2863	1098	1000.5	480.7330340220027
106	25	680 0000	660 0000	1023	963	539.1329	0	8525	0.4	n	Leaves	30	2863.jpg	41	AC	3094	2767	NA	NA	38	tablet	G1	2863	1098	1000.5	480.7330340220027
106	25	992 5000	507 5000	1023	963	504.1619	0	9098	0.4	n	Leaves	30	2863.jpg	41	AC	3094	2767	NA	NA	38	tablet	G1	2863	1098	1000.5	480.7330340220027
106	25	810 0000	192 5000	1023	963	857.7925	0	9772	0.4	n	Leaves	30	2863.jpg	41	AC	3094	2767	NA	NA	38	tablet	G1	2863	1098	1000.5	480.7330340220027
106	25	1385 0000	142 5000	1023	963	904.7281	0	11057	0.4	n	Leaves	30	2863.jpg	41	AC	3094	2767	NA	NA	38	tablet	G1	2863	1098	1000.5	480.7330340220027
106	25	1435 0000	87 5000	1023	963	973.2102	0	11837	0.4	n	Leaves	30	2863.jpg	41	AC	3094	2767	NA	NA	38	tablet	G1	2863	1098	1000.5	480.7330340220027
106	25	1810 0000	265 0000	1023	963	1023.6719	0	12788	0.4	n	Leaves	30	2863.jpg	41	AC	3094	2767	NA	NA	38	tablet	G1	2863	1098	1000.5	480.7330340220027
106	25	1622 5000	762 5000	1023	963	575.9724	0	14437	0.4	n	Leaves	30	2863.jpg	41	AC	3094	2767	NA	NA	38	tablet	G1	2863	1098	1000.5	480.7330340220027
106	25	NA	NA	1023	963	NA	0	NA	0.4	n	Leaves	30	2863.jpg	41	AC	3094	2767	NA	NA	38	tablet	G1	2863	1098	1000.5	480.7330340220027
106	26	637 5000	610 0000	1107	563	544.5829	0	1559	0.4	n	Grass	26	3498.jpg	84	B	3489	NA	NA	NA	38	tablet	S	3498	1182	600.5	230.09617554405375
106	26	1252 5000	245 0000	1107	563	362.4231	0	3784	0.4	n	Grass	26	3498.jpg	84	B	3489	NA	NA	NA	38	tablet	S	3498	1182	600.5	230.09617554405375
106	26	1697 5000	372 5000	1107	563	563.6703	0	9518	0.4	n	Grass	26	3498.jpg	84	B	3489	NA	NA	NA	38	tablet	S	3498	1182	600.5	230.09617554405375
106	26	1817 5000	797 5000	1107	563	665.3339	0	10643	0.4	n	Grass	26	3498.jpg	84	B	3489	NA	NA	NA	38	tablet	S	3498	1182	600.5	230.09617554405375
106	26	1737 5000	940 0000	1107	563	651.0303	0	10941	0.4	n	Grass	26	3498.jpg	84	B	3489	NA	NA	NA	38	tablet	S	3498	1182	600.5	230.09617554405375
106	26	1147 5000	1015 0000	1107	563	415.9333	0	11643	0.4	n	Grass	26	3498.jpg	84	B	3489	NA	NA	NA	38	tablet	S	3498	1182	600.5	230.09617554405375
106	26	780 0000	1020 0000	1107	563	581.02	0	12361	0.4	n	Grass	26	3498.jpg	84	B	3489	NA	NA	NA	38	tablet	S	3498	1182	600.5	230.09617554405375
106	26	575 0000	945 0000	1107	563	697.9465	0	13350	0.4	n	Grass	26	3498.jpg	84	B	3489	NA	NA	NA	38	tablet	S	3498	1182	600.5	230.09617554405375
106	26	137 5000	1000 0000	1107	563	1118.2936	0	14171	0.4	n	Grass	26	3498.jpg	84	B	3489	NA	NA	NA	38	tablet	S	3498	1182	600.5	230.09617554405375
106	26	1027 5000	947 5000	1107	563	379.8411	0	14733	0.4	n	Grass	26	3498.jpg	84	B	3489	NA	NA	NA	38	tablet	S	3498	1182	600.5	230.09617554405375
106	26	NA	NA	1107	563	NA	0	NA	0.4	n	Grass	26	3498.jpg	84	B	3489	NA	NA	NA	38	tablet	S	3498	1182	600.5	230.09617554405375
106	27	247 5000	697 5000	1524	663	1351.5033	0	2985	0.4	n	Shrub	1	5069.jpg	28	BC	3443	2824	NA	NA	38	tablet	G1	5069	1599	700.5	658.8484271818519
106	27	230 0000	235 0000	1524	663	1445.9776	0	3888	0.4	n	Shrub	1	5069.jpg	28	BC	3443	2824	NA	NA	38	tablet	G1	5069	1599	700.5	658.8484271818519
106	27	247 5000	65 0000	1524	663	1493.4566	0	4481	0.4	n	Shrub	1	5069.jpg	28	BC	3443	2824	NA	NA	38	tablet	G1	5069	1599	700.5	658.8484271818519
106	27	522 5000	522 5000	1524	663	1091.117	0	5713	0.4	n	Shrub	1	5069.jpg	28	BC	3443	2824	NA	NA	38	tablet	G1	5069	1599	700.5	658.8484271818519
106	27	120 0000	992 5000	1524	663	1507.5493	0	6653	0.4	n	Shrub	1	5069.jpg	28	BC	3443	2824	NA	NA	38	tablet	G1	5069	1599	700.5	658.8484271818519
106	27	522 5000	1037 5000	1524	663	1128.0165	0	7441	0.4	n	Shrub	1	5069.jpg	28	BC	3443	2824	NA	NA	38	tablet	G1	5069	1599	700.5	658.8484271818519
106	27	847 5000	1027 5000	1524	663	819.5616	0	7801	0.4	n	Shrub	1	5069.jpg	28	BC	3443	2824	NA	NA	38	tablet	G1	5069	1599	700.5	658.8484271818519
106	27	1247 5000	945 0000	1524	663	428.1734	0	8948	0.4	n	Shrub	1	5069.jpg	28	BC	3443	2824	NA	NA	38	tablet	G1	5069	1599	700.5	658.8484271818519
106	27	1690 0000	1002 5000	1524	663	315.4124	0	9418	0.4	n	Shrub	1	5069.jpg	28	BC	3443	2824	NA	NA	38	tablet	G1	5069	1599	700.5	658.8484271818519
106	27	1797 5000	902 5000	1524	663	283.2071	0	10320	0.4	n	Shrub	1	5069.jpg	28	BC	3443	2824	NA	NA	38	tablet	G1	5069	1599	700.5	658.8484271818519
106	27	1762 5000	647 5000	1524	663	171.8757	0	10890	0.4	n	Shrub	1	5069.jpg	28	BC	3443	2824	NA	NA	38	tablet	G1	5069	1599	700.5	658.8484271818519
106	27	1747 5000	482 5000	1524	663	263.7731	0	11278	0.4	n	Shrub	1	5069.jpg	28	BC	3443	2824	NA	NA	38	tablet	G1	5069	1599	700.5	658.8484271818519
106	27	1872 5000	112 5000	1524	663	648.4954	0	11928	0.4	n	Shrub	1	5069.jpg	28	BC	3443	2824	NA	NA	38	tablet	G1	5069	1599	700.5	658.8484271818519
106	27	1627 5000	55 0000	1524	663	646.1289	0	12845	0.4	n	Shrub	1	5069.jpg	28	BC	3443	2824	NA	NA	38	tablet	G1	5069	1599	700.5	658.8484271818519
106	27	1107 5000	140 0000	1524	663	745.4747	0	13638	0.4	n	Shrub	1	5069.jpg	28	BC	3443	2824	NA	NA	38	tablet	G1	5069	1599	700.5	658.8484271818519
106	27	NA	NA	1524	663	NA	0	NA	0.4	n	Shrub	1	5069.jpg	28	BC	3443	2824	NA	NA	38	tablet	G1	5069	1599	700.5	658.8484271818519
106	28	140 0000	317 5000	371	372	319.5309	0	5302	0.4	n	Bark	21	3094.jpg	141	ABCD	2993	3483	2836	5109	38	tablet	G2	3094	446	409.5	530.3076937024391
106	28	1847 5000	62 5000	371	372	1443.8183	0	7976	0.4	n	Bark	21	3094.jpg	141	ABCD	2993	3483	2836	5109	38	tablet	G2	3094	446	409.5	530.3076937024391
106	28	1850 0000	1017 5000	371	372	1529.9935	0	9231	0.4	n	Bark	21	3094.jpg	141	ABCD	2993	3483	2836	5109	38	tablet	G2	3094	446	409.5	530.3076937024391
106	28	1647 5000	1030 0000	371	372	1352.2657	0	9711	0.4	n	Bark	21	3094.jpg	141	ABCD	2993	3483	2836	5109	38	tablet	G2	3094	446	409.5	530.3076937024391
106	28	1417 5000	1017 5000	371	372	1146.0699	0	10350	0.4	n	Bark	21	3094.jpg	141	ABCD	2993	3483	2836	5109	38	tablet	G2	3094	446	409.5	530.3076937024391
106	28	1170 0000	980 0000	371	372	921.7626	0	11086	0.4	n	Bark	21	3094.jpg	141	ABCD	2993	3483	2836	5109	38	tablet	G2	3094	446	409.5	530.3076937024391
106	28	840 0000	1027 5000	371	372	732.912	0	11698	0.4	n	Bark	21	3094.jpg	141	ABCD	2993	3483	2836	5109	38	tablet	G2	3094	446	409.5	530.3076937024391
106	28	447 5000	1020 0000	371	372	610.5018	0	12310	0.4	n	Bark	21	3094.jpg	141	ABCD	2993	3483	2836	5109	38	tablet	G2	3094	446	409.5	530.3076937024391
106	28	140 0000	960 0000	371	372	629.8303	0	12932	0.4	n	Bark	21	3094.jpg	141	ABCD	2993	3483	2836	5109	38	tablet	G2	3094	446	409.5	530.3076937024391
106	28	1630 0000	582 5000	371	372	1196.5722	0	13505	0.4	n	Bark	21	3094.jpg	141	ABCD	2993	3483	2836	5109	38	tablet	G2	3094	446	409.5	530.3076937024391
106	28	NA	NA	371	372	NA	0	NA	0.4	n	Bark	21	3094.jpg	141	ABCD	2993	3483	2836	5109	38	tablet	G2	3094	446	409.5	530.3076937024391
106	29	1845 0000	1005 0000	914	366	1046.2018	0	3095	0.4	n	Leaves	18	2821.jpg	19	BC	3431	2824	NA	NA	38	tablet	G1	2821	989	403.5	139.54658720298394
106	29	1652 5000	1010 0000	914	366	898.9296	0	3579	0.4	n	Leaves	18	2821.jpg	19	BC	3431	2824	NA	NA	38	tablet	G1	2821	989	403.5	139.54658720298394
106	29	1522 5000	962 5000	914	366	772.7246	0	4282	0.4	n	Leaves	18	2821.jpg	19	BC	3431	2824	NA	NA	38	tablet	G1	2821	989	403.5	139.54658720298394
106	29	1345 0000	1012 5000	914	366	705.4197	0	4774	0.4	n	Leaves	18	2821.jpg	19	BC	3431	2824	NA	NA	38	tablet	G1	2821	989	403.5	139.54658720298394
106	29	1135 0000	985 0000	914	366	599.5484	0	5647	0.4	n	Leaves	18	2821.jpg	19	BC	3431	2824	NA	NA	38	tablet	G1	2821	989	403.5	139.54658720298394
106	29	940 0000	1017 5000	914	366	615.9521	0	6050	0.4	n	Leaves	18	2821.jpg	19	BC	3431	2824	NA	NA	38	tablet	G1	2821	989	403.5	139.54658720298394
106	29	1002 5000	1020 0000	914	366	616.6478	0	6985	0.4	n	Leaves	18	2821.jpg	19	BC	3431	2824	NA	NA	38	tablet	G1	2821	989	403.5	139.54658720298394
106	29	622 5000	980 0000	914	366	683.1358	0	7673	0.4	n	Leaves	18	2821.jpg	19	BC	3431	2824	NA	NA	38	tablet	G1	2821	989	403.5	139.54658720298394
106	29	250 0000	960 0000	914	366	925.1018	0	8644	0.4	n	Leaves	18	2821.jpg	19	BC	3431	2824	NA	NA	38	tablet	G1	2821	989	403.5	139.54658720298394
106	29	642 5000	797 5000	914	366	524.6887	0	11183	0.4	n	Leaves	18	2821.jpg	19	BC	3431	2824	NA	NA	38	tablet	G1	2821	989	403.5	139.54658720298394
106	29	962 5000	417 5000	914	366	29.9708	1	12861	0.4	n	Leaves	18	2821.jpg	19	BC	3431	2824	NA	NA	38	tablet	G1	2821	989	403.5	139.54658720298394
106	30	1697 5000	560 0000	527	849	1143.1196	0	3226	0.4	n	Shrub	27	5179.jpg	84	B	3489	NA	NA	NA	38	tablet	S	5179	602	886.5	498.2230926000922
106	30	1737 5000	380 0000	527	849	1243.3433	0	3978	0.4	n	Shrub	27	5179.jpg	84	B	3489	NA	NA	NA	38	tablet	S	5179	602	886.5	498.2230926000922
106	30	1680 0000	162 5000	527	849	1298.5607	0	4699	0.4	n	Shrub	27	5179.jpg	84	B	3489	NA	NA	NA	38	tablet	S	5179	602	886.5	498.2230926000922
106	30	1475 0000	882 5000	527	849	873.0092	0	6436	0.4	n	Shrub	27	5179.jpg	84	B	3489	NA	NA	NA	38	tablet	S	5179	602	886.5	498.2230926000922
106	30	1505 0000	740 0000	527	849	914.8067	0	7145	0.4	n	Shrub	27	5179.jpg	84	B	3489	NA	NA	NA	38	tablet	S	5179	602	886.5	498.2230926000922
106	30	1330 0000	722 5000	527	849	746.2439	0	7735	0.4	n	Shrub	27	5179.jpg	84	B	3489	NA	NA	NA	38	tablet	S	5179	602	886.5	498.2230926000922
106	30	1267 5000	922 5000	527	849	666.473	0	8161	0.4	n	Shrub	27	5179.jpg	84	B	3489	NA	NA	NA	38	tablet	S	5179	602	886.5	498.2230926000922
106	30	1092 5000	777 5000	527	849	502.4652	0	8761	0.4	n	Shrub	27	5179.jpg	84	B	3489	NA	NA	NA	38	tablet	S	5179	602	886.5	498.2230926000922
106	30	1715 0000	925 0000	527	849	1113.6657	0	9702	0.4	n	Shrub	27	5179.jpg	84	B	3489	NA	NA	NA	38	tablet	S	5179	602	886.5	498.2230926000922
106	30	877 5000	975 0000	527	849	289.3657	0	10752	0.4	n	Shrub	27	5179.jpg	84	B	3489	NA	NA	NA	38	tablet	S	5179	602	886.5	498.2230926000922
106	30	785 0000	975 0000	527	849	203.2763	0	11968	0.4	n	Shrub	27	5179.jpg	84	B	3489	NA	NA	NA	38	tablet	S	5179	602	886.5	498.2230926000922
106	30	520 0000	957 5000	527	849	108.4666	0	12404	0.4	n	Shrub	27	5179.jpg	84	B	3489	NA	NA	NA	38	tablet	S	5179	602	886.5	498.2230926000922
106	30	692 5000	675 0000	527	849	230.0489	0	13726	0.4	n	Shrub	27	5179.jpg	84	B	3489	NA	NA	NA	38	tablet	S	5179	602	886.5	498.2230926000922
106	30	425 0000	940 0000	527	849	184.9088	0	14547	0.4	n	Shrub	27	5179.jpg	84	B	3489	NA	NA	NA	38	tablet	S	5179	602	886.5	498.2230926000922
106	30	NA	NA	527	849	NA	0	NA	0.4	n	Shrub	27	5179.jpg	84	B	3489	NA	NA	NA	38	tablet	S	5179	602	886.5	498.2230926000922
106	31	505 0000	772 5000	288	677	153.3884	0	5163	0.4	n	Grass	8	3425.jpg	28	BC	3443	2824	NA	NA	38	tablet	G1	3425	363	714.5	621.9801041834055
106	31	367 5000	905 0000	288	677	190.5531	0	5858	0.4	n	Grass	8	3425.jpg	28	BC	3443	2824	NA	NA	38	tablet	G1	3425	363	714.5	621.9801041834055
106	31	1032 5000	925 0000	288	677	701.8123	0	7344	0.4	n	Grass	8	3425.jpg	28	BC	3443	2824	NA	NA	38	tablet	G1	3425	363	714.5	621.9801041834055
106	31	572 5000	957 5000	288	677	320.8415	0	8101	0.4	n	Grass	8	3425.jpg	28	BC	3443	2824	NA	NA	38	tablet	G1	3425	363	714.5	621.9801041834055
106	31	695 0000	950 0000	288	677	407.0433	0	8848	0.4	n	Grass	8	3425.jpg	28	BC	3443	2824	NA	NA	38	tablet	G1	3425	363	714.5	621.9801041834055
106	31	1080 0000	975 0000	288	677	762.856	0	9213	0.4	n	Grass	8	3425.jpg	28	BC	3443	2824	NA	NA	38	tablet	G1	3425	363	714.5	621.9801041834055
106	31	1337 5000	995 0000	288	677	1014.0663	0	9602	0.4	n	Grass	8	3425.jpg	28	BC	3443	2824	NA	NA	38	tablet	G1	3425	363	714.5	621.9801041834055
106	31	1732 5000	952 5000	288	677	1390.0267	0	10356	0.4	n	Grass	8	3425.jpg	28	BC	3443	2824	NA	NA	38	tablet	G1	3425	363	714.5	621.9801041834055
106	31	1665 0000	745 0000	288	677	1302.3572	0	11155	0.4	n	Grass	8	3425.jpg	28	BC	3443	2824	NA	NA	38	tablet	G1	3425	363	714.5	621.9801041834055
106	31	1827 5000	482 5000	288	677	1482.7624	0	11923	0.4	n	Grass	8	3425.jpg	28	BC	3443	2824	NA	NA	38	tablet	G1	3425	363	714.5	621.9801041834055
106	31	1817 5000	207 5000	288	677	1540.3309	0	12282	0.4	n	Grass	8	3425.jpg	28	BC	3443	2824	NA	NA	38	tablet	G1	3425	363	714.5	621.9801041834055
106	31	120 0000	77 5000	288	677	681.7756	0	14074	0.4	n	Grass	8	3425.jpg	28	BC	3443	2824	NA	NA	38	tablet	G1	3425	363	714.5	621.9801041834055
106	31	210 0000	182 5000	288	677	553.5639	0	14616	0.4	n	Grass	8	3425.jpg	28	BC	3443	2824	NA	NA	38	tablet	G1	3425	363	714.5	621.9801041834055
106	31	NA	NA	288	677	NA	0	NA	0.4	n	Grass	8	3425.jpg	28	BC	3443	2824	NA	NA	38	tablet	G1	3425	363	714.5	621.9801041834055
106	32	1605 0000	667 5000	947	938	659.358	0	3760	0.4	n	Shrub	4	5080.jpg	19	BC	3431	2824	NA	NA	38	tablet	G1	5080	1022	975.5	439.89117972516794
106	32	1060 0000	970 0000	947	938	38.396	1	5932	0.4	n	Shrub	4	5080.jpg	19	BC	3431	2824	NA	NA	38	tablet	G1	5080	1022	975.5	439.89117972516794
106	33	1320 0000	992 5000	204	91	1352.8403	0	2640	0.4	n	Bark	9	2976.jpg	19	BC	3431	2824	NA	NA	38	tablet	G1	2976	279	128.5	795.6715716927431
106	33	922 5000	1002 5000	204	91	1085.3425	0	5217	0.4	n	Bark	9	2976.jpg	19	BC	3431	2824	NA	NA	38	tablet	G1	2976	279	128.5	795.6715716927431
106	33	537 5000	1037 5000	204	91	945.0414	0	5645	0.4	n	Bark	9	2976.jpg	19	BC	3431	2824	NA	NA	38	tablet	G1	2976	279	128.5	795.6715716927431
106	33	102 5000	1022 5000	204	91	911.2564	0	6208	0.4	n	Bark	9	2976.jpg	19	BC	3431	2824	NA	NA	38	tablet	G1	2976	279	128.5	795.6715716927431
106	33	527 5000	37 5000	204	91	264.638	0	8307	0.4	n	Bark	9	2976.jpg	19	BC	3431	2824	NA	NA	38	tablet	G1	2976	279	128.5	795.6715716927431
106	33	995 0000	82 5000	204	91	717.4761	0	9209	0.4	n	Bark	9	2976.jpg	19	BC	3431	2824	NA	NA	38	tablet	G1	2976	279	128.5	795.6715716927431
106	33	152 5000	102 5000	204	91	129.1443	0	9939	0.4	n	Bark	9	2976.jpg	19	BC	3431	2824	NA	NA	38	tablet	G1	2976	279	128.5	795.6715716927431
106	33	1277 5000	787 5000	204	91	1196.3625	0	12667	0.4	n	Bark	9	2976.jpg	19	BC	3431	2824	NA	NA	38	tablet	G1	2976	279	128.5	795.6715716927431
106	33	NA	NA	204	91	NA	0	NA	0.4	n	Bark	9	2976.jpg	19	BC	3431	2824	NA	NA	38	tablet	G1	2976	279	128.5	795.6715716927431
106	34	205 0000	942 5000	1450	815	1323.0646	0	5097	0.4	n	Leaves	12	2803.jpg	141	ABCD	2993	3483	2836	5109	38	tablet	G2	2803	1525	852.5	645.6634185084362
106	34	357 5000	1012 5000	1450	815	1178.4126	0	5856	0.4	n	Leaves	12	2803.jpg	141	ABCD	2993	3483	2836	5109	38	tablet	G2	2803	1525	852.5	645.6634185084362
106	34	510 0000	1015 0000	1450	815	1027.9257	0	6539	0.4	n	Leaves	12	2803.jpg	141	ABCD	2993	3483	2836	5109	38	tablet	G2	2803	1525	852.5	645.6634185084362
106	34	782 5000	992 5000	1450	815	755.5834	0	7690	0.4	n	Leaves	12	2803.jpg	141	ABCD	2993	3483	2836	5109	38	tablet	G2	2803	1525	852.5	645.6634185084362
106	34	1025 0000	1010 0000	1450	815	524.2197	0	8464	0.4	n	Leaves	12	2803.jpg	141	ABCD	2993	3483	2836	5109	38	tablet	G2	2803	1525	852.5	645.6634185084362
106	34	1285 0000	982 5000	1450	815	272.9469	0	8966	0.4	n	Leaves	12	2803.jpg	141	ABCD	2993	3483	2836	5109	38	tablet	G2	2803	1525	852.5	645.6634185084362
106	34	1772 5000	1005 0000	1450	815	290.7103	0	9710	0.4	n	Leaves	12	2803.jpg	141	ABCD	2993	3483	2836	5109	38	tablet	G2	2803	1525	852.5	645.6634185084362
106	34	1602 5000	832 5000	1450	815	80.0391	1	10350	0.4	n	Leaves	12	2803.jpg	141	ABCD	2993	3483	2836	5109	38	tablet	G2	2803	1525	852.5	645.6634185084362
106	35	1445 0000	485 0000	1554	484	187.5853	0	2738	0.4	n	Bark	1	2912.jpg	28	BC	3443	2824	NA	NA	38	tablet	G1	2912	1629	521.5	669.2557433447994
106	35	1487 5000	510 0000	1554	484	141.9665	0	3875	0.4	n	Bark	1	2912.jpg	28	BC	3443	2824	NA	NA	38	tablet	G1	2912	1629	521.5	669.2557433447994
106	35	1432 5000	715 0000	1554	484	275.7798	0	4409	0.4	n	Bark	1	2912.jpg	28	BC	3443	2824	NA	NA	38	tablet	G1	2912	1629	521.5	669.2557433447994
106	35	1462 5000	842 5000	1554	484	361.612	0	5278	0.4	n	Bark	1	2912.jpg	28	BC	3443	2824	NA	NA	38	tablet	G1	2912	1629	521.5	669.2557433447994
106	35	1555 0000	897 5000	1554	484	383.2127	0	6314	0.4	n	Bark	1	2912.jpg	28	BC	3443	2824	NA	NA	38	tablet	G1	2912	1629	521.5	669.2557433447994
106	35	1727 5000	875 0000	1554	484	366.9666	0	7134	0.4	n	Bark	1	2912.jpg	28	BC	3443	2824	NA	NA	38	tablet	G1	2912	1629	521.5	669.2557433447994
106	35	1282 5000	955 0000	1554	484	554.9635	0	8196	0.4	n	Bark	1	2912.jpg	28	BC	3443	2824	NA	NA	38	tablet	G1	2912	1629	521.5	669.2557433447994
106	35	1130 0000	995 0000	1554	484	687.8977	0	10507	0.4	n	Bark	1	2912.jpg	28	BC	3443	2824	NA	NA	38	tablet	G1	2912	1629	521.5	669.2557433447994
106	35	1450 0000	920 0000	1554	484	436.8561	0	11110	0.4	n	Bark	1	2912.jpg	28	BC	3443	2824	NA	NA	38	tablet	G1	2912	1629	521.5	669.2557433447994
106	35	1225 0000	907 5000	1554	484	558.7593	0	11464	0.4	n	Bark	1	2912.jpg	28	BC	3443	2824	NA	NA	38	tablet	G1	2912	1629	521.5	669.2557433447994
106	35	1102 5000	915 0000	1554	484	657.3009	0	11783	0.4	n	Bark	1	2912.jpg	28	BC	3443	2824	NA	NA	38	tablet	G1	2912	1629	521.5	669.2557433447994
106	35	155 0000	112 5000	1554	484	1529.6918	0	14984	0.4	n	Bark	1	2912.jpg	28	BC	3443	2824	NA	NA	38	tablet	G1	2912	1629	521.5	669.2557433447994
106	35	NA	NA	1554	484	NA	0	NA	0.4	n	Bark	1	2912.jpg	28	BC	3443	2824	NA	NA	38	tablet	G1	2912	1629	521.5	669.2557433447994
106	36	645 0000	785 0000	544	757	27.6812	1	3393	0.4	n	Bark	17	3063.jpg	19	A	3080	NA	NA	NA	38	tablet	S	3063	619	794.5	425.501175086509
36	1	931 3113	604 9574	859	541	26.5936	1	1050	0.8017	y	Leaves	27	2849.jpg	43	BC	3483	2767	NA	NA	39	desktop	G1	2849	934	578.5	46.45696933722647
36	2	947 5267	493 9446	881	423	34.5013	1	592	0.8017	y	Bark	30	3223.jpg	111	ABCD	2982	3404	2818	5080	39	desktop	G2	3223	956	460.5	79.60056532462568
36	3	522 1855	173 3795	485	150	40.3649	1	3133	0.8017	y	Leaves	28	2857.jpg	5	CD	2770	5096	NA	NA	39	desktop	G1	2857	560	187.5	533.1568718491773
36	4	217 8358	348 0064	228	316	85.3412	1	1139	0.8017	y	Leaves	12	2803.jpg	66	D	5090	NA	NA	NA	39	desktop	S	2803	303	353.5	682.9577219711334
36	5	1482 6333	238 2409	1525	147	129.0854	1	1001	0.8017	y	Leaves	30	2863.jpg	251	ABCD	3094	3479	2857	5080	39	desktop	G2	2863	1600	184.5	732.1067203625439
36	6	441 1087	588 7420	345	524	34.4631	1	870	0.8017	y	Bark	2	2919.jpg	43	BC	3483	2767	NA	NA	39	desktop	G1	2919	420	561.5	540.4278397714166
36	7	653 1557	18 7100	582	54	72.8914	1	760	0.8017	y	Bark	13	3001.jpg	22	B	3483	NA	NA	NA	39	desktop	S	3001	657	91.5	541.2589491177029
36	8	1538 7633	199 5736	1473	151	14.4201	1	828	0.8017	y	Bark	15	3025.jpg	251	ABCD	3094	3479	2857	5080	39	desktop	G2	3025	1548	188.5	685.0520053251432
36	9	1532 5267	688 5288	1486	620	42.1131	1	1119	0.8017	y	Leaves	15	2812.jpg	70	ABCD	2952	3479	2849	5139	39	desktop	G2	2812	1561	657.5	612.3783552673951
36	10	862 7079	628 6567	773	621	33.2708	1	667	0.8017	y	Leaves	7	2787.jpg	70	B	3431	NA	NA	NA	39	desktop	S	2787	848	658.5	163.05290552455665
36	11	751 6951	546 3326	378	416	312.7885	0	3866	0.8017	y	Shrub	8	5096.jpg	28	AB	3009	3489	NA	NA	39	desktop	G1	5096	453	453.5	514.3260152860246
36	11	478 5288	486 4606	378	416	41.6907	1	4550	0.8017	y	Shrub	8	5096.jpg	28	AB	3009	3489	NA	NA	39	desktop	G1	5096	453	453.5	514.3260152860246
36	12	858 9659	390 4158	776	317	36.7886	1	947	0.8017	y	Grass	15	3446.jpg	66	D	5090	NA	NA	NA	39	desktop	S	3446	851	354.5	215.1540146034928
36	13	1263 1023	251 9616	1186	246	31.6084	1	801	0.8017	y	Bark	3	2931.jpg	66	D	5090	NA	NA	NA	39	desktop	S	2931	1261	283.5	395.46586451930335
36	14	342 5693	299 3603	1054	436	805.4799	0	1113	0.8017	y	Grass	29	3520.jpg	22	B	3483	NA	NA	NA	39	desktop	S	3520	1129	473.5	181.61291253652644
36	14	492 2495	856 9190	1054	436	743.2774	0	5121	0.8017	y	Grass	29	3520.jpg	22	B	3483	NA	NA	NA	39	desktop	S	3520	1129	473.5	181.61291253652644
36	14	361 2793	962 9424	1054	436	910.4663	0	5882	0.8017	y	Grass	29	3520.jpg	22	B	3483	NA	NA	NA	39	desktop	S	3520	1129	473.5	181.61291253652644
36	14	317 6226	372 9531	1054	436	817.5836	0	7802	0.8017	y	Grass	29	3520.jpg	22	B	3483	NA	NA	NA	39	desktop	S	3520	1129	473.5	181.61291253652644
36	14	1233 1663	333 0384	1054	436	174.8716	1	8524	0.8017	y	Grass	29	3520.jpg	22	B	3483	NA	NA	NA	39	desktop	S	3520	1129	473.5	181.61291253652644
36	15	1375 3625	964 1898	1282	921	19.2238	1	2422	0.8017	y	Bark	3	2931.jpg	28	AB	3009	3489	NA	NA	39	desktop	G1	2931	1357	958.5	576.8459499727809
36	16	631 9510	851 9296	544	844	32.2821	1	1148	0.8017	y	Grass	29	3520.jpg	70	ABCD	2952	3479	2849	5139	39	desktop	G2	3520	619	881.5	482.6005076665378
36	17	1068 5181	826 9829	957	760	46.9342	1	1727	0.8017	y	Shrub	7	5093.jpg	111	ABCD	2982	3404	2818	5080	39	desktop	G2	5093	1032	797.5	267.37660705454397
36	18	611 9936	264 4350	522	223	15.5014	1	882	0.8017	y	Bark	22	3101.jpg	5	CD	2770	5096	NA	NA	39	desktop	G1	3101	597	260.5	458.1367154027278
36	19	378 7420	858 1663	1439	468	1188.7743	0	1383	0.8017	y	Grass	14	3443.jpg	111	ABCD	2982	3404	2818	5080	39	desktop	G2	3443	1514	505.5	555.0731933718291
36	19	1526 2900	749 6482	1439	468	244.4573	0	1974	0.8017	y	Grass	14	3443.jpg	111	ABCD	2982	3404	2818	5080	39	desktop	G2	3443	1514	505.5	555.0731933718291
36	19	1485 1279	451 5352	1439	468	61.2029	1	2351	0.8017	y	Grass	14	3443.jpg	111	ABCD	2982	3404	2818	5080	39	desktop	G2	3443	1514	505.5	555.0731933718291
36	20	493 4968	709 7335	466	620	70.6038	1	1371	0.8017	y	Bark	29	3211.jpg	70	ABCD	2952	3479	2849	5139	39	desktop	G2	3211	541	657.5	435.1634750297869
36	21	472 2921	497 6866	1591	570	1198.7483	0	677	0.8017	y	Grass	8	3425.jpg	251	ABCD	3094	3479	2857	5080	39	desktop	G2	3425	1666	607.5	709.2194653279054
36	21	195 3838	694 7655	1591	570	1473.2031	0	1488	0.8017	y	Grass	8	3425.jpg	251	ABCD	3094	3479	2857	5080	39	desktop	G2	3425	1666	607.5	709.2194653279054
36	21	1651 0235	628 6567	1591	570	25.9211	1	2415	0.8017	y	Grass	8	3425.jpg	251	ABCD	3094	3479	2857	5080	39	desktop	G2	3425	1666	607.5	709.2194653279054
36	22	1127 1429	638 6354	1138	602	85.8615	1	566	0.8017	y	Grass	10	3431.jpg	43	BC	3483	2767	NA	NA	39	desktop	G1	3431	1213	639.5	271.8625571865313
36	23	1244 3923	351 7484	1102	254	90.3969	1	1067	0.8017	y	Grass	26	3498.jpg	28	AB	3009	3489	NA	NA	39	desktop	G1	3498	1177	291.5	329.91097283964353
36	24	1503 8380	483 9659	1487	440	58.5204	1	1150	0.8017	y	Leaves	26	2848.jpg	111	ABCD	2982	3404	2818	5080	39	desktop	G2	2848	1562	477.5	605.2356978896734
36	25	602 0149	355 4904	288	96	326.2022	0	640	0.8017	y	Shrub	29	5186.jpg	5	CD	2770	5096	NA	NA	39	desktop	G1	5186	363	133.5	722.2542834763944
36	25	332 5906	122 2388	288	96	32.4275	1	2481	0.8017	y	Shrub	29	5186.jpg	5	CD	2770	5096	NA	NA	39	desktop	G1	5186	363	133.5	722.2542834763944
36	26	1032 3454	598 7207	953	642	80.8961	1	448	0.8017	y	Shrub	30	5188.jpg	66	D	5090	NA	NA	NA	39	desktop	S	5188	1028	679.5	155.19101133764158
36	27	1573 6887	241 9829	1442	176	63.442	1	994	0.8017	y	Leaves	23	2839.jpg	28	AB	3009	3489	NA	NA	39	desktop	G1	2839	1517	213.5	645.6401861718336
36	28	1629 8188	224 5203	1582	176	29.3303	1	1483	0.8017	y	Shrub	23	5158.jpg	22	B	3483	NA	NA	NA	39	desktop	S	5158	1657	213.5	769.68256443809355
36	29	1285 5544	437 8145	1214	400	3.46	1	1143	0.8017	y	Shrub	15	5119.jpg	70	B	3431	NA	NA	NA	39	desktop	S	5119	1289	437.5	344.597228659779
36	30	1520 0533	607 4520	1405	532	55.1781	1	1517	0.8017	y	Shrub	26	5170.jpg	251	ABCD	3094	3479	2857	5080	39	desktop	G2	5170	1480	569.5	520.836106659283
36	31	646 9190	699 7548	569	678	16.0135	1	843	0.8017	y	Leaves	1	2762.jpg	22	B	3483	NA	NA	NA	39	desktop	S	2762	644	715.5	361.4640369386697
36	32	1350 4158	164 6482	1260	611	484.0973	0	786	0.8017	y	Grass	4	3387.jpg	70	B	3431	NA	NA	NA	39	desktop	S	3387	1335	648.5	390.3809037337764
36	32	372 5053	394 1578	1260	611	995.533	0	1157	0.8017	y	Grass	4	3387.jpg	70	B	3431	NA	NA	NA	39	desktop	S	3387	1335	648.5	390.3809037337764
36	32	283 9446	113 5075	1260	611	1179.3789	0	6338	0.8017	y	Grass	4	3387.jpg	70	B	3431	NA	NA	NA	39	desktop	S	3387	1335	648.5	390.3809037337764
36	32	1304 2644	664 8294	1260	611	34.8041	1	11536	0.8017	y	Grass	4	3387.jpg	70	B	3431	NA	NA	NA	39	desktop	S	3387	1335	648.5	390.3809037337764
36	33	412 4200	387 9211	360	365	26.8775	1	1211	0.8017	y	Shrub	16	5125.jpg	70	ABCD	2952	3479	2849	5139	39	desktop	G2	5125	435	402.5	542.7073336523102
36	34	655 6503	571 2793	631	710	183.2725	0	687	0.8017	y	Bark	2	2919.jpg	70	B	3431	NA	NA	NA	39	desktop	S	2919	706	747.5	327.9820879255451
36	34	699 3070	710 9808	631	710	37.1274	1	1168	0.8017	y	Bark	2	2919.jpg	70	B	3431	NA	NA	NA	39	desktop	S	2919	706	747.5	327.9820879255451
36	35	442 3561	656 0981	393	632	28.9348	1	1323	0.8017	y	Shrub	3	5077.jpg	43	BC	3483	2767	NA	NA	39	desktop	G1	5077	468	669.5	508.75755522645557
36	36	1411 5352	476 4819	113	268	1235.4243	0	1131	0.8017	y	Grass	1	3366.jpg	5	CD	2770	5096	NA	NA	39	desktop	G1	3366	188	305.5	806.8297527979494
36	36	1159 5736	512 6546	113	268	993.4124	0	1470	0.8017	y	Grass	1	3366.jpg	5	CD	2770	5096	NA	NA	39	desktop	G1	3366	188	305.5	806.8297527979494
36	36	134 2644	270 6716	113	268	64.0354	1	1992	0.8017	y	Grass	1	3366.jpg	5	CD	2770	5096	NA	NA	39	desktop	G1	3366	188	305.5	806.8297527979494
11	1	428 6354	487 7079	1710	790	1398.2788	0	745	0.8017	y	Bark	12	2993.jpg	50	AB	3142	3492	NA	NA	40	desktop	G1	2993	1785	827.5	873.6596877503276
11	1	1780 7463	850 6823	1710	790	23.5693	1	2028	0.8017	y	Bark	12	2993.jpg	50	AB	3142	3492	NA	NA	40	desktop	G1	2993	1785	827.5	873.6596877503276
11	2	1549 9893	705 9915	319	238	1233.5454	0	766	0.8017	y	Leaves	3	2770.jpg	123	ABCD	2987	3404	2767	5102	40	desktop	G2	2770	394	275.5	624.7529511735019
11	2	413 6674	308 0917	319	238	38.066	1	1547	0.8017	y	Leaves	3	2770.jpg	123	ABCD	2987	3404	2767	5102	40	desktop	G2	2770	394	275.5	624.7529511735019
11	3	1564 9574	661 0874	1450	660	54.0598	1	990	0.8017	y	Grass	5	3390.jpg	123	ABCD	2987	3404	2767	5102	40	desktop	G2	3390	1525	697.5	586.5417717434965
11	4	589 5416	875 6290	550	866	45.1009	1	1740	0.8017	y	Shrub	28	5183.jpg	33	D	5077	NA	NA	NA	40	desktop	S	5183	625	903.5	494.32504488443635
11	5	578 3156	377 9424	520	324	23.4249	1	1392	0.8017	y	Grass	14	3443.jpg	47	CD	2842	5077	NA	NA	40	desktop	G1	3443	595	361.5	406.309303363829
11	6	497 2388	654 8507	445	627	24.7221	1	650	0.8017	y	Grass	22	3483.jpg	50	AB	3142	3492	NA	NA	40	desktop	G1	3483	520	664.5	457.2748079656258
11	7	1845 6077	286 8870	1692	262	79.6132	1	922	0.8017	y	Grass	21	3479.jpg	17	A	3063	NA	NA	NA	40	desktop	S	3479	1767	299.5	842.0743731998973
11	8	1341 6844	975 4158	1268	966	28.115	1	1464	0.8017	y	Leaves	10	2795.jpg	33	D	5077	NA	NA	NA	40	desktop	S	2795	1343	1003.5	601.2663719184701
11	9	539 6482	483 9659	695	451	230.3964	0	625	0.8017	y	Shrub	5	5086.jpg	50	AB	3142	3492	NA	NA	40	desktop	G1	5086	770	488.5	196.85591177305292
11	9	761 6738	492 6972	695	451	9.3243	1	1194	0.8017	y	Shrub	5	5086.jpg	50	AB	3142	3492	NA	NA	40	desktop	G1	5086	770	488.5	196.85591177305292
11	10	1127 1429	527 6226	1092	503	41.8858	1	595	0.8017	y	Bark	5	2946.jpg	17	A	3063	NA	NA	NA	40	desktop	S	2946	1167	540.5	207.00060386385348
11	11	1386 5885	472 7399	236	143	1114.5828	0	726	0.8017	y	Grass	28	3508.jpg	33	D	5077	NA	NA	NA	40	desktop	S	3508	311	180.5	741.9172797556342
11	11	1073 5075	718 4648	236	143	933.1794	0	1143	0.8017	y	Grass	28	3508.jpg	33	D	5077	NA	NA	NA	40	desktop	S	3508	311	180.5	741.9172797556342
11	11	312 6333	712 2281	236	143	531.7307	0	1495	0.8017	y	Grass	28	3508.jpg	33	D	5077	NA	NA	NA	40	desktop	S	3508	311	180.5	741.9172797556342
11	11	335 0853	213 2942	236	143	40.6886	1	2158	0.8017	y	Grass	28	3508.jpg	33	D	5077	NA	NA	NA	40	desktop	S	3508	311	180.5	741.9172797556342
11	12	1311 7484	501 4286	409	518	829.5126	0	679	0.8017	y	Grass	22	3483.jpg	24	BC	3437	2863	NA	NA	40	desktop	G1	3483	484	555.5	476.2522965823892
11	12	449 8401	449 0405	409	518	111.8057	1	1136	0.8017	y	Grass	22	3483.jpg	24	BC	3437	2863	NA	NA	40	desktop	G1	3483	484	555.5	476.2522965823892
11	13	1331 7058	538 8486	1289	511	33.7056	1	779	0.8017	y	Leaves	23	2839.jpg	50	AB	3142	3492	NA	NA	40	desktop	G1	2839	1364	548.5	404.08940842343293
11	14	613 2409	588 7420	1019	650	490.7977	0	742	0.8017	y	Grass	13	3440.jpg	76	B	3449	NA	NA	NA	40	desktop	S	3440	1094	687.5	199.27932657453456
11	14	845 2452	613 6887	1019	650	259.4746	0	3989	0.8017	y	Grass	13	3440.jpg	76	B	3449	NA	NA	NA	40	desktop	S	3440	1094	687.5	199.27932657453456
11	14	1120 9062	724 7015	1019	650	45.9118	1	7532	0.8017	y	Grass	13	3440.jpg	76	B	3449	NA	NA	NA	40	desktop	S	3440	1094	687.5	199.27932657453456
11	15	750 4478	236 9936	1486	583	896.7007	0	1554	0.8017	y	Shrub	30	5188.jpg	295	ABCD	3142	3461	2821	5146	40	desktop	G2	5188	1561	620.5	606.3672567017451
11	15	325 1066	280 6503	1486	583	1281.7684	0	1823	0.8017	y	Shrub	30	5188.jpg	295	ABCD	3142	3461	2821	5146	40	desktop	G2	5188	1561	620.5	606.3672567017451
11	15	1548 7420	617 4307	1486	583	12.6364	1	3271	0.8017	y	Shrub	30	5188.jpg	295	ABCD	3142	3461	2821	5146	40	desktop	G2	5188	1561	620.5	606.3672567017451
11	16	878 9232	261 9403	798	183	41.8615	1	984	0.8017	y	Shrub	20	5146.jpg	76	B	3449	NA	NA	NA	40	desktop	S	5146	873	220.5	331.13328132339706
11	17	785 3731	750 8955	754	716	43.7045	1	829	0.8017	y	Shrub	13	5109.jpg	123	ABCD	2987	3404	2767	5102	40	desktop	G2	5109	829	753.5	250.48602755443267
11	18	1016 1301	626 1620	1253	439	345.9214	0	700	0.8017	y	Leaves	24	2842.jpg	47	CD	2842	5077	NA	NA	40	desktop	G1	2842	1328	476.5	373.43841527084487
11	18	1303 0171	830 7249	1253	439	355.1049	0	1084	0.8017	y	Leaves	24	2842.jpg	47	CD	2842	5077	NA	NA	40	desktop	G1	2842	1328	476.5	373.43841527084487
11	18	1523 7953	652 3561	1253	439	263.1752	0	1411	0.8017	y	Leaves	24	2842.jpg	47	CD	2842	5077	NA	NA	40	desktop	G1	2842	1328	476.5	373.43841527084487
11	18	1300 5224	451 5352	1253	439	37.1249	1	1943	0.8017	y	Leaves	24	2842.jpg	47	CD	2842	5077	NA	NA	40	desktop	G1	2842	1328	476.5	373.43841527084487
11	19	1023 6141	555 0640	1530	948	723.3843	0	861	0.8017	y	Leaves	1	2762.jpg	76	B	3449	NA	NA	NA	40	desktop	S	2762	1605	985.5	783.8974741635541
11	19	1617 3454	971 6738	1530	948	18.5357	1	1398	0.8017	y	Leaves	1	2762.jpg	76	B	3449	NA	NA	NA	40	desktop	S	2762	1605	985.5	783.8974741635541
11	20	614 4883	576 2687	346	79	498.8235	0	607	0.8017	y	Grass	26	3498.jpg	295	ABCD	3142	3461	2821	5146	40	desktop	G2	3498	421	116.5	685.473011868447
11	20	361 2793	658 5928	346	79	545.3725	0	2089	0.8017	y	Grass	26	3498.jpg	295	ABCD	3142	3461	2821	5146	40	desktop	G2	3498	421	116.5	685.473011868447
11	20	399 9467	104 7761	346	79	24.0975	1	2883	0.8017	y	Grass	26	3498.jpg	295	ABCD	3142	3461	2821	5146	40	desktop	G2	3498	421	116.5	685.473011868447
11	21	1221 9403	582 5053	1700	814	615.0066	0	583	0.8017	y	Leaves	1	2762.jpg	17	A	3063	NA	NA	NA	40	desktop	S	2762	1775	851.5	872.5005730657144
11	21	1829 3923	833 2196	1700	814	57.382	1	1312	0.8017	y	Leaves	1	2762.jpg	17	A	3063	NA	NA	NA	40	desktop	S	2762	1775	851.5	872.5005730657144
11	22	710 5330	722 2068	635	704	19.3005	1	1409	0.8017	y	Shrub	21	5148.jpg	17	A	3063	NA	NA	NA	40	desktop	S	5148	710	741.5	321.0953908108928
11	23	830 2772	701 0021	295	912	523.0739	0	2365	0.8017	y	Bark	9	2976.jpg	76	B	3449	NA	NA	NA	40	desktop	S	2976	370	949.5	718.1853869301435
11	23	399 9467	916 7910	295	912	44.3473	1	3016	0.8017	y	Bark	9	2976.jpg	76	B	3449	NA	NA	NA	40	desktop	S	2976	370	949.5	718.1853869301435
11	24	750 4478	639 8827	998	52	637.935	0	611	0.8017	y	Grass	22	3483.jpg	260	ABCD	3101	3461	2767	5090	40	desktop	G2	3483	1073	89.5	464.45586442631986
11	24	1001 1620	99 7868	998	52	72.5707	1	1953	0.8017	y	Grass	22	3483.jpg	260	ABCD	3101	3461	2767	5090	40	desktop	G2	3483	1073	89.5	464.45586442631986
11	25	953 7633	468 9979	120	303	769.5671	0	391	0.8017	y	Bark	13	3001.jpg	123	ABCD	2987	3404	2767	5102	40	desktop	G2	3001	195	340.5	790.58538438299
11	25	502 2281	829 4776	120	303	577.4844	0	1078	0.8017	y	Bark	13	3001.jpg	123	ABCD	2987	3404	2767	5102	40	desktop	G2	3001	195	340.5	790.58538438299
11	25	167 9424	273 1663	120	303	72.5668	1	1672	0.8017	y	Bark	13	3001.jpg	123	ABCD	2987	3404	2767	5102	40	desktop	G2	3001	195	340.5	790.58538438299
11	26	984 9467	533 8593	358	758	610.82	0	531	0.8017	y	Bark	20	3088.jpg	260	ABCD	3101	3461	2767	5090	40	desktop	G2	3088	433	795.5	585.6699155667807
11	26	1572 4414	642 3774	358	758	1149.6839	0	934	0.8017	y	Bark	20	3088.jpg	260	ABCD	3101	3461	2767	5090	40	desktop	G2	3088	433	795.5	585.6699155667807
11	26	457 3241	834 4670	358	758	45.9357	1	2284	0.8017	y	Bark	20	3088.jpg	260	ABCD	3101	3461	2767	5090	40	desktop	G2	3088	433	795.5	585.6699155667807
11	27	1254 3710	431 5778	1129	421	57.1143	1	722	0.8017	y	Bark	29	3211.jpg	24	BC	3437	2863	NA	NA	40	desktop	G1	3211	1204	458.5	257.25133624531475
11	28	413 6674	386 6738	336	353	4.6642	1	784	0.8017	y	Leaves	2	2767.jpg	295	ABCD	3142	3461	2821	5146	40	desktop	G2	2767	411	390.5	568.9914322729297
11	29	896 3859	515 1493	845	475	23.7622	1	562	0.8017	y	Bark	30	3223.jpg	295	ABCD	3142	3461	2821	5146	40	desktop	G2	3223	920	512.5	48.541219597369
11	30	916 3433	493 9446	425	266	457.8328	0	574	0.8017	y	Shrub	3	5077.jpg	47	CD	2842	5077	NA	NA	40	desktop	G1	5077	500	303.5	517.2351979515702
11	30	478 5288	333 0384	425	266	36.5175	1	1313	0.8017	y	Shrub	3	5077.jpg	47	CD	2842	5077	NA	NA	40	desktop	G1	5077	500	303.5	517.2351979515702
11	31	1274 3284	518 8913	1154	473	46.0985	1	772	0.8017	y	Leaves	1	2762.jpg	24	BC	3437	2863	NA	NA	40	desktop	G1	2762	1229	510.5	270.61273066875475
11	32	350 0533	381 6844	616	904	655.4679	0	687	0.8017	y	Bark	14	3009.jpg	47	CD	2842	5077	NA	NA	40	desktop	G1	3009	691	941.5	483.283819302902
11	32	685 5864	896 8337	616	904	44.9932	1	1601	0.8017	y	Bark	14	3009.jpg	47	CD	2842	5077	NA	NA	40	desktop	G1	3009	691	941.5	483.283819302902
11	33	174 1791	725 9488	108	658	31.7008	1	1443	0.8017	y	Bark	20	3088.jpg	33	D	5077	NA	NA	NA	40	desktop	S	3088	183	695.5	792.4072500930314
11	34	358 7846	335 5330	614	160	357.904	0	1323	0.8017	y	Shrub	8	5096.jpg	24	BC	3437	2863	NA	NA	40	desktop	G1	5096	689	197.5	436.7462077683102
11	34	725 5011	623 6674	614	160	427.7277	0	1681	0.8017	y	Shrub	8	5096.jpg	24	BC	3437	2863	NA	NA	40	desktop	G1	5096	689	197.5	436.7462077683102
11	34	725 5011	604 9574	614	160	409.089	0	4676	0.8017	y	Shrub	8	5096.jpg	24	BC	3437	2863	NA	NA	40	desktop	G1	5096	689	197.5	436.7462077683102
11	34	836 5139	480 2239	614	160	318.8936	0	9831	0.8017	y	Shrub	8	5096.jpg	24	BC	3437	2863	NA	NA	40	desktop	G1	5096	689	197.5	436.7462077683102
11	34	993 6780	637 3881	614	160	535.0983	0	10352	0.8017	y	Shrub	8	5096.jpg	24	BC	3437	2863	NA	NA	40	desktop	G1	5096	689	197.5	436.7462077683102
11	34	761 6738	208 3049	614	160	73.4726	1	13374	0.8017	y	Shrub	8	5096.jpg	24	BC	3437	2863	NA	NA	40	desktop	G1	5096	689	197.5	436.7462077683102
11	35	1424 0085	416 6098	1328	347	38.3718	1	1429	0.8017	y	Leaves	23	2839.jpg	260	ABCD	3101	3461	2767	5090	40	desktop	G2	2839	1403	384.5	469.49893503606586
11	36	1705 9062	253 2090	1630	189	26.7243	1	1911	0.8017	y	Shrub	12	5106.jpg	260	ABCD	3101	3461	2767	5090	40	desktop	G2	5106	1705	226.5	808.2742418263741
109	1	391 2154	200 8209	920	805	881.0834	0	1169	0.8017	y	Leaves	16	2815.jpg	142	ABCD	2993	3492	2800	5161	41	desktop	G2	2815	995	842.5	304.5180618616899
109	1	976 2154	849 4350	920	805	20.0239	1	2049	0.8017	y	Leaves	16	2815.jpg	142	ABCD	2993	3492	2800	5161	41	desktop	G2	2815	995	842.5	304.5180618616899
109	2	1341 6844	402 8891	1311	380	46.6621	1	1821	0.8017	y	Shrub	14	5116.jpg	13	BC	3407	2762	NA	NA	41	desktop	G1	5116	1386	417.5	443.263183673086
109	3	382 4840	275 6610	311	226	12.6591	1	1837	0.8017	y	Shrub	22	5151.jpg	17	C	2818	NA	NA	NA	41	desktop	S	5151	386	263.5	637.1249877378849
109	4	1154 5842	137 2068	1095	93	16.8115	1	1052	0.8017	y	Bark	27	3160.jpg	13	BC	3407	2762	NA	NA	41	desktop	G1	3160	1170	130.5	460.20674701703365
109	5	1396 5672	190 8422	1523	780	658.2364	0	744	0.8017	y	Grass	14	3443.jpg	142	ABCD	2993	3492	2800	5161	41	desktop	G2	3443	1598	817.5	695.7371989479935
109	5	1571 1940	820 7463	1523	780	27.0018	1	1744	0.8017	y	Grass	14	3443.jpg	142	ABCD	2993	3492	2800	5161	41	desktop	G2	3443	1598	817.5	695.7371989479935
109	6	1072 2601	558 8060	219	271	817.5218	0	3566	0.8017	y	Shrub	11	5103.jpg	306	ABCD	3148	3449	2863	5116	41	desktop	G2	5103	294	308.5	705.0874059292223
109	6	1591 1514	869 3923	219	271	1413.2239	0	5720	0.8017	y	Shrub	11	5103.jpg	306	ABCD	3148	3449	2863	5116	41	desktop	G2	5103	294	308.5	705.0874059292223
109	6	214 0938	182 1109	219	271	149.53	1	7157	0.8017	y	Shrub	11	5103.jpg	306	ABCD	3148	3449	2863	5116	41	desktop	G2	5103	294	308.5	705.0874059292223
109	7	1553 7313	380 4371	378	77	1132.401	0	832	0.8017	y	Grass	12	3437.jpg	2	AD	2912	5179	NA	NA	41	desktop	G1	3437	453	114.5	661.8906631763285
109	7	514 7015	134 7122	378	77	64.9277	1	1858	0.8017	y	Grass	12	3437.jpg	2	AD	2912	5179	NA	NA	41	desktop	G1	3437	453	114.5	661.8906631763285
109	8	1354 1578	803 2836	1194	727	93.5736	1	867	0.8017	y	Bark	9	2976.jpg	26	D	5170	NA	NA	NA	41	desktop	S	2976	1269	764.5	381.9440404038267
109	9	1422 7612	477 7292	1347	395	45.2356	1	1022	0.8017	y	Leaves	14	2807.jpg	17	C	2818	NA	NA	NA	41	desktop	S	2807	1422	432.5	474.34191254832206
109	10	1632 3134	871 8870	1544	882	49.4393	1	2074	0.8017	y	Bark	24	3136.jpg	42	AC	3094	2785	NA	NA	41	desktop	G1	3136	1619	919.5	760.4612087411165
109	11	1421 5139	543 8380	1319	470	45.5792	1	1220	0.8017	y	Bark	5	2946.jpg	142	ABCD	2993	3492	2800	5161	41	desktop	G2	2946	1394	507.5	435.21517666552023
109	12	1205 7249	520 1386	1131	449	33.6397	1	1493	0.8017	y	Shrub	28	5183.jpg	142	ABCD	2993	3492	2800	5161	41	desktop	G2	5183	1206	486.5	251.75037239297185
109	13	987 4414	139 7015	907	130	28.3261	1	1238	0.8017	y	Bark	29	3211.jpg	2	AD	2912	5179	NA	NA	41	desktop	G1	3211	982	167.5	373.1490988867587
109	14	1352 9104	210 7996	1267	156	20.4527	1	762	0.8017	y	Shrub	26	5170.jpg	357	ABCD	3223	3489	2812	5077	41	desktop	G2	5170	1342	193.5	515.7385481035909
109	15	239 0405	289 3817	1567	972	1576.9799	0	1692	0.8017	y	Shrub	23	5158.jpg	2	AD	2912	5179	NA	NA	41	desktop	G1	5158	1642	1009.5	827.9820348292589
109	15	1639 7974	134 7122	1567	972	874.7906	0	2806	0.8017	y	Shrub	23	5158.jpg	2	AD	2912	5179	NA	NA	41	desktop	G1	5158	1642	1009.5	827.9820348292589
109	15	911 3539	772 1002	1567	972	768.2463	0	3596	0.8017	y	Shrub	23	5158.jpg	2	AD	2912	5179	NA	NA	41	desktop	G1	5158	1642	1009.5	827.9820348292589
109	15	790 3625	538 8486	1567	972	973.0361	0	3964	0.8017	y	Shrub	23	5158.jpg	2	AD	2912	5179	NA	NA	41	desktop	G1	5158	1642	1009.5	827.9820348292589
109	15	1663 4968	1024 0618	1567	972	25.9646	1	4965	0.8017	y	Shrub	23	5158.jpg	2	AD	2912	5179	NA	NA	41	desktop	G1	5158	1642	1009.5	827.9820348292589
109	16	998 6674	869 3923	961	772	70.5749	1	1238	0.8017	y	Bark	26	3148.jpg	17	C	2818	NA	NA	NA	41	desktop	S	3148	1036	809.5	280.0111604918633
109	17	1582 4200	547 5800	1569	491	64.4681	1	949	0.8017	y	Leaves	22	2836.jpg	357	ABCD	3223	3489	2812	5077	41	desktop	G2	2836	1644	528.5	684.0966671458062
109	18	1382 8465	790 8102	1249	792	70.4259	1	1314	0.8017	y	Bark	27	3160.jpg	357	ABCD	3223	3489	2812	5077	41	desktop	G2	3160	1324	829.5	465.08735738568515
109	19	1483 8806	190 8422	1526	138	118.12	1	1256	0.8017	y	Grass	16	3449.jpg	13	BC	3407	2762	NA	NA	41	desktop	G1	3449	1601	175.5	737.3881271081058
109	20	971 2260	315 5757	884	254	27.0021	1	1024	0.8017	y	Leaves	30	2863.jpg	38	C	2791	NA	NA	NA	41	desktop	S	2863	959	291.5	248.50201206428892
109	21	1559 9680	235 7463	319	508	1206.4115	0	1374	0.8017	y	Leaves	8	2791.jpg	42	AC	3094	2785	NA	NA	41	desktop	G1	2791	394	545.5	566.0267219840421
109	21	938 7953	759 6269	319	508	585.3651	0	1703	0.8017	y	Leaves	8	2791.jpg	42	AC	3094	2785	NA	NA	41	desktop	G1	2791	394	545.5	566.0267219840421
109	21	464 8081	521 3859	319	508	74.8016	1	2057	0.8017	y	Leaves	8	2791.jpg	42	AC	3094	2785	NA	NA	41	desktop	G1	2791	394	545.5	566.0267219840421
109	22	443 6034	444 0512	1181	75	877.4477	0	1752	0.8017	y	Bark	13	3001.jpg	38	C	2791	NA	NA	NA	41	desktop	S	3001	1256	112.5	519.9733166230744
109	22	487 2601	224 5203	1181	75	776.8588	0	2160	0.8017	y	Bark	13	3001.jpg	38	C	2791	NA	NA	NA	41	desktop	S	3001	1256	112.5	519.9733166230744
109	22	1301 7697	143 4435	1181	75	55.2482	1	2696	0.8017	y	Bark	13	3001.jpg	38	C	2791	NA	NA	NA	41	desktop	S	3001	1256	112.5	519.9733166230744
109	23	1633 5608	878 1237	161	325	1489.6456	0	1566	0.8017	y	Shrub	30	5188.jpg	38	C	2791	NA	NA	NA	41	desktop	S	5188	236	362.5	745.4409768720794
109	23	388 7207	343 0171	161	325	153.9584	1	1992	0.8017	y	Shrub	30	5188.jpg	38	C	2791	NA	NA	NA	41	desktop	S	5188	236	362.5	745.4409768720794
109	24	787 8678	661 0874	646	703	103.8155	1	619	0.8017	y	Grass	27	3499.jpg	38	C	2791	NA	NA	NA	41	desktop	S	3499	721	740.5	311.96353953627334
109	25	982 4520	437 8145	900	404	8.3136	1	914	0.8017	y	Grass	8	3425.jpg	306	ABCD	3148	3449	2863	5116	41	desktop	G2	3425	975	441.5	99.63558601222758
109	26	1341 6844	707 2388	1252	645	28.7688	1	1041	0.8017	y	Leaves	5	2776.jpg	26	D	5170	NA	NA	NA	41	desktop	S	2776	1327	682.5	393.69436114834053
109	27	634 4456	735 9275	582	667	38.6832	1	1168	0.8017	y	Grass	10	3431.jpg	42	AC	3094	2785	NA	NA	41	desktop	G1	3431	657	704.5	344.77420147104976
109	28	557 1109	471 4925	663	141	344.3334	0	1022	0.8017	y	Shrub	13	5109.jpg	26	D	5170	NA	NA	NA	41	desktop	S	5109	738	178.5	424.2242920908703
109	28	1187 0149	273 1663	663	141	458.8857	0	2151	0.8017	y	Shrub	13	5109.jpg	26	D	5170	NA	NA	NA	41	desktop	S	5109	738	178.5	424.2242920908703
109	28	207 8571	931 7591	663	141	921.1138	0	3639	0.8017	y	Shrub	13	5109.jpg	26	D	5170	NA	NA	NA	41	desktop	S	5109	738	178.5	424.2242920908703
109	28	598 2729	467 7505	663	141	321.2313	0	5473	0.8017	y	Shrub	13	5109.jpg	26	D	5170	NA	NA	NA	41	desktop	S	5109	738	178.5	424.2242920908703
109	28	598 2729	467 7505	663	141	321.2313	0	5632	0.8017	y	Shrub	13	5109.jpg	26	D	5170	NA	NA	NA	41	desktop	S	5109	738	178.5	424.2242920908703
109	28	609 4989	200 8209	663	141	130.4253	1	14059	0.8017	y	Shrub	13	5109.jpg	26	D	5170	NA	NA	NA	41	desktop	S	5109	738	178.5	424.2242920908703
109	29	195 3838	460 2665	109	345	78.5953	1	1533	0.8017	y	Bark	5	2946.jpg	306	ABCD	3148	3449	2863	5116	41	desktop	G2	2946	184	382.5	791.8221075468908
109	30	389 9680	531 3646	322	441	53.3302	1	1623	0.8017	y	Leaves	9	2794.jpg	13	BC	3407	2762	NA	NA	41	desktop	G1	2794	397	478.5	566.3490531465555
109	31	1749 5629	616 1834	1638	539	53.9594	1	1112	0.8017	y	Shrub	26	5170.jpg	42	AC	3094	2785	NA	NA	41	desktop	G1	5170	1713	576.5	753.8841091308399
109	32	1485 1279	473 9872	1378	359	83.8837	1	931	0.8017	y	Grass	15	3446.jpg	357	ABCD	3223	3489	2812	5077	41	desktop	G2	3446	1453	396.5	513.4600763447924
109	33	1235 6610	518 8913	1106	488	55.059	1	1072	0.8017	y	Grass	13	3440.jpg	26	D	5170	NA	NA	NA	41	desktop	S	3440	1181	525.5	221.47516790827814
109	34	796 5991	447 7932	1158	867	631.6857	0	776	0.8017	y	Leaves	11	2800.jpg	2	AD	2912	5179	NA	NA	41	desktop	G1	2800	1233	904.5	455.40009881421855
109	34	1159 5736	925 5224	1158	867	76.3766	1	2399	0.8017	y	Leaves	11	2800.jpg	2	AD	2912	5179	NA	NA	41	desktop	G1	2800	1233	904.5	455.40009881421855
109	35	1737 0896	290 6290	1593	925	675.414	0	1038	0.8017	y	Leaves	21	2833.jpg	306	ABCD	3148	3449	2863	5116	41	desktop	G2	2833	1668	962.5	824.4818069551322
109	35	597 0256	541 3433	1593	925	1150.8081	0	1419	0.8017	y	Leaves	21	2833.jpg	306	ABCD	3148	3449	2863	5116	41	desktop	G2	2833	1668	962.5	824.4818069551322
109	35	388 7207	845 6930	1593	925	1284.6009	0	2235	0.8017	y	Leaves	21	2833.jpg	306	ABCD	3148	3449	2863	5116	41	desktop	G2	2833	1668	962.5	824.4818069551322
109	35	273 9659	686 0341	1593	925	1421.1842	0	3011	0.8017	y	Leaves	21	2833.jpg	306	ABCD	3148	3449	2863	5116	41	desktop	G2	2833	1668	962.5	824.4818069551322
109	35	1569 9467	933 0064	1593	925	102.393	1	4439	0.8017	y	Leaves	21	2833.jpg	306	ABCD	3148	3449	2863	5116	41	desktop	G2	2833	1668	962.5	824.4818069551322
109	36	785 3731	263 1876	629	252	85.5215	1	686	0.8017	y	Grass	6	3404.jpg	17	C	2818	NA	NA	NA	41	desktop	S	3404	704	289.5	358.1706995274739
109	1	1083 4861	326 8017	981	262	38.7411	1	794	0.8017	y	Bark	15	3025.jpg	13	BC	3407	2762	NA	NA	42	desktop	G1	3025	1056	299.5	258.95221566922345
109	2	636 9403	522 6333	510	412	89.701	1	784	0.8017	y	Grass	7	3407.jpg	2	AD	2912	5179	NA	NA	42	desktop	G1	3407	585	449.5	385.76579682496475
109	3	1325 4691	182 1109	1279	138	29.2868	1	1296	0.8017	y	Shrub	8	5096.jpg	2	AD	2912	5179	NA	NA	42	desktop	G1	5096	1354	175.5	536.7459827516178
109	4	660 6397	218 2836	518	199	70.0497	1	1009	0.8017	y	Shrub	15	5119.jpg	306	ABCD	3148	3449	2863	5116	42	desktop	G2	5119	593	236.5	476.2365483664604
109	5	1646 0341	622 4200	1584	566	22.9365	1	1221	0.8017	y	Leaves	23	2839.jpg	142	ABCD	2993	3492	2800	5161	42	desktop	G2	2839	1659	603.5	701.8783726544079
109	6	761 6738	203 3156	674	706	540.3331	0	855	0.8017	y	Grass	25	3492.jpg	142	ABCD	2993	3492	2800	5161	42	desktop	G2	3492	749	743.5	293.1437360749842
109	6	270 2239	421 5991	674	706	576.9287	0	1334	0.8017	y	Grass	25	3492.jpg	142	ABCD	2993	3492	2800	5161	42	desktop	G2	3492	749	743.5	293.1437360749842
109	6	746 7058	719 7122	674	706	23.8982	1	1766	0.8017	y	Grass	25	3492.jpg	142	ABCD	2993	3492	2800	5161	42	desktop	G2	3492	749	743.5	293.1437360749842
109	7	156 7164	222 0256	1467	174	1385.3236	0	910	0.8017	y	Grass	8	3425.jpg	26	D	5170	NA	NA	NA	42	desktop	S	3425	1542	211.5	668.3084991229724
109	7	1525 0426	238 2409	1467	174	31.6643	1	1752	0.8017	y	Grass	8	3425.jpg	26	D	5170	NA	NA	NA	42	desktop	S	3425	1542	211.5	668.3084991229724
109	8	943 7846	767 1109	855	695	37.2549	1	1987	0.8017	y	Leaves	25	2845.jpg	2	AD	2912	5179	NA	NA	42	desktop	G1	2845	930	732.5	194.82363819619016
109	9	1493 8593	505 1706	1421	459	8.9309	1	1725	0.8017	y	Shrub	23	5158.jpg	357	ABCD	3223	3489	2812	5077	42	desktop	G2	5158	1496	496.5	537.7622615989337
109	10	1054 7974	205 8102	952	161	28.7426	1	922	0.8017	y	Bark	2	2919.jpg	42	AC	3094	2785	NA	NA	42	desktop	G1	2919	1027	198.5	348.01041651077054
109	11	303 9019	712 2281	1308	450	1102.2502	0	1691	0.8017	y	Grass	9	3428.jpg	42	AC	3094	2785	NA	NA	42	desktop	G1	3428	1383	487.5	426.24552783577684
109	11	1415 2772	462 7612	1308	450	40.6673	1	3357	0.8017	y	Grass	9	3428.jpg	42	AC	3094	2785	NA	NA	42	desktop	G1	3428	1383	487.5	426.24552783577684
109	12	491 0021	585 0000	444	540	28.985	1	1249	0.8017	y	Bark	20	3088.jpg	306	ABCD	3148	3449	2863	5116	42	desktop	G2	3088	519	577.5	442.5915159602588
109	13	770 4051	845 6930	709	858	51.6291	1	4504	0.8017	y	Shrub	8	5096.jpg	42	AC	3094	2785	NA	NA	42	desktop	G1	5096	784	895.5	396.68154733992856
109	14	1496 3539	329 2964	239	709	1253.8021	0	780	0.8017	y	Bark	1	2912.jpg	357	ABCD	3223	3489	2812	5077	42	desktop	G2	2912	314	746.5	678.2022191057767
109	14	290 1812	739 6695	239	709	24.7788	1	1536	0.8017	y	Bark	1	2912.jpg	357	ABCD	3223	3489	2812	5077	42	desktop	G2	2912	314	746.5	678.2022191057767
109	15	426 1407	794 5522	351	765	7.949	1	2068	0.8017	y	Grass	19	3464.jpg	306	ABCD	3148	3449	2863	5116	42	desktop	G2	3464	426	802.5	595.0313016976502
109	16	528 4222	673 5608	192	726	276.4609	0	1082	0.8017	y	Leaves	24	2842.jpg	306	ABCD	3148	3449	2863	5116	42	desktop	G2	2842	267	763.5	728.149194876984
109	16	260 2452	754 6375	192	726	11.1432	1	1359	0.8017	y	Leaves	24	2842.jpg	306	ABCD	3148	3449	2863	5116	42	desktop	G2	2842	267	763.5	728.149194876984
109	17	972 4733	495 1919	881	415	45.7599	1	1488	0.8017	y	Leaves	7	2787.jpg	13	BC	3407	2762	NA	NA	42	desktop	G1	2787	956	452.5	87.59138085451102
109	18	348 8060	240 7356	318	222	48.0127	1	1806	0.8017	y	Shrub	1	5069.jpg	142	ABCD	2993	3492	2800	5161	42	desktop	G2	5069	393	259.5	632.5893217562244
109	19	1062 2814	243 2303	1068	192	81.878	1	913	0.8017	y	Grass	13	3440.jpg	17	C	2818	NA	NA	NA	42	desktop	S	3440	1143	229.5	360.41538535417715
109	20	1057 2921	268 1770	964	701	470.6786	0	650	0.8017	y	Bark	4	2941.jpg	2	AD	2912	5179	NA	NA	42	desktop	G1	2941	1039	738.5	213.64280938051718
109	20	201 6205	233 2516	964	701	977.9982	0	1302	0.8017	y	Bark	4	2941.jpg	2	AD	2912	5179	NA	NA	42	desktop	G1	2941	1039	738.5	213.64280938051718
109	20	616 9829	730 9382	964	701	422.0848	0	2319	0.8017	y	Bark	4	2941.jpg	2	AD	2912	5179	NA	NA	42	desktop	G1	2941	1039	738.5	213.64280938051718
109	20	382 4840	728 4435	964	701	656.593	0	2568	0.8017	y	Bark	4	2941.jpg	2	AD	2912	5179	NA	NA	42	desktop	G1	2941	1039	738.5	213.64280938051718
109	20	1068 5181	725 9488	964	701	32.0757	1	7327	0.8017	y	Bark	4	2941.jpg	2	AD	2912	5179	NA	NA	42	desktop	G1	2941	1039	738.5	213.64280938051718
109	21	832 7719	501 4286	764	459	7.9423	1	708	0.8017	y	Shrub	27	5179.jpg	17	C	2818	NA	NA	NA	42	desktop	S	5179	839	496.5	128.5816860987598
109	22	563 3475	461 5139	1492	341	1007.0797	0	664	0.8017	y	Grass	4	3387.jpg	13	BC	3407	2762	NA	NA	42	desktop	G1	3387	1567	378.5	628.1172263200557
109	22	251 5139	164 6482	1492	341	1332.7552	0	1423	0.8017	y	Grass	4	3387.jpg	13	BC	3407	2762	NA	NA	42	desktop	G1	3387	1567	378.5	628.1172263200557
109	22	1198 2409	853 1770	1492	341	601.0836	0	2817	0.8017	y	Grass	4	3387.jpg	13	BC	3407	2762	NA	NA	42	desktop	G1	3387	1567	378.5	628.1172263200557
109	22	1204 4776	859 4136	1492	341	602.2461	0	2990	0.8017	y	Grass	4	3387.jpg	13	BC	3407	2762	NA	NA	42	desktop	G1	3387	1567	378.5	628.1172263200557
109	22	1198 2409	891 8443	1492	341	632.0646	0	3230	0.8017	y	Grass	4	3387.jpg	13	BC	3407	2762	NA	NA	42	desktop	G1	3387	1567	378.5	628.1172263200557
109	22	1124 6482	908 0597	1492	341	690.0062	0	3573	0.8017	y	Grass	4	3387.jpg	13	BC	3407	2762	NA	NA	42	desktop	G1	3387	1567	378.5	628.1172263200557
109	22	1623 5821	563 7953	1492	341	193.7418	0	3917	0.8017	y	Grass	4	3387.jpg	13	BC	3407	2762	NA	NA	42	desktop	G1	3387	1567	378.5	628.1172263200557
109	22	1551 2367	382 9318	1492	341	16.3745	1	4213	0.8017	y	Grass	4	3387.jpg	13	BC	3407	2762	NA	NA	42	desktop	G1	3387	1567	378.5	628.1172263200557
109	23	1239 4030	521 3859	1156	488	9.3561	1	945	0.8017	y	Leaves	15	2812.jpg	17	C	2818	NA	NA	NA	42	desktop	S	2812	1231	525.5	271.38763789089586
109	24	479 7761	612 4414	1094	782	719.6547	0	866	0.8017	y	Leaves	16	2815.jpg	26	D	5170	NA	NA	NA	42	desktop	S	2815	1169	819.5	349.0003581660053
109	24	1218 1983	833 2196	1094	782	51.0754	1	2385	0.8017	y	Leaves	16	2815.jpg	26	D	5170	NA	NA	NA	42	desktop	S	2815	1169	819.5	349.0003581660053
109	25	665 6290	517 6439	587	456	24.4151	1	1380	0.8017	y	Shrub	13	5109.jpg	26	D	5170	NA	NA	NA	42	desktop	S	5109	662	493.5	301.606117311967
109	26	318 8699	515 1493	289	479	45.1503	1	1599	0.8017	y	Shrub	23	5158.jpg	13	BC	3407	2762	NA	NA	42	desktop	G1	5158	364	516.5	596.46311704916
109	27	384 9787	481 4712	111	864	464.776	0	1443	0.8017	y	Leaves	28	2857.jpg	38	C	2791	NA	NA	NA	42	desktop	S	2857	186	901.5	854.2588893303949
109	27	1012 3881	214 5416	111	864	1074.6297	0	2653	0.8017	y	Leaves	28	2857.jpg	38	C	2791	NA	NA	NA	42	desktop	S	2857	186	901.5	854.2588893303949
109	27	1012 3881	212 0469	111	864	1076.2262	0	2838	0.8017	y	Leaves	28	2857.jpg	38	C	2791	NA	NA	NA	42	desktop	S	2857	186	901.5	854.2588893303949
109	27	1579 9254	602 4627	111	864	1425.6406	0	3565	0.8017	y	Leaves	28	2857.jpg	38	C	2791	NA	NA	NA	42	desktop	S	2857	186	901.5	854.2588893303949
109	27	1411 5352	866 8977	111	864	1226.0236	0	4137	0.8017	y	Leaves	28	2857.jpg	38	C	2791	NA	NA	NA	42	desktop	S	2857	186	901.5	854.2588893303949
109	27	910 1066	830 7249	111	864	727.5572	0	4485	0.8017	y	Leaves	28	2857.jpg	38	C	2791	NA	NA	NA	42	desktop	S	2857	186	901.5	854.2588893303949
109	27	850 2345	819 4989	111	864	669.277	0	4676	0.8017	y	Leaves	28	2857.jpg	38	C	2791	NA	NA	NA	42	desktop	S	2857	186	901.5	854.2588893303949
109	27	184 1578	875 6290	111	864	25.9365	1	5357	0.8017	y	Leaves	28	2857.jpg	38	C	2791	NA	NA	NA	42	desktop	S	2857	186	901.5	854.2588893303949
109	28	703 0490	481 4712	548	457	81.1024	1	631	0.8017	y	Grass	19	3464.jpg	357	ABCD	3223	3489	2812	5077	42	desktop	G2	3464	623	494.5	340.0577156895576
109	29	439 8614	490 2026	651	577	311.9698	0	1273	0.8017	y	Leaves	9	2794.jpg	357	ABCD	3223	3489	2812	5077	42	desktop	G2	2794	726	614.5	245.57330881022065
109	29	740 4691	588 7420	651	577	29.5437	1	1916	0.8017	y	Leaves	9	2794.jpg	357	ABCD	3223	3489	2812	5077	42	desktop	G2	2794	726	614.5	245.57330881022065
109	30	1546 2473	263 1876	1584	160	130.4915	1	795	0.8017	y	Bark	30	3223.jpg	38	C	2791	NA	NA	NA	42	desktop	S	3223	1659	197.5	778.400443216729
109	31	1448 9552	466 5032	1038	852	540.1779	0	666	0.8017	y	Leaves	9	2794.jpg	42	AC	3094	2785	NA	NA	42	desktop	G1	2794	1113	889.5	381.5222798212445
[truncated: 74,492 more rows]
