# Supplementary material for: Varying benefits of generalist and specialist camouflage in two versus four background environments
Source: Behav Ecol. 2023 Mar 26;34(3):426–36. doi: 10.1093/beheco/arac114 (PMC10183209; doi:10.1093/beheco/arac114)
Supplement: arac114_suppl_Supplementary_Materials [file arac114_suppl_supplementary_materials.zip › pair_data_Expt1_nomobile.csv]

Subject	Moth	count	condition	bg1	bg2	RT1	RT2	Hit1	Hit2	TrialNo1	TrialNo2	lumMean1	lumMean2	meanPower1	meanPower2	maxFreq1	maxFreq2	redMean1	redMean2	greenMean1	greenMean2	blueMean1	blueMean2	LMean1	LMean2	AMean1	AMean2	BMean1	BMean2	patternEnergyDiff	coverageDiff	RT_diff	RT_av	lum_diff	power_diff	max_freq_diff	colour_diff	patternEnergyDiffStandard	coverageDiffStandard	maxColourDiffStandard	MDPS
1	401	2	50	3074	5069	5611	1854	TRUE	TRUE	2	11	129.455	108.482	5.595	3.968	8	64	141.098	114.903	131.572	113.391	115.696	97.152	55.3925716	47.49756026	0.791778265	-2.472616021	9.875943333	9.233136069	39.46642453	0.247713157	-3757	3732.5	20.973000000000013	1.6269999999999998	56	8.567419406790423	0.4689654447105441	0.22563794081338742	0.3895168957278272	0.6500495986649842
1	484	2	25	3211	2773	3709	10027	TRUE	TRUE	3	8	109.657	109.043	4.56	3.882	128	90.51	129.057	125.701	114.895	108.241	85.02	93.186	48.96527114	46.95228791	0.700443213	4.341362747	18.57616841	10.96653702	20.5537032	0.194319059	6318	6868	0.6139999999999901	0.6779999999999995	37.489999999999995	8.672651637705583	0.24423232346040277	0.17700211351129458	0.3943012689410843	0.4964399930493929
1	633	2	75	3434	3464	NA	NA	FALSE	FALSE	12	9	100.223	103.742	3.059	3.76	8	5.657	107.658	113.457	108.546	111.591	84.464	86.178	45.15789677	46.59747844	-4.802667287	-3.854500036	13.39430289	14.44236806	14.70877341	0.172767172	NA	NA	3.5190000000000055	0.7009999999999996	2.343	2.0173886886358865	0.17477910769757982	0.1573708453856261	0.09172038185162996	0.25243998873387247
1	1161	2	75	4940	2791	2075	NA	TRUE	FALSE	6	4	113.555	104.984	4.36	3.61	11.314	90.51	118.824	119.59	114.05	104.035	107.791	91.327	48.3026359	45.12725727	0.636438767	3.963874947	4.119665301	9.428378028	25.43161716	0.1705787	NA	NA	8.571000000000012	0.7500000000000004	79.196	7.024050953235277	0.3021948350573754	0.15537740134903116	0.3193477980743868	0.4663119892521439
1	1178	2	50	4952	2863	11041	3798	TRUE	TRUE	7	1	114.059	94.169	4.238	4.024	16	90.51	121.029	108.579	114.75	92.895	106.398	81.032	48.66159268	40.62157617	0.847986429	4.287523461	5.486643071	9.165758526	38.35530336	0.28756076	-7243	7419.5	19.89	0.2140000000000004	74.51	9.487263620601667	0.4557623881929653	0.2619344831374165	0.43133752405296555	0.6799860936842483
1	1600	2	25	5139	5320	6704	NA	TRUE	FALSE	5	10	89.378	110.427	3.203	4.285	32	45.255	94.171	117	91.776	110.988	82.188	103.294	38.92678633	47.14921665	-0.935754901	0.870144773	5.863839629	5.11512432	28.12068139	0.58592496	NA	NA	21.049000000000007	1.0820000000000003	13.255000000000003	8.451639403910912	0.33414802609241767	0.5337096464584091	0.3842529690811124	0.7376660723605698
3	205	2	25	2857	5382	3752	1465	TRUE	TRUE	1	3	105.854	90.93	3.876	1.663	64	16	118.556	111.693	104.144	86.815	94.861	74.282	45.14313964	39.08747263	4.052541549	8.281788024	7.316646138	11.21100314	46.74854977	0.919348957	-2287	2608.5	14.923999999999992	2.213	48	8.350068571055493	0.5554963413469635	0.8374202164256275	0.379635060976955	1.0742306938694235
3	269	2	50	2952	2941	2364	NA	TRUE	FALSE	12	2	103.696	112.31	4.626	4.446	8	8	124.302	124.279	114.246	116.674	72.54	95.978	48.09997718	49.24908658	-2.601882659	-0.718905045	24.51342715	12.50016248	10.68380214	0.209042244	NA	NA	8.614000000000004	0.1800000000000006	0	12.21411417743684	0.12695180983461038	0.19041322653350096	0.5553135212091552	0.6006222321034181
3	904	2	25	3864	4973	1372	9060	TRUE	TRUE	5	10	112.07	105.386	4.059	3.66	5.657	16	129.998	111.34	112.34	105.924	93.871	98.894	48.53053786	45.07164262	3.851808677	0.76481337	12.82310869	4.700192196	30.26346281	0.255355903	7688	5216	6.6839999999999975	0.399	10.343	9.352821428597467	0.3596099333595412	0.23259959553728143	0.42522512278044067	0.6035215663574927
3	1034	2	50	4056	4961	2047	1901	TRUE	TRUE	4	9	110.566	112.079	3.625	4.125	5.657	32	130.448	117.249	110.974	112.598	90.277	106.391	48.11869459	47.71212349	4.307669571	0.599841263	14.3763858	4.083177023	49.65705577	0.092170138	-146	1974	1.512999999999991	0.5	26.343	10.948216190223464	0.5900570806583361	0.08395630007979653	0.4977595915046466	0.7765182738950833
3	1296	2	75	5006	2818	NA	2581	FALSE	TRUE	8	7	103.516	105.053	3.359	3.885	45.255	45.255	110.356	119.742	104	103.185	96.193	92.232	44.35713397	44.92648469	1.007044972	4.677770971	5.289348659	8.604983211	20.34495227	0.20045621	NA	NA	1.536999999999992	0.5259999999999998	0	4.979138689021959	0.24175181062228707	0.1825923459029508	0.2263760595178716	0.37819310285135543
3	2097	2	75	5397	2976	1274	1116	TRUE	TRUE	11	6	95.75	109.283	2.2	4.592	32	11.314	118.243	123.686	91.8	115.71	77.206	88.452	41.26001394	48.75793929	8.547547622	-1.568908957	12.54036076	16.21515908	50.23202659	0.775719521	-158	1195	13.533000000000001	2.3919999999999995	20.686	13.117382397477014	0.5968892538158492	0.7065904673250247	0.596380523578712	1.10055286049306
4	308	2	50	2976	2931	1058	7666	TRUE	TRUE	12	10	109.283	115.34	4.592	4.541	11.314	128	123.686	128.011	115.71	119.407	88.452	98.602	48.75793929	50.42223667	-1.568908957	-0.333389132	16.21515908	12.64810698	13.37484453	0.126053244	6608	4362	6.057000000000002	0.05099999999999927	116.686	4.125561257714795	0.15892850663930763	0.11481987777099577	0.18756824405799366	0.27133691369392765
4	960	2	75	3981	3112	14714	NA	TRUE	FALSE	9	8	109.176	108.33	3.771	4.386	5.657	5.657	128.598	126.34	109.366	113.104	89.564	85.546	47.47252431	48.20970226	4.358307951	0.643971181	13.87747319	17.20604039	38.97873916	0.069622878	NA	NA	0.8460000000000036	0.6150000000000002	0	5.041734679240476	0.4631704534199846	0.06341836265653703	0.2292219801664628	0.5206644541686559
4	961	2	25	3981	5054	1585	6526	TRUE	TRUE	5	4	109.176	112.458	3.771	4.194	5.657	22.627	128.598	118.286	109.366	113.067	89.564	106.021	47.47252431	47.92825171	4.358307951	0.66845845	13.87747319	4.625941872	48.94106187	0.138329475	4941	4055.5	3.2819999999999965	0.42300000000000004	16.97	9.970632303473813	0.5815491805452082	0.12600209964946252	0.4533138345269431	0.7480437227077018
4	1132	2	25	4913	2993	1076	1987	TRUE	TRUE	11	1	115.82	114.671	4.251	4.384	11.314	8	122.851	119.587	116.5	115.397	108.109	109.029	49.36435941	48.78581902	0.865343262	0.383824348	5.503110842	4.09013458	18.38562502	0.038573496	911	1531.5	1.1489999999999867	0.133	3.314	1.6009595136594132	0.2184698238177495	0.03513597869738278	0.07278746963785722	0.23294123004368167
4	1776	2	75	5241	2803	1599	1370	TRUE	TRUE	2	3	105.032	90.581	3.738	3.911	64	64	111.247	102.871	105.651	88.014	98.199	80.857	44.9662813	38.63813975	0.759986494	4.779855917	4.965610807	6.390222666	7.966570814	0.298168404	-229	1484.5	14.450999999999993	0.17300000000000004	0	7.6311365210963285	0.09466391924522156	0.271596815885618	0.34694888477349	0.4506657482565549
4	2033	2	50	5376	3428	1100	2588	TRUE	TRUE	7	6	90.937	95.98	2.024	2.806	32	8	111.542	102.902	86.972	104.066	74.296	80.972	39.11438935	43.3384085	8.122415928	-4.773883054	11.23707104	12.89871017	19.80132591	0.62517843	1488	1844	5.043000000000006	0.782	24	13.671792487126481	0.2352920925021421	0.5694650025640199	0.6215867247493102	0.8752272929495803
5	104	2	50	2806	4053	NA	11626	FALSE	TRUE	3	12	106.785	111.026	3.815	3.572	90.51	5.657	122.132	130.174	104.86	111.419	93.362	91.485	45.66032839	48.24045366	4.867777026	4.108113934	8.996565586	13.82903626	60.1847387	0.163066168	NA	NA	4.241	0.24299999999999988	84.85300000000001	5.530543123176025	0.7151537816094483	0.14853435646880028	0.2514456088517139	0.7724844856776764
5	426	2	75	3094	3838	NA	1724	FALSE	TRUE	4	1	111.296	106.958	4.529	4.421	8	8	129.464	126.428	116.247	106.682	88.177	87.765	49.44682509	46.47022163	0.533082515	4.746037007	17.40139627	13.52530282	13.10624167	0.087175927	NA	NA	4.338000000000008	0.10799999999999965	0	6.452383601652946	0.15573679466664914	0.07940715339871181	0.29335699715704067	0.3414934450394686
5	1146	2	75	4928	5454	6822	1426	TRUE	TRUE	7	11	110.439	100.532	4.345	1.69	16	64	115.863	121.84	110.848	95.64	104.607	84.117	47.04181783	42.8665283	0.740987103	8.796672612	4.164882444	10.638477140000001	55.76479747	0.980352042	-5396	4124	9.906999999999996	2.655	48	11.146054905988915	0.6626331966006441	0.8929869479200877	0.5067543096059527	1.2220099724212674
5	1693	2	25	5183	3446	2486	NA	TRUE	FALSE	5	2	99.597	94.696	3.197	3.569	45.255	8	104.716	103.687	103.381	103.322	90.694	77.078	43.52585112	43.10200269	-1.931293536	-4.634950425	7.349300612	14.90691285	26.09754382	0.266143905	NA	NA	4.900999999999996	0.3719999999999999	37.255	8.037842422255986	0.3101078040169557	0.2424262134943192	0.36543972928243723	0.5371066140343395
5	1912	2	25	5303	2869	1681	NA	TRUE	FALSE	10	9	112.834	94.842	3.846	3.742	90.51	90.51	119.299	111.192	113.482	92.794	105.722	80.54	48.12904531	40.85175753	0.774410003	5.392440373	5.103609113	9.828163152	8.253402937	0.287867479	NA	NA	17.992000000000004	0.10400000000000009	0	9.828862233168746	0.0980722430475897	0.26221386855402695	0.4468682719753331	0.5273191919669473
5	2045	2	50	5379	2776	2572	NA	TRUE	FALSE	6	8	91.898	107.95	2.016	3.981	22.627	64	113.216	122.64	87.882	106.862	74.595	94.348	39.56056142	46.29271948	8.346197147	4.057692514	11.69990417	9.305387371	42.63059737	0.785940395	NA	NA	16.052000000000007	1.9649999999999999	41.373000000000005	8.333482755293772	0.5065641818832937	0.715900497484921	0.3788809884655172	0.9553384720018635
6	128	2	50	2815	5027	7780	1202	TRUE	TRUE	6	10	104.201	110.024	4.045	4.064	90.51	16	118.926	115.837	102.671	110.524	91.007	103.711	44.67110687	46.9231487	4.441776936	0.753952535	8.968971439	4.528323791	16.7732228	0.132690008	-6578	4491	5.8230000000000075	0.019000000000000128	74.51	6.1960546116354305	0.19931022339385548	0.12086519962939192	0.28170302438695116	0.36563582370921555
6	406	2	25	3080	5253	1484	1037	TRUE	TRUE	7	9	112.046	111.497	4.365	4.567	8	90.51	122.953	117.905	115.21	112.06	97.975	104.526	48.75838333	47.56828676	-0.096275616	0.830115915	10.62367618	4.993431652	40.3683987	0.187954284	-447	1260.5	0.5490000000000066	0.20199999999999996	82.51	5.828737818748433	0.47968328203147853	0.17120454206965927	0.26500300188068227	0.5741372982933138
6	1018	2	25	4044	5462	1470	1603	TRUE	TRUE	5	12	110.593	99.302	3.76	1.8	5.657	64	130.416	122.847	110.898	94.18	90.465	80.879	48.09856757	42.50612575	4.365624357	9.633610689	14.23757558	12.11446205	52.22293972	0.948866701	133	1536.5	11.290999999999997	1.9599999999999997	58.343	7.970865484092223	0.6205465643654986	0.8643074559016346	0.3623946292587094	1.1240263716606196
6	1266	2	75	4991	3440	2489	1517	TRUE	TRUE	1	4	103.242	98.221	3.399	2.811	22.627	8	110.007	103.531	103.815	106.757	95.904	84.374	44.26420132	44.2700538	0.921874748	-5.503174592	5.326210751	12.16572164	20.89056841	0.227706401	-972	2003	5.021000000000001	0.5880000000000001	14.626999999999999	9.384039773663906	0.24823517258840205	0.20741410772810692	0.42664446182323357	0.5354127471391367
6	1710	2	75	5191	3148	1707	1578	TRUE	TRUE	8	11	79.365	112.316	2.364	4.438	90.51	11.314	81.619	127.852	82.722	114.34	73.753	94.757	34.82655619	48.89815031	-2.299314684	1.925432617	5.107332146	12.780121340000001	45.55961058	0.695332753	-129	1642.5	32.95100000000001	2.074	79.196	16.574979482668706	0.5413686010560154	0.6333674499454373	0.7535798410574386	1.1234397472530013
6	2057	2	50	5382	3112	1197	12861	TRUE	TRUE	2	3	90.93	108.33	1.663	4.386	16	5.657	111.693	126.34	86.815	113.104	74.282	85.546	39.08747263	48.20970226	8.281788024	0.643971181	11.21100314	17.20604039	57.17390683	0.966229746	11664	7029	17.39999999999999	2.723	10.343	13.322604519332996	0.6793771404852966	0.8801231750483175	0.6057109275246962	1.2661184107317678
7	164	2	50	2836	4994	2092	1615	TRUE	TRUE	1	5	84.711	104.043	4.326	3.231	128	22.627	102.137	110.88	84.367	104.701	67.629	96.549	37.19539985	44.61617718	4.577864936	0.870071362	12.53132005	5.452070144	25.87971769	0.464544747	-477	1853.5	19.332000000000008	1.0949999999999998	105.373	10.905569613754185	0.30751945381443413	0.4231463576589758	0.4958206690250763	0.7207351734908322
7	293	2	50	2970	3407	1134	1461	TRUE	TRUE	3	8	107.3	85.769	4.343	3.542	11.314	5.657	119.918	93.565	113.742	96.082	88.241	67.661	47.84485192	39.83329576	-2.057033615	-6.242026852	15.03452797	15.95383187	22.71606719	0.298555168	327	1297.5	21.53099999999999	0.8010000000000002	5.657	9.08539047917727	0.26992692342158187	0.2719491130086196	0.41306640049854354	0.5634187743364953
7	615	2	75	3428	2767	NA	NA	FALSE	FALSE	11	7	95.98	105.166	2.806	3.461	8	64	102.902	119.628	104.066	103.698	80.972	92.171	43.3384085	45.05710899	-4.773883054	4.316203086	12.89871017	8.824197689	31.79277577	0.189400081	NA	NA	9.185999999999993	0.6549999999999998	56	10.108671988187723	0.3777822137454381	0.17252149536299674	0.45958979545800177	0.6194399466242198
7	1257	2	75	4988	3858	NA	1467	FALSE	TRUE	4	12	105.629	112.46	3.45	4.027	16	5.657	112.99	128.899	106.474	112.723	97.425	95.759	45.3414966	48.57147608	0.839273551	3.456939831	5.988302464	11.75139003	28.37553097	0.282498071	NA	NA	6.830999999999989	0.577	10.343	7.106203099268546	0.3371763127447377	0.25732296094467894	0.32308283745799576	0.5331842945599427
7	1954	2	25	5320	2857	NA	NA	FALSE	FALSE	9	6	110.427	105.854	4.285	3.876	45.255	64	117	118.556	110.988	104.144	103.294	94.861	47.14921665	45.14313964	0.870144773	4.052541549	5.11512432	7.316646138	20.34358395	0.152485535	NA	NA	4.5730000000000075	0.40900000000000025	18.744999999999997	4.358748963300795	0.24173555136381739	0.13889662760717922	0.1981701005668232	0.34205224558900504
7	2125	2	25	5403	5229	1363	7086	TRUE	TRUE	2	10	101.092	104.567	2.387	4.066	32	64	122.282	110.907	97.163	105.121	83.831	97.672	43.32413134	44.76899298	8.034174194	0.838614341	11.45558799	4.995600993	35.2550449	0.584238037	5723	4224.5	3.4749999999999943	1.6789999999999998	32	9.777276653458157	0.4189231227990012	0.5321730553598961	0.444522938576893	0.8101267719238701
8	3	2	75	2762	3431	1562	NA	TRUE	FALSE	2	10	105.054	98.639	3.704	3.185	64	11.314	119.332	105.881	104.025	106.485	91.805	83.55	45.11046731	44.37371851	3.939244208	-4.502971604	9.11461778	12.8311418	39.02789007	0.13390143	NA	NA	6.415000000000006	0.5190000000000001	52.686	9.253451107663627	0.4637544961510041	0.12196866449515209	0.42070726073823117	0.6379178529065234
8	181	2	25	2845	2987	2668	NA	TRUE	FALSE	6	7	83.672	111.91	4.367	4.459	90.51	8	101.232	121.088	82.875	113.1	66.909	101.541	36.6535014	48.07604162	4.981498581	0.971386016	12.21690792	7.529597038	32.06073047	0.387625385	NA	NA	28.238	0.09199999999999964	82.51	12.981768414434299	0.38096622386402035	0.3530817447794931	0.5902148469398145	0.7862286866872327
8	868	2	25	3852	5472	1041	1374	TRUE	TRUE	4	8	111.406	95.733	4.098	1.501	8	45.255	127.808	115.561	111.647	91.498	94.763	80.141	48.1430741	40.94852704	3.474643609	7.995036341	11.72574972	10.27635101	54.54297986	1.005532408	333	1207.5	15.673000000000002	2.597	37.255	8.619525188235295	0.6481147737728232	0.9159233393575738	0.3918858800478656	1.1885044663540045
8	1226	2	50	4967	5063	1326	1251	TRUE	TRUE	12	5	111.791	110.232	4.109	4.226	22.627	16	118.33	116.234	112.581	110.57	104.462	103.891	47.75299942	46.97680251	0.68371965	0.918710012	5.301342174	4.502725695	8.036880809	0.052313848	-75	1288.5	1.5589999999999975	0.11699999999999999	6.626999999999999	1.1381961139701726	0.095499387835686525	0.04765184490682724	0.051747976373346126	0.11861148535766498
8	1628	2	50	5148	4988	1826	4065	TRUE	TRUE	1	9	89.087	105.629	3.306	3.45	32	16	94.446	112.99	94.405	106.474	78.409	97.425	39.64270877	45.3414966	-3.086453802	0.839273551	9.196435268	5.988302464	18.05397804	0.346155479	2239	2945.5	16.542	0.14400000000000013	16	7.62755754285403	0.21452898105545712	0.3153074726782953	0.34678616687342867	0.5154630263891214
8	1989	2	75	5326	5457	NA	1230	FALSE	TRUE	11	3	106.683	94.953	3.94	1.514	128	32	115.207	116.301	107.246	90.079	97.595	78.477	45.77099822	40.60057083	1.317161126	8.923841179	6.5266657	10.81997495	50.94027912	0.912113234	NA	NA	11.730000000000004	2.426	96	10.150241629641426	0.6053051659906736	0.8308293124228334	0.4614797551911195	1.1267809258268666
9	710	2	50	3479	5119	1697	4156	TRUE	TRUE	6	3	100.667	85.603	3.714	2.383	8	64	111.563	88.521	110.034	90.595	80.404	77.693	45.85357911	37.94817625	-4.648371564	-3.424872284	16.79366877	7.174779211	36.55488459	0.492508681	2459	2926.5	15.064000000000007	1.331	56	12.510610745095374	0.4343686541723816	0.4486182565327263	0.5687937090165563	0.8446660590072269
9	1270	2	25	4994	5148	2760	1600	TRUE	TRUE	9	12	104.043	89.087	3.231	3.306	22.627	32	110.88	94.446	104.701	94.405	96.549	78.409	44.61617718	39.64270877	0.870071362	-3.086453802	5.452070144	9.196435268	15.02256497	0.345708913	-1160	2180	14.956000000000003	0.07500000000000018	9.373000000000001	7.376296467771663	0.17850778087317887	0.3149007028728575	0.33536260636631154	0.4934526909956943
9	1732	2	25	5226	2839	3915	2541	TRUE	TRUE	5	11	112.294	88.616	4.206	4.221	45.255	64	118.53	107.199	112.836	87.969	105.515	70.68	47.87110411	38.83585684	0.807229211	5.0789409149999996	4.847372618	12.99396191	18.89057842	0.313784723	-1374	3228	23.677999999999997	0.01499999999999968	18.744999999999997	12.893802046125188	0.22447000494915895	0.2858214703404679	0.5862154645020808	0.6897313004720409
9	2160	2	75	5439	5279	1436	6065	TRUE	TRUE	1	8	88.893	113.511	2.246	4.23	32	90.51	103.862	121.052	86.516	114.245	76.302	105.236	38.19806991	48.49065966	5.361472158	0.941924334	8.598307746	5.930558421	41.6491228	0.77224537	4629	3750.5	24.617999999999995	1.9840000000000004	58.510000000000005	11.514629529058507	0.494901669667568	0.7034259189126255	0.5235115192399683	1.0068763562696057
9	2216	2	50	5460	3464	1195	1341	TRUE	TRUE	2	4	97.651	103.742	1.592	3.76	45.255	5.657	121.536	113.457	92.454	111.591	78.964	86.178	41.84749293	46.59747844	9.831351712	-3.854500036	12.34154921	14.44236806	45.52350521	0.895778359	146	1268	6.091000000000008	2.1679999999999997	39.598	14.63824922092666	0.5409395738233708	0.815950136834901	0.6655265867930349	1.1837718893678337
9	2232	2	75	5462	5103	1838	2024	TRUE	TRUE	10	7	99.302	105.112	1.8	4.066	64	45.255	122.847	112.271	94.18	110.748	80.879	92.316	42.50612575	46.38505151	9.633610689	-2.851651638	12.11446205	10.50333862	47.57602621	0.88963638	186	1931	5.809999999999988	2.266	18.744999999999997	13.172834134395375	0.5653289487162255	0.8103555066954972	0.5989016314411374	1.1554029736984255
10	72	2	75	2795	4014	NA	1512	FALSE	TRUE	12	6	104.213	110.114	3.939	3.803	64	4	117.453	131.121	103.37	110.615	91.815	88.605	44.74131577	48.05184551	3.543475964	4.564273544	8.561805479	15.27841452	63.37956217	0.142065007	NA	NA	5.9010000000000105	0.13600000000000012	60	7.557411717539363	0.7531167292851707	0.12940473582159978	0.34359699370149555	0.8378480098818382
10	336	2	75	2993	2833	2243	1895	TRUE	TRUE	5	11	114.671	89.006	4.384	4.346	8	45.255	119.587	105.461	115.397	88.177	109.029	73.379	48.78581902	38.77086303	0.383824348	4.587996244	4.09013458	11.22220534	21.11083636	0.351048417	-348	2069	25.665000000000006	0.038000000000000256	37.255	12.993876947947447	0.2508525380669675	0.3197643714083356	0.5907653602463208	0.7170634281176055
10	397	2	25	3074	4991	909	1024	TRUE	TRUE	9	10	129.455	103.242	5.595	3.399	8	22.627	141.098	110.007	131.572	103.815	115.696	95.904	55.3925716	44.26420132	0.791778265	0.921874748	9.875943333	5.326210751	46.11910425	0.405139854	115	966.5	26.213000000000008	2.1959999999999997	14.626999999999999	12.023211582243267	0.548016864760898	0.3690353936185813	0.5466341531596292	0.8575071446968419
10	1001	2	50	4035	3112	4544	3147	TRUE	TRUE	2	3	110.251	108.33	3.553	4.386	5.657	5.657	132.124	126.34	110.764	113.104	87.864	85.546	48.179284440000004	48.20970226	4.8015807	0.643971181	15.9040849	17.20604039	43.58854362	0.033235916	-1397	3845.5	1.9210000000000065	0.8330000000000002	0	4.35680275594318	0.5179471154651935	0.03027406270263923	0.1980816164373104	0.5553575965642817
10	1312	2	25	5015	5188	1441	10323	TRUE	TRUE	4	7	105.202	80.311	3.455	2.966	22.627	32	111.171	83.236	105.594	85	98.841	72.696	44.96007063	35.64281691	0.881858165	-3.210919737	4.56988493	6.947689562	13.67761129	0.573562884	8882	5882	24.89099999999999	0.4889999999999999	9.373000000000001	10.45064604251402	0.16252617604913827	0.5224492297465968	0.4751376128036849	0.7246541979901532
10	2243	2	50	5467	4047	1271	1183	TRUE	TRUE	8	1	97.896	110.123	1.512	3.611	45.255	5.657	117.617	129.895	93.693	110.613	82.378	89.861	41.83129056	47.95437482	7.895150064	4.223515407	10.1796432	14.38635501	50.31612251	1.007424769	-88	1227	12.227000000000004	2.099	39.598	8.286705386457077	0.5978885356355429	0.917647060634581	0.3767542599099917	1.1582273530253142
11	591	2	75	3404	4991	1688	1173	TRUE	TRUE	11	8	99.537	103.242	3.448	3.399	5.657	22.627	110.626	110.007	108.564	103.815	79.422	95.904	45.31849749	44.26420132	-4.348093265	0.921874748	16.6323838	5.326210751	22.76899313	0.18384741	-515	1430.5	3.7049999999999983	0.04899999999999993	16.97	12.518532353517076	0.27055582348750895	0.16746365642691546	0.5691538641782317	0.6520587787583947
11	620	2	50	3428	4994	NA	1073	FALSE	TRUE	1	10	95.98	104.043	2.806	3.231	8	22.627	102.902	110.88	104.066	104.701	80.972	96.549	43.3384085	44.61617718	-4.773883054	0.870071362	12.89871017	5.452070144	19.33448085	0.228349726	NA	NA	8.063000000000002	0.4249999999999998	14.626999999999999	9.4307667729776945	0.22974473918141244	0.20800010215017056	0.4287689003332658	0.5290457991223583
11	630	2	75	3431	5285	NA	1368	FALSE	TRUE	12	3	98.639	108.519	3.185	4.086	11.314	128	105.881	114.936	106.485	109.135	83.55	101.485	44.37371851	46.38638425	-4.502971604	0.798013605	12.8311418	5.076290372	41.97202626	0.203626542	NA	NA	9.88000000000001	0.9010000000000002	116.686	9.606715788309767	0.4987386163005817	0.18548015046221686	0.4367684053188857	0.6884110207497465
11	1240	2	25	4973	5350	1066	945	TRUE	TRUE	9	5	105.386	112.434	3.66	4.293	16	90.51	111.34	121.125	105.924	112.967	98.894	103.209	45.07164262	48.08393284	0.76481337	1.355854108	4.700192196	6.55231751	21.25317805	0.307916665	-121	1005.5	7.048000000000002	0.633	74.51	3.5851903299884733	0.25254393359485366	0.2804763504456311	0.16300033202806594	0.41111376746117617
11	2125	2	25	5403	5229	7612	NA	TRUE	FALSE	2	7	101.092	104.567	2.387	4.066	32	64	122.282	110.907	97.163	105.121	83.831	97.672	43.32413134	44.76899298	8.034174194	0.838614341	11.45558799	4.995600993	35.2550449	0.584238037	NA	NA	3.4749999999999943	1.6789999999999998	32	9.777276653458157	0.4189231227990012	0.5321730553598961	0.444522938576893	0.8101267719238701
11	2153	2	50	5439	4991	972	766	TRUE	TRUE	4	6	88.893	103.242	2.246	3.399	32	22.627	103.862	110.007	86.516	103.815	76.302	95.904	38.19806991	44.26420132	5.361472158	0.921874748	8.598307746	5.326210751	24.26516933	0.487813466	-206	869	14.349000000000004	1.153	9.373000000000001	8.198450718944116	0.2883343515744649	0.444341460511447	0.37274176997680436	0.6476978145036109
12	45	2	75	2785	5294	1566	1952	TRUE	TRUE	7	10	106.3	107.683	3.918	4.508	64	128	120.327	115.205	105.394	108.29	93.178	99.554	45.62595774	46.11913614	3.769394112	1.052048129	9.032580146	5.851361074	12.64643985	0.123823306	386	1759	1.3830000000000098	0.5899999999999999	64	4.212760248294383	0.15027313365446124	0.11278866302021236	0.19153273774138221	0.2683059575017441
12	905	2	50	3864	4973	1539	1050	TRUE	TRUE	1	2	112.07	105.386	4.059	3.66	5.657	16	129.998	111.34	112.34	105.924	93.871	98.894	48.53053786	45.07164262	3.851808677	0.76481337	12.82310869	4.700192196	30.26346281	0.255355903	-489	1294.5	6.6839999999999975	0.399	10.343	9.352821428597467	0.3596099333595412	0.23259959553728143	0.42522512278044067	0.6035215663574927
12	1201	2	25	4955	5373	936	3537	TRUE	TRUE	9	8	107.108	90.588	4.071	1.789	22.627	22.627	111.813	109.397	107.476	86.761	102.034	75.605	45.6445084	38.84834647	0.627260606	7.508809825	3.644623605	10.02635238	47.93040543	0.812462384	2601	2236.5	16.52000000000001	2.282	0	11.58749320560594	0.5695399105776717	0.7400589517903389	0.5268242592556582	1.072197165639842
12	1215	2	75	4961	3541	7222	1235	TRUE	TRUE	5	6	112.079	98.219	4.125	3.311	32	8	117.249	104.949	112.598	105.758	106.391	83.949	47.71212349	44.08606836	0.599841263	-4.404299418	4.083177023	12.18299945	23.35337028	0.235570986	-5987	4228.5	13.86	0.8140000000000001	24	10.188072590533043	0.27749976870910137	0.21457783203828498	0.46319973617363375	0.5810368002348725
12	1247	2	50	4979	5097	1770	5846	TRUE	TRUE	3	12	111.307	108.322	4.05	4.117	32	22.627	117.207	116.298	111.796	112.343	104.917	96.325	47.44074684	47.29867419	0.778183411	-1.439638698	4.569443331	9.460513443	7.014692787	0.062445026	4076	3808	2.9849999999999994	0.06700000000000017	9.373000000000001	5.37228874740989	0.08335309219264868	0.05688017241925684	0.2442505889446795	0.2642753151399944
12	1285	2	25	5003	5015	2512	13454	TRUE	TRUE	4	11	106.38	105.202	3.669	3.455	181.019	22.627	113.641	111.171	107.015	105.594	98.483	98.841	45.58361154	44.96007063	0.97573901	0.881858165	5.707926788	4.56988493	8.033451146	0.087927277	10942	7983	1.1779999999999973	0.21399999999999997	158.392	1.301059625867177	0.09545863437364491	0.080091546060302	0.05915255020933377	0.13793487892146225
13	222	2	75	2866	5442	3489	1138	TRUE	TRUE	2	9	88.666	88.443	3.952	1.923	64	32	103.167	104.862	87.003	85.983	75.829	74.484	38.25229013	38.1087787	4.686390107	5.832995768	8.955774983	9.611953671	42.60757289	0.856190204	-2351	2313.5	0.22299999999999898	2.029	32	1.3288606183356073	0.5062905902004641	0.7798899215319197	0.06041651964637018	0.9317771231784876
13	403	2	25	3080	4946	1511	1735	TRUE	TRUE	4	5	112.046	106.696	4.365	3.923	8	16	122.953	111.48	115.21	107.054	97.975	101.554	48.75838333	45.48041664	-0.096275616	0.652446109	10.62367618	3.692298302	17.69991423	0.206241323	224	1623	5.3500000000000085	0.44200000000000017	8	7.703872346415426	0.2103217670985317	0.1878619125279192	0.3502558120454339	0.44967374591552806
13	899	2	50	3861	5247	2005	NA	TRUE	FALSE	1	12	113.706	111.573	3.989	3.963	5.657	90.51	131.924	118.143	113.946	112.052	95.246	104.524	49.19532406	47.58742225	3.9314961410000002	0.929472522	12.96576716	5.024895222	51.62115069	0.168327545	NA	NA	2.1330000000000098	0.0259999999999998	84.85300000000001	8.640309090267026	0.6133957199848188	0.15332686037331802	0.3928308181460396	0.7443651570922164
13	958	2	25	3981	3112	1410	6528	TRUE	TRUE	11	10	109.176	108.33	3.771	4.386	5.657	5.657	128.598	126.34	109.366	113.104	89.564	85.546	47.47252431	48.20970226	4.358307951	0.643971181	13.87747319	17.20604039	38.97873916	0.069622878	5118	3969	0.8460000000000036	0.6150000000000002	0	5.041734679240476	0.4631704534199846	0.06341836265653703	0.2292219801664628	0.5206644541686559
13	1464	2	75	5086	5364	13879	1326	TRUE	TRUE	7	6	95.761	92.083	3.497	1.872	64	32	100.643	114.786	99.714	87.251	86.926	74.214	41.98873618	39.55581377	-2.123883795	9.360929007	7.39826873	11.9544342	35.06486928	0.679504242	-12553	7602.5	3.6779999999999973	1.6249999999999998	32	12.592802719811168	0.41666333374365844	0.6189495132018429	0.572530559207369	0.9404775780450485
13	2177	2	50	5445	5074	1644	2902	TRUE	TRUE	8	3	87.554	81.26	1.989	2.45	32	90.51	102.226	83.838	85.503	85.194	74.933	74.748	37.70194596	35.80951643	5.049197343	-2.68274743	8.72357991	5.911590655	20.04432312	0.573272568	1258	2273	6.293999999999997	0.4610000000000001	58.510000000000005	8.442247512894507	0.23817954166958438	0.5221847855595438	0.38382596766329635	0.6904555147092866
14	419	2	50	3088	5403	2891	1024	TRUE	TRUE	5	8	111.695	101.092	4.339	2.387	8	32	122.106	122.282	114.786	97.163	98.193	83.831	48.56579553	43.32413134	-0.162331933	8.034174194	10.21371486	11.45558799	42.03280722	0.671949265	-1867	1957.5	10.602999999999994	1.9520000000000004	24	9.808160125206609	0.49946085476722235	0.6120678058520289	0.44592705263663196	0.9071598980766924
14	708	2	75	3479	4023	NA	1189	FALSE	TRUE	6	9	100.667	110.99	3.714	3.296	8	4	111.563	131.981	110.034	111.592	80.404	89.396	45.85357911	48.42480659	-4.648371564	4.472824433	16.79366877	15.33865898	33.14044097	0.171991705	NA	NA	10.322999999999993	0.41800000000000015	4	9.587725520611855	0.39379603859441853	0.15666448493562896	0.435905014632436	0.6079738996326298
14	916	2	25	3867	5170	1798	2823	TRUE	TRUE	1	2	112.082	88.51	4.106	3.643	5.657	90.51	128.999	91.198	112.336	92.553	94.91	81.779	48.45449438	38.88212129	3.593421219	-2.713597276	12.09037485	6.015546341	60.35582275	0.384847609	1025	2310.5	23.57199999999999	0.4630000000000001	84.85300000000001	12.973524975278975	0.7171867123485921	0.35055151318311145	0.5898400597749235	0.9925494647017027
14	1406	2	50	5066	5195	2350	3865	TRUE	TRUE	4	12	111.468	93.323	4.243	3.284	11.314	64	116.889	97.693	111.947	99.489	105.567	82.787	47.47256758	41.55982511	0.684038872	-3.959967335	4.224562734	9.264581513	27.64284281	0.288759643	1515	3107.5	18.14500000000001	0.9590000000000005	52.686	9.051469850795998	0.3284700406950018	0.2630265264292315	0.41152420240587884	0.5885810822693829
14	1615	2	25	5146	3001	1193	2358	TRUE	TRUE	11	10	85.738	114.621	3.186	4.613	45.255	8	89.025	124.047	88.872	115.746	79.316	104.069	37.51330544	49.15724733	-1.867791363	1.067985676	5.560257239	7.607588154	33.5578882	0.578668018	1165	1775.5	28.882999999999996	1.4270000000000005	37.255	12.181614566055313	0.3987564151218469	0.5270994144089174	0.5538359295171156	0.8623077803749295
14	2055	2	75	5382	2863	1132	1254	TRUE	TRUE	3	7	90.93	94.169	1.663	4.024	16	90.51	111.693	108.579	86.815	92.895	74.282	81.032	39.08747263	40.62157617	8.281788024	4.287523461	11.21100314	9.165758526	49.57626094	0.963505979	122	1193	3.23899999999999	2.3609999999999998	74.51	4.742430663886835	0.5890970245135879	0.8776421393836054	0.21561415202079956	1.0787865830015884
15	291	2	75	2964	4994	NA	1470	FALSE	TRUE	5	3	105.472	104.043	4.659	3.231	16	22.627	118.546	110.88	111.912	104.701	85.957	96.549	47.14502844	44.61617718	-1.926838459	0.870071362	15.39607699	5.452070144	29.99542251	0.379410687	NA	NA	1.4289999999999878	1.428	6.626999999999999	10.634898466619447	0.35642490608669325	0.34559910815424577	0.48351463146708656	0.6930107185885878
15	353	2	50	3009	2912	NA	2385	FALSE	TRUE	4	9	116.748	112.709	4.667	4.393	8	8	130.846	127.028	118.969	117.425	100.428	93.675	50.60302266	49.66398191	1.375338556	-0.366912604	11.8728057	14.46036231	10.11922038	0.054203318	NA	NA	4.0390000000000015	0.274	0	3.257711749777228	0.120243086171219	0.04937293281831299	0.1481115500127791	0.19706120245814196
15	596	2	50	3407	4053	2528	2959	TRUE	TRUE	8	2	85.769	111.026	3.542	3.572	5.657	5.657	93.565	130.174	96.082	111.419	67.661	91.485	39.83329576	48.24045366	-6.242026852	4.108113934	15.95383187	13.82903626	20.84591985	0.322304205	431	2743.5	25.25699999999999	0.03000000000000025	0	13.50260991919075	0.2477046296764094	0.29358172982186764	0.6138948556409347	0.724164835814838
15	1512	2	75	5102	2912	2178	999	TRUE	TRUE	12	7	105.945	112.709	4.222	4.393	32	8	113.215	127.028	112.146	117.425	92.473	93.675	46.87822922	49.66398191	-3.24628224	-0.366912604	11.11216509	14.46036231	12.60325478	0.107795137	-1179	1588.5	6.76400000000001	0.17099999999999937	24	5.221265380592785	0.14975998087210032	0.09818886100739893	0.2373843261610064	0.2973557172876574
15	1846	2	25	5279	5472	1639	1016	TRUE	TRUE	11	10	113.511	95.733	4.23	1.501	90.51	45.255	121.052	115.561	114.245	91.498	105.236	80.141	48.49065966	40.94852704	0.941924334	7.995036341	5.930558421	10.27635101	57.31210706	0.973889852	-623	1327.5	17.77799999999999	2.7290000000000005	45.255	11.20339531872204	0.6810193245212938	0.8871006427177166	0.5093612859318527	1.2288953536765348
15	1852	2	25	5282	2818	1682	5997	TRUE	TRUE	1	6	112.442	105.053	4.117	3.885	45.255	45.255	119.444	119.742	112.986	103.185	104.896	92.232	47.97979481	44.92648469	0.971403562	4.677770971	5.381763024	8.604983211	9.364834518	0.14428048	4315	3839.5	7.388999999999996	0.2320000000000002	0	5.783511946324318	0.11127898806835554	0.13142277463593557	0.2629468119596821	0.3143182858159632
18	301	2	25	2970	5467	NA	NA	FALSE	FALSE	7	9	107.3	97.896	4.343	1.512	11.314	45.255	119.918	117.617	113.742	93.693	88.241	82.378	47.84485192	41.83129056	-2.057033615	7.895150064	15.03452797	10.1796432	59.45367822	0.991745757	NA	NA	9.403999999999996	2.831	33.941	12.600745467670437	0.7064668507005464	0.9033653001317734	0.5728916754715312	1.281939604055314
18	996	2	75	4032	5077	NA	4135	FALSE	TRUE	1	5	109.328	77.161	3.808	2.861	5.657	64	130.325	80.812	109.885	82.609	87.773	68.062	47.75215948	34.57163069	4.533383778	-3.657121302	15.34428679	8.301705108	52.71122987	0.633941942	NA	NA	32.167	0.9469999999999996	58.343	17.041381088314605	0.6263487420410685	0.5774475450576082	0.774784745004323	1.15154236354591
18	1183	2	25	4952	4988	6109	NA	TRUE	FALSE	12	6	114.059	105.629	4.238	3.45	16	16	121.029	112.99	114.75	106.474	106.398	97.425	48.66159268	45.3414966	0.847986429	0.839273551	5.486643071	5.988302464	22.30852787	0.297201003	NA	NA	8.429999999999993	0.7880000000000003	0	3.357793329146321	0.26508427905445525	0.27071562583409076	0.15266174935104068	0.408487741294012
18	1341	2	75	5033	3855	13814	2981	TRUE	TRUE	4	10	107.532	113.016	3.986	4.027	90.51	5.657	112.127	129.631	107.847	113.224	102.622	96.192	45.79510704	48.7918728	0.64513576	3.537344751	3.512770889	11.81425127	40.41605784	0.189355712	-10833	8397.5	5.484000000000009	0.040999999999999925	84.85300000000001	9.287629104570096	0.48024959859171396	0.1724810803526792	0.4222611600660324	0.6623397068932537
18	2087	2	50	5391	5282	9783	5467	TRUE	TRUE	11	3	93.912	112.442	1.836	4.117	22.627	45.255	114.593	119.444	89.545	112.986	77.599	104.896	40.24287536	47.97979481	8.377180747	0.971403562	10.83053871	5.381763024	47.92384296	0.796040703	-4316	7625	18.529999999999987	2.2809999999999997	22.628000000000004	12.016431032798367	0.5694619310875456	0.7251007060095774	0.5463258761341093	1.07169486690347
18	2108	2	50	5400	2976	8695	NA	TRUE	FALSE	8	2	99.758	109.283	2.541	4.592	32	11.314	121.838	123.686	96.307	115.71	81.13	88.452	42.97988511	48.75793929	7.963218106	-1.568908957	12.60014599	16.21515908	43.07055116	0.665700228	NA	NA	9.525000000000006	2.0509999999999997	20.686	11.718177165970136	0.5117919958349377	0.6063756582978856	0.5327657928897108	0.955751995054316
19	523	2	25	3249	5226	1002	9469	TRUE	TRUE	5	8	110.917	112.294	4.338	4.206	11.314	45.255	127.155	118.53	114.87	112.836	90.727	105.515	48.89245418	47.87110411	0.717454289	0.807229211	15.12379537	4.847372618	21.81630451	0.067408372	8467	5235.5	1.3769999999999953	0.13199999999999967	33.941	10.327443056242545	0.25923536444746187	0.06140120466698828	0.46953620093410525	0.539849355007856
19	643	2	25	3437	3541	NA	NA	FALSE	FALSE	10	11	99.796	98.219	3.042	3.311	8	8	104.684	104.949	108.74	105.758	85.965	83.949	44.99400619	44.08606836	-5.900769369	-4.404299418	12.23771239	12.18299945	5.650891908	0.067395836	NA	NA	1.5770000000000124	0.26900000000000013	0	1.7512186965637664	0.067147532825833	0.06138978582569502	0.07961898887375625	0.12089946384331218
19	735	2	75	3489	5403	4252	1183	TRUE	TRUE	6	2	97.715	101.092	3.156	2.387	8	32	107.178	122.282	104.68	97.163	81.285	83.831	43.90632264	43.32413134	-3.272968496	8.034174194	13.55373341	11.45558799	21.9949933	0.473678627	-3069	2717.5	3.3769999999999953	0.7690000000000001	24	11.514887612360056	0.2613586595993559	0.43146626242219593	0.5235232529723427	0.727013122961955
19	1473	2	75	5090	5460	14497	1294	TRUE	TRUE	7	12	93.319	97.651	3.283	1.592	64	45.255	98.084	121.536	97.46	92.454	84.413	78.964	41.02902909	41.84749293	-2.302597616	9.831351712	7.534558606	12.34154921	35.63514958	0.891354165	-13203	7895.5	4.331999999999994	1.6909999999999998	18.744999999999997	13.077070314822182	0.4234397711251564	0.8119202094947114	0.5945477386349063	1.0917887524023784
19	1523	2	50	5103	5370	8032	1518	TRUE	TRUE	4	3	105.112	90.772	4.066	1.769	45.255	22.627	112.271	109.104	110.748	87.265	92.316	75.946	46.38505151	38.9651966	-2.851651638	7.126428557	10.50333862	9.974559801	48.22439777	0.829151233	-6514	4775	14.33999999999999	2.2969999999999997	22.628000000000004	12.445719677974648	0.573033316684546	0.7552605566163012	0.5658434429183077	1.104067249901246
19	2015	2	50	5367	4946	1179	861	TRUE	TRUE	1	9	92.21	106.696	2.103	3.923	22.627	16	110.762	111.48	88.578	107.054	77.29	101.554	39.54546551	45.48041664	7.254164195	0.652446109	9.985146972	3.692298302	38.22747354	0.59737365	-318	1020	14.486000000000004	1.8199999999999998	6.626999999999999	10.88146456071188	0.45424343203979256	0.5441380745156673	0.4947247351170256	0.8643933729648317
20	150	2	75	2828	5048	2915	7604	TRUE	TRUE	3	1	83.312	114.974	4.213	4.135	64	16	97.422	121.632	81.788	115.856	70.725	107.433	36.02089479	49.05559908	4.549847051	0.632399056	8.908335943	5.445785029	24.4806476	0.446920336	4689	5259.5	31.662000000000006	0.07800000000000029	48	14.044186468190894	0.2908948029941063	0.40709256441581426	0.6385175811256153	0.8112020980114206
20	317	2	50	2982	5464	2927	886	TRUE	TRUE	2	5	99.594	95.373	4.456	1.497	16	32	116.639	115.522	108.065	90.988	74.078	79.609	45.62275914	40.79089303	-2.212539174	8.206083979	20.26024389	10.38058945	62.50520558	1.097834682	-2041	1906.5	4.220999999999989	2.9590000000000005	16	15.149330360217443	0.7427270618159716	1	0.6887628414210974	1.423389525069034
20	349	2	25	3001	5373	1088	1113	TRUE	TRUE	7	12	114.621	90.588	4.613	1.789	8	22.627	124.047	109.397	115.746	86.761	104.069	75.605	49.15724733	38.84834647	1.067985676	7.508809825	7.607588154	10.02635238	59.31361472	0.913257134	25	1100.5	24.033	2.8240000000000007	14.626999999999999	12.393872398916635	0.7048025260917822	0.8318712725820042	0.5634862113843169	1.227303192105688
20	1664	2	50	5161	3879	3090	950	TRUE	TRUE	8	11	91.48	111.983	3.786	4.039	90.51	5.657	94.553	128.715	97.264	112.202	82.623	95.032	40.61549797	48.39224058	-3.976536412	3.571531746	7.996173472	11.92756045	62.45392013	0.298302467	-2140	2020	20.503	0.25299999999999967	84.85300000000001	11.528523847864959	0.7421176551075389	0.2717189317216342	0.52414322310233	0.948312137538246
20	1677	2	75	5164	5143	1535	3903	TRUE	TRUE	4	9	89.132	88.333	3.124	2.948	128	64	91.744	91.347	93.244	91.417	82.409	82.236	39.1548612	38.56553948	-2.782142082	-1.881334171	6.022942669	5.284535034	18.41712137	0.281457371	2368	2719	0.7990000000000066	0.17600000000000016	64	1.305373822937413	0.2188440837098074	0.2563750040099389	0.059348694762386064	0.34226180509352816
20	2008	2	25	5344	3841	1008	NA	TRUE	FALSE	6	10	113.609	111.527	3.852	4.13	90.51	5.657	120.109	134.083	114.265	111.455	106.454	89.042	48.44302709	48.59381566	0.774130552	5.398027428	5.129299099	15.81200978	43.09537609	0.209714506	NA	NA	2.0819999999999936	0.278	84.85300000000001	11.641454677430852	0.5120869816228828	0.1910255792046475	0.5292776123595678	0.760827601762154
21	158	2	50	2833	5238	1890	1482	TRUE	TRUE	6	8	89.006	106.465	4.346	3.889	45.255	90.51	105.461	111.974	88.177	107.034	73.379	100.385	38.77086303	45.48763723	4.587996244	0.642078318	11.22220534	4.409887463	16.19060377	0.332747881	-408	1686	17.459000000000003	0.4570000000000003	45.255	10.34857472262763	0.19238716928508806	0.3030947067492991	0.4704969501050108	0.5918163602191897
21	504	2	75	3223	5247	3971	1242	TRUE	TRUE	4	12	106.715	111.573	4.379	3.963	8	90.51	133.791	118.143	113.647	112.052	72.706	104.524	48.86446455	47.58742225	1.954542538	0.929472522	25.58744327	5.024895222	34.46987709	0.194138692	-2729	2606.5	4.85799999999999	0.4159999999999995	82.51	20.627651049016713	0.40959325378821304	0.17683782010450277	0.9378341623384935	1.0385428080812422
21	1854	2	75	5282	2818	2171	4779	TRUE	TRUE	11	10	112.442	105.053	4.117	3.885	45.255	45.255	119.444	119.742	112.986	103.185	104.896	92.232	47.97979481	44.92648469	0.971403562	4.677770971	5.381763024	8.604983211	9.364834518	0.14428048	2608	3475	7.388999999999996	0.2320000000000002	0	5.783511946324318	0.11127898806835554	0.13142277463593557	0.2629468119596821	0.3143182858159632
21	2042	2	50	5376	5394	1717	1370	TRUE	TRUE	7	9	90.937	90.817	2.024	1.72	32	22.627	111.542	110.325	86.972	86.514	74.296	75.611	39.11438935	38.8824754	8.122415928	8.064192579	11.23707104	10.08565907	6.944200224	0.266891397	-347	1543.5	0.12000000000000455	0.30400000000000005	9.373000000000001	1.1759777052447302	0.08251545421176314	0.24310709196560068	0.05346571277098986	0.26223737489125115
21	2242	2	25	5467	4047	820	NA	TRUE	FALSE	2	5	97.896	110.123	1.512	3.611	45.255	5.657	117.617	129.895	93.693	110.613	82.378	89.861	41.83129056	47.95437482	7.895150064	4.223515407	10.1796432	14.38635501	50.31612251	1.007424769	NA	NA	12.227000000000004	2.099	39.598	8.286705386457077	0.5978885356355429	0.917647060634581	0.3767542599099917	1.1582273530253142
21	2296	2	25	5487	3538	1360	2293	TRUE	TRUE	3	1	99.784	96.144	1.545	3.508	90.51	8	120.366	102.624	95.278	104.579	83.708	81.229	42.59705869	43.47276516	8.322044806	-5.146638684	10.48614468	12.92672778	43.81285709	0.961709105	933	1826.5	3.6400000000000006	1.963	82.51	13.716003158478932	0.5206125524148505	0.8760053956830632	0.6235967586516543	1.1946948566050644
22	415	2	25	3088	2787	1333	2228	TRUE	TRUE	11	8	111.695	105.691	4.339	3.526	8	45.255	122.106	120.833	114.786	104.206	98.193	92.034	48.56579553	45.3158967	-0.162331933	4.497408586	10.21371486	9.288009974	23.15100873	0.227364969	895	1780.5	6.003999999999991	0.8130000000000006	37.255	5.75603627903873	0.2750951785943843	0.20710310279667407	0.2616976334006576	0.43249821248346326
22	531	2	75	3249	5379	1757	1440	TRUE	TRUE	6	3	110.917	91.898	4.338	2.016	11.314	22.627	127.155	113.216	114.87	87.882	90.727	74.595	48.89245418	39.56056142	0.717454289	8.346197147	15.12379537	11.69990417	50.13298443	0.831676311	-317	1598.5	19.019000000000005	2.322	11.312999999999999	12.530162450146602	0.5957123711576752	0.7575606096583493	0.5696826253980404	1.1195131085148728
22	789	2	75	3523	4907	1603	1549	TRUE	TRUE	7	1	69.821	110.438	3.406	4.282	11.314	16	73.269	117.047	77.932	110.927	58.262	103.341	32.20045682	47.13734099	-5.861113566	0.933287283	11.04641258	5.070657	19.47551382	0.589154126	-54	1576	40.617000000000004	0.8759999999999999	4.686	17.463792439123573	0.23142058365636925	0.5366510419644402	0.7939896362644495	0.9858850693040883
22	1078	2	25	4074	2860	1433	1468	TRUE	TRUE	4	5	110.913	94.56	3.756	3.936	5.657	64	129.512	106.546	111.419	92.516	91.806	84.618	48.18151564	40.39685979	3.875845105	4.249044516	13.54840658	6.625293834	58.94054141	0.247360145	35	1450.5	16.352999999999994	0.18000000000000016	58.343	10.424472869029763	0.7003694290271927	0.22531638784572486	0.47394765199951866	0.8751635210539672
22	1643	2	50	5151	5487	1003	1107	TRUE	TRUE	12	2	103.26	99.784	3.896	1.545	16	90.51	109.213	120.366	109.597	95.278	90.971	83.708	45.75009096	42.59705869	-3.671951636	8.322044806	10.37401102	10.48614468	49.97035343	1.012549187	104	1055	3.475999999999999	2.351	74.51	12.402021492646877	0.5937798849964131	0.9223148107831413	0.5638567091435701	1.2333586463241388
22	2177	2	50	5445	5074	1371	2340	TRUE	TRUE	10	9	87.554	81.26	1.989	2.45	32	90.51	102.226	83.838	85.503	85.194	74.933	74.748	37.70194596	35.80951643	5.049197343	-2.68274743	8.72357991	5.911590655	20.04432312	0.573272568	969	1855.5	6.293999999999997	0.4610000000000001	58.510000000000005	8.442247512894507	0.23817954166958438	0.5221847855595438	0.38382596766329635	0.6904555147092866
23	174	2	75	2842	5223	1110	1143	TRUE	TRUE	7	8	81.346	107.718	4.327	4.234	128	32	97.309	114.203	81.755	108.209	64.973	100.742	35.86422345	46.03565334	3.625213093	0.911427436	12.26493468	5.009032178	35.73194511	0.36414738	33	1126.5	26.372	0.09299999999999997	96	12.785567633775761	0.4245899578804308	0.33169600666705845	0.5812945973999218	0.7925921284860937
23	487	2	25	3211	3001	931	8728	TRUE	TRUE	4	5	109.657	114.621	4.56	4.613	128	8	129.057	124.047	114.895	115.746	85.02	104.069	48.96527114	49.15724733	0.700443213	1.067985676	18.57616841	7.607588154	10.99678007	0.08064622	7797	4829.5	4.963999999999999	0.053000000000000824	120	10.97641540540208	0.13067081493514757	0.07345934804417119	0.4990416660987338	0.5210697862988127
23	499	2	25	3223	3452	1020	1242	TRUE	TRUE	11	3	106.715	101.473	4.379	3.551	8	8	133.791	111.125	113.647	110.884	72.706	82.409	48.86446455	46.10562134	1.954542538	-5.018181394	25.58744327	15.95262471	17.38206928	0.17383295000000001	222	1131	5.242000000000004	0.8279999999999994	0	12.209005838862113	0.20654492893543827	0.1583416454682564	0.5550812710893144	0.6130645168925283
23	1173	2	75	4946	2770	1585	1038	TRUE	TRUE	12	2	106.696	105.775	3.923	3.502	16	64	111.48	122.891	107.054	104.085	101.554	90.349	45.48041664	45.44919363	0.652446109	5.166965952	3.692298302	10.51370234	12.16200003	0.214128086	-547	1311.5	0.9209999999999923	0.42100000000000026	48	8.18006218428912	0.14451670807683883	0.1950458384225103	0.3719057370250242	0.4441191678270965
23	1667	2	50	5161	4967	14417	1490	TRUE	TRUE	6	9	91.48	111.791	3.786	4.109	90.51	22.627	94.553	118.33	97.264	112.581	82.623	104.462	40.61549797	47.75299942	-3.976536412	0.68371965	7.996173472	5.301342174	42.92770694	0.276729357	-12927	7953.5	20.310999999999993	0.32299999999999995	67.88300000000001	8.940024006502457	0.5100946289223178	0.25206833190573225	0.40645732786060085	0.6992442590230652
23	1985	2	50	5326	5454	1124	1059	TRUE	TRUE	10	1	106.683	100.532	3.94	1.69	128	64	115.207	121.84	107.246	95.64	97.595	84.117	45.77099822	42.8665283	1.317161126	8.796672612	6.5266657	10.638477140000001	47.24271641	0.863677661	-65	1091.5	6.1510000000000105	2.25	64	9.015876602056265	0.5613683472570139	0.7867101259969121	0.40990595879018976	1.049795284186328
25	130	2	25	2818	5102	1124	952	TRUE	TRUE	5	10	105.053	105.945	3.885	4.222	45.255	32	119.742	113.215	103.185	112.146	92.232	92.473	44.92648469	46.87822922	4.677770971	-3.24628224	8.604983211	11.11216509	11.99468327	0.106817131	-172	1038	0.8919999999999959	0.33700000000000063	13.255000000000003	8.537323173895334	0.14252854270094362	0.09729801103150064	0.3881485734065101	0.4247830075140126
25	918	2	75	3867	5170	7189	846	TRUE	TRUE	4	9	112.082	88.51	4.106	3.643	5.657	90.51	128.999	91.198	112.336	92.553	94.91	81.779	48.45449438	38.88212129	3.593421219	-2.713597276	12.09037485	6.015546341	60.35582275	0.384847609	-6343	4017.5	23.57199999999999	0.4630000000000001	84.85300000000001	12.973524975278975	0.7171867123485921	0.35055151318311145	0.5898400597749235	0.9925494647017027
25	1744	2	25	5232	2807	1995	2541	TRUE	TRUE	12	1	93.12	108.41	3.861	3.931	90.51	64	99.531	126.738	93.667	106.763	86.161	91.73	40.08718346	46.61364976	0.89146114	5.421360325	5.144992109	11.37468132	10.94600471	0.306307873	546	2268	15.289999999999992	0.06999999999999984	26.510000000000005	10.095730615312059	0.13006746944423195	0.27901092762161434	0.45900141719032994	0.5526725480088831
25	1979	2	50	5326	2795	762	1503	TRUE	TRUE	3	6	106.683	104.213	3.94	3.939	128	64	115.207	117.453	107.246	103.37	97.595	91.815	45.77099822	44.74131577	1.317161126	3.543475964	6.5266657	8.561805479	11.8167477	0.179718366	741	1132.5	2.470000000000013	9.999999999998899e-4	64	3.187242950545996	0.14041419779363024	0.16370257648683026	0.1449076928629282	0.25983248438428935
25	1992	2	75	5332	2863	2011	1128	TRUE	TRUE	7	11	110.151	94.169	3.967	4.024	128	90.51	117.756	108.579	110.753	92.895	101.944	81.032	47.11581445	40.62157617	1.066785157	4.287523461	5.880634342	9.165758526	10.79744762	0.253518516	-883	1569.5	15.982	0.05699999999999994	37.489999999999995	7.958663641879325	0.12830221853522708	0.2309259491949627	0.3618398736811826	0.44801378045576884
25	2129	2	50	5406	3508	854	1589	TRUE	TRUE	2	8	101.716	101.962	2.703	3.425	45.255	8	121.224	111.404	98.558	110.493	85.368	83.989	43.62978455	46.04837593	6.978292138	-4.42956116	10.9372168	14.94960685	30.65233588	0.452421877	735	1221.5	0.24600000000000932	0.722	37.255	12.33239534905684	0.3642307733363139	0.4121038298551402	0.5606911632510467	0.7854095768287114
26	153	2	75	2828	5397	1053	1101	TRUE	TRUE	5	11	83.312	95.75	4.213	2.2	64	32	97.422	118.243	81.788	91.8	70.725	77.206	36.02089479	41.26001394	4.549847051	8.547547622	8.908335943	12.54036076	42.28229572	0.808654516	48	1077	12.438000000000002	2.013	32	7.524731463286536	0.5024254376182411	0.7365904259162401	0.3421111890987621	0.9550061997829742
26	311	2	50	2982	3148	2394	NA	TRUE	FALSE	8	10	99.594	112.316	4.456	4.438	16	11.314	116.639	127.852	108.065	114.34	74.078	94.757	45.62275914	48.89815031	-2.212539174	1.925432617	20.26024389	12.780121340000001	6.799753516	0.23542149	NA	NA	12.722000000000008	0.018000000000000682	4.686	9.154410479252295	0.08079904550585916	0.21444165853015018	0.41620438813470967	0.475120830284684
26	833	2	50	3838	3434	1557	2897	TRUE	TRUE	4	3	106.958	100.223	4.421	3.059	8	8	126.428	107.658	106.682	108.546	87.765	84.464	46.47022163	45.15789677	4.746037007	-4.802667287	13.52530282	13.39430289	28.60923339	0.260565204	1340	2227	6.734999999999999	1.362	0	9.639352219630116	0.3399533152381336	0.23734466424881992	0.4382522175162273	0.6032957420259765
26	1066	2	25	4065	4074	NA	1923	FALSE	TRUE	7	2	110.744	110.913	3.443	3.756	5.657	5.657	130.57	129.512	111.384	111.419	90.277	91.806	48.24418317	48.18151564	4.120426904	3.875845105	14.55086425	13.54840658	9.69683687	0.020429204	NA	NA	0.16899999999999693	0.3129999999999997	0	1.0337644102309802	0.11522405358935997	0.018608634191427376	0.04699999905081449	0.1258247340661232
26	1770	2	75	5238	5015	3447	1206	TRUE	TRUE	6	9	106.465	105.202	3.889	3.455	90.51	22.627	111.974	111.171	107.034	105.594	100.385	98.841	45.48763723	44.96007063	0.642078318	0.881858165	4.409887463	4.56988493	19.61657197	0.296437116	-2241	2326.5	1.2630000000000052	0.4339999999999997	67.88300000000001	0.6011822368544497	0.2330967273362841	0.27001981342032333	0.027332692325142398	0.35775950022909675
26	2143	2	25	5433	4044	1277	1895	TRUE	TRUE	1	12	99.141	110.593	1.728	3.76	32	5.657	116.306	130.416	95.401	110.898	85.717	90.465	42.24440768	48.09856757	6.826427913	4.365624357	8.709083027	14.23757558	48.17015989	0.912016779	618	1586	11.451999999999998	2.032	26.343	8.419677670046728	0.572388827303578	0.830741453110697	0.38279983193844036	1.0790255061260303
27	411	2	75	3080	5478	1899	1426	TRUE	TRUE	8	6	112.046	100.284	4.365	1.6	8	64	122.953	119.93	115.21	96.132	97.975	84.791	48.75838333	42.81000109	-0.096275616	7.787570947	10.62367618	10.12066284	58.05867629	0.99627604299999994	-473	1662.5	11.762	2.765	56	9.888948898760287	0.6898905403743544	0.9074918649727992	0.4496001064221564	1.2254104203835718
27	813	2	75	3832	3057	6800	13700	TRUE	TRUE	3	10	108.569	119.096	4.271	4.934	5.657	8	127.933	130.96	108.284	122.06	89.489	104.269	47.10441847	51.56617438	4.698499329	0.261537094	13.40348222	10.98000436	21.63383569	0.112336031	6900	10250	10.527000000000001	0.6630000000000003	2.343	6.742932938502822	0.2570671525474439	0.10232508850544768	0.3065667946902211	0.41296143193176604
27	814	2	25	3832	4047	NA	NA	FALSE	FALSE	5	2	108.569	110.123	4.271	3.611	5.657	5.657	127.933	129.895	108.284	110.613	89.489	89.861	47.10441847	47.95437482	4.698499329	4.223515407	13.40348222	14.38635501	26.91899482	0.041868252	NA	NA	1.554000000000002	0.6599999999999997	0	1.3835007930558652	0.31986881323201877	0.038137119082197114	0.0629007299118548	0.32821791443154635
27	1565	2	50	5119	5191	NA	NA	FALSE	FALSE	4	7	85.603	79.365	2.383	2.364	64	90.51	88.521	81.619	90.595	82.722	77.693	73.753	37.94817625	34.82655619	-3.424872284	-2.299314684	7.174779211	5.107332146	7.565141839	0.310976078	NA	NA	6.2379999999999995	0.019000000000000128	26.510000000000005	3.909696801094595	0.08989388192812253	0.2832631206671971	0.1777539873899903	0.3462880095690105
27	1738	2	25	5229	5106	2522	NA	TRUE	FALSE	9	1	104.567	104.985	4.066	4.027	64	64	110.907	110.509	105.121	111.138	97.672	93.308	44.76899298	46.36865445	0.838614341	-3.628304248	4.995600993	9.869015355	6.923752933	0.204537038	NA	NA	0.41800000000000637	0.0389999999999997	0	6.801650244102838	0.08227248634651728	0.1863095066621333	0.3092363713173082	0.37027979640782654
27	1817	2	50	5261	3446	2108	2200	TRUE	TRUE	11	12	112.364	94.696	4.557	3.569	90.51	8	119.961	103.687	113	103.322	104.132	77.078	48.01075839	43.10200269	1.032506465	-4.634950425	5.885867478	14.90691285	53.59377535	0.275633683	92	2154	17.668000000000006	0.9880000000000004	82.51	11.73009845337939	0.6368357151690971	0.25107030003630365	0.5333077930701913	0.8677633466704231
28	229	2	25	2869	3088	7823	12015	TRUE	TRUE	3	6	94.842	111.695	3.742	4.339	90.51	8	111.192	122.106	92.794	114.786	80.54	98.193	40.85175753	48.56579553	5.392440373	-0.162331933	9.828163152	10.21371486	26.96310944	0.269880407	4192	9919	16.852999999999994	0.5970000000000004	82.51	9.513702105725736	0.32039301152545197	0.24582973322389534	0.4325395472252071	0.5917553544202766
28	615	2	75	3428	2767	7662	1798	TRUE	TRUE	12	8	95.98	105.166	2.806	3.461	8	64	102.902	119.628	104.066	103.698	80.972	92.171	43.3384085	45.05710899	-4.773883054	4.316203086	12.89871017	8.824197689	31.79277577	0.189400081	-5864	4730	9.185999999999993	0.6549999999999998	56	10.108671988187723	0.3777822137454381	0.17252149536299674	0.45958979545800177	0.6194399466242198
28	815	2	50	3832	4047	NA	10054	FALSE	TRUE	10	11	108.569	110.123	4.271	3.611	5.657	5.657	127.933	129.895	108.284	110.613	89.489	89.861	47.10441847	47.95437482	4.698499329	4.223515407	13.40348222	14.38635501	26.91899482	0.041868252	NA	NA	1.554000000000002	0.6599999999999997	0	1.3835007930558652	0.31986881323201877	0.038137119082197114	0.0629007299118548	0.32821791443154635
28	1485	2	75	5093	4071	9506	1083	TRUE	TRUE	2	9	106.555	111.118	3.942	3.287	45.255	4	113.285	131.232	112.782	111.799	93.6	90.323	47.0955429	48.42618031	-3.393555074	4.16610799	10.75009331	14.78442595	62.38585175	0.102887733	-8423	5294.5	4.562999999999988	0.6550000000000002	41.255	8.671501681269902	0.7413088228285175	0.09371878543002707	0.3942489862828204	0.8448397745909655
28	1832	2	50	5276	2800	1612	4282	TRUE	TRUE	4	1	105.914	104.14	3.91	4.192	90.51	90.51	114.206	118.748	106.444	102.842	97.092	90.83	45.4364436	44.69694736	1.292276562	4.237017584	6.338574078	9.109102846	10.03222515	0.25965567	2670	2947	1.774000000000001	0.28200000000000003	0	4.1102535238035305	0.11920935288500165	0.23651618431927077	0.1868722794144258	0.32414815142732395
28	2080	2	25	5391	2941	936	2368	TRUE	TRUE	5	7	93.912	112.31	1.836	4.446	22.627	8	114.593	124.279	89.545	116.674	77.599	95.978	40.24287536	49.24908658	8.377180747	-0.718905045	10.83053871	12.50016248	55.02678557	0.870053046	1432	1652	18.397999999999996	2.6099999999999994	14.626999999999999	12.908844286303367	0.6538636644475077	0.7925173619173382	0.5868993584987204	1.1832465160022023
29	446	2	50	3136	3223	1814	1324	TRUE	TRUE	7	1	115.251	106.715	4.775	4.379	8	8	133.057	133.791	117.534	113.647	95.162	72.706	50.29685477	48.86446455	2.316439119	1.954542538	14.55468569	25.58744327	10.47947481	0.094107828	-490	1569	8.536000000000001	0.3960000000000008	0	11.131237608493436	0.12452386105736228	0.0857213108157208	0.5060806426066529	0.5281779547858481
29	732	2	75	3489	5042	1969	1541	TRUE	TRUE	2	10	97.715	107.75	3.156	4.121	8	32	107.178	113.48	104.68	108.164	81.285	101.606	43.90632264	45.98022246	-3.272968496	0.807439848	13.55373341	4.403673342	33.37476801	0.201145831	-428	1755	10.034999999999997	0.9650000000000003	24	10.231050384256202	0.3965804632244676	0.1832205106087184	0.4651537174136566	0.6381330583372066
29	1098	2	75	4895	5097	975	921	TRUE	TRUE	9	4	110.888	108.322	3.991	4.117	11.314	22.627	117.641	116.298	111.756	112.343	103.267	96.325	47.42503175	47.29867419	0.672620575	-1.439638698	5.533967429	9.460513443	16.65489831	0.092117091	-54	948	2.5660000000000025	0.1259999999999999	11.312999999999999	4.460422521398947	0.19790421568644795	0.08390798041849437	0.20279267906421827	0.2955190322913595
29	1498	2	25	5097	2821	1981	14336	TRUE	TRUE	3	5	108.322	104.128	4.117	4.101	22.627	45.255	116.298	117.661	112.343	102.66	96.325	92.061	47.29867419	44.56811751	-1.439638698	4.092102427	9.460513443	8.172271147	8.67315218	0.069836035	12355	8158.5	4.194000000000003	0.016000000000000014	22.628000000000004	6.302036803281319	0.10305997357435119	0.06361252394830062	0.2865214944923855	0.3110666780006647
29	1531	2	25	5106	3882	1407	1966	TRUE	TRUE	6	8	104.985	110.737	4.027	4.367	64	5.657	110.509	127.139	111.138	110.926	93.308	94.146	46.36865445	47.86286321	-3.628304248	3.520340168	9.869015355	11.68982723	29.33461269	0.109701004	559	1686.5	5.751999999999995	0.33999999999999986	58.343	7.526694672232276	0.3485727387116165	0.09992488468313848	0.34220044620383666	0.49858708580744476
29	2099	2	50	5397	5350	1189	2802	TRUE	TRUE	11	12	95.75	112.434	2.2	4.293	32	90.51	118.243	121.125	91.8	112.967	77.206	103.209	41.26001394	48.08393284	8.547547622	1.355854108	12.54036076	6.55231751	43.94958877	0.773980519	1613	1995.5	16.683999999999997	2.093	58.510000000000005	11.582011341600278	0.5222372861950407	0.7050064383008807	0.5265750268381819	1.0232532042596723
30	134	2	50	2818	5367	5704	1264	TRUE	TRUE	10	11	105.053	92.21	3.885	2.103	45.255	22.627	119.742	110.762	103.185	88.578	92.232	77.29	44.92648469	39.54546551	4.677770971	7.254164195	8.604983211	9.985146972	37.49478881	0.691500774	-4440	3484	12.843000000000004	1.7819999999999996	22.628000000000004	6.1235628083149996	0.44553720074752323	0.6298769617482353	0.2784071915516044	0.8202188418335551
30	946	2	25	3879	3488	2182	NA	TRUE	FALSE	4	7	111.983	100.162	4.039	3.401	5.657	8	128.715	111.305	112.202	108.96	95.032	80.221	48.39224058	45.51173317	3.571531746	-4.166515858	11.92756045	16.43455091	14.58890639	0.219112652	NA	NA	11.820999999999998	0.6379999999999999	2.343	9.406788329040154	0.1733547706564147	0.19958619962782337	0.42767872269593293	0.5027878453563095
30	1090	2	25	4077	3876	1293	6268	TRUE	TRUE	2	5	111.296	112.191	3.531	4.11	5.657	5.657	129.869	129.463	111.777	112.402	92.24	94.71	48.32568383	48.51384123	3.882027814	3.71850573	13.49763753	12.29770887	18.9061258	0.018296678	4975	3780.5	0.894999999999996	0.5790000000000002	0	1.2255494556401465	0.22465474891982806	0.01666615046872786	0.05571948761414895	0.23206072068245537
30	1223	2	50	4967	3492	1007	1028	TRUE	TRUE	6	3	111.791	98.034	4.109	3.116	22.627	8	118.33	107.38	112.581	105.268	104.462	81.453	47.75299942	44.10118078	0.68371965	-3.503431661	5.301342174	13.72436003	22.52345322	0.234782983	21	1017.5	13.75699999999999	0.9929999999999999	14.626999999999999	10.09035407124821	0.2676381603229675	0.21386005274699457	0.45875697313383446	0.572559400779454
30	1656	2	75	5161	2833	1247	917	TRUE	TRUE	8	12	91.48	89.006	3.786	4.346	90.51	45.255	94.553	105.461	97.264	88.177	82.623	73.379	40.61549797	38.77086303	-3.976536412	4.587996244	7.996173472	11.22220534	21.90944993	0.222851081	-330	1082	2.4740000000000038	0.56	45.255	9.336015171951617	0.26034217824762884	0.20299147463078598	0.4244610279455003	0.5377273963562317
30	1818	2	75	5261	3446	848	837	TRUE	TRUE	9	1	112.364	94.696	4.557	3.569	90.51	8	119.961	103.687	113	103.322	104.132	77.078	48.01075839	43.10200269	1.032506465	-4.634950425	5.885867478	14.90691285	53.59377535	0.275633683	-11	842.5	17.668000000000006	0.9880000000000004	82.51	11.73009845337939	0.6368357151690971	0.25107030003630365	0.5333077930701913	0.8677633466704231
31	45	2	75	2785	5294	1858	5465	TRUE	TRUE	7	12	106.3	107.683	3.918	4.508	64	128	120.327	115.205	105.394	108.29	93.178	99.554	45.62595774	46.11913614	3.769394112	1.052048129	9.032580146	5.851361074	12.64643985	0.123823306	3607	3661.5	1.3830000000000098	0.5899999999999999	64	4.212760248294383	0.15027313365446124	0.11278866302021236	0.19153273774138221	0.2683059575017441
31	566	2	50	3387	5146	2379	1624	TRUE	TRUE	3	11	100.698	85.738	2.984	3.186	8	45.255	108.391	89.025	108.402	88.872	85.3	79.316	45.19781462	37.51330544	-4.275795965	-1.867791363	12.9637435	5.560257239	41.52925658	0.54632909	-755	2001.5	14.959999999999994	0.20199999999999996	37.255	10.939002528456294	0.49347734213251754	0.4976424036856944	0.49734069326243036	0.8593693119485966
31	814	2	25	3832	4047	3350	773	TRUE	TRUE	1	9	108.569	110.123	4.271	3.611	5.657	5.657	127.933	129.895	108.284	110.613	89.489	89.861	47.10441847	47.95437482	4.698499329	4.223515407	13.40348222	14.38635501	26.91899482	0.041868252	-2577	2061.5	1.554000000000002	0.6599999999999997	0	1.3835007930558652	0.31986881323201877	0.038137119082197114	0.0629007299118548	0.32821791443154635
31	914	2	50	3867	3838	971	3854	TRUE	TRUE	8	6	112.082	106.958	4.106	4.421	5.657	8	128.999	126.428	112.336	106.682	94.91	87.765	48.45449438	46.47022163	3.593421219	4.746037007	12.09037485	13.52530282	19.74761193	0.093993056	2883	2412.5	5.123999999999995	0.3150000000000004	2.343	2.7064515107845093	0.234653828437995	0.08561676684213189	0.12304855649801834	0.278448553994008
31	1020	2	75	4044	5462	NA	920	FALSE	TRUE	4	10	110.593	99.302	3.76	1.8	5.657	64	130.416	122.847	110.898	94.18	90.465	80.879	48.09856757	42.50612575	4.365624357	9.633610689	14.23757558	12.11446205	52.22293972	0.948866701	NA	NA	11.290999999999997	1.9599999999999997	58.343	7.970865484092223	0.6205465643654986	0.8643074559016346	0.3623946292587094	1.1240263716606196
31	2236	2	25	5464	3437	1551	7623	TRUE	TRUE	5	2	95.373	99.796	1.497	3.042	32	8	115.522	104.684	90.988	108.74	79.609	85.965	40.79089303	44.99400619	8.206083979	-5.900769369	10.38058945	12.23771239	36.87467958	0.888468363	6072	4587	4.423000000000002	1.5449999999999997	24	14.836386933213163	0.4381686639652006	0.8092915787479193	0.6745348987422879	1.141026716222989
32	68	2	50	2795	3858	1506	1391	TRUE	TRUE	9	10	104.213	112.46	3.939	4.027	64	5.657	117.453	128.899	103.37	112.723	91.815	95.759	44.74131577	48.57147608	3.543475964	3.456939831	8.561805479	11.75139003	50.75860837	0.14417535	-115	1448.5	8.247	0.08800000000000008	58.343	4.9850843634377675	0.6031464372717878	0.13132701340546646	0.22664637903084167	0.6575720419630402
32	84	2	75	2800	5344	8677	4412	TRUE	TRUE	12	5	104.14	113.609	4.192	3.852	90.51	90.51	118.748	120.109	102.842	114.265	90.83	106.454	44.69694736	48.44302709	4.237017584	0.774130552	9.109102846	5.129299099	13.03875435	0.203635228	-4265	6544.5	9.468999999999994	0.3400000000000003	0	6.470203845671779	0.15493486691633912	0.18548806240027313	0.2941671928299438	0.38071639262952767
32	587	2	50	3404	4940	934	1067	TRUE	TRUE	6	8	99.537	113.555	3.448	4.36	5.657	11.314	110.626	118.824	108.564	114.05	79.422	107.791	45.31849749	48.3026359	-4.348093265	0.636438767	16.6323838	4.119665301	27.71902636	0.215902774	133	1000.5	14.018	0.9120000000000004	5.657	13.795606759519066	0.3293753026443892	0.19666237325156757	0.6272159286833366	0.7352305762406256
32	1441	2	25	5080	3876	1588	2339	TRUE	TRUE	1	2	73.527	112.191	2.371	4.11	45.255	5.657	75.578	129.463	78.213	112.402	66.789	94.71	32.70311583	48.51384123	-3.450847393	3.71850573	6.403647181	12.29770887	45.05438147	0.768159722	751	1963.5	38.664	1.7390000000000003	39.598	18.333538258345342	0.535365143761024	0.6997043676927671	0.8335325459190192	1.2128390430839695
32	1785	2	75	5244	2803	1084	1350	TRUE	TRUE	11	3	105.846	90.581	3.69	3.911	90.51	64	111.871	102.871	106.735	88.014	98.932	80.857	45.35381884	38.63813975	0.507343233	4.779855917	5.088353508	6.390222666	8.80417793	0.335331787	266	1217	15.265	0.22100000000000009	26.510000000000005	8.065331585208122	0.10461690582370087	0.30544834527280856	0.36668952142063765	0.48857404119920067
32	1837	2	25	5276	5439	2296	4199	TRUE	TRUE	4	7	105.914	88.893	3.91	2.246	90.51	32	114.206	103.862	106.444	86.516	97.092	76.302	45.4364436	38.19806991	1.292276562	5.361472158	6.338574078	8.598307746	34.94040604	0.707540507	1903	3247.5	17.021	1.6640000000000001	58.510000000000005	8.605742427291366	0.41518438145974057	0.6444872972231351	0.3912592481529472	0.8607123480904051
33	155	2	50	2833	4901	1324	1754	TRUE	TRUE	5	10	89.006	112.481	4.346	4.296	45.255	11.314	105.461	119.509	88.177	113.025	73.379	104.91	38.77086303	47.99709431	4.587996244	0.977162586	11.22220534	5.399009616	23.77128965	0.342572338	430	1539	23.474999999999994	0.04999999999999982	33.941	11.492217878973927	0.28246575550773373	0.31204364702335025	0.52249257573381	0.6709371299750366
33	332	2	50	2993	2824	1422	2626	TRUE	TRUE	2	11	114.671	98.955	4.384	4.21	8	45.255	119.587	116.468	115.397	97.784	109.029	82.611	48.78581902	42.85228494	0.383824348	4.986704722	4.09013458	11.44228058	22.42252902	0.196410108	1204	2024	15.716000000000008	0.17400000000000038	37.255	10.509395093019952	0.2664389140548117	0.1789068165000821	0.47780863270985297	0.5755852963766191
33	438	2	75	3101	5158	1246	944	TRUE	TRUE	8	12	108.953	71.1	4.402	3.775	5.657	128	126.258	74.014	113.549	75.954	87.051	63.332	48.35795713	31.7649419	0.565382909	-3.395989384	16.52770612	7.250809798	43.73105885	0.540277779	-302	1095	37.85300000000001	0.6270000000000002	122.343	19.418584660986426	0.5196405731069965	0.492130361572964	0.8828640758009833	1.1365155495376331
33	688	2	25	3464	5320	1062	2110	TRUE	TRUE	1	9	103.742	110.427	3.76	4.285	5.657	45.255	113.457	117	111.591	110.988	86.178	103.294	46.59747844	47.14921665	-3.854500036	0.870144773	14.44236806	5.11512432	37.77757447	0.181910687	1048	1586	6.685000000000002	0.5250000000000004	39.598	10.470155653520813	0.44889744187346703	0.16569952651577824	0.47602461538350493	0.6749553176759997
33	1210	2	25	4961	3387	2045	5668	TRUE	TRUE	3	4	112.079	100.698	4.125	2.984	32	8	117.249	108.391	112.598	108.402	106.391	85.3	47.71212349	45.19781462	0.599841263	-4.275795965	4.083177023	12.9637435	30.26128031	0.24033179	3623	3856.5	11.381	1.141	24	10.438297199507033	0.3595839994905559	0.21891437202746342	0.4745761738492549	0.6343868691541471
33	1893	2	75	5297	2860	NA	2244	FALSE	TRUE	6	7	104.111	94.56	3.884	3.936	90.51	64	111.376	106.546	104.615	92.516	96.342	84.618	44.63168264	40.39685979	1.084938009	4.249044516	5.60489104	6.625293834	12.71537142	0.211805555	NA	NA	9.551000000000002	0.052000000000000046	26.510000000000005	5.383912742655185	0.15109222291234609	0.19293028219343503	0.2447790727656436	0.3463636067427419
34	458	2	50	3142	3867	8389	986	TRUE	TRUE	9	1	113.707	112.082	4.483	4.106	11.314	5.657	130.36	128.999	116.919	112.336	93.842	94.91	49.83863231	48.45449438	1.34496396	3.593421219	14.6528263	12.09037485	20.47259123	0.045408949	-7403	4687.5	1.625	0.3769999999999998	5.657	3.6793416922625686	0.24326849885416096	0.04136228317844307	0.16728091461895495	0.29811626154949133
34	939	2	75	3876	3148	NA	3369	FALSE	TRUE	5	8	112.191	112.316	4.11	4.438	5.657	11.314	129.463	127.852	112.402	114.34	94.71	94.757	48.51384123	48.89815031	3.71850573	1.925432617	12.29770887	12.780121340000001	28.30777188	0.03096161	NA	NA	0.125	0.3279999999999994	5.657	1.8961873453710896	0.33637115564846015	0.028202433852422236	0.08620997448799274	0.34838641094150213
34	1103	2	50	4895	5164	986	1408	TRUE	TRUE	10	7	110.888	89.132	3.991	3.124	11.314	128	117.641	91.744	111.756	93.244	103.267	82.409	47.42503175	39.1548612	0.672620575	-2.782142082	5.533967429	6.022942669	38.86894436	0.358892746	422	1197	21.756	0.867	116.686	8.976090614940455	0.4618658009762405	0.3269096448530672	0.4080970927292456	0.6976626484938443
34	1387	2	25	5060	5188	1288	NA	TRUE	FALSE	2	6	113.789	80.311	4.223	2.966	16	32	119.653	83.236	114.216	85	107.499	72.696	48.41586006	35.64281691	0.813469668	-3.210919737	4.465353104	6.947689562	33.64409647	0.653384456	NA	NA	33.477999999999994	1.2569999999999997	16	13.620144481082209	0.399780797243099	0.5951574191568489	0.6192385531436395	0.9473612959801541
34	1840	2	25	5279	2845	1592	2489	TRUE	TRUE	12	11	113.511	83.672	4.23	4.367	90.51	90.51	121.052	101.232	114.245	82.875	105.236	66.909	48.49065966	36.6535014	0.941924334	4.981498581	5.930558421	12.21690792	20.40076481	0.447170138	897	2040.5	29.839	0.13699999999999957	0	13.99838082754178	0.24241501112634153	0.40732010505020644	0.6364350320982703	0.7935516717135829
34	1956	2	75	5320	2857	4362	1562	TRUE	TRUE	4	3	110.427	105.854	4.285	3.876	45.255	64	117	118.556	110.988	104.144	103.294	94.861	47.14921665	45.14313964	0.870144773	4.052541549	5.11512432	7.316646138	20.34358395	0.152485535	-2800	2962	4.5730000000000075	0.40900000000000025	18.744999999999997	4.358748963300795	0.24173555136381739	0.13889662760717922	0.1981701005668232	0.34205224558900504
35	138	2	75	2821	2931	1485	1581	TRUE	TRUE	8	1	104.128	115.34	4.101	4.541	45.255	128	117.661	128.011	102.66	119.407	92.061	98.602	44.56811751	50.42223667	4.092102427	-0.333389132	8.172271147	12.64810698	15.90229981	0.168668983	96	1533	11.212000000000003	0.4400000000000004	82.745	8.595859065982069	0.1889613561686646	0.1536378707700546	0.39080990208574024	0.46048167067552515
35	940	2	25	3876	3443	2574	NA	TRUE	FALSE	9	6	112.191	101.521	4.11	3.152	5.657	8	129.463	111.33	112.402	108.837	94.71	84.397	48.51384123	45.56568212	3.71850573	-3.439141362	12.29770887	14.04623404	21.09651063	0.252080439	NA	NA	10.670000000000002	0.9580000000000002	2.343	7.936050296061358	0.2506823105274764	0.22961602792577834	0.3608117600979894	0.4957320519361392
35	1245	2	75	4979	3440	1198	1916	TRUE	TRUE	4	3	111.307	98.221	4.05	2.811	32	8	117.207	103.531	111.796	106.757	104.917	84.374	47.44074684	44.2700538	0.778183411	-5.503174592	4.569443331	12.16572164	27.14610756	0.291583719	718	1557	13.085999999999999	1.2389999999999999	24	10.354332275117526	0.32256751290856456	0.265598931952853	0.4707587166727917	0.6294492532062668
35	1261	2	25	4991	2770	1238	2308	TRUE	TRUE	2	12	103.242	105.775	3.399	3.502	22.627	64	110.007	122.891	103.815	104.085	95.904	90.349	44.26420132	45.44919363	0.921874748	5.166965952	5.326210751	10.51370234	15.30450236	0.225917243	1070	1773	2.5330000000000013	0.10299999999999976	41.373000000000005	6.80698722571029	0.18185794230929722	0.20578439240818228	0.30947901667054534	0.4137593371745755
35	1850	2	50	5279	5484	2037	971	TRUE	TRUE	11	5	113.511	99.917	4.23	1.509	90.51	90.51	121.052	120.866	114.245	95.287	105.236	83.598	48.49065966	42.65141885	0.941924334	8.514262511	5.930558421	10.6367681	57.48141505	1.023709491	-1066	1504	13.593999999999994	2.7210000000000005	0	10.657647406756071	0.6830311509729917	0.9324805526593848	0.4845489098328793	1.253331233277011
35	1958	2	50	5320	5116	3157	1472	TRUE	TRUE	7	10	110.427	88.108	4.285	3.002	45.255	45.255	117	92.6	110.988	92.715	103.294	79.009	47.14921665	38.98429917	0.870144773	-2.745017321	5.11512432	7.879709307	28.36665009	0.489337384	-1685	2314.5	22.319000000000003	1.2830000000000004	0	9.347630960379737	0.3370707844155764	0.4457295729704411	0.42498913864431426	0.7020735957807984
36	56	2	50	2791	5077	1069	3940	TRUE	TRUE	2	12	104.984	77.161	3.61	2.861	90.51	64	119.59	80.812	104.035	82.609	91.327	68.062	45.12725727	34.57163069	3.963874947	-3.657121302	9.428378028	8.301705108	25.20716403	0.606542246	2871	2504.5	27.822999999999993	0.7489999999999997	26.510000000000005	13.06790833271859	0.29952773857775616	0.5524896015263616	0.5941311900036024	0.8648430475568148
36	850	2	25	3849	3861	4008	1232	TRUE	TRUE	9	1	111.469	113.706	4.137	3.989	5.657	5.657	128.942	131.924	111.557	113.946	93.908	95.246	48.21016937	49.19532406	3.870776739	3.9314961410000002	12.34057208	12.96576716	9.102537754	0.039412616	-2776	2620	2.237000000000009	0.1479999999999997	0	1.1683687333476664	0.10816220918503174	0.03590031964393706	0.05311977159870694	0.12573625802059726
36	882	2	75	3858	2982	7810	2766	TRUE	TRUE	5	7	112.46	99.594	4.027	4.456	5.657	16	128.899	116.639	112.723	108.065	95.759	74.078	48.57147608	45.62275914	3.456939831	-2.212539174	11.75139003	20.26024389	28.93101161	0.24866609	-5044	5288	12.866	0.42900000000000027	10.343	10.641358831992072	0.3437768910456091	0.2265059521958152	0.4838083513546898	0.6352621648088768
36	1175	2	50	4946	3372	1087	912	TRUE	TRUE	11	8	106.696	104.934	3.923	3.698	16	5.657	111.48	114.127	107.054	111.497	101.554	89.177	45.48041664	46.69515684	0.652446109	-3.039749406	3.692298302	12.81821046	29.98465634	0.104929592	-175	999.5	1.7620000000000005	0.2250000000000001	10.343	9.91918213312037	0.3562969755289595	0.09557868203693715	0.4509746575018453	0.5826327839556478
36	1210	2	25	4961	3387	2064	3667	TRUE	TRUE	3	6	112.079	100.698	4.125	2.984	32	8	117.249	108.391	112.598	108.402	106.391	85.3	47.71212349	45.19781462	0.599841263	-4.275795965	4.083177023	12.9637435	30.26128031	0.24033179	1603	2865.5	11.381	1.141	24	10.438297199507033	0.3595839994905559	0.21891437202746342	0.4745761738492549	0.6343868691541471
36	1650	2	75	5158	3101	940	851	TRUE	TRUE	10	4	71.1	108.953	3.775	4.402	128	5.657	74.014	126.258	75.954	113.549	63.332	87.051	31.7649419	48.35795713	-3.395989384	0.565382909	7.250809798	16.52770612	43.73105885	0.540277779	-89	895.5	37.85300000000001	0.6270000000000002	122.343	19.418584660986426	0.5196405731069965	0.492130361572964	0.8828640758009833	1.1365155495376331
37	594	2	75	3404	5191	6233	1264	TRUE	TRUE	3	1	99.537	79.365	3.448	2.364	5.657	90.51	110.626	81.619	108.564	82.722	79.422	73.753	45.31849749	34.82655619	-4.348093265	-2.299314684	16.6323838	5.107332146	38.64442723	0.585174573	-4969	3748.5	20.17200000000001	1.084	84.85300000000001	15.719578287727002	0.45919794400745045	0.5330261309780702	0.7146891083600896	1.0028759293624812
37	859	2	25	3849	5306	818	1398	TRUE	TRUE	2	9	111.469	111.074	4.137	4.036	5.657	64	128.942	118.48	111.557	111.767	93.908	102.976	48.21016937	47.49656721	3.870776739	0.950322083	12.34057208	5.819534336	41.65968103	0.287078511	580	1108	0.394999999999996	0.10099999999999998	58.343	7.180683581608463	0.49502712934845555	0.2614952102597174	0.3264690853928595	0.6480846144578627
37	902	2	50	3861	5370	1004	1187	TRUE	TRUE	11	4	113.706	90.772	3.989	1.769	5.657	22.627	131.924	109.104	113.946	87.265	95.246	75.946	49.19532406	38.9651966	3.9314961410000002	7.126428557	12.96576716	9.974559801	46.88521118	0.896501739	183	1095.5	22.933999999999997	2.2199999999999998	16.97	11.127013186618832	0.5571202401338097	0.8166090520721953	0.5058885796741979	1.110475826363537
37	1259	2	50	4988	5139	6929	2937	TRUE	TRUE	12	6	105.629	89.378	3.45	3.203	16	32	112.99	94.171	106.474	91.776	97.425	82.188	45.3414966	38.92678633	0.839273551	-0.935754901	5.988302464	5.863839629	11.90419843	0.4067554	-3992	4933	16.251000000000005	0.24700000000000033	16	6.656930587797144	0.1414533436238672	0.3705069685528481	0.30265670612310597	0.4988842991414754
37	1771	2	25	5238	5027	1820	868	TRUE	TRUE	10	7	106.465	110.024	3.889	4.064	90.51	16	111.974	115.837	107.034	110.524	100.385	103.711	45.48763723	46.9231487	0.642078318	0.753952535	4.409887463	4.528323791	24.31517439	0.260557484	-952	1344	3.5589999999999975	0.17500000000000027	74.51	1.444727027753358	0.2889285438652525	0.23733763222466678	0.06568437475799933	0.3796357362228372
37	2256	2	75	5472	3467	881	890	TRUE	TRUE	5	8	95.733	102.418	1.501	4.045	45.255	8	115.561	110.376	91.498	112.219	80.141	84.658	40.94852704	46.48059461	7.995036341	-5.747600115	10.27635101	15.1326328	53.43570951	0.993456793	9	885.5	6.685000000000002	2.544	37.255	15.589974380502088	0.6349574751756871	0.9049238553751575	0.7087966792376827	1.313183502716543
38	186	2	75	2845	4071	877	898	TRUE	TRUE	5	3	83.672	111.118	4.367	3.287	90.51	4	101.232	131.232	82.875	111.799	66.909	90.323	36.6535014	48.42618031	4.981498581	4.16610799	12.21690792	14.78442595	81.02811783	0.382544367	21	887.5	27.445999999999998	1.08	86.51	12.076960684221222	0.9628282208163923	0.34845352699469556	0.5490778508889614	1.1618711329628355
38	266	2	50	2946	5464	1556	1044	TRUE	TRUE	6	11	107.762	95.373	4.501	1.497	90.51	32	124.063	115.522	113.13	90.988	86.092	79.609	48.01069813	40.79089303	-0.265837592	8.206083979	16.58107821	10.38058945	63.37407477	1.05008005	-512	1300	12.388999999999996	3.0040000000000004	58.510000000000005	12.741471722295174	0.7530515244683688	0.9565010718070939	0.5792897810440663	1.348168219954148
38	385	2	25	3063	3876	2973	3256	TRUE	TRUE	10	1	141.645	112.191	5.777	4.11	8	5.657	149.957	129.463	143.06	112.402	131.918	94.71	59.71390088	48.51384123	0.536094425	3.71850573	6.837959847	12.29770887	36.79160694	0.320591245	283	3114.5	29.454000000000008	1.6669999999999998	2.343	12.859935352555214	0.43718154141673504	0.29202142203774906	0.5846757185504019	0.7862886918599875
38	815	2	50	3832	4047	2669	6017	TRUE	TRUE	2	4	108.569	110.123	4.271	3.611	5.657	5.657	127.933	129.895	108.284	110.613	89.489	89.861	47.10441847	47.95437482	4.698499329	4.223515407	13.40348222	14.38635501	26.91899482	0.041868252	3348	4343	1.554000000000002	0.6599999999999997	0	1.3835007930558652	0.31986881323201877	0.038137119082197114	0.0629007299118548	0.32821791443154635
38	1354	2	25	5042	3404	1520	1198	TRUE	TRUE	8	7	107.75	99.537	4.121	3.448	32	5.657	113.48	110.626	108.164	108.564	101.606	79.422	45.98022246	45.31849749	0.807439848	-4.348093265	4.403673342	16.6323838	32.70129713	0.181570215	-322	1359	8.212999999999994	0.6730000000000005	26.343	13.28754157399929	0.3885778489897091	0.16538939603294478	0.6041167941021356	0.7370912412733267
38	2166	2	75	5442	2762	14383	1746	TRUE	TRUE	9	12	88.443	105.054	1.923	3.704	32	64	104.862	119.332	85.983	104.025	74.484	91.805	38.1087787	45.11046731	5.832995768	3.939244208	9.611953671	9.11461778	37.49952886	0.778258104	-12637	8064.5	16.611000000000004	1.7810000000000001	32	7.27030132462767	0.4455935250708606	0.708902821854921	0.33054354742226694	0.9001976656054168
40	99	2	75	2806	3235	NA	1765	FALSE	TRUE	10	4	106.785	105.268	3.815	4.126	90.51	8	122.132	124.994	104.86	110.722	93.362	80.087	45.66032839	47.29927542	4.867777026	0.694018392	8.996565586	19.13865944	26.06784552	0.124007527	NA	NA	1.516999999999996	0.3110000000000004	82.51	11.089115214722048	0.3097549097116694	0.11295646697377702	0.5041655520428068	0.6024036614997543
40	509	2	50	3235	4955	1669	1942	TRUE	TRUE	6	12	105.268	107.108	4.126	4.071	8	22.627	124.994	111.813	110.722	107.476	80.087	102.034	47.29927542	45.6445084	0.694018392	0.627260606	19.13865944	3.644623605	17.45531834	0.113602427	273	1805.5	1.8400000000000034	0.055000000000000604	14.626999999999999	15.58229305810719	0.207415321386911	0.10347862830589644	0.7084474486570047	0.745403735951682
40	670	2	25	3449	5309	1925	1519	TRUE	TRUE	11	9	101.773	104.726	3.384	4.091	8	90.51	111.601	109.505	111.522	105.334	82.197	99.34	46.33050806	44.74789417	-5.215817323	0.459663155	16.38933633	3.945096849	47.40175672	0.164477242	-406	1722	2.953000000000003	0.7070000000000003	82.51	13.768618000418892	0.563258166529833	0.14981968113847582	0.6259888873579272	0.8553173598814648
40	857	2	50	3849	4940	4341	3769	TRUE	TRUE	8	1	111.469	113.555	4.137	4.36	5.657	11.314	128.942	118.824	111.557	114.05	93.908	107.791	48.21016937	48.3026359	3.870776739	0.636438767	12.34057208	4.119665301	28.33932646	0.071929978	-572	4055	2.0860000000000127	0.22300000000000075	5.657	8.834749597204183	0.3367461074668369	0.06551986303526162	0.4016710370112299	0.5282332962999424
40	1390	2	25	5060	5232	1518	1701	TRUE	TRUE	7	3	113.789	93.12	4.223	3.861	16	90.51	119.653	99.531	114.216	93.667	107.499	86.161	48.41586006	40.08718346	0.813469668	0.89146114	4.465353104	5.144992109	30.20944642	0.391981099	183	1609.5	20.668999999999997	0.36199999999999966	74.51	8.35672458288591	0.3589680758652361	0.3570492947862618	0.37993767591186256	0.6330046729488372
40	2286	2	75	5484	5391	1539	NA	TRUE	FALSE	5	2	99.917	93.912	1.509	1.836	90.51	22.627	120.866	114.593	95.287	89.545	83.598	77.599	42.65141885	40.24287536	8.514262511	8.377180747	10.6367681	10.83053871	13.97530427	0.551309803	NA	NA	6.0049999999999955	0.3270000000000002	67.88300000000001	2.4202107764702028	0.16606355554108557	0.5021792552551186	0.11003464916291199	0.5402487694608272
41	384	2	75	3063	3101	7845	NA	TRUE	FALSE	12	6	141.645	108.953	5.777	4.402	8	5.657	149.957	126.258	143.06	113.549	131.918	87.051	59.71390088	48.35795713	0.536094425	0.565382909	6.837959847	16.52770612	28.8603528	0.344715468	NA	NA	32.69200000000001	1.375	2.343	14.92814452983278	0.3429372776109242	0.3139957897595369	0.6787066490089307	0.8227041070584487
41	517	2	25	3249	5066	1434	NA	TRUE	FALSE	8	1	110.917	111.468	4.338	4.243	11.314	11.314	127.155	116.889	114.87	111.947	90.727	105.567	48.89245418	47.47256758	0.717454289	0.684038872	15.12379537	4.224562734	7.071570323	0.06975791	NA	NA	0.5510000000000019	0.09499999999999975	0	10.991381469160297	0.08402894766427886	0.0635413611391082	0.4997220967417983	0.5107059257468979
41	725	2	50	3488	2833	1483	3708	TRUE	TRUE	7	2	100.162	89.006	3.401	4.346	8	45.255	111.305	105.461	108.96	88.177	80.221	73.379	45.51173317	38.77086303	-4.166515858	4.587996244	16.43455091	11.22220534	41.68516044	0.309881364	2225	2595.5	11.156000000000006	0.9450000000000003	37.255	12.216765477388304	0.49532989208878253	0.2822659632463679	0.5554340623053363	0.795947720376843
41	1154	2	50	4934	5261	2976	4849	TRUE	TRUE	4	3	111.36	112.364	4.202	4.557	11.314	90.51	117.014	119.961	111.839	113	105.228	104.132	47.44395088	48.01075839	0.733845565	1.032506465	4.386660724	5.885867478	31.89562625	0.242567512	1873	3912.5	1.0040000000000049	0.3550000000000004	79.196	1.6303649830085352	0.37900434931171495	0.22095085533105796	0.07412438646128383	0.44492471490914537
41	1321	2	25	5021	5394	1154	1153	TRUE	TRUE	5	11	108.251	90.817	3.878	1.72	45.255	22.627	113.5	110.325	108.414	86.514	102.838	75.611	46.08669244	38.8824754	0.898696903	8.064192579	3.81944476	10.08565907	45.31466486	0.827595484	-1	1153.5	17.43400000000001	2.1580000000000004	22.628000000000004	11.937776728564238	0.5384579984392918	0.7538434498100508	0.542749865790011	1.073682625229561
41	2181	2	75	5445	5279	5033	3634	TRUE	TRUE	10	9	87.554	113.511	1.989	4.23	32	90.51	102.226	121.052	85.503	114.245	74.933	105.236	37.70194596	48.49065966	5.049197343	0.941924334	8.72357991	5.930558421	47.04966538	0.819256365	-1399	4333.5	25.956999999999994	2.2410000000000005	58.510000000000005	11.8771631254708	0.5590743907303222	0.7462474800919069	0.5399940741805654	1.0775170885253411
43	54	2	75	2791	2785	NA	NA	FALSE	FALSE	2	1	104.984	106.3	3.61	3.918	90.51	64	119.59	120.327	104.035	105.394	91.327	93.178	45.12725727	45.62595774	3.963874947	3.769394112	9.428378028	9.032580146	7.83600961	0.084521604	NA	NA	1.3160000000000025	0.3080000000000003	26.510000000000005	0.6657183468676512	0.09311250703028272	0.07698937315955555	0.030266820332785844	0.12455273163613426
43	211	2	25	2860	5063	8820	NA	TRUE	FALSE	10	11	94.56	110.232	3.936	4.226	64	16	106.546	116.234	92.516	110.57	84.618	103.891	40.39685979	46.97680251	4.249044516	0.918710012	6.625293834	4.502725695	27.98415485	0.286981096	NA	NA	15.671999999999997	0.29000000000000004	48	7.674116862005153	0.3325257299176724	0.26140647649898163	0.34890298182106305	0.5483064815744224
43	317	2	50	2982	5464	2700	1693	TRUE	TRUE	4	9	99.594	95.373	4.456	1.497	16	32	116.639	115.522	108.065	90.988	74.078	79.609	45.62275914	40.79089303	-2.212539174	8.206083979	20.26024389	10.38058945	62.50520558	1.097834682	-1007	2196.5	4.220999999999989	2.9590000000000005	16	15.149330360217443	0.7427270618159716	1	0.6887628414210974	1.423389525069034
43	494	2	50	3211	3538	2046	1909	TRUE	TRUE	5	6	109.657	96.144	4.56	3.508	128	8	129.057	102.624	114.895	104.579	85.02	81.229	48.96527114	43.47276516	0.700443213	-5.146638684	18.57616841	12.92672778	26.24916854	0.235373261	-137	1977.5	13.512999999999991	1.0519999999999996	120	9.811838160225415	0.3119095064790032	0.21439772750775604	0.44609427414346847	0.585024809060311
43	1642	2	25	5151	5487	1528	3203	TRUE	TRUE	7	8	103.26	99.784	3.896	1.545	16	90.51	109.213	120.366	109.597	95.278	90.971	83.708	45.75009096	42.59705869	-3.671951636	8.322044806	10.37401102	10.48614468	49.97035343	1.012549187	1675	2365.5	3.475999999999999	2.351	74.51	12.402021492646877	0.5937798849964131	0.9223148107831413	0.5638567091435701	1.2333586463241388
43	1749	2	75	5232	3160	NA	2096	FALSE	TRUE	3	12	93.12	110.266	3.861	4.39	90.51	11.314	99.531	128.528	93.667	115.023	86.161	87.247	40.08718346	48.99456975	0.89146114	0.709102964	5.144992109	17.31390449	37.26155909	0.38635224	NA	NA	17.146	0.5289999999999995	79.196	15.08168470563183	0.44276581517961155	0.35192205742321414	0.6856873382698474	0.8888519716219581
44	1018	2	25	4044	5462	1519	1847	TRUE	TRUE	10	5	110.593	99.302	3.76	1.8	5.657	64	130.416	122.847	110.898	94.18	90.465	80.879	48.09856757	42.50612575	4.365624357	9.633610689	14.23757558	12.11446205	52.22293972	0.948866701	328	1683	11.290999999999997	1.9599999999999997	58.343	7.970865484092223	0.6205465643654986	0.8643074559016346	0.3623946292587094	1.1240263716606196
44	1040	2	50	4056	5186	2909	3737	TRUE	TRUE	2	4	110.566	106.423	3.625	3.914	5.657	32	130.448	113.002	110.974	110.023	90.277	96.244	48.11869459	46.33413569	4.307669571	-1.448150831	14.3763858	8.105395397	56.6792706	0.201151619	828	3323	4.143000000000001	0.28900000000000015	26.343	8.697093744588862	0.6734995546047827	0.18322578280506535	0.39541252696945595	0.8021997282608243
44	1709	2	50	5191	3148	1442	NA	TRUE	FALSE	11	6	79.365	112.316	2.364	4.438	90.51	11.314	81.619	127.852	82.722	114.34	73.753	94.757	34.82655619	48.89815031	-2.299314684	1.925432617	5.107332146	12.780121340000001	45.55961058	0.695332753	NA	NA	32.95100000000001	2.074	79.196	16.574979482668706	0.5413686010560154	0.6333674499454373	0.7535798410574386	1.1234397472530013
44	1764	2	75	5238	3446	1607	1172	TRUE	TRUE	12	7	106.465	94.696	3.889	3.569	90.51	8	111.974	103.687	107.034	103.322	100.385	77.078	45.48763723	43.10200269	0.642078318	-4.634950425	4.409887463	14.90691285	46.65937309	0.247458532	-435	1389.5	11.769000000000005	0.31999999999999984	82.51	11.98857066076735	0.5544366866685363	0.22540600698566746	0.5450592070109959	0.8095044451123558
44	1914	2	75	5303	2869	1673	2747	TRUE	TRUE	3	9	112.834	94.842	3.846	3.742	90.51	90.51	119.299	111.192	113.482	92.794	105.722	80.54	48.12904531	40.85175753	0.774410003	5.392440373	5.103609113	9.828163152	8.253402937	0.287867479	1074	2210	17.992000000000004	0.10400000000000009	0	9.828862233168746	0.0980722430475897	0.26221386855402695	0.4468682719753331	0.5273191919669473
44	2212	2	25	5457	5350	1929	NA	TRUE	FALSE	8	1	94.953	112.434	1.514	4.293	32	90.51	116.301	121.125	90.079	112.967	78.477	103.209	40.60057083	48.08393284	8.923841179	1.355854108	10.81997495	6.55231751	58.35579248	0.989797452	NA	NA	17.480999999999995	2.779	58.510000000000005	11.466823243807404	0.6934210660764771	0.9015906203626386	0.5213380110990538	1.251196125082412
45	931	2	25	3873	3479	1207	4396	TRUE	TRUE	7	8	113.256	100.667	4.007	3.714	5.657	8	131.001	111.563	113.473	110.034	95.293	80.404	48.97476927	45.85357911	3.827214995	-4.648371564	12.61812981	16.79366877	10.6274537	0.185566162	3189	2801.5	12.588999999999999	0.2929999999999997	2.343	9.950503562155042	0.12628224142201558	0.16902924005091688	0.4523986832472962	0.4991819879509337
45	1018	2	25	4044	5462	1280	1016	TRUE	TRUE	12	6	110.593	99.302	3.76	1.8	5.657	64	130.416	122.847	110.898	94.18	90.465	80.879	48.09856757	42.50612575	4.365624357	9.633610689	14.23757558	12.11446205	52.22293972	0.948866701	-264	1148	11.290999999999997	1.9599999999999997	58.343	7.970865484092223	0.6205465643654986	0.8643074559016346	0.3623946292587094	1.1240263716606196
45	1031	2	50	4053	5370	2479	3531	TRUE	TRUE	10	11	111.026	90.772	3.572	1.769	5.657	22.627	130.174	109.104	111.419	87.265	91.485	75.946	48.24045366	38.9651966	4.108113934	7.126428557	13.82903626	9.974559801	47.56688805	0.897282018	1052	3005	20.25399999999999	1.8030000000000002	16.97	10.487974326126123	0.565220363220598	0.8173197956957967	0.4768347396122441	1.1022055508554292
45	1497	2	75	5096	5186	4146	4151	TRUE	TRUE	3	9	102.653	106.423	3.927	3.914	64	32	109.386	113.002	108.577	110.023	89.997	96.244	45.44358674	46.33413569	-3.175954363	-1.448150831	10.5269031	8.105395397	9.274110525	0.131756365	5	4148.5	3.769999999999996	0.0129999999999999	32	3.1051702100249035	0.11020094722148784	0.12001475919850743	0.14117626364325986	0.21558879518718055
45	1713	2	75	5191	5478	1070	1447	TRUE	TRUE	5	2	79.365	100.284	2.364	1.6	90.51	64	81.619	119.93	82.722	96.132	73.753	84.791	34.82655619	42.81000109	-2.299314684	7.787570947	5.107332146	10.12066284	17.81891528	0.958516588	377	1258.5	20.91900000000001	0.7639999999999998	26.510000000000005	13.806307937012445	0.21173581412708503	0.8730973831631965	0.6277024566843529	1.0959659983767986
45	1919	2	50	5303	5232	2655	5995	TRUE	TRUE	4	1	112.834	93.12	3.846	3.861	90.51	90.51	119.299	99.531	113.482	93.667	105.722	86.161	48.12904531	40.08718346	0.774410003	0.89146114	5.103609113	5.144992109	11.28917422	0.328394096	3340	4325	19.714	0.015000000000000124	0	8.042820123284892	0.13414523032033857	0.29912891383768475	0.3656660399788768	0.49110559221540456
46	559	2	25	3378	4074	1305	1519	TRUE	TRUE	5	10	103.847	110.913	3.592	3.756	5.657	5.657	110.24	129.512	116.405	111.419	84.895	91.806	47.71239186	48.18151564	-8.147384428	3.875845105	16.67006856	13.54840658	14.20372088	0.119512924	214	1412	7.0660000000000025	0.1639999999999997	0	12.43072399506732	0.16877774863974082	0.10886240520501246	0.56516166564349	0.5997871789358654
46	617	2	50	3428	2848	1114	13379	TRUE	TRUE	3	4	95.98	113.827	2.806	4.013	8	128	102.902	131.667	104.066	113.942	80.972	95.873	43.3384085	49.18294956	-4.773883054	3.920749751	12.89871017	12.5763922	45.3742126	0.377990935	12265	7246.5	17.846999999999994	1.2069999999999999	120	10.481373416188976	0.5391655829925716	0.3443058788335856	0.4765346298795913	0.7977037780765278
46	856	2	25	3849	4940	1138	6913	TRUE	TRUE	8	7	111.469	113.555	4.137	4.36	5.657	11.314	128.942	118.824	111.557	114.05	93.908	107.791	48.21016937	48.3026359	3.870776739	0.636438767	12.34057208	4.119665301	28.33932646	0.071929978	5775	4025.5	2.0860000000000127	0.22300000000000075	5.657	8.834749597204183	0.3367461074668369	0.06551986303526162	0.4016710370112299	0.5282332962999424
46	876	2	75	3855	3489	1610	1350	TRUE	TRUE	12	2	113.016	97.715	4.027	3.156	5.657	8	129.631	107.178	113.224	104.68	96.192	81.285	48.7918728	43.90632264	3.537344751	-3.272968496	11.81425127	13.55373341	18.28492795	0.274440585	-260	1480	15.301000000000002	0.871	2.343	8.560068049000469	0.21727327645436464	0.2499835262081837	0.3891826669560388	0.5110406914284884
46	1109	2	50	4901	3148	1446	1412	TRUE	TRUE	11	1	112.481	112.316	4.296	4.438	11.314	11.314	119.509	127.852	113.025	114.34	104.91	94.757	47.99709431	48.89815031	0.977162586	1.925432617	5.399009616	12.780121340000001	5.3221138120000004	0.0435436	-34	1429	0.16499999999999204	0.14199999999999946	0	7.496127550208775	0.06324077998875946	0.03966316669890012	0.34081071495378357	0.3488903932089282
46	1578	2	75	5125	5139	3035	7285	TRUE	TRUE	9	6	85.083	89.378	2.5	3.203	64	32	88.094	94.171	88.836	91.776	78.318	82.188	37.3926249	38.92678633	-2.424995302	-0.935754901	5.995306483	5.863839629	18.02857417	0.367746912	4250	5160	4.295000000000002	0.7029999999999998	32	2.142141871812167	0.21422711593000437	0.3349747626209535	0.09739227327373955	0.4093734281631851
47	28	2	25	2773	3378	5637	1626	TRUE	TRUE	8	6	109.043	103.847	3.882	3.592	90.51	5.657	125.701	110.24	108.241	116.405	93.186	84.895	46.95228791	47.71239186	4.341362747	-8.147384428	10.96653702	16.67006856	44.10953978	0.103719141	-4011	3631.5	5.196000000000012	0.29000000000000004	84.85300000000001	13.75052130079623	0.5241379269911061	0.09447610163949985	0.6251661226577013	0.8212666931091235
47	295	2	25	2970	5102	1485	5068	TRUE	TRUE	5	2	107.3	105.945	4.343	4.222	11.314	32	119.918	113.215	113.742	112.146	88.241	92.473	47.84485192	46.87822922	-2.057033615	-3.24628224	15.03452797	11.11216509	16.78584898	0.044195598	3583	3276.5	1.355000000000004	0.12099999999999955	20.686	4.211128387810276	0.19946025578693927	0.04025706121752856	0.19145854536210796	0.2793947014684377
47	1854	2	75	5282	2818	1470	3633	TRUE	TRUE	3	7	112.442	105.053	4.117	3.885	45.255	45.255	119.444	119.742	112.986	103.185	104.896	92.232	47.97979481	44.92648469	0.971403562	4.677770971	5.381763024	8.604983211	9.364834518	0.14428048	2163	2551.5	7.388999999999996	0.2320000000000002	0	5.783511946324318	0.11127898806835554	0.13142277463593557	0.2629468119596821	0.3143182858159632
47	2019	2	75	5367	4958	1364	1338	TRUE	TRUE	9	11	92.21	113.828	2.103	4.253	22.627	16	110.762	118.611	88.578	114.227	77.29	108.646	39.54546551	48.35695555	7.254164195	0.609244579	9.985146972	3.688160544	45.15793778	0.71056713	-26	1351	21.61800000000001	2.15	6.626999999999999	12.706272132397332	0.5365956664534156	0.6472441995597293	0.5776894350895969	1.0200907050524664
47	2021	2	50	5370	3063	1332	1575	TRUE	TRUE	12	10	90.772	141.645	1.769	5.777	22.627	8	109.104	149.957	87.265	143.06	75.946	131.918	38.9651966	59.71390088	7.126428557	0.536094425	9.974559801	6.837959847	84.15635944	0.981502698	243	1453.5	50.873000000000005	4.008	14.626999999999999	21.994987895921362	1	0.8940350620112765	1	1.6731104841299353
47	2027	2	50	5370	5487	1288	1652	TRUE	TRUE	4	1	90.772	99.784	1.769	1.545	22.627	90.51	109.104	120.366	87.265	95.278	75.946	83.708	38.9651966	42.59705869	7.126428557	8.322044806	9.974559801	10.48614468	9.853733672	0.832794174	364	1470	9.012	0.22399999999999998	67.88300000000001	3.857672814544208	0.11708840232122095	0.7585788531319144	0.1753887218669284	0.7873453969733878
48	339	2	75	2993	3841	1184	2030	TRUE	TRUE	12	3	114.671	111.527	4.384	4.13	8	5.657	119.587	134.083	115.397	111.455	109.029	89.042	48.78581902	48.59381566	0.383824348	5.398027428	4.09013458	15.81200978	24.17553368	0.063071952	846	1607	3.1440000000000055	0.25400000000000045	2.343	12.75074335174651	0.28726924311924584	0.05745122925529875	0.5797113147814436	0.6495301919625286
48	439	2	25	3112	2952	3378	4938	TRUE	TRUE	5	2	108.33	103.696	4.386	4.626	5.657	8	126.34	124.302	113.104	114.246	85.546	72.54	48.20970226	48.09997718	0.643971181	-2.601882659	17.20604039	24.51342715	6.936874941	0.16510223500000001	1560	4158	4.634	0.2400000000000002	2.343	7.9965935249984454	0.08242841048685934	0.1503889772358276	0.36356435215321453	0.401982991538218
48	1219	2	25	4967	3025	1866	1449	TRUE	TRUE	9	7	111.791	120.928	4.109	5.183	22.627	128	118.33	133.29	112.581	122.765	104.462	106.73	47.75299942	52.03352158	0.68371965	1.204492353	5.301342174	10.23328026	30.6027293	0.149908376	-417	1657.5	9.137	1.0739999999999998	105.373	6.5511897739707035	0.36364131604122535	0.13654913481773207	0.29784921023691596	0.48948424386329337
48	1242	2	75	4973	5350	NA	NA	FALSE	FALSE	1	4	105.386	112.434	3.66	4.293	16	90.51	111.34	121.125	105.924	112.967	98.894	103.209	45.07164262	48.08393284	0.76481337	1.355854108	4.700192196	6.55231751	21.25317805	0.307916665	NA	NA	7.048000000000002	0.633	74.51	3.5851903299884733	0.25254393359485366	0.2804763504456311	0.16300033202806594	0.41111376746117617
48	2243	2	50	5467	4047	1482	4726	TRUE	TRUE	6	10	97.896	110.123	1.512	3.611	45.255	5.657	117.617	129.895	93.693	110.613	82.378	89.861	41.83129056	47.95437482	7.895150064	4.223515407	10.1796432	14.38635501	50.31612251	1.007424769	3244	3104	12.227000000000004	2.099	39.598	8.286705386457077	0.5978885356355429	0.917647060634581	0.3767542599099917	1.1582273530253142
48	2294	2	50	5487	2970	1060	1288	TRUE	TRUE	11	8	99.784	107.3	1.545	4.343	90.51	11.314	120.366	119.918	95.278	113.742	83.708	88.241	42.59705869	47.84485192	8.322044806	-2.057033615	10.48614468	15.03452797	59.11040119	1.038194445	228	1174	7.515999999999991	2.798	79.196	12.488090054401951	0.7023878122026329	0.9456746648854731	0.5677698079896502	1.3076741816682234
49	125	2	50	2815	3864	NA	3029	FALSE	TRUE	3	11	104.201	112.07	4.045	4.059	90.51	5.657	118.926	129.998	102.671	112.34	91.007	93.871	44.67110687	48.53053786	4.441776936	3.851808677	8.968971439	12.82310869	48.52223514	0.132762347	NA	NA	7.869	0.014000000000000234	84.85300000000001	5.486131976424346	0.5765724119113582	0.12093109206400532	0.24942646035470956	0.6397449760100922
49	213	2	75	2860	5063	3617	7016	TRUE	TRUE	12	1	94.56	110.232	3.936	4.226	64	16	106.546	116.234	92.516	110.57	84.618	103.891	40.39685979	46.97680251	4.249044516	0.918710012	6.625293834	4.502725695	27.98415485	0.286981096	3399	5316.5	15.671999999999997	0.29000000000000004	48	7.674116862005153	0.3325257299176724	0.26140647649898163	0.34890298182106305	0.5483064815744224
49	643	2	25	3437	3541	5104	NA	TRUE	FALSE	8	10	99.796	98.219	3.042	3.311	8	8	104.684	104.949	108.74	105.758	85.965	83.949	44.99400619	44.08606836	-5.900769369	-4.404299418	12.23771239	12.18299945	5.650891908	0.067395836	NA	NA	1.5770000000000124	0.26900000000000013	0	1.7512186965637664	0.067147532825833	0.06138978582569502	0.07961898887375625	0.12089946384331218
49	1193	2	50	4955	2800	2279	9052	TRUE	TRUE	5	7	107.108	104.14	4.071	4.192	22.627	90.51	111.813	118.748	107.476	102.842	102.034	90.83	45.6445084	44.69694736	0.627260606	4.237017584	3.644623605	9.109102846	25.68020977	0.192976468	6773	5665.5	2.9680000000000035	0.12100000000000044	67.88300000000001	6.617306909919285	0.30514877236709514	0.1757791689076917	0.30085521943598637	0.46317162322501965
49	1284	2	75	5003	2912	NA	1865	FALSE	TRUE	2	6	106.38	112.709	3.669	4.393	181.019	8	113.641	127.028	107.015	117.425	98.483	93.675	45.58361154	49.66398191	0.97573901	-0.366912604	5.707926788	14.46036231	19.69705414	0.236289545	NA	NA	6.329000000000008	0.7239999999999998	173.019	9.749731446543445	0.23405306825378042	0.21523235590401943	0.4432705984053478	0.5455223452780266
49	2023	2	25	5370	5317	1563	1573	TRUE	TRUE	4	9	90.772	108.479	1.769	3.953	22.627	128	109.104	114.391	87.265	109.32	75.946	101.726	38.9651966	46.39641249	7.126428557	0.515064505	9.974559801	4.940166475	45.85804493	0.877681326	10	1568	17.706999999999994	2.184	105.373	11.148014190551596	0.5449147899832203	0.7994658397939008	0.5068433882893305	1.0922307345943134
50	85	2	25	2800	5450	6975	1329	TRUE	TRUE	10	7	104.14	93.191	4.192	1.822	90.51	45.255	118.748	115.079	102.842	88.464	90.83	76.03	44.69694736	39.96332718	4.237017584	9.013628139	9.109102846	11.41095533	49.77192333	0.89034626	-5646	4152	10.948999999999998	2.37	45.255	7.107861370393884	0.5914220108996673	0.811002124999363	0.32315823059452237	1.0544836099869315
50	1169	2	50	4943	3378	2137	2349	TRUE	TRUE	4	2	110.949	103.847	4.167	3.592	11.314	5.657	116.136	110.24	111.402	116.405	105.309	84.895	47.24305713	47.71239186	0.65603162	-8.147384428	4.039216679	16.67006856	29.6503706	0.09808449	212	2243	7.102000000000004	0.5749999999999997	5.657	15.403208381461617	0.3523247773228532	0.08934358843656935	0.7003053811326675	0.789013721270861
50	1234	2	25	4973	3387	1208	NA	TRUE	FALSE	3	5	105.386	100.698	3.66	2.984	16	8	111.34	108.391	105.924	108.402	98.894	85.3	45.07164262	45.19781462	0.76481337	-4.275795965	4.700192196	12.9637435	26.63228931	0.198827156	NA	NA	4.688000000000002	0.6760000000000002	8	9.68038955804534	0.31646199392676583	0.18110846674818387	0.44011797614312037	0.5715350411412223
50	1278	2	75	5000	2919	2853	1185	TRUE	TRUE	12	1	101.475	107.495	3.306	4.361	32	16	107.692	121.731	102.014	112.638	94.717	88.118	43.5007147	47.69375826	0.830688959	-0.672387239	4.921208813	14.92650143	24.60335827	0.373945792	-1668	2019	6.02000000000001	1.0549999999999997	16	10.952019571971478	0.2923529301138695	0.34062122296843234	0.4979325118884182	0.6703952861395919
50	1937	2	50	5309	3523	6107	8041	TRUE	TRUE	8	6	104.726	69.821	4.091	3.406	90.51	11.314	109.505	73.269	105.334	77.932	99.34	58.262	44.74789417	32.20045682	0.459663155	-5.861113566	3.945096849	11.04641258	39.4257201	0.524724151	1934	7074	34.905	0.685	79.196	15.74227072312818	0.4684817684884397	0.4779628113443041	0.7157208177435436	0.9798877003951492
50	2199	2	75	5450	5106	2882	14352	TRUE	TRUE	11	9	93.191	104.985	1.822	4.027	45.255	64	115.079	110.509	88.464	111.138	76.03	93.308	39.96332718	46.36865445	9.013628139	-3.628304248	11.41095533	9.869015355	46.44230089	0.830175543	11470	8617	11.793999999999997	2.205	18.744999999999997	14.255674336901366	0.5518572951472721	0.7561935841629751	0.6481328566470758	1.1386182023848068
51	303	2	75	2970	5467	NA	2432	FALSE	TRUE	1	3	107.3	97.896	4.343	1.512	11.314	45.255	119.918	117.617	113.742	93.693	88.241	82.378	47.84485192	41.83129056	-2.057033615	7.895150064	15.03452797	10.1796432	59.45367822	0.991745757	NA	NA	9.403999999999996	2.831	33.941	12.600745467670437	0.7064668507005464	0.9033653001317734	0.5728916754715312	1.281939604055314
51	500	2	50	3223	3452	4663	3169	TRUE	TRUE	11	12	106.715	101.473	4.379	3.551	8	8	133.791	111.125	113.647	110.884	72.706	82.409	48.86446455	46.10562134	1.954542538	-5.018181394	25.58744327	15.95262471	17.38206928	0.17383295000000001	-1494	3916	5.242000000000004	0.8279999999999994	0	12.209005838862113	0.20654492893543827	0.1583416454682564	0.5550812710893144	0.6130645168925283
51	564	2	75	3378	4928	4579	1322	TRUE	TRUE	7	4	103.847	110.439	3.592	4.345	5.657	16	110.24	115.863	116.405	110.848	84.895	104.607	47.71239186	47.04181783	-8.147384428	0.740987103	16.67006856	4.164882444	30.59264735	0.098178046	-3257	2950.5	6.591999999999999	0.7529999999999997	10.343	15.356838795748326	0.36352151582568504	0.08942880709611249	0.6981971923974561	0.7922276967378304
51	569	2	50	3387	5226	1234	2874	TRUE	TRUE	5	9	100.698	112.294	2.984	4.206	8	45.255	108.391	118.53	108.402	112.836	85.3	105.515	45.19781462	47.87110411	-4.275795965	0.807229211	12.9637435	4.847372618	42.00412926	0.271541282	1640	2054	11.596000000000004	1.2220000000000004	37.255	9.942791254540735	0.49912008479819286	0.2473425976170791	0.4520480439266109	0.7173887744192787
51	1774	2	25	5241	2803	3791	4866	TRUE	TRUE	8	2	105.032	90.581	3.738	3.911	64	64	111.247	102.871	105.651	88.014	98.199	80.857	44.9662813	38.63813975	0.759986494	4.779855917	4.965610807	6.390222666	7.966570814	0.298168404	1075	4328.5	14.450999999999993	0.17300000000000004	0	7.6311365210963285	0.09466391924522156	0.271596815885618	0.34694888477349	0.4506657482565549
51	1777	2	25	5241	3855	NA	2475	FALSE	TRUE	6	10	105.032	113.016	3.738	4.027	64	5.657	111.247	129.631	105.651	113.224	98.199	96.192	44.9662813	48.7918728	0.759986494	3.537344751	4.965610807	11.81425127	54.86205647	0.317878082	NA	NA	7.984000000000009	0.28900000000000015	58.343	8.321823442253457	0.651906247312354	0.28955004538652385	0.3783508989244142	0.8074468321723272
52	700	2	25	3467	5406	1455	1049	TRUE	TRUE	11	5	102.418	101.716	4.045	2.703	8	45.255	110.376	121.224	112.219	98.558	84.658	85.368	46.48059461	43.62978455	-5.747600115	6.978292138	15.1326328	10.9372168	29.06535216	0.531900081	-406	1252	0.7020000000000124	1.342	37.255	13.699524336494994	0.34537321188094394	0.4844992508626175	0.622847550601988	0.8613717262960824
52	1128	2	75	4907	5080	2073	1497	TRUE	TRUE	2	10	110.438	73.527	4.282	2.371	16	45.255	117.047	75.578	110.927	78.213	103.341	66.789	47.13734099	32.70311583	0.933287283	-3.450847393	5.070657	6.403647181	42.10830447	0.719683643	-576	1785	36.911	1.911	29.255000000000003	15.14411950723861	0.5003579616585182	0.6555482850012566	0.6885259304937766	1.074322856838426
52	1705	2	25	5191	2976	1521	NA	TRUE	FALSE	4	9	79.365	109.283	2.364	4.592	90.51	11.314	81.619	123.686	82.722	115.71	73.753	88.452	34.82655619	48.75793929	-2.299314684	-1.568908957	5.107332146	16.21515908	46.77728768	0.713243629	NA	NA	29.918000000000006	2.2279999999999998	79.196	17.83257543936646	0.5558378236804584	0.6496821795615307	0.8107563197465202	1.178290469571307
52	1835	2	50	5276	4952	1251	NA	TRUE	FALSE	1	6	105.914	114.059	3.91	4.238	90.51	16	114.206	121.029	106.444	114.75	97.092	106.398	45.4364436	48.66159268	1.292276562	0.847986429	6.338574078	5.486643071	34.58227242	0.329984567	NA	NA	8.144999999999996	0.3280000000000003	74.51	3.3652290785612275	0.41092880740231796	0.30057764835671313	0.15299981497990542	0.5316186140727471
52	1877	2	50	5291	5344	1620	1202	TRUE	TRUE	12	8	111.09	113.609	4.222	3.852	90.51	90.51	120.166	120.109	111.695	114.265	101.409	106.454	47.59030983	48.44302709	1.394628323	0.774130552	6.905627187	5.129299099	13.47980878	0.131259644	-418	1411	2.5189999999999912	0.37000000000000055	0	2.065789361366645	0.16017575938049633	0.11956230400817307	0.09392091376189002	0.22084509610749758
52	1998	2	75	5338	2824	3138	2542	TRUE	TRUE	7	3	109.329	98.955	3.94	4.21	64	45.255	115.699	116.468	110.004	97.784	102.285	82.611	46.72460702	42.85228494	0.740842648	4.986704722	5.092521829	11.44228058	11.33669348	0.18124614	-596	2840	10.373999999999995	0.27	18.744999999999997	8.563974500113147	0.1347098847364303	0.1650942013143651	0.38936027337851853	0.4438516315602829
53	5	2	50	2762	4014	2848	1684	TRUE	TRUE	1	10	105.054	110.114	3.704	3.803	64	4	119.332	131.121	104.025	110.615	91.805	88.605	45.11046731	48.05184551	3.939244208	4.564273544	9.11461778	15.27841452	59.2731463	0.18347415	-1164	2266	5.060000000000002	0.09899999999999975	60	6.85818909321772	0.7043216542923212	0.16712365988087813	0.31180690463073485	0.7881769193350256
53	667	2	25	3449	4928	1207	6131	TRUE	TRUE	2	5	101.773	110.439	3.384	4.345	8	16	111.601	115.863	111.522	110.848	82.197	104.607	46.33050806	47.04181783	-5.215817323	0.740987103	16.38933633	4.164882444	31.57300803	0.154332561	4924	3669	8.665999999999997	0.9609999999999999	8	13.617149237981167	0.3751707920838739	0.1405790539599659	0.6191023747053873	0.7374302299275303
53	881	2	50	3858	2982	NA	1587	FALSE	TRUE	3	4	112.46	99.594	4.027	4.456	5.657	16	128.899	116.639	112.723	108.065	95.759	74.078	48.57147608	45.62275914	3.456939831	-2.212539174	11.75139003	20.26024389	28.93101161	0.24866609	NA	NA	12.866	0.42900000000000027	10.343	10.641358831992072	0.3437768910456091	0.2265059521958152	0.4838083513546898	0.6352621648088768
53	1455	2	75	5086	3112	11253	1655	TRUE	TRUE	6	11	95.761	108.33	3.497	4.386	64	5.657	100.643	126.34	99.714	113.104	86.926	85.546	41.98873618	48.20970226	-2.123883795	0.643971181	7.39826873	17.20604039	25.17436999	0.352310961	-9598	6454	12.569000000000003	0.8890000000000002	58.343	11.939590657613756	0.29913805869832427	0.3209144024837794	0.5428323358990242	0.6979517008940621
53	1746	2	75	5232	2807	5540	2509	TRUE	TRUE	8	12	93.12	108.41	3.861	3.931	90.51	64	99.531	126.738	93.667	106.763	86.161	91.73	40.08718346	46.61364976	0.89146114	5.421360325	5.144992109	11.37468132	10.94600471	0.306307873	-3031	4024.5	15.289999999999992	0.06999999999999984	26.510000000000005	10.095730615312059	0.13006746944423195	0.27901092762161434	0.45900141719032994	0.5526725480088831
53	2251	2	25	5472	2812	1598	2157	TRUE	TRUE	7	9	95.733	107.616	1.501	4.147	45.255	90.51	115.561	123.869	91.498	106.652	80.141	92.328	40.94852704	46.30786966	7.995036341	4.373165339	10.27635101	10.54859896	55.58202893	0.986954088	559	1877.5	11.882999999999996	2.6460000000000004	45.255	6.474150277832307	0.6604614232347786	0.8990006457092417	0.29434661698690184	1.1537120019738796
56	968	2	50	4014	3437	1331	1173	TRUE	TRUE	8	6	110.114	99.796	3.803	3.042	4	8	131.121	104.684	110.615	108.74	88.605	85.965	48.05184551	44.99400619	4.564273544	-5.900769369	15.27841452	12.23771239	23.04406024	0.26978009	-158	1252	10.317999999999998	0.7610000000000001	4	11.318717856774066	0.2738243478370694	0.24573835607791444	0.5146044139843765	0.6326016250441314
56	1084	2	25	4077	2941	1353	NA	TRUE	FALSE	1	12	111.296	112.31	3.531	4.446	5.657	8	129.869	124.279	111.777	116.674	92.24	95.978	48.32568383	49.24908658	3.882027814	-0.718905045	13.49763753	12.50016248	49.08752456	0.037040896	NA	NA	1.0139999999999958	0.9149999999999996	2.343	4.797521473334536	0.5832895444461018	0.03373995794386827	0.21811885035063663	0.623651272988742
56	1191	2	75	4952	5367	7077	1203	TRUE	TRUE	7	11	114.059	92.21	4.238	2.103	16	22.627	121.029	110.762	114.75	88.578	106.398	77.29	48.66159268	39.54546551	0.847986429	7.254164195	5.486643071	9.985146972	45.78355498	0.774063465	-5874	4140	21.849000000000004	2.1350000000000002	6.626999999999999	12.015798995344303	0.5440296524785126	0.7050819924816331	0.5462971406123143	1.0447724368200721
56	1226	2	50	4967	5063	5573	1415	TRUE	TRUE	5	10	111.791	110.232	4.109	4.226	22.627	16	118.33	116.234	112.581	110.57	104.462	103.891	47.75299942	46.97680251	0.68371965	0.918710012	5.301342174	4.502725695	8.036880809	0.052313848	-4158	3494	1.5589999999999975	0.11699999999999999	6.626999999999999	1.1381961139701726	0.095499387835686525	0.04765184490682724	0.051747976373346126	0.11861148535766498
56	1873	2	25	5291	5256	8193	NA	TRUE	FALSE	3	4	111.09	111.905	4.222	3.954	90.51	64	120.166	118.733	111.695	112.493	101.409	104.488	47.59030983	47.76500608	1.394628323	0.900948165	6.905627187	5.307905281	12.17481444	0.123211806	NA	NA	0.8149999999999977	0.26800000000000024	26.510000000000005	1.6813548605452806	0.14466897713986948	0.11223165748010136	0.07644263631793416	0.1984150562196902
56	2199	2	75	5450	5106	NA	1097	FALSE	TRUE	9	2	93.191	104.985	1.822	4.027	45.255	64	115.079	110.509	88.464	111.138	76.03	93.308	39.96332718	46.36865445	9.013628139	-3.628304248	11.41095533	9.869015355	46.44230089	0.830175543	NA	NA	11.793999999999997	2.205	18.744999999999997	14.255674336901366	0.5518572951472721	0.7561935841629751	0.6481328566470758	1.1386182023848068
58	101	2	50	2806	3440	10794	1415	TRUE	TRUE	6	7	106.785	98.221	3.815	2.811	90.51	8	122.132	103.531	104.86	106.757	93.362	84.374	45.66032839	44.2700538	4.867777026	-5.503174592	8.996565586	12.16572164	35.12531432	0.22920621	-9379	6104.5	8.563999999999993	1.004	82.51	10.933117167263017	0.4173815805927643	0.2087802596857657	0.4970731158842964	0.6818198172446245
58	507	2	75	3235	3025	NA	4957	FALSE	TRUE	5	9	105.268	120.928	4.126	5.183	8	128	124.994	133.29	110.722	122.765	80.087	106.73	47.29927542	52.03352158	0.694018392	1.204492353	19.13865944	10.23328026	33.86825125	0.208998844	NA	NA	15.659999999999997	1.0569999999999995	120	10.098487446539272	0.402444348536092	0.19037369416973837	0.45912675625576876	0.6395318408104609
58	651	2	75	3440	5170	1198	NA	TRUE	FALSE	1	8	98.221	88.51	2.811	3.643	8	90.51	103.531	91.198	106.757	92.553	84.374	81.779	44.2700538	38.88212129	-5.503174592	-2.713597276	12.16572164	6.015546341	52.90141821	0.390073302	NA	NA	9.710999999999999	0.8319999999999999	82.51	8.639225343900135	0.6286086822436339	0.355311513104484	0.3927815457221574	0.8219929983865818
58	674	2	50	3452	5069	1920	1085	TRUE	TRUE	11	4	101.473	108.482	3.551	3.968	8	64	111.125	114.903	110.884	113.391	82.409	97.152	46.10562134	47.49756026	-5.018181394	-2.472616021	15.95262471	9.233136069	37.03122643	0.125898918	-835	1502.5	7.009	0.4169999999999998	56	7.319079492788381	0.4400288543422761	0.11467930469334543	0.3327612421257842	0.5634773995821128
58	1984	2	25	5326	5454	1639	1141	TRUE	TRUE	10	3	106.683	100.532	3.94	1.69	128	64	115.207	121.84	107.246	95.64	97.595	84.117	45.77099822	42.8665283	1.317161126	8.796672612	6.5266657	10.638477140000001	47.24271641	0.863677661	-498	1390	6.1510000000000105	2.25	64	9.015876602056265	0.5613683472570139	0.7867101259969121	0.40990595879018976	1.049795284186328
58	2068	2	25	5385	5373	1175	3961	TRUE	TRUE	2	12	91.486	90.588	1.579	1.789	16	22.627	112.502	109.397	87.255	86.761	74.703	75.605	39.3097139	38.84834647	8.429715644	7.508809825	11.27431622	10.02635238	4.523914538	0.327142168	2786	2568	0.8980000000000103	0.20999999999999996	6.626999999999999	1.6181289129362975	0.053756062739683544	0.29798855270633545	0.07356807471743847	0.3116073706492192
60	161	2	50	2836	4074	NA	1451	FALSE	TRUE	7	11	84.711	110.913	4.326	3.756	128	5.657	102.137	129.512	84.367	111.419	67.629	91.806	37.19539985	48.18151564	4.577864936	3.875845105	12.53132005	13.54840658	64.19349119	0.353870561	NA	NA	26.201999999999998	0.5699999999999998	122.343	11.055407591034898	0.7627883574950424	0.3223350171041508	0.5026330381879844	0.968703211855727
60	233	2	50	2869	3508	1621	3247	TRUE	TRUE	3	2	94.842	101.962	3.742	3.425	90.51	8	111.192	111.404	92.794	110.493	80.54	83.989	40.85175753	46.04837593	5.392440373	-4.42956116	9.828163152	14.94960685	43.6636821	0.20437693	1626	2434	7.1200000000000045	0.31700000000000017	82.51	12.235429802882155	0.5188399592205554	0.1861636668534398	0.556282634060964	0.7831361204146509
60	435	2	75	3101	5048	NA	NA	FALSE	FALSE	5	8	108.953	114.974	4.402	4.135	5.657	16	126.258	121.632	113.549	115.856	87.051	107.433	48.35795713	49.05559908	0.565382909	0.632399056	16.52770612	5.445785029	18.70384337	0.112801892	NA	NA	6.021000000000001	0.26700000000000035	10.343	11.104060992335606	0.22225109895984826	0.10274943381684858	0.504845060378264	0.5610895936718807
60	841	2	25	3841	3483	1894	1331	TRUE	TRUE	4	9	111.527	92.252	4.13	3.6	5.657	8	134.083	101.935	111.455	100.687	89.042	74.135	48.59381566	42.09895204	5.398027428	-4.307788636	15.81200978	15.27049036	13.20155902	0.283729743	-563	1612.5	19.275000000000006	0.5299999999999998	2.343	11.690994918861144	0.15686941673626179	0.25844487121058174	0.5315299546506712	0.6114947735289107
60	1831	2	25	5276	2800	9452	NA	TRUE	FALSE	1	10	105.914	104.14	3.91	4.192	90.51	90.51	114.206	118.748	106.444	102.842	97.092	90.83	45.4364436	44.69694736	1.292276562	4.237017584	6.338574078	9.109102846	10.03222515	0.25965567	NA	NA	1.774000000000001	0.28200000000000003	0	4.1102535238035305	0.11920935288500165	0.23651618431927077	0.1868722794144258	0.32414815142732395
60	2199	2	75	5450	5106	4581	1491	TRUE	TRUE	6	12	93.191	104.985	1.822	4.027	45.255	64	115.079	110.509	88.464	111.138	76.03	93.308	39.96332718	46.36865445	9.013628139	-3.628304248	11.41095533	9.869015355	46.44230089	0.830175543	-3090	3036	11.793999999999997	2.205	18.744999999999997	14.255674336901366	0.5518572951472721	0.7561935841629751	0.6481328566470758	1.1386182023848068
61	26	2	50	2773	2839	1788	3055	TRUE	TRUE	5	4	109.043	88.616	3.882	4.221	90.51	64	125.701	107.199	108.241	87.969	93.186	70.68	46.95228791	38.83585684	4.341362747	5.0789409149999996	10.96653702	12.99396191	8.12893396	0.366432292	1267	2421.5	20.427000000000007	0.33899999999999997	26.510000000000005	8.398269259351189	0.09659322259294727	0.3337772963525304	0.38182650061419315	0.5162644775525196
61	294	2	75	2970	3407	1540	1147	TRUE	TRUE	1	2	107.3	85.769	4.343	3.542	11.314	5.657	119.918	93.565	113.742	96.082	88.241	67.661	47.84485192	39.83329576	-2.057033615	-6.242026852	15.03452797	15.95383187	22.71606719	0.298555168	-393	1343.5	21.53099999999999	0.8010000000000002	5.657	9.08539047917727	0.26992692342158187	0.2719491130086196	0.41306640049854354	0.5634187743364953
61	409	2	25	3080	5478	1460	1444	TRUE	TRUE	6	12	112.046	100.284	4.365	1.6	8	64	122.953	119.93	115.21	96.132	97.975	84.791	48.75838333	42.81000109	-0.096275616	7.787570947	10.62367618	10.12066284	58.05867629	0.99627604299999994	-16	1452	11.762	2.765	56	9.888948898760287	0.6898905403743544	0.9074918649727992	0.4496001064221564	1.2254104203835718
61	659	2	50	3443	5096	NA	NA	FALSE	FALSE	7	9	101.521	102.653	3.152	3.927	8	64	111.33	109.386	108.837	108.577	84.397	89.997	45.56568212	45.44358674	-3.439141362	-3.175954363	14.04623404	10.5269031	37.77250591	0.134876542	NA	NA	1.132000000000005	0.7749999999999999	56	3.5312695937157295	0.44883721398298165	0.1228568783728769	0.16054883096210068	0.4922647502542
61	1621	2	25	5148	3434	NA	6383	FALSE	TRUE	3	10	89.087	100.223	3.306	3.059	32	8	94.446	107.658	94.405	108.546	78.409	84.464	39.64270877	45.15789677	-3.086453802	-4.802667287	9.196435268	13.39430289	36.7289537	0.325687694	NA	NA	11.135999999999996	0.2469999999999999	24	7.140362734012594	0.43643705531471116	0.29666369567289735	0.3246359019518563	0.6195765654204273
61	2115	2	75	5400	5379	2904	4598	TRUE	TRUE	8	11	99.758	91.898	2.541	2.016	32	22.627	121.838	113.216	96.307	87.882	81.13	74.595	42.97988511	39.56056142	7.963218106	8.346197147	12.60014599	11.69990417	12.86911783	0.317600308	1694	3751	7.859999999999999	0.5249999999999999	9.373000000000001	3.5565267856881664	0.15291913665984028	0.28929702550606795	0.16169714675531469	0.3649972583352637
62	208	2	25	2860	2857	3610	NA	TRUE	FALSE	9	3	94.56	105.854	3.936	3.876	64	64	106.546	118.556	92.516	104.144	84.618	94.861	40.39685979	45.14313964	4.249044516	4.052541549	6.625293834	7.316646138	3.505885427	0.191606866	NA	NA	11.293999999999997	0.06000000000000005	0	4.800391008949369	0.04165918595254291	0.17453162041750836	0.2182493135101715	0.28254121318393693
62	533	2	50	3366	2767	9342	2107	TRUE	TRUE	12	10	104.069	105.166	3.659	3.461	5.657	64	114.299	119.628	113.275	103.698	84.633	92.171	47.13084843	45.05710899	-4.70885177	4.316203086	16.08993957	8.824197689	40.66008243	0.19630594	-7235	5724.5	1.0969999999999942	0.19799999999999995	58.343	11.770429707539911	0.48314925574922185	0.17881193153998026	0.535141449644651	0.7428211637533385
62	880	2	25	3858	2982	1624	6584	TRUE	TRUE	1	11	112.46	99.594	4.027	4.456	5.657	16	128.899	116.639	112.723	108.065	95.759	74.078	48.57147608	45.62275914	3.456939831	-2.212539174	11.75139003	20.26024389	28.93101161	0.24866609	4960	4104	12.866	0.42900000000000027	10.343	10.641358831992072	0.3437768910456091	0.2265059521958152	0.4838083513546898	0.6352621648088768
62	1311	2	75	5015	2863	5100	1473	TRUE	TRUE	7	4	105.202	94.169	3.455	4.024	22.627	90.51	111.171	108.579	105.594	92.895	98.841	81.032	44.96007063	40.62157617	0.881858165	4.287523461	4.56988493	9.165758526	20.75812843	0.371288581	-3627	3286.5	11.033000000000001	0.569	67.88300000000001	7.17935543055499	0.24666143554842918	0.33820081209640634	0.3264087011335111	0.5308147447699116
62	1986	2	75	5326	5454	6130	1497	TRUE	TRUE	6	5	106.683	100.532	3.94	1.69	128	64	115.207	121.84	107.246	95.64	97.595	84.117	45.77099822	42.8665283	1.317161126	8.796672612	6.5266657	10.638477140000001	47.24271641	0.863677661	-4633	3813.5	6.1510000000000105	2.25	64	9.015876602056265	0.5613683472570139	0.7867101259969121	0.40990595879018976	1.049795284186328
62	2279	2	50	5484	5106	1568	NA	TRUE	FALSE	8	2	99.917	104.985	1.509	4.027	90.51	64	120.866	110.509	95.287	111.138	83.598	93.308	42.65141885	46.36865445	8.514262511	-3.628304248	10.6367681	9.869015355	52.92728633	1.026424577	NA	NA	5.067999999999998	2.5180000000000002	26.510000000000005	12.72199718126577	0.628916063886235	0.9349536809404606	0.5784043729173806	1.2665802065120944
63	33	2	75	2773	4943	10886	2441	TRUE	TRUE	6	3	109.043	110.949	3.882	4.167	90.51	11.314	125.701	116.136	108.241	111.402	93.186	105.309	46.95228791	47.24305713	4.341362747	0.65603162	10.96653702	4.039216679	17.16138391	0.099239971	-8445	6663.5	1.9059999999999917	0.2849999999999997	79.196	7.852004798888425	0.2039226034039098	0.09039609754285391	0.3569906396877109	0.4209491649292661
63	199	2	25	2849	5285	4028	1586	TRUE	TRUE	11	7	103.795	108.519	3.804	4.086	90.51	128	116.367	114.936	102.452	109.135	92.567	101.485	44.39464979	46.38638425	3.761142247	0.798013605	7.604417243	5.076290372	11.24486246	0.186242284	-2442	2807	4.724000000000004	0.2820000000000005	37.489999999999995	4.374764334688726	0.13361868948260675	0.16964510873414	0.19889823787991082	0.2935880210911219
63	353	2	50	3009	2912	NA	6285	FALSE	TRUE	9	2	116.748	112.709	4.667	4.393	8	8	130.846	127.028	118.969	117.425	100.428	93.675	50.60302266	49.66398191	1.375338556	-0.366912604	11.8728057	14.46036231	10.11922038	0.054203318	NA	NA	4.0390000000000015	0.274	0	3.257711749777228	0.120243086171219	0.04937293281831299	0.1481115500127791	0.19706120245814196
63	926	2	50	3870	5054	1646	1178	TRUE	TRUE	4	8	112.547	112.458	4.187	4.194	5.657	22.627	129.933	118.286	112.803	113.067	94.905	106.021	48.6755639	47.92825171	3.711358103	0.66845845	12.41470394	4.625941872	28.66609907	0.081914542	-468	1412	0.08899999999999864	0.006999999999999673	16.97	8.395387326351642	0.3406290298291449	0.07461464220712241	0.38169547380875984	0.5169979840580958
63	955	2	25	3882	4979	1113	3831	TRUE	TRUE	1	12	110.737	111.307	4.367	4.05	5.657	32	127.139	117.207	110.926	111.796	94.146	104.917	47.86286321	47.44074684	3.520340168	0.778183411	11.68982723	4.569443331	24.03534855	0.092886764	2718	2472	0.5700000000000074	0.31700000000000017	26.343	7.641823917031926	0.28560347322457796	0.08460906320684082	0.34743478619731305	0.4576450241777507
63	1344	2	75	5033	5000	1254	8512	TRUE	TRUE	5	10	107.532	101.475	3.986	3.306	90.51	32	112.127	107.692	107.847	102.014	102.622	94.717	45.79510704	43.5007147	0.64513576	0.830688959	3.512770889	4.921208813	15.80908463	0.200113808	7258	4883	6.057000000000002	0.6800000000000002	58.510000000000005	2.698585478592667	0.1878537134353016	0.18228045741407903	0.122690928104265	0.28908173004464366
64	53	2	50	2791	2785	NA	NA	FALSE	FALSE	7	12	104.984	106.3	3.61	3.918	90.51	64	119.59	120.327	104.035	105.394	91.327	93.178	45.12725727	45.62595774	3.963874947	3.769394112	9.428378028	9.032580146	7.83600961	0.084521604	NA	NA	1.3160000000000025	0.3080000000000003	26.510000000000005	0.6657183468676512	0.09311250703028272	0.07698937315955555	0.030266820332785844	0.12455273163613426
64	269	2	50	2952	2941	2525	NA	TRUE	FALSE	10	5	103.696	112.31	4.626	4.446	8	8	124.302	124.279	114.246	116.674	72.54	95.978	48.09997718	49.24908658	-2.601882659	-0.718905045	24.51342715	12.50016248	10.68380214	0.209042244	NA	NA	8.614000000000004	0.1800000000000006	0	12.21411417743684	0.12695180983461038	0.19041322653350096	0.5553135212091552	0.6006222321034181
64	516	2	75	3249	3508	4762	2820	TRUE	TRUE	2	4	110.917	101.962	4.338	3.425	11.314	8	127.155	111.404	114.87	110.493	90.727	83.989	48.89245418	46.04837593	0.717454289	-4.42956116	15.12379537	14.94960685	22.72387834	0.201119792	-1942	3791	8.954999999999998	0.9130000000000003	3.314	5.88310213789184	0.27001974053073413	0.18319679210134482	0.2674746703990127	0.42191755618552873
64	1003	2	25	4035	5183	976	3042	TRUE	TRUE	3	1	110.251	99.597	3.553	3.197	5.657	45.255	132.124	104.716	110.764	103.381	87.864	90.694	48.179284440000004	43.52585112	4.8015807	-1.931293536	15.9040849	7.349300612	50.20366947	0.364136765	2066	2009	10.65400000000001	0.35599999999999987	39.598	11.839356881000358	0.5965522962740937	0.33168633763384786	0.5382752169277523	0.8692701984546967
64	1039	2	25	4056	5186	1274	8873	TRUE	TRUE	9	6	110.566	106.423	3.625	3.914	5.657	32	130.448	113.002	110.974	110.023	90.277	96.244	48.11869459	46.33413569	4.307669571	-1.448150831	14.3763858	8.105395397	56.6792706	0.201151619	7599	5073.5	4.143000000000001	0.28900000000000015	26.343	8.697093744588862	0.6734995546047827	0.18322578280506535	0.39541252696945595	0.8021997282608243
64	1581	2	75	5125	5179	6834	1417	TRUE	TRUE	11	8	85.083	97.919	2.5	3.736	64	64	88.094	101.244	88.836	101.649	78.318	90.865	37.3926249	42.7146359	-2.424995302	-2.293431468	5.995306483	6.050640628	25.94741591	0.347231867	-5417	4125.5	12.835999999999999	1.2360000000000002	0	5.323924491776777	0.3083238876142145	0.31628793723971643	0.24205171273424608	0.5036771888367385
65	165	2	75	2836	4994	NA	1122	FALSE	TRUE	12	8	84.711	104.043	4.326	3.231	128	22.627	102.137	110.88	84.367	104.701	67.629	96.549	37.19539985	44.61617718	4.577864936	0.870071362	12.53132005	5.452070144	25.87971769	0.464544747	NA	NA	19.332000000000008	1.0949999999999998	105.373	10.905569613754185	0.30751945381443413	0.4231463576589758	0.4958206690250763	0.7207351734908322
65	466	2	25	3148	5080	886	2718	TRUE	TRUE	9	4	112.316	73.527	4.438	2.371	11.314	45.255	127.852	75.578	114.34	78.213	94.757	66.789	48.89815031	32.70311583	1.925432617	-3.450847393	12.780121340000001	6.403647181	47.02897541	0.762806714	1832	1802	38.789	2.0669999999999997	33.941	18.216557063690964	0.5588285391970849	0.6948283985803246	0.8282140072042935	1.2169693017591856
65	996	2	75	4032	5077	NA	931	FALSE	TRUE	11	1	109.328	77.161	3.808	2.861	5.657	64	130.325	80.812	109.885	82.609	87.773	68.062	47.75215948	34.57163069	4.533383778	-3.657121302	15.34428679	8.301705108	52.71122987	0.633941942	NA	NA	32.167	0.9469999999999996	58.343	17.041381088314605	0.6263487420410685	0.5774475450576082	0.774784745004323	1.15154236354591
65	1291	2	25	5003	5436	955	8132	TRUE	TRUE	3	5	106.38	87.904	3.669	2.026	181.019	16	113.641	101.837	107.015	85.671	98.483	76.204	45.58361154	37.74067456	0.97573901	4.984971942	5.707926788	7.984932291	34.50449549	0.636583721	7177	4543.5	18.476	1.6430000000000002	165.019	9.097821895155844	0.41000461188676146	0.5798538991683996	0.4136315936251503	0.8218426986924516
65	1424	2	50	5074	5066	7411	1452	TRUE	TRUE	6	7	81.26	111.468	2.45	4.243	90.51	11.314	83.838	116.889	85.194	111.947	74.748	105.567	35.80951643	47.47256758	-2.68274743	0.684038872	5.911590655	4.224562734	40.35549389	0.68769869	-5959	4431.5	30.208	1.7930000000000001	79.196	12.255940410147431	0.4795299387774942	0.6264137044269475	0.557215146838981	0.9658321858090182
65	1472	2	50	5090	5460	2555	1124	TRUE	TRUE	2	10	93.319	97.651	3.283	1.592	64	45.255	98.084	121.536	97.46	92.454	84.413	78.964	41.02902909	41.84749293	-2.302597616	9.831351712	7.534558606	12.34154921	35.63514958	0.891354165	-1431	1839.5	4.331999999999994	1.6909999999999998	18.744999999999997	13.077070314822182	0.4234397711251564	0.8119202094947114	0.5945477386349063	1.0917887524023784
66	191	2	50	2848	5109	NA	8383	FALSE	TRUE	7	8	113.827	102.018	4.013	4.019	128	64	131.667	106.708	113.942	108.947	95.873	90.4	49.18294956	45.32972296	3.920749751	-4.421492271	12.5763922	10.09328854	15.41313101	0.209464699	NA	NA	11.808999999999997	0.006000000000000227	64	9.518726856616677	0.18314873780856603	0.19079803401583556	0.43276799703907914	0.5071838810593208
66	229	2	25	2869	3088	NA	NA	FALSE	FALSE	6	3	94.842	111.695	3.742	4.339	90.51	8	111.192	122.106	92.794	114.786	80.54	98.193	40.85175753	48.56579553	5.392440373	-0.162331933	9.828163152	10.21371486	26.96310944	0.269880407	NA	NA	16.852999999999994	0.5970000000000004	82.51	9.513702105725736	0.32039301152545197	0.24582973322389534	0.4325395472252071	0.5917553544202766
66	289	2	25	2964	4994	2347	1619	TRUE	TRUE	12	1	105.472	104.043	4.659	3.231	16	22.627	118.546	110.88	111.912	104.701	85.957	96.549	47.14502844	44.61617718	-1.926838459	0.870071362	15.39607699	5.452070144	29.99542251	0.379410687	-728	1983	1.4289999999999878	1.428	6.626999999999999	10.634898466619447	0.35642490608669325	0.34559910815424577	0.48351463146708656	0.6930107185885878
66	1043	2	50	4056	5338	2297	2015	TRUE	TRUE	11	5	110.566	109.329	3.625	3.94	5.657	64	130.448	115.699	110.974	110.004	90.277	102.285	48.11869459	46.72460702	4.307669571	0.740842648	14.3763858	5.092521829	62.2241109	0.210146604	-282	2156	1.237000000000009	0.31499999999999995	58.343	10.042702060874753	0.739386914002182	0.1914191703409858	0.45659047908532924	0.8898365990242657
66	2049	2	75	5379	3211	1200	1262	TRUE	TRUE	9	10	91.898	109.657	2.016	4.56	22.627	128	113.216	129.057	87.882	114.895	74.595	85.02	39.56056142	48.96527114	8.346197147	0.700443213	11.69990417	18.57616841	53.7398479	0.860334683	62	1231	17.759	2.5439999999999996	105.373	13.935175924079385	0.6385714431755367	0.7836650609658914	0.6335614272678665	1.1930232595970869
66	2055	2	75	5382	2863	1817	14857	TRUE	TRUE	4	2	90.93	94.169	1.663	4.024	16	90.51	111.693	108.579	86.815	92.895	74.282	81.032	39.08747263	40.62157617	8.281788024	4.287523461	11.21100314	9.165758526	49.57626094	0.963505979	13040	8337	3.23899999999999	2.3609999999999998	74.51	4.742430663886835	0.5890970245135879	0.8776421393836054	0.21561415202079956	1.0787865830015884
67	747	2	75	3498	3873	NA	1259	FALSE	TRUE	6	8	101.142	113.256	3.632	4.007	8	5.657	110.893	131.001	111.255	113.473	81.278	95.293	46.17136827	48.97476927	-5.502673067	3.827214995	16.70158262	12.61812981	12.01213561	0.189515816	NA	NA	12.114000000000004	0.37499999999999956	2.343	10.56316502132519	0.1427359226317787	0.17262691651783688	0.4802532773061434	0.5299215095457938
67	830	2	50	3835	5232	10637	6297	TRUE	TRUE	12	3	105.925	93.12	4.319	3.861	5.657	90.51	126.411	99.531	105.236	93.667	86.128	86.161	46.03264155	40.08718346	5.351690046	0.89146114	13.8933794	5.144992109	38.50903993	0.362860726	-4340	8467	12.804999999999993	0.45799999999999974	84.85300000000001	11.479389965812414	0.4575891850152495	0.33052401417939536	0.5219093559010821	0.7687804380766096
67	841	2	25	3841	3483	3256	1039	TRUE	TRUE	5	9	111.527	92.252	4.13	3.6	5.657	8	134.083	101.935	111.455	100.687	89.042	74.135	48.59381566	42.09895204	5.398027428	-4.307788636	15.81200978	15.27049036	13.20155902	0.283729743	-2217	2147.5	19.275000000000006	0.5299999999999998	2.343	11.690994918861144	0.15686941673626179	0.25844487121058174	0.5315299546506712	0.6114947735289107
67	1007	2	50	4035	5188	952	1072	TRUE	TRUE	2	1	110.251	80.311	3.553	2.966	5.657	32	132.124	83.236	110.764	85	87.864	72.696	48.179284440000004	35.64281691	4.8015807	-3.210919737	15.9040849	6.947689562	56.44692221	0.66189236	120	1012	29.939999999999998	0.5869999999999997	26.343	17.366064575320966	0.6707386415668838	0.6029071324237869	0.7895464483770523	1.1986537989608508
67	2041	2	25	5376	5394	NA	NA	FALSE	FALSE	11	7	90.937	90.817	2.024	1.72	32	22.627	111.542	110.325	86.972	86.514	74.296	75.611	39.11438935	38.8824754	8.122415928	8.064192579	11.23707104	10.08565907	6.944200224	0.266891397	NA	NA	0.12000000000000455	0.30400000000000005	9.373000000000001	1.1759777052447302	0.08251545421176314	0.24310709196560068	0.05346571277098986	0.26223737489125115
67	2157	2	75	5439	5074	NA	1552	FALSE	TRUE	10	4	88.893	81.26	2.246	2.45	32	90.51	103.862	83.838	86.516	85.194	76.302	74.748	38.19806991	35.80951643	5.361472158	-2.68274743	8.598307746	5.911590655	18.36160518	0.493102813	NA	NA	7.632999999999996	0.20400000000000018	58.510000000000005	8.810965056896691	0.21818440462709257	0.4491594418402606	0.40058967518370636	0.6401724193375724
68	39	2	75	2776	5326	NA	787	FALSE	TRUE	5	3	107.95	106.683	3.981	3.94	64	128	122.64	115.207	106.862	107.246	94.348	97.595	46.29271948	45.77099822	4.057692514	1.317161126	9.305387371	6.5266657	10.0459714	0.235986689	NA	NA	1.266999999999996	0.040999999999999925	64	3.9375118395548006	0.11937269467035777	0.21495648923213742	0.17901859542668594	0.30414435717996136
68	131	2	50	2818	5102	3353	3980	TRUE	TRUE	9	4	105.053	105.945	3.885	4.222	45.255	32	119.742	113.215	103.185	112.146	92.232	92.473	44.92648469	46.87822922	4.677770971	-3.24628224	8.604983211	11.11216509	11.99468327	0.106817131	627	3666.5	0.8919999999999959	0.33700000000000063	13.255000000000003	8.537323173895334	0.14252854270094362	0.09729801103150064	0.3881485734065101	0.4247830075140126
68	197	2	50	2849	3449	10044	1157	TRUE	TRUE	7	10	103.795	101.773	3.804	3.384	90.51	8	116.367	111.601	102.452	111.522	92.567	82.197	44.39464979	46.33050806	3.761142247	-5.215817323	7.604417243	16.38933633	46.53171698	0.126671489	-8887	5600.5	2.0220000000000056	0.41999999999999993	82.51	12.708585827230301	0.5529197946493299	0.1153830272234012	0.5777946270016778	0.8080100081547885
68	414	2	75	3088	2773	NA	7325	FALSE	TRUE	12	1	111.695	109.043	4.339	3.882	8	90.51	122.106	125.701	114.786	108.241	98.193	93.186	48.56579553	46.95228791	-0.162331933	4.341362747	10.21371486	10.96653702	27.13135758	0.162640818	NA	NA	2.651999999999987	0.4570000000000003	82.51	4.84287247561253	0.3223922441576567	0.14814691197740826	0.22018072928835605	0.41756894062107214
68	718	2	25	3483	5442	1263	NA	TRUE	FALSE	2	8	92.252	88.443	3.6	1.923	8	32	101.935	104.862	100.687	85.983	74.135	74.484	42.09895204	38.1087787	-4.307788636	5.832995768	15.27049036	9.611953671	35.22194038	0.763152973	NA	NA	3.8089999999999975	1.677	24	12.279089097828692	0.4185297535964799	0.6951438003486211	0.5582675996882754	0.9849135853821707
68	1372	2	25	5054	4053	1705	6468	TRUE	TRUE	11	6	112.458	111.026	4.194	3.572	22.627	5.657	118.286	130.174	113.067	111.419	106.021	91.485	47.92825171	48.24045366	0.66845845	4.108113934	4.625941872	13.82903626	52.9534568	0.093187693	4763	4086.5	1.4320000000000022	0.6219999999999999	16.97	9.829834496095659	0.6292270382460355	0.08488317460533644	0.4469124758153858	0.7764422580143328
72	340	2	25	2993	5300	1258	1210	TRUE	TRUE	6	7	114.671	111.066	4.384	4.018	8	128	119.587	118.806	115.397	111.91	109.029	102.483	48.78581902	47.55409943	0.383824348	0.909487753	4.09013458	6.198835196	18.95755207	0.214918979	-48	1234	3.605000000000004	0.36600000000000055	120	2.4980139014154297	0.22526582894208902	0.1957662501684384	0.11357196072286307	0.31932383039230516
72	933	2	75	3873	3479	NA	1001	FALSE	TRUE	11	10	113.256	100.667	4.007	3.714	5.657	8	131.001	111.563	113.473	110.034	95.293	80.404	48.97476927	45.85357911	3.827214995	-4.648371564	12.61812981	16.79366877	10.6274537	0.185566162	NA	NA	12.588999999999999	0.2929999999999997	2.343	9.950503562155042	0.12628224142201558	0.16902924005091688	0.4523986832472962	0.4991819879509337
72	1183	2	25	4952	4988	NA	7760	FALSE	TRUE	4	3	114.059	105.629	4.238	3.45	16	16	121.029	112.99	114.75	106.474	106.398	97.425	48.66159268	45.3414966	0.847986429	0.839273551	5.486643071	5.988302464	22.30852787	0.297201003	NA	NA	8.429999999999993	0.7880000000000003	0	3.357793329146321	0.26508427905445525	0.27071562583409076	0.15266174935104068	0.408487741294012
72	1274	2	50	5000	2818	NA	1224	FALSE	TRUE	12	5	101.475	105.053	3.306	3.885	32	45.255	107.692	119.742	102.014	103.185	94.717	92.232	43.5007147	44.92648469	0.830688959	4.677770971	4.921208813	8.604983211	17.53421984	0.268040124	NA	NA	3.578000000000003	0.5789999999999997	13.255000000000003	5.513896434174189	0.20835287976663452	0.24415344896163518	0.2506887687442946	0.407267342075745
72	2168	2	50	5442	3202	5243	13300	TRUE	TRUE	8	2	88.443	119.026	1.923	5.404	32	8	104.862	140.427	85.983	122.345	74.484	94.306	38.1087787	52.32096453	5.832995768	2.529790864	9.611953671	17.93378784	73.11496434	0.898183838	8057	9271.5	30.583	3.481	24	16.797330521264332	0.8687990405778893	0.8181412490664965	0.763689009548359	1.4168231292712938
72	2295	2	75	5487	2970	1155	1124	TRUE	TRUE	1	9	99.784	107.3	1.545	4.343	90.51	11.314	120.366	119.918	95.278	113.742	83.708	88.241	42.59705869	47.84485192	8.322044806	-2.057033615	10.48614468	15.03452797	59.11040119	1.038194445	-31	1139.5	7.515999999999991	2.798	79.196	12.488090054401951	0.7023878122026329	0.9456746648854731	0.5677698079896502	1.3076741816682234
73	329	2	50	2987	5433	1804	1623	TRUE	TRUE	10	8	111.91	99.141	4.459	1.728	8	32	121.088	116.306	113.1	95.401	101.541	85.717	48.07604162	42.24440768	0.971386016	6.826427913	7.529597038	8.709083027	57.54692012	0.902170143	-181	1713.5	12.768999999999991	2.731	24	8.347494068523352	0.6838095243536357	0.8217723103413488	0.3795180114680249	1.1344333901420336
73	1323	2	75	5021	5394	12910	1755	TRUE	TRUE	9	3	108.251	90.817	3.878	1.72	45.255	22.627	113.5	110.325	108.414	86.514	102.838	75.611	46.08669244	38.8824754	0.898696903	8.064192579	3.81944476	10.08565907	45.31466486	0.827595484	-11155	7332.5	17.43400000000001	2.1580000000000004	22.628000000000004	11.937776728564238	0.5384579984392918	0.7538434498100508	0.542749865790011	1.073682625229561
73	1524	2	75	5103	5370	8449	1397	TRUE	TRUE	5	12	105.112	90.772	4.066	1.769	45.255	22.627	112.271	109.104	110.748	87.265	92.316	75.946	46.38505151	38.9651966	-2.851651638	7.126428557	10.50333862	9.974559801	48.22439777	0.829151233	-7052	4923	14.33999999999999	2.2969999999999997	22.628000000000004	12.445719677974648	0.573033316684546	0.7552605566163012	0.5658434429183077	1.104067249901246
73	2014	2	25	5367	4946	1619	13187	TRUE	TRUE	4	11	92.21	106.696	2.103	3.923	22.627	16	110.762	111.48	88.578	107.054	77.29	101.554	39.54546551	45.48041664	7.254164195	0.652446109	9.985146972	3.692298302	38.22747354	0.59737365	11568	7403	14.486000000000004	1.8199999999999998	6.626999999999999	10.88146456071188	0.45424343203979256	0.5441380745156673	0.4947247351170256	0.8643933729648317
73	2068	2	25	5385	5373	2413	14458	TRUE	TRUE	6	2	91.486	90.588	1.579	1.789	16	22.627	112.502	109.397	87.255	86.761	74.703	75.605	39.3097139	38.84834647	8.429715644	7.508809825	11.27431622	10.02635238	4.523914538	0.327142168	12045	8435.5	0.8980000000000103	0.20999999999999996	6.626999999999999	1.6181289129362975	0.053756062739683544	0.29798855270633545	0.07356807471743847	0.3116073706492192
73	2156	2	50	5439	5074	NA	NA	FALSE	FALSE	1	7	88.893	81.26	2.246	2.45	32	90.51	103.862	83.838	86.516	85.194	76.302	74.748	38.19806991	35.80951643	5.361472158	-2.68274743	8.598307746	5.911590655	18.36160518	0.493102813	NA	NA	7.632999999999996	0.20400000000000018	58.510000000000005	8.810965056896691	0.21818440462709257	0.4491594418402606	0.40058967518370636	0.6401724193375724
74	40	2	25	2785	5074	2310	NA	TRUE	FALSE	10	7	106.3	81.26	3.918	2.45	64	90.51	120.327	83.838	105.394	85.194	93.178	74.748	45.62595774	35.80951643	3.769394112	-2.68274743	9.032580146	5.911590655	32.66164482	0.695922069	NA	NA	25.039999999999992	1.468	26.510000000000005	12.154555766197669	0.3881066747342653	0.6339042484358314	0.5526057037954337	0.9261935278469244
74	1007	2	50	4035	5188	2729	1188	TRUE	TRUE	8	11	110.251	80.311	3.553	2.966	5.657	32	132.124	83.236	110.764	85	87.864	72.696	48.179284440000004	35.64281691	4.8015807	-3.210919737	15.9040849	6.947689562	56.44692221	0.66189236	-1541	1958.5	29.939999999999998	0.5869999999999997	26.343	17.366064575320966	0.6707386415668838	0.6029071324237869	0.7895464483770523	1.1986537989608508
74	1620	2	75	5146	3372	12177	1663	TRUE	TRUE	1	9	85.738	104.934	3.186	3.698	45.255	5.657	89.025	114.127	88.872	111.497	79.316	89.177	37.51330544	46.69515684	-1.867791363	-3.039749406	5.560257239	12.81821046	40.32491227	0.479099154	-10514	6920	19.195999999999998	0.512	39.598	11.762557789208033	0.479166548295735	0.43640373350857575	0.5347835536381096	0.8402632021382811
74	1655	2	50	5161	2833	2635	5745	TRUE	TRUE	6	3	91.48	89.006	3.786	4.346	90.51	45.255	94.553	105.461	97.264	88.177	82.623	73.379	40.61549797	38.77086303	-3.976536412	4.587996244	7.996173472	11.22220534	21.90944993	0.222851081	3110	4190	2.4740000000000038	0.56	45.255	9.336015171951617	0.26034217824762884	0.20299147463078598	0.4244610279455003	0.5377273963562317
74	1764	2	75	5238	3446	3430	1431	TRUE	TRUE	2	5	106.465	94.696	3.889	3.569	90.51	8	111.974	103.687	107.034	103.322	100.385	77.078	45.48763723	43.10200269	0.642078318	-4.634950425	4.409887463	14.90691285	46.65937309	0.247458532	-1999	2430.5	11.769000000000005	0.31999999999999984	82.51	11.98857066076735	0.5544366866685363	0.22540600698566746	0.5450592070109959	0.8095044451123558
74	1885	2	25	5294	5170	1467	3424	TRUE	TRUE	4	12	107.683	88.51	4.508	3.643	128	90.51	115.205	91.198	108.29	92.553	99.554	81.779	46.11913614	38.88212129	1.052048129	-2.713597276	5.851361074	6.015546341	23.97156054	0.421427473	1957	2445.5	19.173000000000002	0.8650000000000002	37.489999999999995	8.159744239693914	0.2848455030554254	0.3838715244742104	0.37098198363669094	0.6050801104779984
75	26	2	50	2773	2839	2671	5701	TRUE	TRUE	12	6	109.043	88.616	3.882	4.221	90.51	64	125.701	107.199	108.241	87.969	93.186	70.68	46.95228791	38.83585684	4.341362747	5.0789409149999996	10.96653702	12.99396191	8.12893396	0.366432292	3030	4186	20.427000000000007	0.33899999999999997	26.510000000000005	8.398269259351189	0.09659322259294727	0.3337772963525304	0.38182650061419315	0.5162644775525196
75	303	2	75	2970	5467	13536	1170	TRUE	TRUE	4	7	107.3	97.896	4.343	1.512	11.314	45.255	119.918	117.617	113.742	93.693	88.241	82.378	47.84485192	41.83129056	-2.057033615	7.895150064	15.03452797	10.1796432	59.45367822	0.991745757	-12366	7353	9.403999999999996	2.831	33.941	12.600745467670437	0.7064668507005464	0.9033653001317734	0.5728916754715312	1.281939604055314
75	1561	2	25	5119	4032	1169	NA	TRUE	FALSE	8	10	85.603	109.328	2.383	3.808	64	5.657	88.521	130.325	90.595	109.885	77.693	87.773	37.94817625	47.75215948	-3.424872284	4.533383778	7.174779211	15.34428679	45.565838	0.628647767	NA	NA	23.72500000000001	1.4249999999999998	58.343	15.039706805846297	0.5414425992665065	0.5726251659810471	0.6837788171111102	1.0433662538845896
75	1606	2	25	5143	5261	1316	2812	TRUE	TRUE	11	1	88.333	112.364	2.948	4.557	64	90.51	91.347	119.961	91.417	113	82.236	104.132	38.56553948	48.01075839	-1.881334171	1.032506465	5.284535034	5.885867478	33.80127837	0.700638502	1496	2064	24.031000000000006	1.6090000000000004	26.510000000000005	9.902738420155988	0.4016485336927973	0.6382003715929244	0.4502270456803616	0.8782514739987558
75	1764	2	75	5238	3446	1758	1677	TRUE	TRUE	9	3	106.465	94.696	3.889	3.569	90.51	8	111.974	103.687	107.034	103.322	100.385	77.078	45.48763723	43.10200269	0.642078318	-4.634950425	4.409887463	14.90691285	46.65937309	0.247458532	-81	1717.5	11.769000000000005	0.31999999999999984	82.51	11.98857066076735	0.5544366866685363	0.22540600698566746	0.5450592070109959	0.8095044451123558
75	2171	2	50	5445	2912	NA	3424	FALSE	TRUE	2	5	87.554	112.709	1.989	4.393	32	8	102.226	127.028	85.503	117.425	74.933	93.675	37.70194596	49.66398191	5.049197343	-0.366912604	8.72357991	14.46036231	50.46812325	0.802556906	NA	NA	25.155	2.404	24	14.329522788007784	0.5996947062091211	0.7310362107871538	0.6514903693429619	1.1482540587709293
76	412	2	25	3088	2773	3030	NA	TRUE	FALSE	1	10	111.695	109.043	4.339	3.882	8	90.51	122.106	125.701	114.786	108.241	98.193	93.186	48.56579553	46.95228791	-0.162331933	4.341362747	10.21371486	10.96653702	27.13135758	0.162640818	NA	NA	2.651999999999987	0.4570000000000003	82.51	4.84287247561253	0.3223922441576567	0.14814691197740826	0.22018072928835605	0.41756894062107214
76	534	2	75	3366	2767	6877	2436	TRUE	TRUE	8	5	104.069	105.166	3.659	3.461	5.657	64	114.299	119.628	113.275	103.698	84.633	92.171	47.13084843	45.05710899	-4.70885177	4.316203086	16.08993957	8.824197689	40.66008243	0.19630594	-4441	4656.5	1.0969999999999942	0.19799999999999995	58.343	11.770429707539911	0.48314925574922185	0.17881193153998026	0.535141449644651	0.7428211637533385
76	1104	2	75	4895	5164	1818	1112	TRUE	TRUE	7	4	110.888	89.132	3.991	3.124	11.314	128	117.641	91.744	111.756	93.244	103.267	82.409	47.42503175	39.1548612	0.672620575	-2.782142082	5.533967429	6.022942669	38.86894436	0.358892746	-706	1465	21.756	0.867	116.686	8.976090614940455	0.4618658009762405	0.3269096448530672	0.4080970927292456	0.6976626484938443
76	1727	2	50	5223	2866	NA	1136	FALSE	TRUE	6	9	107.718	88.666	4.234	3.952	32	64	114.203	103.167	108.209	87.003	100.742	75.829	46.03565334	38.25229013	0.911427436	4.686390107	5.009032178	8.955774983	25.62273358	0.221551889	NA	NA	19.052000000000007	0.28200000000000003	32	9.508305043226384	0.30446580330352746	0.20180806148006172	0.4322941703000235	0.5659542108112531
76	1988	2	50	5326	5457	1235	1428	TRUE	TRUE	11	2	106.683	94.953	3.94	1.514	128	32	115.207	116.301	107.246	90.079	97.595	78.477	45.77099822	40.60057083	1.317161126	8.923841179	6.5266657	10.81997495	50.94027912	0.912113234	193	1331.5	11.730000000000004	2.426	96	10.150241629641426	0.6053051659906736	0.8308293124228334	0.4614797551911195	1.1267809258268666
76	2239	2	25	5464	5137	1301	2820	TRUE	TRUE	12	3	95.373	101.081	1.497	3.524	32	64	115.522	104.98	90.988	104.626	79.609	93.635	40.79089303	43.98939373	8.206083979	-2.016157579	10.38058945	6.239848419	42.56927488	0.913423993	1519	2060.5	5.707999999999998	2.027	32	11.48348228908852	0.5058355086088311	0.832023261768296	0.522095412983517	1.1048601224370163
77	18	2	75	2770	2952	4573	1375	TRUE	TRUE	8	4	105.775	103.696	3.502	4.626	64	8	122.891	124.302	104.085	114.246	90.349	72.54	45.44919363	48.09997718	5.166965952	-2.601882659	10.51370234	24.51342715	25.04288091	0.402350499	-3198	2974	2.0790000000000077	1.1240000000000006	56	16.228800230618305	0.297575620863858	0.3664946148968538	0.7378408348034459	0.8759444333885281
77	67	2	25	2795	3858	14808	NA	TRUE	FALSE	6	1	104.213	112.46	3.939	4.027	64	5.657	117.453	128.899	103.37	112.723	91.815	95.759	44.74131577	48.57147608	3.543475964	3.456939831	8.561805479	11.75139003	50.75860837	0.14417535	NA	NA	8.247	0.08800000000000008	58.343	4.9850843634377675	0.6031464372717878	0.13132701340546646	0.22664637903084167	0.6575720419630402
77	656	2	50	3443	3873	NA	2583	FALSE	TRUE	9	7	101.521	113.256	3.152	4.007	8	5.657	111.33	131.001	108.837	113.473	84.397	95.293	45.56568212	48.97476927	-3.439141362	3.827214995	14.04623404	12.61812981	18.69468629	0.243011189	NA	NA	11.735	0.8549999999999995	2.343	8.152379505086435	0.22214228864460964	0.22135499359274202	0.37064714668918597	0.4855147134140662
77	673	2	25	3452	5069	1969	1880	TRUE	TRUE	5	10	101.473	108.482	3.551	3.968	8	64	111.125	114.903	110.884	113.391	82.409	97.152	46.10562134	47.49756026	-5.018181394	-2.472616021	15.95262471	9.233136069	37.03122643	0.125898918	-89	1924.5	7.009	0.4169999999999998	56	7.319079492788381	0.4400288543422761	0.11467930469334543	0.3327612421257842	0.5634773995821128
77	1652	2	50	5158	3981	1709	4350	TRUE	TRUE	3	11	71.1	109.176	3.775	3.771	128	5.657	74.014	128.598	75.954	109.366	63.332	89.564	31.7649419	47.47252431	-3.395989384	4.358307951	7.250809798	13.87747319	76.34431011	0.536820987	2641	3029.5	38.07600000000001	0.0040000000000000036	122.343	18.728853142608664	0.9071722044301397	0.48898162519518584	0.8515054989451323	1.3368343401495053
77	1707	2	75	5191	2976	1490	2212	TRUE	TRUE	12	2	79.365	109.283	2.364	4.592	90.51	11.314	81.619	123.686	82.722	115.71	73.753	88.452	34.82655619	48.75793929	-2.299314684	-1.568908957	5.107332146	16.21515908	46.77728768	0.713243629	722	1851	29.918000000000006	2.2279999999999998	79.196	17.83257543936646	0.5558378236804584	0.6496821795615307	0.8107563197465202	1.178290469571307
78	716	2	50	3483	4901	4964	954	TRUE	TRUE	1	11	92.252	112.481	3.6	4.296	8	11.314	101.935	119.509	100.687	113.025	74.135	104.91	42.09895204	47.99709431	-4.307788636	0.977162586	15.27049036	5.399009616	18.89495596	0.257958138	-4010	2959	20.229	0.6960000000000002	3.314	12.65562814463363	0.22452202169547653	0.23496992965285096	0.5753869110780654	0.6608260765944752
78	1375	2	25	5054	4056	1403	NA	TRUE	FALSE	3	2	112.458	110.566	4.194	3.625	22.627	5.657	118.286	130.448	113.067	110.974	106.021	90.277	47.92825171	48.11869459	0.66845845	4.307669571	4.625941872	14.3763858	52.12170063	0.109997107	NA	NA	1.891999999999996	0.569	16.97	10.409192229314666	0.6193435763717965	0.1001946001556544	0.4732529191909623	0.7858713310817022
78	1575	2	75	5125	3446	1463	893	TRUE	TRUE	7	8	85.083	94.696	2.5	3.569	64	8	88.094	103.687	88.836	103.322	78.318	77.078	37.3926249	43.10200269	-2.424995302	-4.634950425	5.995306483	14.90691285	38.74062509	0.480089696	-570	1178	9.613	1.069	56	10.811920478572441	0.46034102886330847	0.43730600232576733	0.4915629201404265	0.8029847489100006
78	1621	2	25	5148	3434	NA	3447	FALSE	TRUE	12	4	89.087	100.223	3.306	3.059	32	8	94.446	107.658	94.405	108.546	78.409	84.464	39.64270877	45.15789677	-3.086453802	-4.802667287	9.196435268	13.39430289	36.7289537	0.325687694	NA	NA	11.135999999999996	0.2469999999999999	24	7.140362734012594	0.43643705531471116	0.29666369567289735	0.3246359019518563	0.6195765654204273
78	1647	2	75	5158	2824	2201	3985	TRUE	TRUE	10	6	71.1	98.955	3.775	4.21	128	45.255	74.014	116.468	75.954	97.784	63.332	82.611	31.7649419	42.85228494	-3.395989384	4.986704722	7.250809798	11.44228058	24.66584241	0.452394871	1784	3093	27.855000000000004	0.43500000000000005	82.745	14.517822270497843	0.29309540686091257	0.41207923052297957	0.6600513871248801	0.8314938625130394
78	1664	2	50	5161	3879	1722	1074	TRUE	TRUE	5	9	91.48	111.983	3.786	4.039	90.51	5.657	94.553	128.715	97.264	112.202	82.623	95.032	40.61549797	48.39224058	-3.976536412	3.571531746	7.996173472	11.92756045	62.45392013	0.298302467	-648	1398	20.503	0.25299999999999967	84.85300000000001	11.528523847864959	0.7421176551075389	0.2717189317216342	0.52414322310233	0.948312137538246
79	354	2	75	3009	2912	1319	2303	TRUE	TRUE	11	3	116.748	112.709	4.667	4.393	8	8	130.846	127.028	118.969	117.425	100.428	93.675	50.60302266	49.66398191	1.375338556	-0.366912604	11.8728057	14.46036231	10.11922038	0.054203318	984	1811	4.0390000000000015	0.274	0	3.257711749777228	0.120243086171219	0.04937293281831299	0.1481115500127791	0.19706120245814196
79	472	2	25	3160	5291	4229	7223	TRUE	TRUE	1	6	110.266	111.09	4.39	4.222	11.314	90.51	128.528	120.166	115.023	111.695	87.247	101.409	48.99456975	47.59030983	0.709102964	1.394628323	17.31390449	6.905627187	29.73817975	0.171019483	2994	5726	0.8239999999999981	0.16799999999999926	79.196	10.524928852818691	0.353368182130099	0.15577890351254178	0.4785148735985611	0.6149086299415122
79	789	2	75	3523	4907	927	805	TRUE	TRUE	7	5	69.821	110.438	3.406	4.282	11.314	16	73.269	117.047	77.932	110.927	58.262	103.341	32.20045682	47.13734099	-5.861113566	0.933287283	11.04641258	5.070657	19.47551382	0.589154126	-122	866	40.617000000000004	0.8759999999999999	4.686	17.463792439123573	0.23142058365636925	0.5366510419644402	0.7939896362644495	0.9858850693040883
79	950	2	50	3882	2770	1199	6239	TRUE	TRUE	8	2	110.737	105.775	4.367	3.502	5.657	64	127.139	122.891	110.926	104.085	94.146	90.349	47.86286321	45.44919363	3.520340168	5.166965952	11.68982723	10.51370234	29.89488322	0.263153931	5040	3719	4.961999999999989	0.8650000000000002	58.343	3.1496741213700963	0.35523023356676703	0.23970269414388934	0.14319962967354738	0.4518318651427541
79	1318	2	25	5021	5096	6829	4121	TRUE	TRUE	12	10	108.251	102.653	3.878	3.927	45.255	64	113.5	109.386	108.414	108.577	102.838	89.997	46.08669244	45.44358674	0.898696903	-3.175954363	3.81944476	10.5269031	9.898914616	0.190413773	-2708	5475	5.597999999999999	0.04899999999999993	18.744999999999997	7.874412058288762	0.11762527136238013	0.1734448511438082	0.3580093835718342	0.41483676256674273
79	1592	2	50	5137	5102	NA	6010	FALSE	TRUE	4	9	101.081	105.945	3.524	4.222	64	32	104.98	113.215	104.626	112.146	93.635	92.473	43.98939373	46.87822922	-2.016157579	-3.24628224	6.239848419	11.11216509	17.02693167	0.246805557	NA	NA	4.86399999999999	0.6980000000000004	32	5.796382226215625	0.20232495539614562	0.22481122253341237	0.2635319579916876	0.4011540430258087
80	499	2	25	3223	3452	4317	5282	TRUE	TRUE	3	1	106.715	101.473	4.379	3.551	8	8	133.791	111.125	113.647	110.884	72.706	82.409	48.86446455	46.10562134	1.954542538	-5.018181394	25.58744327	15.95262471	17.38206928	0.17383295000000001	965	4799.5	5.242000000000004	0.8279999999999994	0	12.209005838862113	0.20654492893543827	0.1583416454682564	0.5550812710893144	0.6130645168925283
80	1093	2	25	4895	2970	NA	3498	FALSE	TRUE	4	12	110.888	107.3	3.991	4.343	11.314	11.314	117.641	119.918	111.756	113.742	103.267	88.241	47.42503175	47.84485192	0.672620575	-2.057033615	5.533967429	15.03452797	9.991025264	0.132828897	NA	NA	3.588000000000008	0.35199999999999987	0	9.893831996012949	0.11871978933598222	0.1209917113913878	0.4498221159670477	0.4807008618865468
80	1116	2	75	4901	3488	10717	1631	TRUE	TRUE	11	7	112.481	100.162	4.296	3.401	11.314	8	119.509	111.305	113.025	108.96	104.91	80.221	47.99709431	45.51173317	0.977162586	-4.166515858	5.399009616	16.43455091	21.36606484	0.195570986	-9086	6174	12.318999999999988	0.8950000000000005	3.314	12.426488626441161	0.25388532705283096	0.17814247373175993	0.564969105018033	0.6445018152533559
80	1221	2	75	4967	3025	11721	2386	TRUE	TRUE	9	6	111.791	120.928	4.109	5.183	22.627	128	118.33	133.29	112.581	122.765	104.462	106.73	47.75299942	52.03352158	0.68371965	1.204492353	5.301342174	10.23328026	30.6027293	0.149908376	-9335	7053.5	9.137	1.0739999999999998	105.373	6.5511897739707035	0.36364131604122535	0.13654913481773207	0.29784921023691596	0.48948424386329337
80	1796	2	50	5247	5021	NA	3211	FALSE	TRUE	8	5	111.573	108.251	3.963	3.878	90.51	45.255	118.143	113.5	112.052	108.414	104.524	102.838	47.58742225	46.08669244	0.929472522	0.898696903	5.024895222	3.81944476	13.9587355	0.225187117	NA	NA	3.3219999999999885	0.08499999999999996	45.255	1.9251617900019442	0.1658666747573842	0.20511933234770952	0.08752729481423976	0.27793294449442446
80	1919	2	50	5303	5232	NA	2429	FALSE	TRUE	2	10	112.834	93.12	3.846	3.861	90.51	90.51	119.299	99.531	113.482	93.667	105.722	86.161	48.12904531	40.08718346	0.774410003	0.89146114	5.103609113	5.144992109	11.28917422	0.328394096	NA	NA	19.714	0.015000000000000124	0	8.042820123284892	0.13414523032033857	0.29912891383768475	0.3656660399788768	0.49110559221540456
81	263	2	50	2946	3431	4257	NA	TRUE	FALSE	1	6	107.762	98.639	4.501	3.185	90.51	11.314	124.063	105.881	113.13	106.485	86.092	83.55	48.01069813	44.37371851	-0.265837592	-4.502971604	16.58107821	12.8311418	28.29401974	0.254885223	NA	NA	9.123000000000005	1.3160000000000003	79.196	6.726287867091792	0.33620774387433505	0.23217086067608855	0.3058100281264115	0.5103515738104691
81	391	2	25	3074	3452	2374	NA	TRUE	FALSE	10	12	129.455	101.473	5.595	3.551	8	8	141.098	111.125	131.572	110.884	115.696	82.409	55.3925716	46.10562134	0.791778265	-5.018181394	9.875943333	15.95262471	42.93349416	0.342891589	NA	NA	27.982000000000014	2.0439999999999996	0	12.527135862937707	0.5101633963932316	0.31233444763771817	0.5695450219029524	0.8259546175033291
81	870	2	75	3852	5472	NA	1919	FALSE	TRUE	5	2	111.406	95.733	4.098	1.501	8	45.255	127.808	115.561	111.647	91.498	94.763	80.141	48.1430741	40.94852704	3.474643609	7.995036341	11.72574972	10.27635101	54.54297986	1.005532408	NA	NA	15.673000000000002	2.597	37.255	8.619525188235295	0.6481147737728232	0.9159233393575738	0.3918858800478656	1.1885044663540045
81	1262	2	50	4991	2770	5924	NA	TRUE	FALSE	9	11	103.242	105.775	3.399	3.502	22.627	64	110.007	122.891	103.815	104.085	95.904	90.349	44.26420132	45.44919363	0.921874748	5.166965952	5.326210751	10.51370234	15.30450236	0.225917243	NA	NA	2.5330000000000013	0.10299999999999976	41.373000000000005	6.80698722571029	0.18185794230929722	0.20578439240818228	0.30947901667054534	0.4137593371745755
81	1944	2	75	5317	3148	NA	2039	FALSE	TRUE	3	4	108.479	112.316	3.953	4.438	128	11.314	114.391	127.852	109.32	114.34	101.726	94.757	46.39641249	48.89815031	0.515064505	1.925432617	4.940166475	12.780121340000001	32.65925222	0.290909529	NA	NA	3.8370000000000033	0.4849999999999999	116.686	8.349414507413197	0.3880782443219243	0.2649848230974361	0.3796053240366397	0.6040876444895467
81	2179	2	25	5445	5279	2346	6708	TRUE	TRUE	7	8	87.554	113.511	1.989	4.23	32	90.51	102.226	121.052	85.503	114.245	74.933	105.236	37.70194596	48.49065966	5.049197343	0.941924334	8.72357991	5.930558421	47.04966538	0.819256365	4362	4527	25.956999999999994	2.2410000000000005	58.510000000000005	11.8771631254708	0.5590743907303222	0.7462474800919069	0.5399940741805654	1.0775170885253411
82	22	2	25	2770	5303	10274	7846	TRUE	TRUE	8	12	105.775	112.834	3.502	3.846	64	90.51	122.891	119.299	104.085	113.482	90.349	105.722	45.44919363	48.12904531	5.166965952	0.774410003	10.51370234	5.103609113	9.410503284	0.175791859	-2428	9060	7.0589999999999975	0.3440000000000003	26.510000000000005	7.466274942481383	0.11182165372433084	0.16012598425087832	0.33945346902718193	0.39162874091228883
82	59	2	50	2794	3870	NA	NA	FALSE	FALSE	6	5	104.987	112.547	3.827	4.187	90.51	5.657	120.406	129.933	104.502	112.803	90.053	94.905	45.30883347	48.6755639	3.827013581	3.711358103	10.45742415	12.41470394	47.13312973	0.166645452	NA	NA	7.560000000000002	0.3600000000000003	84.85300000000001	3.896048530783699	0.5600661678289918	0.15179466884432058	0.1771334700987111	0.6067058595937741
82	129	2	75	2815	5027	NA	1906	FALSE	TRUE	3	9	104.201	110.024	4.045	4.064	90.51	16	118.926	115.837	102.671	110.524	91.007	103.711	44.67110687	46.9231487	4.441776936	0.753952535	8.968971439	4.528323791	16.7732228	0.132690008	NA	NA	5.8230000000000075	0.019000000000000128	74.51	6.1960546116354305	0.19931022339385548	0.12086519962939192	0.28170302438695116	0.36563582370921555
82	389	2	50	3063	5462	2487	1726	TRUE	TRUE	2	10	141.645	99.302	5.777	1.8	8	64	149.957	122.847	143.06	94.18	131.918	80.879	59.71390088	42.50612575	0.536094425	9.633610689	6.837959847	12.11446205	83.50798787	0.997092011	-761	2106.5	42.343	3.9770000000000003	56	20.167146615142528	0.992295631912853	0.9082351171339658	0.9168973727365506	1.6279565231417779
82	555	2	75	3372	5300	NA	3203	FALSE	TRUE	4	1	104.934	111.066	3.698	4.018	5.657	128	114.127	118.806	111.497	111.91	89.177	102.483	46.69515684	47.55409943	-3.039749406	0.909487753	12.81821046	6.198835196	38.96877308	0.278680555	NA	NA	6.132000000000005	0.31999999999999984	122.343	7.755667952961715	0.4630520300463225	0.2538456468621566	0.3526106942936707	0.634971729048744
82	1768	2	25	5238	5015	1315	NA	TRUE	FALSE	11	7	106.465	105.202	3.889	3.455	90.51	22.627	111.974	111.171	107.034	105.594	100.385	98.841	45.48763723	44.96007063	0.642078318	0.881858165	4.409887463	4.56988493	19.61657197	0.296437116	NA	NA	1.2630000000000052	0.4339999999999997	67.88300000000001	0.6011822368544497	0.2330967273362841	0.27001981342032333	0.027332692325142398	0.35775950022909675
83	627	2	75	3431	3136	NA	1769	FALSE	TRUE	9	4	98.639	115.251	3.185	4.775	11.314	8	105.881	133.057	106.485	117.534	83.55	95.162	44.37371851	50.29685477	-4.502971604	2.316439119	12.8311418	14.55468569	33.39215054	0.290424378	NA	NA	16.61200000000001	1.5900000000000003	3.314	9.195570091313018	0.3967870136279745	0.26454290683449183	0.41807570592108384	0.6342004254347845
83	1090	2	25	4077	3876	1568	5941	TRUE	TRUE	8	5	111.296	112.191	3.531	4.11	5.657	5.657	129.869	129.463	111.777	112.402	92.24	94.71	48.32568383	48.51384123	3.882027814	3.71850573	13.49763753	12.29770887	18.9061258	0.018296678	4373	3754.5	0.894999999999996	0.5790000000000002	0	1.2255494556401465	0.22465474891982806	0.01666615046872786	0.05571948761414895	0.23206072068245537
83	1193	2	50	4955	2800	1258	NA	TRUE	FALSE	12	2	107.108	104.14	4.071	4.192	22.627	90.51	111.813	118.748	107.476	102.842	102.034	90.83	45.6445084	44.69694736	0.627260606	4.237017584	3.644623605	9.109102846	25.68020977	0.192976468	NA	NA	2.9680000000000035	0.12100000000000044	67.88300000000001	6.617306909919285	0.30514877236709514	0.1757791689076917	0.30085521943598637	0.46317162322501965
83	1703	2	50	5186	5406	2203	1662	TRUE	TRUE	6	3	106.423	101.716	3.914	2.703	32	45.255	113.002	121.224	110.023	98.558	96.244	85.368	46.33413569	43.62978455	-1.448150831	6.978292138	8.105395397	10.9372168	25.4891071	0.439667252	-541	1932.5	4.707000000000008	1.2110000000000003	13.255000000000003	9.291806533538981	0.30287796750728835	0.4004858465566312	0.42245108647056845	0.6561927285132709
83	1734	2	75	5226	2839	NA	1728	FALSE	TRUE	1	10	112.294	88.616	4.206	4.221	45.255	64	118.53	107.199	112.836	87.969	105.515	70.68	47.87110411	38.83585684	0.807229211	5.0789409149999996	4.847372618	12.99396191	18.89057842	0.313784723	NA	NA	23.677999999999997	0.01499999999999968	18.744999999999997	12.893802046125188	0.22447000494915895	0.2858214703404679	0.5862154645020808	0.6897313004720409
83	1918	2	25	5303	5232	1478	1440	TRUE	TRUE	7	11	112.834	93.12	3.846	3.861	90.51	90.51	119.299	99.531	113.482	93.667	105.722	86.161	48.12904531	40.08718346	0.774410003	0.89146114	5.103609113	5.144992109	11.28917422	0.328394096	-38	1459	19.714	0.015000000000000124	0	8.042820123284892	0.13414523032033857	0.29912891383768475	0.3656660399788768	0.49110559221540456
84	1329	2	75	5027	2863	1831	12486	TRUE	TRUE	4	1	110.024	94.169	4.064	4.024	16	90.51	115.837	108.579	110.524	92.895	103.711	81.032	46.9231487	40.62157617	0.753952535	4.287523461	4.528323791	9.165758526	25.76386042	0.320731093	10655	7158.5	15.855000000000004	0.040000000000000036	74.51	8.584971797350741	0.3061427632022101	0.29214880733746035	0.39031491346911334	0.5756909316344895
84	1435	2	25	5077	5186	10030	10305	TRUE	TRUE	5	9	77.161	106.423	2.861	3.914	64	32	80.812	113.002	82.609	110.023	68.062	96.244	34.57163069	46.33413569	-3.657121302	-1.448150831	8.301705108	8.105395397	27.4772883	0.561225888	275	10167.5	29.262	1.053	32	11.969737337110109	0.32650281550724836	0.5112116580044426	0.5442029517701947	0.8149222665562674
84	1474	2	25	5093	2785	2479	NA	TRUE	FALSE	11	8	106.555	106.3	3.942	3.918	45.255	64	113.285	120.327	112.782	105.394	93.6	93.178	47.0955429	45.62595774	-3.393555074	3.769394112	10.75009331	9.032580146	10.40897172	0.09169946	NA	NA	0.25500000000000966	0.02400000000000002	18.744999999999997	7.511149915440617	0.1236860979878908	0.08352756704037156	0.34149370533790774	0.3726835870769836
84	1662	2	75	5161	3852	NA	1742	FALSE	TRUE	2	10	91.48	111.406	3.786	4.098	90.51	8	94.553	127.808	97.264	111.647	82.623	94.763	40.61549797	48.1430741	-3.976536412	3.474643609	7.996173472	11.72574972	61.90981144	0.288993057	NA	NA	19.926000000000002	0.31199999999999983	82.51	11.229168494948372	0.7356522056320548	0.2632391394973255	0.5105330608993266	0.9333397122622796
84	1724	2	50	5223	2824	NA	6354	FALSE	TRUE	3	7	107.718	98.955	4.234	4.21	32	45.255	114.203	116.468	108.209	97.784	100.742	82.611	46.03565334	42.85228494	0.911427436	4.986704722	5.009032178	11.44228058	18.76946354	0.135213155	NA	NA	8.763000000000005	0.02400000000000002	13.255000000000003	8.253993235382598	0.22303084003273513	0.12316349375451777	0.375267005121343	0.45358276745514564
84	2225	2	50	5462	3057	NA	1970	FALSE	TRUE	12	6	99.302	119.096	1.8	4.934	64	8	122.847	130.96	94.18	122.06	80.879	104.269	42.50612575	51.56617438	9.633610689	0.261537094	12.11446205	10.98000436	65.98790399	0.943411455	NA	NA	19.793999999999997	3.1340000000000003	56	13.084618408591869	0.7841107247164921	0.8593383598351286	0.5948909119890088	1.3065937557124119
85	673	2	25	3452	5069	1043	8266	TRUE	TRUE	7	9	101.473	108.482	3.551	3.968	8	64	111.125	114.903	110.884	113.391	82.409	97.152	46.10562134	47.49756026	-5.018181394	-2.472616021	15.95262471	9.233136069	37.03122643	0.125898918	7223	4654.5	7.009	0.4169999999999998	56	7.319079492788381	0.4400288543422761	0.11467930469334543	0.3327612421257842	0.5634773995821128
85	1221	2	75	4967	3025	6292	2111	TRUE	TRUE	2	10	111.791	120.928	4.109	5.183	22.627	128	118.33	133.29	112.581	122.765	104.462	106.73	47.75299942	52.03352158	0.68371965	1.204492353	5.301342174	10.23328026	30.6027293	0.149908376	-4181	4201.5	9.137	1.0739999999999998	105.373	6.5511897739707035	0.36364131604122535	0.13654913481773207	0.29784921023691596	0.48948424386329337
85	1785	2	75	5244	2803	1496	3232	TRUE	TRUE	12	3	105.846	90.581	3.69	3.911	90.51	64	111.871	102.871	106.735	88.014	98.932	80.857	45.35381884	38.63813975	0.507343233	4.779855917	5.088353508	6.390222666	8.80417793	0.335331787	1736	2364	15.265	0.22100000000000009	26.510000000000005	8.065331585208122	0.10461690582370087	0.30544834527280856	0.36668952142063765	0.48857404119920067
85	2048	2	50	5379	3211	1190	3533	TRUE	TRUE	4	5	91.898	109.657	2.016	4.56	22.627	128	113.216	129.057	87.882	114.895	74.595	85.02	39.56056142	48.96527114	8.346197147	0.700443213	11.69990417	18.57616841	53.7398479	0.860334683	2343	2361.5	17.759	2.5439999999999996	105.373	13.935175924079385	0.6385714431755367	0.7836650609658914	0.6335614272678665	1.1930232595970869
85	2131	2	25	5406	4913	897	1025	TRUE	TRUE	8	6	101.716	115.82	2.703	4.251	45.255	11.314	121.224	122.851	98.558	116.5	85.368	108.109	43.62978455	49.36435941	6.978292138	0.865343262	10.9372168	5.503110842	35.02478597	0.559628669	128	961	14.104	1.5480000000000005	33.941	9.989144124914047	0.41618703806895574	0.5097567768404678	0.45415547270050477	0.7995753970547193
85	2222	2	50	5460	5273	2267	935	TRUE	TRUE	1	11	97.651	109.298	1.592	3.719	45.255	90.51	121.536	115.545	92.454	109.89	78.964	102.46	41.84749293	46.682773160000004	9.831351712	0.778131443	12.34154921	4.926253943	44.6667558	0.756064815	-1332	1601	11.647000000000006	2.127	45.255	12.662043122594945	0.530759126193494	0.6886873109370396	0.5756785674313978	1.042785344777744
86	160	2	25	2836	4074	9076	1811	TRUE	TRUE	6	10	84.711	110.913	4.326	3.756	128	5.657	102.137	129.512	84.367	111.419	67.629	91.806	37.19539985	48.18151564	4.577864936	3.875845105	12.53132005	13.54840658	64.19349119	0.353870561	-7265	5443.5	26.201999999999998	0.5699999999999998	122.343	11.055407591034898	0.7627883574950424	0.3223350171041508	0.5026330381879844	0.968703211855727
86	223	2	25	2866	5467	2176	1174	TRUE	TRUE	4	2	88.666	97.896	3.952	1.512	64	45.255	103.167	117.617	87.003	93.693	75.829	82.378	38.25229013	41.83129056	4.686390107	7.895150064	8.955774983	10.1796432	51.23613004	1.010011574	-1002	1675	9.230000000000004	2.44	18.744999999999997	4.960165113397898	0.6088206569407181	0.9200033398106838	0.2255134277349471	1.1260217776176913
86	1047	2	75	4062	2976	2729	4208	TRUE	TRUE	12	3	110.661	109.283	3.451	4.592	5.657	11.314	130.967	123.686	111.257	115.71	89.757	88.452	48.23784499	48.75793929	4.28822055	-1.568908957	14.854069	16.21515908	49.49071067	0.053866705	1479	3468.5	1.3780000000000001	1.1409999999999996	5.657	6.035646638806562	0.5880804611716222	0.04906631743667213	0.27441009139749434	0.6508049097689762
86	1076	2	50	4071	3873	2277	2180	TRUE	TRUE	1	11	111.118	113.256	3.287	4.007	4	5.657	131.232	131.001	111.799	113.473	90.323	95.293	48.42618031	48.97476927	4.16610799	3.827214995	14.78442595	12.61812981	25.21131108	0.035489001	-97	2228.5	2.1380000000000052	0.7199999999999998	1.657	2.2602294740297624	0.2995770164936213	0.03232636168439065	0.10276111470144922	0.31835707808317043
86	1245	2	75	4979	3440	1585	892	TRUE	TRUE	7	5	111.307	98.221	4.05	2.811	32	8	117.207	103.531	111.796	106.757	104.917	84.374	47.44074684	44.2700538	0.778183411	-5.503174592	4.569443331	12.16572164	27.14610756	0.291583719	-693	1238.5	13.085999999999999	1.2389999999999999	24	10.354332275117526	0.32256751290856456	0.265598931952853	0.4707587166727917	0.6294492532062668
86	2285	2	50	5484	5391	1171	10389	TRUE	TRUE	9	8	99.917	93.912	1.509	1.836	90.51	22.627	120.866	114.593	95.287	89.545	83.598	77.599	42.65141885	40.24287536	8.514262511	8.377180747	10.6367681	10.83053871	13.97530427	0.551309803	9218	5780	6.0049999999999955	0.3270000000000002	67.88300000000001	2.4202107764702028	0.16606355554108557	0.5021792552551186	0.11003464916291199	0.5402487694608272
87	123	2	75	2812	5179	2697	961	TRUE	TRUE	11	9	107.616	97.919	4.147	3.736	90.51	64	123.869	101.244	106.652	101.649	92.328	90.865	46.30786966	42.7146359	4.373165339	-2.293431468	10.54859896	6.050640628	13.09335804	0.2329456	-1736	1829	9.697000000000003	0.41100000000000003	26.510000000000005	8.808318284298915	0.1555837030870498	0.21218641004821162	0.40046933992322337	0.47917121521849504
87	182	2	50	2845	2987	4033	1243	TRUE	TRUE	8	2	83.672	111.91	4.367	4.459	90.51	8	101.232	121.088	82.875	113.1	66.909	101.541	36.6535014	48.07604162	4.981498581	0.971386016	12.21690792	7.529597038	32.06073047	0.387625385	-2790	2638	28.238	0.09199999999999964	82.51	12.981768414434299	0.38096622386402035	0.3530817447794931	0.5902148469398145	0.7862286866872327
87	1021	2	25	4047	4068	3403	6280	TRUE	TRUE	3	4	110.123	110.269	3.611	3.328	5.657	4	129.895	128.755	110.613	110.96	89.861	91.092	47.95437482	47.96332947	4.223515407	3.718231057	14.38635501	13.65589609	10.31814187	0.081065777	2877	4841.5	0.1460000000000008	0.28300000000000036	1.657	0.8882357197946452	0.12260679928005212	0.07384151578479646	0.0403835511980143	0.148713912901443
87	1464	2	75	5086	5364	1516	911	TRUE	TRUE	1	10	95.761	92.083	3.497	1.872	64	32	100.643	114.786	99.714	87.251	86.926	74.214	41.98873618	39.55581377	-2.123883795	9.360929007	7.39826873	11.9544342	35.06486928	0.679504242	-605	1213.5	3.6779999999999973	1.6249999999999998	32	12.592802719811168	0.41666333374365844	0.6189495132018429	0.572530559207369	0.9404775780450485
87	1507	2	25	5097	3879	6231	2731	TRUE	TRUE	12	6	108.322	111.983	4.117	4.039	22.627	5.657	116.298	128.715	112.343	112.202	96.325	95.032	47.29867419	48.39224058	-1.439638698	3.571531746	9.460513443	11.92756045	37.73760518	0.086580824	-3500	4481	3.6610000000000014	0.07800000000000029	16.97	5.691576021007225	0.4484225010577525	0.07886508362285462	0.2587669539960348	0.5237010381411478
87	1724	2	50	5223	2824	NA	3264	FALSE	TRUE	5	7	107.718	98.955	4.234	4.21	32	45.255	114.203	116.468	108.209	97.784	100.742	82.611	46.03565334	42.85228494	0.911427436	4.986704722	5.009032178	11.44228058	18.76946354	0.135213155	NA	NA	8.763000000000005	0.02400000000000002	13.255000000000003	8.253993235382598	0.22303084003273513	0.12316349375451777	0.375267005121343	0.45358276745514564
88	261	2	75	2941	5364	1171	1805	TRUE	TRUE	6	7	112.31	92.083	4.446	1.872	8	32	124.279	114.786	116.674	87.251	95.978	74.214	49.24908658	39.55581377	-0.718905045	9.360929007	12.50016248	11.9544342	55.31820105	0.916166086	634	1488	20.227000000000004	2.574	24	13.995013813517145	0.6573264506461878	0.8345209902924164	0.6362819511308897	1.2382883619305651
88	1025	2	50	4047	4979	1499	2625	TRUE	TRUE	12	1	110.123	111.307	3.611	4.05	5.657	32	129.895	117.207	110.613	111.796	89.861	104.917	47.95437482	47.44074684	4.223515407	0.778183411	14.38635501	4.569443331	48.45737892	0.118834872	1126	2062	1.1839999999999975	0.4389999999999996	26.343	10.416615629742072	0.5758017485838144	0.10824477851575105	0.4735904233743032	0.7533607866487039
88	1643	2	50	5151	5487	1081	994	TRUE	TRUE	2	10	103.26	99.784	3.896	1.545	16	90.51	109.213	120.366	109.597	95.278	90.971	83.708	45.75009096	42.59705869	-3.671951636	8.322044806	10.37401102	10.48614468	49.97035343	1.012549187	-87	1037.5	3.475999999999999	2.351	74.51	12.402021492646877	0.5937798849964131	0.9223148107831413	0.5638567091435701	1.2333586463241388
88	1669	2	25	5164	3499	2860	1153	TRUE	TRUE	4	11	89.132	100.044	3.124	3.119	128	8	91.744	110.176	93.244	108.177	82.409	81.778	39.1548612	45.21335215	-2.782142082	-3.955994863	6.022942669	15.0948316	51.27809683	0.302848187	-1707	2006.5	10.911999999999992	0.004999999999999893	120	10.971891893337887	0.6093193333364089	0.2758595551456626	0.4988360050597008	0.834389539775404
88	1768	2	25	5238	5015	853	NA	TRUE	FALSE	3	8	106.465	105.202	3.889	3.455	90.51	22.627	111.974	111.171	107.034	105.594	100.385	98.841	45.48763723	44.96007063	0.642078318	0.881858165	4.409887463	4.56988493	19.61657197	0.296437116	NA	NA	1.2630000000000052	0.4339999999999997	67.88300000000001	0.6011822368544497	0.2330967273362841	0.27001981342032333	0.027332692325142398	0.35775950022909675
88	1911	2	75	5300	3223	1730	1251	TRUE	TRUE	5	9	111.066	106.715	4.018	4.379	128	8	118.806	133.791	111.91	113.647	102.483	72.706	47.55409943	48.86446455	0.909487753	1.954542538	6.198835196	25.58744327	32.76026713	0.278682483	-479	1490.5	4.350999999999999	0.36099999999999977	120	19.460917740398113	0.3892785684646532	0.25384740304642694	0.8847887451671136	0.9994135437713961
89	112	2	25	2807	3009	12916	2089	TRUE	TRUE	3	9	108.41	116.748	3.931	4.667	64	8	126.738	130.846	106.763	118.969	91.73	100.428	46.61364976	50.60302266	5.421360325	1.375338556	11.37468132	11.8728057	20.5938765	0.127135412	-10827	7502.5	8.338000000000008	0.7359999999999998	56	5.703815932200712	0.24470968845417537	0.11580560724169216	0.2593234403760867	0.37488987319004285
89	210	2	75	2860	2857	7582	2369	TRUE	TRUE	5	7	94.56	105.854	3.936	3.876	64	64	106.546	118.556	92.516	104.144	84.618	94.861	40.39685979	45.14313964	4.249044516	4.052541549	6.625293834	7.316646138	3.505885427	0.191606866	-5213	4975.5	11.293999999999997	0.06000000000000005	0	4.800391008949369	0.04165918595254291	0.17453162041750836	0.2182493135101715	0.28254121318393693
89	305	2	50	2976	2794	1507	3377	TRUE	TRUE	10	4	109.283	104.987	4.592	3.827	11.314	90.51	123.686	120.406	115.71	104.502	88.452	90.053	48.75793929	45.30883347	-1.568908957	3.827013581	16.21515908	10.45742415	32.07178063	0.18872203	1870	2442	4.2960000000000065	0.7649999999999997	79.196	8.611841993313414	0.3810975289736226	0.1719038695846193	0.3915365643329292	0.5727889211372728
89	413	2	50	3088	2773	2241	NA	TRUE	FALSE	2	8	111.695	109.043	4.339	3.882	8	90.51	122.106	125.701	114.786	108.241	98.193	93.186	48.56579553	46.95228791	-0.162331933	4.341362747	10.21371486	10.96653702	27.13135758	0.162640818	NA	NA	2.651999999999987	0.4570000000000003	82.51	4.84287247561253	0.3223922441576567	0.14814691197740826	0.22018072928835605	0.41756894062107214
89	733	2	25	3489	5403	1365	3100	TRUE	TRUE	12	6	97.715	101.092	3.156	2.387	8	32	107.178	122.282	104.68	97.163	81.285	83.831	43.90632264	43.32413134	-3.272968496	8.034174194	13.55373341	11.45558799	21.9949933	0.473678627	1735	2232.5	3.3769999999999953	0.7690000000000001	24	11.514887612360056	0.2613586595993559	0.43146626242219593	0.5235232529723427	0.727013122961955
89	2235	2	75	5464	2812	1327	10104	TRUE	TRUE	11	1	95.373	107.616	1.497	4.147	32	90.51	115.522	123.869	90.988	106.652	79.609	92.328	40.79089303	46.30786966	8.206083979	4.373165339	10.38058945	10.54859896	55.72544534	1.024196562	8777	5715.5	12.242999999999995	2.6500000000000004	58.510000000000005	6.7198603878559915	0.6621655892770639	0.9329242178195277	0.3055178034038422	1.1841249900299915
90	392	2	50	3074	3452	968	1135	TRUE	TRUE	2	11	129.455	101.473	5.595	3.551	8	8	141.098	111.125	131.572	110.884	115.696	82.409	55.3925716	46.10562134	0.791778265	-5.018181394	9.875943333	15.95262471	42.93349416	0.342891589	167	1051.5	27.982000000000014	2.0439999999999996	0	12.527135862937707	0.5101633963932316	0.31233444763771817	0.5695450219029524	0.8259546175033291
90	504	2	75	3223	5247	4896	1607	TRUE	TRUE	7	4	106.715	111.573	4.379	3.963	8	90.51	133.791	118.143	113.647	112.052	72.706	104.524	48.86446455	47.58742225	1.954542538	0.929472522	25.58744327	5.024895222	34.46987709	0.194138692	-3289	3251.5	4.85799999999999	0.4159999999999995	82.51	20.627651049016713	0.40959325378821304	0.17683782010450277	0.9378341623384935	1.0385428080812422
90	1117	2	25	4907	2848	1039	1269	TRUE	TRUE	5	12	110.438	113.827	4.282	4.013	16	128	117.047	131.667	110.927	113.942	103.341	95.873	47.13734099	49.18294956	0.933287283	3.920749751	5.070657	12.5763922	32.39756002	0.113809799	230	1154	3.388999999999996	0.26900000000000013	112	8.333397105135765	0.38496864925695984	0.10366752013396495	0.37887709438935707	0.5499960620716988
90	1386	2	75	5060	4988	4256	7598	TRUE	TRUE	3	10	113.789	105.629	4.223	3.45	16	16	119.653	112.99	114.216	106.474	107.499	97.425	48.41586006	45.3414966	0.813469668	0.839273551	4.465353104	5.988302464	21.08254468	0.269360534	3342	5927	8.159999999999997	0.7729999999999997	0	3.4309985831657617	0.25051635812538897	0.24535618924817315	0.15599001915349944	0.3837850848669117
90	1406	2	50	5066	5195	1224	1935	TRUE	TRUE	6	1	111.468	93.323	4.243	3.284	11.314	64	116.889	97.693	111.947	99.489	105.567	82.787	47.47256758	41.55982511	0.684038872	-3.959967335	4.224562734	9.264581513	27.64284281	0.288759643	711	1579.5	18.14500000000001	0.9590000000000005	52.686	9.051469850795998	0.3284700406950018	0.2630265264292315	0.41152420240587884	0.5885810822693829
90	1816	2	25	5261	3446	1199	10238	TRUE	TRUE	8	9	112.364	94.696	4.557	3.569	90.51	8	119.961	103.687	113	103.322	104.132	77.078	48.01075839	43.10200269	1.032506465	-4.634950425	5.885867478	14.90691285	53.59377535	0.275633683	9039	5718.5	17.668000000000006	0.9880000000000004	82.51	11.73009845337939	0.6368357151690971	0.25107030003630365	0.5333077930701913	0.8677633466704231
91	486	2	75	3211	2773	5321	7932	TRUE	TRUE	2	8	109.657	109.043	4.56	3.882	128	90.51	129.057	125.701	114.895	108.241	85.02	93.186	48.96527114	46.95228791	0.700443213	4.341362747	18.57616841	10.96653702	20.5537032	0.194319059	2611	6626.5	0.6139999999999901	0.6779999999999995	37.489999999999995	8.672651637705583	0.24423232346040277	0.17700211351129458	0.3943012689410843	0.4964399930493929
91	540	2	75	3366	2815	1213	1532	TRUE	TRUE	10	3	104.069	104.201	3.659	4.045	5.657	90.51	114.299	118.926	113.275	102.671	84.633	91.007	47.13084843	44.67110687	-4.70885177	4.441776936	16.08993957	8.968971439	47.47782455	0.097213539	319	1372.5	0.1319999999999908	0.3860000000000001	84.85300000000001	11.852954120377756	0.5641620534197386	0.0885502531427587	0.5388934141025696	0.7851917483096382
91	607	2	25	3425	2987	1164	1917	TRUE	TRUE	4	5	97.037	111.91	2.801	4.459	11.314	8	102.787	121.088	105.232	113.1	83.093	101.541	43.7231327	48.07604162	-5.14555236	0.971386016	12.16227467	7.529597038	35.28328684	0.357153741	753	1540.5	14.87299999999999	1.6579999999999995	3.314	8.821930242505333	0.41925871169790235	0.3253256130962713	0.40108820628818015	0.6651964905909526
91	1060	2	25	4065	2839	3233	2583	TRUE	TRUE	12	7	110.744	88.616	3.443	4.221	5.657	64	130.57	107.199	111.384	87.969	90.277	70.68	48.24418317	38.83585684	4.120426904	5.0789409149999996	14.55086425	12.99396191	66.63425347	0.309538967	-650	2908	22.128	0.778	58.343	9.584325658978416	0.7917910650294642	0.2819540793119159	0.4357504402516941	0.9467363094762282
91	1862	2	50	5282	4077	1175	1230	TRUE	TRUE	1	9	112.442	111.296	4.117	3.531	45.255	5.657	119.444	129.869	112.986	111.777	104.896	92.24	47.97979481	48.32568383	0.971403562	3.882027814	5.381763024	13.49763753	57.76944304	0.165947145	55	1202.5	1.1459999999999866	0.5859999999999999	39.598	8.62895079065977	0.6864536848363458	0.1511585922004967	0.39231441415159307	0.8049709193334508
91	1865	2	50	5285	2824	NA	2473	FALSE	TRUE	11	6	108.519	98.955	4.086	4.21	128	45.255	114.936	116.468	109.135	97.784	101.485	82.611	46.38638425	42.85228494	0.798013605	4.986704722	5.076290372	11.44228058	18.93463237	0.156175732	NA	NA	9.564000000000007	0.12399999999999967	82.745	8.40004896026976	0.22499348232262362	0.1422579688550958	0.38190741454453914	0.4655240810898322
92	126	2	75	2815	3864	5801	1390	TRUE	TRUE	5	8	104.201	112.07	4.045	4.059	90.51	5.657	118.926	129.998	102.671	112.34	91.007	93.871	44.67110687	48.53053786	4.441776936	3.851808677	8.968971439	12.82310869	48.52223514	0.132762347	-4411	3595.5	7.869	0.014000000000000234	84.85300000000001	5.486131976424346	0.5765724119113582	0.12093109206400532	0.24942646035470956	0.6397449760100922
92	360	2	75	3009	5291	939	1089	TRUE	TRUE	6	3	116.748	111.09	4.667	4.222	8	90.51	130.846	120.166	118.969	111.695	100.428	101.409	50.60302266	47.59030983	1.375338556	1.394628323	11.8728057	6.905627187	15.12110295	0.16254726	150	1014	5.658000000000001	0.4449999999999994	82.51	5.809446881689031	0.17967867254025785	0.14806169149609721	0.2641259412907567	0.35209260531462877
92	838	2	25	3841	2919	4090	2409	TRUE	TRUE	7	9	111.527	107.495	4.13	4.361	5.657	16	134.083	121.731	111.455	112.638	89.042	88.118	48.59381566	47.69375826	5.398027428	-0.672387239	15.81200978	14.92650143	25.8844076	0.076754436	-1681	3249.5	4.0319999999999965	0.23099999999999987	10.343	6.200335683698358	0.3075751823420369	0.06991438443188115	0.281897662914746	0.42303286669007395
92	1517	2	50	5103	2791	1939	1805	TRUE	TRUE	2	11	105.112	104.984	4.066	3.61	45.255	90.51	112.271	119.59	110.748	104.035	92.316	91.327	46.38505151	45.12725727	-2.851651638	3.963874947	10.50333862	9.428378028	12.16928383	0.13105324	-134	1872	0.1280000000000001	0.45599999999999996	45.255	7.013486241190747	0.14460325887405093	0.11937429391577555	0.31886747446182007	0.369914572292773
92	1574	2	50	5125	3446	1036	1372	TRUE	TRUE	12	10	85.083	94.696	2.5	3.569	64	8	88.094	103.687	88.836	103.322	78.318	77.078	37.3926249	43.10200269	-2.424995302	-4.634950425	5.995306483	14.90691285	38.74062509	0.480089696	336	1204	9.613	1.069	56	10.811920478572441	0.46034102886330847	0.43730600232576733	0.4915629201404265	0.8029847489100006
92	2158	2	25	5439	5279	1738	1562	TRUE	TRUE	4	1	88.893	113.511	2.246	4.23	32	90.51	103.862	121.052	86.516	114.245	76.302	105.236	38.19806991	48.49065966	5.361472158	0.941924334	8.598307746	5.930558421	41.6491228	0.77224537	-176	1650	24.617999999999995	1.9840000000000004	58.510000000000005	11.514629529058507	0.494901669667568	0.7034259189126255	0.5235115192399683	1.0068763562696057
93	478	2	25	3202	5188	2850	NA	TRUE	FALSE	7	8	119.026	80.311	5.404	2.966	8	32	140.427	83.236	122.345	85	94.306	72.696	52.32096453	35.64281691	2.529790864	-3.210919737	17.93378784	6.947689562	51.2064011	0.72874132	NA	NA	38.71499999999999	2.4379999999999997	24	20.78005586163858	0.6084673985512413	0.663798777674251	0.9447632324222341	1.3051585948375979
93	930	2	75	3870	5238	7195	1685	TRUE	TRUE	6	3	112.547	106.465	4.187	3.889	5.657	90.51	129.933	111.974	112.803	107.034	94.905	100.385	48.6755639	45.48763723	3.711358103	0.642078318	12.41470394	4.409887463	48.50659683	0.256574073	-5510	4440	6.081999999999994	0.2980000000000005	84.85300000000001	9.146608206453235	0.5763865874519346	0.23370920704798795	0.4158496585555901	0.7481794104185752
93	1079	2	50	4074	2860	2963	NA	TRUE	FALSE	11	1	110.913	94.56	3.756	3.936	5.657	64	129.512	106.546	111.419	92.516	91.806	84.618	48.18151564	40.39685979	3.875845105	4.249044516	13.54840658	6.625293834	58.94054141	0.247360145	NA	NA	16.352999999999994	0.18000000000000016	58.343	10.424472869029763	0.7003694290271927	0.22531638784572486	0.47394765199951866	0.8751635210539672
93	1168	2	25	4943	3378	2013	8287	TRUE	TRUE	4	5	110.949	103.847	4.167	3.592	11.314	5.657	116.136	110.24	111.402	116.405	105.309	84.895	47.24305713	47.71239186	0.65603162	-8.147384428	4.039216679	16.67006856	29.6503706	0.09808449	6274	5150	7.102000000000004	0.5749999999999997	5.657	15.403208381461617	0.3523247773228532	0.08934358843656935	0.7003053811326675	0.789013721270861
93	1674	2	75	5164	4958	NA	1820	FALSE	TRUE	2	12	89.132	113.828	3.124	4.253	128	16	91.744	118.611	93.244	114.227	82.409	108.646	39.1548612	48.35695555	-2.782142082	0.609244579	6.022942669	3.688160544	32.48170895	0.382282016	NA	NA	24.695999999999998	1.129	112	10.081232637030563	0.3859685609755744	0.3482145556775187	0.4583422680082482	0.6930387734392588
93	1949	2	50	5317	5376	7693	1437	TRUE	TRUE	9	10	108.479	90.937	3.953	2.024	128	32	114.391	111.542	109.32	86.972	101.726	74.296	46.39641249	39.11438935	0.515064505	8.122415928	4.940166475	11.23707104	40.5072088	0.820515046	-6256	4565	17.542	1.9289999999999998	96	12.269908874365507	0.48133271293514024	0.7473939924226224	0.5578502217153198	1.0495121868367039
94	97	2	25	2806	3235	2327	6483	TRUE	TRUE	2	7	106.785	105.268	3.815	4.126	90.51	8	122.132	124.994	104.86	110.722	93.362	80.087	45.66032839	47.29927542	4.867777026	0.694018392	8.996565586	19.13865944	26.06784552	0.124007527	4156	4405	1.516999999999996	0.3110000000000004	82.51	11.089115214722048	0.3097549097116694	0.11295646697377702	0.5041655520428068	0.6024036614997543
94	303	2	75	2970	5467	7829	979	TRUE	TRUE	10	1	107.3	97.896	4.343	1.512	11.314	45.255	119.918	117.617	113.742	93.693	88.241	82.378	47.84485192	41.83129056	-2.057033615	7.895150064	15.03452797	10.1796432	59.45367822	0.991745757	-6850	4404	9.403999999999996	2.831	33.941	12.600745467670437	0.7064668507005464	0.9033653001317734	0.5728916754715312	1.281939604055314
94	994	2	25	4032	5077	1037	2225	TRUE	TRUE	3	8	109.328	77.161	3.808	2.861	5.657	64	130.325	80.812	109.885	82.609	87.773	68.062	47.75215948	34.57163069	4.533383778	-3.657121302	15.34428679	8.301705108	52.71122987	0.633941942	1188	1631	32.167	0.9469999999999996	58.343	17.041381088314605	0.6263487420410685	0.5774475450576082	0.774784745004323	1.15154236354591
94	1011	2	75	4035	5300	1366	1897	TRUE	TRUE	11	5	110.251	111.066	3.553	4.018	5.657	128	132.124	118.806	110.764	111.91	87.864	102.483	48.179284440000004	47.55409943	4.8015807	0.909487753	15.9040849	6.198835196	60.83995981	0.243393133	531	1631.5	0.8149999999999977	0.46499999999999986	122.343	10.475262078907999	0.7229395403371313	0.22170290025506773	0.4762567785204591	0.8936522109025731
94	1370	2	50	5054	2821	5202	3194	TRUE	TRUE	12	9	112.458	104.128	4.194	4.101	22.627	45.255	118.286	117.661	113.067	102.66	106.021	92.061	47.92825171	44.56811751	0.66845845	4.092102427	4.625941872	8.172271147	10.08377819	0.113364199	-2008	4198	8.329999999999998	0.09299999999999997	22.628000000000004	5.965592279898118	0.11982193926995281	0.10326163024243025	0.27122507673688456	0.31397978224985373
94	1874	2	50	5291	5256	971	770	TRUE	TRUE	6	4	111.09	111.905	4.222	3.954	90.51	64	120.166	118.733	111.695	112.493	101.409	104.488	47.59030983	47.76500608	1.394628323	0.900948165	6.905627187	5.307905281	12.17481444	0.123211806	-201	870.5	0.8149999999999977	0.26800000000000024	26.510000000000005	1.6813548605452806	0.14466897713986948	0.11223165748010136	0.07644263631793416	0.1984150562196902
96	356	2	50	3009	3434	7574	NA	TRUE	FALSE	7	11	116.748	100.223	4.667	3.059	8	8	130.846	107.658	118.969	108.546	100.428	84.464	50.60302266	45.15789677	1.375338556	-4.802667287	11.8728057	13.39430289	33.7622764	0.279722221	NA	NA	16.525000000000006	1.6079999999999997	0	8.374491378780464	0.40118508719559215	0.2547944837107997	0.38074544157095835	0.6089637053180197
96	394	2	25	3074	4068	NA	NA	FALSE	FALSE	2	8	129.455	110.269	5.595	3.328	8	4	141.098	128.755	131.572	110.96	115.696	91.092	55.3925716	47.96332947	0.791778265	3.718231057	9.875943333	13.65589609	60.51117903	0.217017745	NA	NA	19.186000000000007	2.267	4	8.8343538198967	0.7190327556070432	0.1976779824487272	0.40165304303417676	0.8470005049346023
96	1364	2	50	5048	3461	NA	2147	FALSE	TRUE	4	5	114.974	96.988	4.135	3.681	16	8	121.632	107.316	115.856	107.783	107.433	75.866	49.05559908	44.72362741	0.632399056	-5.846441335	5.445785029	17.86816726	25.99652063	0.274770451	NA	NA	17.986000000000004	0.45399999999999974	8	14.664819523430902	0.3089073814859404	0.2502839958557622	0.6667346030297325	0.7762737144817171
96	1624	2	25	5148	3489	NA	NA	FALSE	FALSE	1	6	89.087	97.715	3.306	3.156	32	8	94.446	107.178	94.405	104.68	78.409	81.285	39.64270877	43.90632264	-3.086453802	-3.272968496	9.196435268	13.55373341	35.16256072	0.289551506	NA	NA	8.628	0.1499999999999999	24	6.09911781012721	0.4178241662778848	0.26374782173259853	0.27729580207035254	0.5665976608143914
96	2052	2	75	5379	4961	3526	4396	TRUE	TRUE	10	3	91.898	112.079	2.016	4.125	22.627	32	113.216	117.249	87.882	112.598	74.595	106.391	39.56056142	47.71212349	8.346197147	0.599841263	11.69990417	4.083177023	47.03504489	0.801869213	870	3961	20.180999999999997	2.109	9.373000000000001	13.581919087319395	0.5589006606628942	0.7304098022656567	0.617500639308738	1.1077795210608814
96	2262	2	75	5472	5291	6204	2363	TRUE	TRUE	12	9	95.733	111.09	1.501	4.222	45.255	90.51	115.561	120.166	91.498	111.695	80.141	101.409	40.94852704	47.59030983	7.995036341	1.394628323	10.27635101	6.905627187	57.15821176	0.962907023	-3841	4283.5	15.357	2.7210000000000005	45.255	9.95190653716958	0.6791906415670397	0.8770965599718592	0.45246246937080653	1.1980486589850365
97	330	2	75	2987	5433	1261	899	TRUE	TRUE	6	4	111.91	99.141	4.459	1.728	8	32	121.088	116.306	113.1	95.401	101.541	85.717	48.07604162	42.24440768	0.971386016	6.826427913	7.529597038	8.709083027	57.54692012	0.902170143	-362	1080	12.768999999999991	2.731	24	8.347494068523352	0.6838095243536357	0.8217723103413488	0.3795180114680249	1.1344333901420336
97	1030	2	25	4053	5370	1019	1115	TRUE	TRUE	8	5	111.026	90.772	3.572	1.769	5.657	22.627	130.174	109.104	111.419	87.265	91.485	75.946	48.24045366	38.9651966	4.108113934	7.126428557	13.82903626	9.974559801	47.56688805	0.897282018	96	1067	20.25399999999999	1.8030000000000002	16.97	10.487974326126123	0.565220363220598	0.8173197956957967	0.4768347396122441	1.1022055508554292
97	1098	2	75	4895	5097	1406	2560	TRUE	TRUE	3	7	110.888	108.322	3.991	4.117	11.314	22.627	117.641	116.298	111.756	112.343	103.267	96.325	47.42503175	47.29867419	0.672620575	-1.439638698	5.533967429	9.460513443	16.65489831	0.092117091	1154	1983	2.5660000000000025	0.1259999999999999	11.312999999999999	4.460422521398947	0.19790421568644795	0.08390798041849437	0.20279267906421827	0.2955190322913595
97	1345	2	25	5033	5338	4077	2918	TRUE	TRUE	10	12	107.532	109.329	3.986	3.94	90.51	64	112.127	115.699	107.847	110.004	102.622	102.285	45.79510704	46.72460702	0.64513576	0.740842648	3.512770889	5.092521829	10.63921069	0.192781636	-1159	3497.5	1.796999999999997	0.04600000000000026	26.510000000000005	1.8354135919899726	0.12642194554037614	0.1756016995644523	0.08344690166118811	0.23190914298705428
97	2015	2	50	5367	4946	1174	7791	TRUE	TRUE	2	11	92.21	106.696	2.103	3.923	22.627	16	110.762	111.48	88.578	107.054	77.29	101.554	39.54546551	45.48041664	7.254164195	0.652446109	9.985146972	3.692298302	38.22747354	0.59737365	6617	4482.5	14.486000000000004	1.8199999999999998	6.626999999999999	10.88146456071188	0.45424343203979256	0.5441380745156673	0.4947247351170256	0.8643933729648317
97	2051	2	50	5379	4961	757	1017	TRUE	TRUE	1	9	91.898	112.079	2.016	4.125	22.627	32	113.216	117.249	87.882	112.598	74.595	106.391	39.56056142	47.71212349	8.346197147	0.599841263	11.69990417	4.083177023	47.03504489	0.801869213	260	887	20.180999999999997	2.109	9.373000000000001	13.581919087319395	0.5589006606628942	0.7304098022656567	0.617500639308738	1.1077795210608814
98	613	2	25	3428	2767	2670	NA	TRUE	FALSE	1	2	95.98	105.166	2.806	3.461	8	64	102.902	119.628	104.066	103.698	80.972	92.171	43.3384085	45.05710899	-4.773883054	4.316203086	12.89871017	8.824197689	31.79277577	0.189400081	NA	NA	9.185999999999993	0.6549999999999998	56	10.108671988187723	0.3777822137454381	0.17252149536299674	0.45958979545800177	0.6194399466242198
98	753	2	75	3498	5364	NA	1143	FALSE	TRUE	9	10	101.142	92.083	3.632	1.872	8	32	110.893	114.786	111.255	87.251	81.278	74.214	46.17136827	39.55581377	-5.502673067	9.360929007	16.70158262	11.9544342	40.19367462	0.865840084	NA	NA	9.0589999999999975	1.76	24	16.947791775868495	0.47760709811427177	0.7886798424172939	0.7705297159545701	1.2015991333109115
98	774	2	75	3520	2800	12395	2582	TRUE	TRUE	4	12	93.974	104.14	3.733	4.192	8	90.51	100.107	118.748	102.366	102.842	79.448	90.83	42.55370497	44.69694736	-5.213778105	4.237017584	12.69010311	9.109102846	44.68199612	0.161087959	-9813	7488.5	10.165999999999997	0.4590000000000001	82.51	10.331243390235368	0.5309402214797138	0.14673243762579546	0.4697089827519815	0.7239160555716642
98	790	2	25	3523	5397	1205	1576	TRUE	TRUE	3	5	69.821	95.75	3.406	2.2	11.314	32	73.269	118.243	77.932	91.8	58.262	77.206	32.20045682	41.26001394	-5.861113566	8.547547622	11.04641258	12.54036076	28.31905784	0.837462386	371	1390.5	25.929000000000002	1.206	20.686	17.085577941809447	0.33650526268535075	0.762831052553685	0.7767941506791058	1.1395420830686216
98	989	2	50	4029	3390	1494	1427	TRUE	TRUE	7	6	110.469	103.297	3.471	3.349	5.657	5.657	131.025	110.707	111.188	113.558	89.194	85.627	48.21264336	46.92418982	4.272829641	-6.220999574	15.15110896	15.17515702	21.96112519	0.180221837	-67	1460.5	7.171999999999997	0.12199999999999989	0	10.572660139601378	0.26095621692924315	0.1641611801438789	0.4806849719413539	0.5710561114903802
98	2069	2	50	5385	5373	5144	2557	TRUE	TRUE	8	11	91.486	90.588	1.579	1.789	16	22.627	112.502	109.397	87.255	86.761	74.703	75.605	39.3097139	38.84834647	8.429715644	7.508809825	11.27431622	10.02635238	4.523914538	0.327142168	-2587	3850.5	0.8980000000000103	0.20999999999999996	6.626999999999999	1.6181289129362975	0.053756062739683544	0.29798855270633545	0.07356807471743847	0.3116073706492192
99	859	2	25	3849	5306	1177	1279	TRUE	TRUE	11	9	111.469	111.074	4.137	4.036	5.657	64	128.942	118.48	111.557	111.767	93.908	102.976	48.21016937	47.49656721	3.870776739	0.950322083	12.34057208	5.819534336	41.65968103	0.287078511	102	1228	0.394999999999996	0.10099999999999998	58.343	7.180683581608463	0.49502712934845555	0.2614952102597174	0.3264690853928595	0.6480846144578627
99	975	2	75	4014	5054	2848	1097	TRUE	TRUE	2	1	110.114	112.458	3.803	4.194	4	22.627	131.121	118.286	110.615	113.067	88.605	106.021	48.05184551	47.92825171	4.564273544	0.66845845	15.27841452	4.625941872	47.7509302	0.111269289	-1751	1972.5	2.343999999999994	0.391	18.627	11.343184041107012	0.567407270439787	0.10135341033068218	0.5157167666916713	0.7734256963538908
99	1482	2	75	5093	3498	5142	4444	TRUE	TRUE	10	3	106.555	101.142	3.942	3.632	45.255	8	113.285	110.893	112.782	111.255	93.6	81.278	47.0955429	46.17136827	-3.393555074	-5.502673067	10.75009331	16.70158262	34.94172833	0.118302472	-698	4793	5.413000000000011	0.31000000000000005	37.255	6.381434201037902	0.41520009376013944	0.10775982389669121	0.2901312895117002	0.5178604663984271
99	1883	2	50	5294	5096	3272	1990	TRUE	TRUE	5	8	107.683	102.653	4.508	3.927	128	64	115.205	109.386	108.29	108.577	99.554	89.997	46.11913614	45.44358674	1.052048129	-3.175954363	5.851361074	10.5269031	13.01729047	0.148613041	-1282	2631	5.030000000000001	0.581	64	6.339800099458244	0.15467981928663144	0.1353692349464325	0.2882383991051827	0.35402267015439276
99	1921	2	25	5303	5450	957	806	TRUE	TRUE	7	12	112.834	93.191	3.846	1.822	90.51	45.255	119.299	115.079	113.482	88.464	105.722	76.03	48.12904531	39.96332718	0.774410003	9.013628139	5.103609113	11.41095533	42.80323071	0.880088737	-151	881.5	19.643	2.024	45.255	13.204025309439022	0.5086155222828637	0.8016587118533025	0.6003197352014688	1.1232676547776705
99	2060	2	50	5382	5450	911	856	TRUE	TRUE	4	6	90.93	93.191	1.663	1.822	16	45.255	111.693	115.079	86.815	88.464	74.282	76.03	39.08747263	39.96332718	8.281788024	9.013628139	11.21100314	11.41095533	4.366228524	0.293269674	-55	883.5	2.2609999999999957	0.15900000000000003	29.255000000000003	1.158745884551358	0.05188233608314462	0.2671346413156949	0.052682269707737824	0.2771788500767477
100	220	2	25	2866	5442	8214	NA	TRUE	FALSE	5	6	88.666	88.443	3.952	1.923	64	32	103.167	104.862	87.003	85.983	75.829	74.484	38.25229013	38.1087787	4.686390107	5.832995768	8.955774983	9.611953671	42.60757289	0.856190204	NA	NA	0.22299999999999898	2.029	32	1.3288606183356073	0.5062905902004641	0.7798899215319197	0.06041651964637018	0.9317771231784876
100	288	2	75	2964	3489	11630	NA	TRUE	FALSE	9	10	105.472	97.715	4.659	3.156	16	8	118.546	107.178	111.912	104.68	85.957	81.285	47.14502844	43.90632264	-1.926838459	-3.272968496	15.39607699	13.55373341	32.56231776	0.265726272	NA	NA	7.756999999999991	1.5029999999999997	8	3.961756075559734	0.3869264067110173	0.24204579829442843	0.18012085727468763	0.49065439558578816
100	452	2	50	3136	5350	1837	NA	TRUE	FALSE	8	4	115.251	112.434	4.775	4.293	8	90.51	133.057	121.125	117.534	112.967	95.162	103.209	50.29685477	48.08393284	2.316439119	1.355854108	14.55468569	6.55231751	30.49693803	0.162941745	NA	NA	2.8170000000000073	0.4820000000000002	82.51	8.358088508738664	0.3623842361163811	0.14842102155413597	0.3799996866690045	0.5456655533322292
100	934	2	25	3873	5247	1526	3342	TRUE	TRUE	7	2	113.256	111.573	4.007	3.963	5.657	90.51	131.001	118.143	113.473	112.052	95.293	104.524	48.97476927	47.58742225	3.827214995	0.929472522	12.61812981	5.024895222	50.64398236	0.162418017	1816	2434	1.683000000000007	0.043999999999999595	84.85300000000001	8.244929029538737	0.601784377282944	0.14794396612075697	0.37485490187824266	0.7242568959392153
100	1227	2	75	4967	5063	2733	1232	TRUE	TRUE	1	3	111.791	110.232	4.109	4.226	22.627	16	118.33	116.234	112.581	110.57	104.462	103.891	47.75299942	46.97680251	0.68371965	0.918710012	5.301342174	4.502725695	8.036880809	0.052313848	-1501	1982.5	1.5589999999999975	0.11699999999999999	6.626999999999999	1.1381961139701726	0.095499387835686525	0.04765184490682724	0.051747976373346126	0.11861148535766498
100	1484	2	50	5093	4071	4833	2398	TRUE	TRUE	12	11	106.555	111.118	3.942	3.287	45.255	4	113.285	131.232	112.782	111.799	93.6	90.323	47.0955429	48.42618031	-3.393555074	4.16610799	10.75009331	14.78442595	62.38585175	0.102887733	-2435	3615.5	4.562999999999988	0.6550000000000002	41.255	8.671501681269902	0.7413088228285175	0.09371878543002707	0.3942489862828204	0.8448397745909655
101	782	2	50	3523	2762	2969	2175	TRUE	TRUE	10	5	69.821	105.054	3.406	3.704	11.314	64	73.269	119.332	77.932	104.025	58.262	91.805	32.20045682	45.11046731	-5.861113566	3.939244208	11.04641258	9.11461778	37.28104073	0.573647762	-794	2572	35.233000000000004	0.29800000000000004	52.686	16.323210912673378	0.44299730855847963	0.5225265437551553	0.742133207343127	1.0099714361110228
101	835	2	25	3838	5183	1098	1339	TRUE	TRUE	12	1	106.958	99.597	4.421	3.197	8	45.255	126.428	104.716	106.682	103.381	87.765	90.694	46.47022163	43.52585112	4.746037007	-1.931293536	13.52530282	7.349300612	25.79051383	0.370843944	241	1218.5	7.361000000000004	1.2240000000000002	37.255	9.560285777834217	0.3064594761657622	0.33779579938612286	0.4346574693776952	0.6300401005495803
101	1049	2	50	4062	4934	1182	1500	TRUE	TRUE	11	6	110.661	111.36	3.451	4.202	5.657	11.314	130.967	117.014	111.257	111.839	89.757	105.228	48.23784499	47.44395088	4.28822055	0.733845565	14.854069	4.386660724	51.96360822	0.115254631	318	1341	0.6989999999999981	0.7509999999999999	5.657	11.082891563502718	0.6174650206565542	0.10498359442428327	0.5038825943413169	0.8038546359341205
101	1125	2	75	4907	4940	2535	NA	TRUE	FALSE	4	7	110.438	113.555	4.282	4.36	16	11.314	117.047	118.824	110.927	114.05	103.341	107.791	47.13734099	48.3026359	0.933287283	0.636438767	5.070657	4.119665301	7.2183326	0.047883873	NA	NA	3.1170000000000044	0.07800000000000029	4.686	1.5331068065500901	0.08577287145062842	0.04361665174647853	0.06970255286361769	0.11881853248616159
101	1342	2	25	5033	5000	2944	2070	TRUE	TRUE	3	9	107.532	101.475	3.986	3.306	90.51	32	112.127	107.692	107.847	102.014	102.622	94.717	45.79510704	43.5007147	0.64513576	0.830688959	3.512770889	4.921208813	15.80908463	0.200113808	-874	2507	6.057000000000002	0.6800000000000002	58.510000000000005	2.698585478592667	0.1878537134353016	0.18228045741407903	0.122690928104265	0.28908173004464366
101	1812	2	75	5256	5385	1212	1710	TRUE	TRUE	2	8	111.905	91.486	3.954	1.579	64	16	118.733	112.502	112.493	87.255	104.488	74.703	47.76500608	39.3097139	0.900948165	8.429715644	5.307905281	11.27431622	49.8849444	0.96959105	498	1461	20.418999999999997	2.375	48	12.797357738808275	0.5927649999589859	0.8831849329387464	0.5818306333863158	1.2123996275540159
102	276	2	75	2952	5247	2058	8771	TRUE	TRUE	11	5	103.696	111.573	4.626	3.963	8	90.51	124.302	118.143	114.246	112.052	72.54	104.524	48.09997718	47.58742225	-2.601882659	0.929472522	24.51342715	5.024895222	29.02055239	0.285310565	6713	5414.5	7.876999999999995	0.6630000000000003	82.51	19.81252277422838	0.3448408721944591	0.2598848166103027	0.9007744340656042	0.9989243845790409
102	643	2	25	3437	3541	4101	NA	TRUE	FALSE	10	2	99.796	98.219	3.042	3.311	8	8	104.684	104.949	108.74	105.758	85.965	83.949	44.99400619	44.08606836	-5.900769369	-4.404299418	12.23771239	12.18299945	5.650891908	0.067395836	NA	NA	1.5770000000000124	0.26900000000000013	0	1.7512186965637664	0.067147532825833	0.06138978582569502	0.07961898887375625	0.12089946384331218
102	801	2	75	3538	5151	1426	1684	TRUE	TRUE	8	3	96.144	103.26	3.508	3.896	8	16	102.624	109.213	104.579	109.597	81.229	90.971	43.47276516	45.75009096	-5.146638684	-3.671951636	12.92672778	10.37401102	22.03597231	0.18605131	258	1555	7.116	0.3879999999999999	8	3.7252218116065916	0.26184559855765543	0.16947115358120923	0.16936684981296932	0.35492072240957073
102	968	2	50	4014	3437	1818	1148	TRUE	TRUE	6	4	110.114	99.796	3.803	3.042	4	8	131.121	104.684	110.615	108.74	88.605	85.965	48.05184551	44.99400619	4.564273544	-5.900769369	15.27841452	12.23771239	23.04406024	0.26978009	-670	1483	10.317999999999998	0.7610000000000001	4	11.318717856774066	0.2738243478370694	0.24573835607791444	0.5146044139843765	0.6326016250441314
102	1409	2	50	5066	5256	1227	1026	TRUE	TRUE	9	12	111.468	111.905	4.243	3.954	11.314	64	116.889	118.733	111.947	112.493	105.567	104.488	47.47256758	47.76500608	0.684038872	0.900948165	4.224562734	5.307905281	21.45228546	0.264341244	-201	1126.5	0.4369999999999976	0.28900000000000015	52.686	1.1428915048299444	0.2549098559247277	0.24078419850831417	0.05196145186521682	0.3544799816333751
102	1723	2	25	5223	2824	2444	2096	TRUE	TRUE	7	1	107.718	98.955	4.234	4.21	32	45.255	114.203	116.468	108.209	97.784	100.742	82.611	46.03565334	42.85228494	0.911427436	4.986704722	5.009032178	11.44228058	18.76946354	0.135213155	-348	2270	8.763000000000005	0.02400000000000002	13.255000000000003	8.253993235382598	0.22303084003273513	0.12316349375451777	0.375267005121343	0.45358276745514564
103	137	2	50	2821	2931	NA	1077	FALSE	TRUE	8	10	104.128	115.34	4.101	4.541	45.255	128	117.661	128.011	102.66	119.407	92.061	98.602	44.56811751	50.42223667	4.092102427	-0.333389132	8.172271147	12.64810698	15.90229981	0.168668983	NA	NA	11.212000000000003	0.4400000000000004	82.745	8.595859065982069	0.1889613561686646	0.1536378707700546	0.39080990208574024	0.46048167067552515
103	148	2	25	2828	5048	1114	NA	TRUE	FALSE	11	3	83.312	114.974	4.213	4.135	64	16	97.422	121.632	81.788	115.856	70.725	107.433	36.02089479	49.05559908	4.549847051	0.632399056	8.908335943	5.445785029	24.4806476	0.446920336	NA	NA	31.662000000000006	0.07800000000000029	48	14.044186468190894	0.2908948029941063	0.40709256441581426	0.6385175811256153	0.8112020980114206
103	317	2	50	2982	5464	1024	1282	TRUE	TRUE	12	5	99.594	95.373	4.456	1.497	16	32	116.639	115.522	108.065	90.988	74.078	79.609	45.62275914	40.79089303	-2.212539174	8.206083979	20.26024389	10.38058945	62.50520558	1.097834682	258	1153	4.220999999999989	2.9590000000000005	16	15.149330360217443	0.7427270618159716	1	0.6887628414210974	1.423389525069034
103	1086	2	75	4077	2941	3651	NA	TRUE	FALSE	9	7	111.296	112.31	3.531	4.446	5.657	8	129.869	124.279	111.777	116.674	92.24	95.978	48.32568383	49.24908658	3.882027814	-0.718905045	13.49763753	12.50016248	49.08752456	0.037040896	NA	NA	1.0139999999999958	0.9149999999999996	2.343	4.797521473334536	0.5832895444461018	0.03373995794386827	0.21811885035063663	0.623651272988742
103	1384	2	25	5060	4988	2436	3909	TRUE	TRUE	4	2	113.789	105.629	4.223	3.45	16	16	119.653	112.99	114.216	106.474	107.499	97.425	48.41586006	45.3414966	0.813469668	0.839273551	4.465353104	5.988302464	21.08254468	0.269360534	1473	3172.5	8.159999999999997	0.7729999999999997	0	3.4309985831657617	0.25051635812538897	0.24535618924817315	0.15599001915349944	0.3837850848669117
103	2097	2	75	5397	2976	1001	1079	TRUE	TRUE	6	1	95.75	109.283	2.2	4.592	32	11.314	118.243	123.686	91.8	115.71	77.206	88.452	41.26001394	48.75793929	8.547547622	-1.568908957	12.54036076	16.21515908	50.23202659	0.775719521	78	1040	13.533000000000001	2.3919999999999995	20.686	13.117382397477014	0.5968892538158492	0.7065904673250247	0.596380523578712	1.10055286049306
104	591	2	75	3404	4991	2932	909	TRUE	TRUE	9	1	99.537	103.242	3.448	3.399	5.657	22.627	110.626	110.007	108.564	103.815	79.422	95.904	45.31849749	44.26420132	-4.348093265	0.921874748	16.6323838	5.326210751	22.76899313	0.18384741	-2023	1920.5	3.7049999999999983	0.04899999999999993	16.97	12.518532353517076	0.27055582348750895	0.16746365642691546	0.5691538641782317	0.6520587787583947
104	679	2	25	3461	3407	4126	11443	TRUE	TRUE	6	12	96.988	85.769	3.681	3.542	8	5.657	107.316	93.565	107.783	96.082	75.866	67.661	44.72362741	39.83329576	-5.846441335	-6.242026852	17.86816726	15.95383187	6.159292747	0.243346838	7317	7784.5	11.218999999999994	0.13900000000000023	2.343	5.2665464522453735	0.073188678645151245	0.22166073088224772	0.239443025709597	0.33439949889023785
104	844	2	25	3841	5364	1200	1039	TRUE	TRUE	5	11	111.527	92.083	4.13	1.872	5.657	32	134.083	114.786	111.455	87.251	89.042	74.214	48.59381566	39.55581377	5.398027428	9.360929007	15.81200978	11.9544342	48.86394047	0.920692513	-161	1119.5	19.444000000000003	2.258	26.343	10.59579899978744	0.5806327744588092	0.8386440400322496	0.4817369779845285	1.1280641651142962
104	1286	2	50	5003	5015	1138	2168	TRUE	TRUE	3	8	106.38	105.202	3.669	3.455	181.019	22.627	113.641	111.171	107.015	105.594	98.483	98.841	45.58361154	44.96007063	0.97573901	0.881858165	5.707926788	4.56988493	8.033451146	0.087927277	1030	1653	1.1779999999999973	0.21399999999999997	158.392	1.301059625867177	0.09545863437364491	0.080091546060302	0.05915255020933377	0.13793487892146225
104	1985	2	50	5326	5454	941	916	TRUE	TRUE	4	2	106.683	100.532	3.94	1.69	128	64	115.207	121.84	107.246	95.64	97.595	84.117	45.77099822	42.8665283	1.317161126	8.796672612	6.5266657	10.638477140000001	47.24271641	0.863677661	-25	928.5	6.1510000000000105	2.25	64	9.015876602056265	0.5613683472570139	0.7867101259969121	0.40990595879018976	1.049795284186328
104	2223	2	75	5460	5273	887	6122	TRUE	TRUE	7	10	97.651	109.298	1.592	3.719	45.255	90.51	121.536	115.545	92.454	109.89	78.964	102.46	41.84749293	46.682773160000004	9.831351712	0.778131443	12.34154921	4.926253943	44.6667558	0.756064815	5235	3504.5	11.647000000000006	2.127	45.255	12.662043122594945	0.530759126193494	0.6886873109370396	0.5756785674313978	1.042785344777744
105	184	2	25	2845	4071	2394	NA	TRUE	FALSE	8	9	83.672	111.118	4.367	3.287	90.51	4	101.232	131.232	82.875	111.799	66.909	90.323	36.6535014	48.42618031	4.981498581	4.16610799	12.21690792	14.78442595	81.02811783	0.382544367	NA	NA	27.445999999999998	1.08	86.51	12.076960684221222	0.9628282208163923	0.34845352699469556	0.5490778508889614	1.1618711329628355
105	486	2	75	3211	2773	5367	NA	TRUE	FALSE	11	6	109.657	109.043	4.56	3.882	128	90.51	129.057	125.701	114.895	108.241	85.02	93.186	48.96527114	46.95228791	0.700443213	4.341362747	18.57616841	10.96653702	20.5537032	0.194319059	NA	NA	0.6139999999999901	0.6779999999999995	37.489999999999995	8.672651637705583	0.24423232346040277	0.17700211351129458	0.3943012689410843	0.4964399930493929
105	913	2	25	3867	3838	1197	NA	TRUE	FALSE	1	4	112.082	106.958	4.106	4.421	5.657	8	128.999	126.428	112.336	106.682	94.91	87.765	48.45449438	46.47022163	3.593421219	4.746037007	12.09037485	13.52530282	19.74761193	0.093993056	NA	NA	5.123999999999995	0.3150000000000004	2.343	2.7064515107845093	0.234653828437995	0.08561676684213189	0.12304855649801834	0.278448553994008
105	966	2	75	3981	5137	1147	1633	TRUE	TRUE	7	12	109.176	101.081	3.771	3.524	5.657	64	128.598	104.98	109.366	104.626	89.564	93.635	47.47252431	43.98939373	4.358307951	-2.016157579	13.87747319	6.239848419	53.98318496	0.320430172	486	1390	8.094999999999999	0.2469999999999999	58.343	10.540366292168507	0.6414629306593018	0.29187470322603637	0.4792167352873633	0.8522407014293473
105	1157	2	50	4940	2767	1173	3819	TRUE	TRUE	3	2	113.555	105.166	4.36	3.461	11.314	64	118.824	119.628	114.05	103.698	107.791	92.171	48.3026359	45.05710899	0.636438767	4.316203086	4.119665301	8.824197689	24.51334167	0.224922834	2646	2496	8.38900000000001	0.8990000000000005	52.686	6.797553630289402	0.2912832949656882	0.20487860120272644	0.30905011916600805	0.4715221896299025
105	1799	2	50	5253	3452	4720	2083	TRUE	TRUE	10	5	111.497	101.473	4.567	3.551	90.51	8	117.905	111.125	112.06	110.884	104.526	82.409	47.56828676	46.10562134	0.830115915	-5.018181394	4.993431652	15.95262471	53.54772919	0.263469325	-2637	3401.5	10.024000000000001	1.016	82.51	12.50783290693619	0.6362885650748392	0.23998998147883252	0.5686674148729848	0.8864767103503237
106	205	2	25	2857	5382	1523	928	TRUE	TRUE	11	3	105.854	90.93	3.876	1.663	64	16	118.556	111.693	104.144	86.815	94.861	74.282	45.14313964	39.08747263	4.052541549	8.281788024	7.316646138	11.21100314	46.74854977	0.919348957	-595	1225.5	14.923999999999992	2.213	48	8.350068571055493	0.5554963413469635	0.8374202164256275	0.379635060976955	1.0742306938694235
106	1029	2	75	4053	5137	3735	7991	TRUE	TRUE	7	2	111.026	101.081	3.572	3.524	5.657	64	130.174	104.98	111.419	104.626	91.485	93.635	48.24045366	43.98939373	4.108113934	-2.016157579	13.82903626	6.239848419	57.96903776	0.281451584	4256	5863	9.944999999999993	0.04800000000000004	58.343	10.638326192563243	0.6888253976971226	0.2563697327244759	0.4836704726960072	0.8798539620458599
106	1157	2	50	4940	2767	1646	NA	TRUE	FALSE	9	10	113.555	105.166	4.36	3.461	11.314	64	118.824	119.628	114.05	103.698	107.791	92.171	48.3026359	45.05710899	0.636438767	4.316203086	4.119665301	8.824197689	24.51334167	0.224922834	NA	NA	8.38900000000001	0.8990000000000005	52.686	6.797553630289402	0.2912832949656882	0.20487860120272644	0.30905011916600805	0.4715221896299025
106	1208	2	50	4958	5241	NA	2358	FALSE	TRUE	5	4	113.828	105.032	4.253	3.738	16	64	118.611	111.247	114.227	105.651	108.646	98.199	48.35695555	44.9662813	0.609244579	0.759986494	3.688160544	4.965610807	21.33962559	0.306782406	NA	NA	8.796000000000006	0.5150000000000001	48	3.6264685534262835	0.2535711588761663	0.2794431721186961	0.1648770424692417	0.4117903085199618
106	1651	2	25	5158	3981	2653	3339	TRUE	TRUE	8	1	71.1	109.176	3.775	3.771	128	5.657	74.014	128.598	75.954	109.366	63.332	89.564	31.7649419	47.47252431	-3.395989384	4.358307951	7.250809798	13.87747319	76.34431011	0.536820987	686	2996	38.07600000000001	0.0040000000000000036	122.343	18.728853142608664	0.9071722044301397	0.48898162519518584	0.8515054989451323	1.3368343401495053
106	1971	2	75	5323	4934	7339	3097	TRUE	TRUE	12	6	105.968	111.36	4.353	4.202	64	11.314	113.141	117.014	106.609	111.839	98.155	105.228	45.41300818	47.44395088	0.952967912	0.733845565	5.654542508	4.386660724	24.13379289	0.177477816	-4242	5218	5.391999999999996	0.1509999999999998	52.686	2.4042185990123937	0.2867732522009391	0.16166169543548817	0.10930756635961685	0.34687396271908616
107	151	2	25	2828	5397	3916	13504	TRUE	TRUE	12	3	83.312	95.75	4.213	2.2	64	32	97.422	118.243	81.788	91.8	70.725	77.206	36.02089479	41.26001394	4.549847051	8.547547622	8.908335943	12.54036076	42.28229572	0.808654516	9588	8710	12.438000000000002	2.013	32	7.524731463286536	0.5024254376182411	0.7365904259162401	0.3421111890987621	0.9550061997829742
107	303	2	75	2970	5467	5782	5746	TRUE	TRUE	7	4	107.3	97.896	4.343	1.512	11.314	45.255	119.918	117.617	113.742	93.693	88.241	82.378	47.84485192	41.83129056	-2.057033615	7.895150064	15.03452797	10.1796432	59.45367822	0.991745757	-36	5764	9.403999999999996	2.831	33.941	12.600745467670437	0.7064668507005464	0.9033653001317734	0.5728916754715312	1.281939604055314
107	542	2	50	3366	3870	NA	5851	FALSE	TRUE	9	5	104.069	112.547	3.659	4.187	5.657	5.657	114.299	129.933	113.275	112.803	84.633	94.905	47.13084843	48.6755639	-4.70885177	3.711358103	16.08993957	12.41470394	12.19436757	0.13217496	NA	NA	8.477999999999994	0.5280000000000005	0	9.316299540302762	0.14490132000890651	0.12039605066876545	0.42356465865709014	0.46357159276670173
107	746	2	50	3498	3873	4369	11500	TRUE	TRUE	8	11	101.142	113.256	3.632	4.007	8	5.657	110.893	131.001	111.255	113.473	81.278	95.293	46.17136827	48.97476927	-5.502673067	3.827214995	16.70158262	12.61812981	12.01213561	0.189515816	7131	7934.5	12.114000000000004	0.37499999999999956	2.343	10.56316502132519	0.1427359226317787	0.17262691651783688	0.4802532773061434	0.5299215095457938
107	1488	2	75	5093	5303	8054	14879	TRUE	TRUE	1	2	106.555	112.834	3.942	3.846	45.255	90.51	113.285	119.299	112.782	113.482	93.6	105.722	47.0955429	48.12904531	-3.393555074	0.774410003	10.75009331	5.103609113	10.38052815	0.242361112	6825	11466.5	6.278999999999996	0.09600000000000009	45.255	7.093859591332364	0.12334811319162263	0.22076284888219627	0.3225216410620445	0.40984289847192795
107	1633	2	25	5151	5000	1763	2423	TRUE	TRUE	10	6	103.26	101.475	3.896	3.306	16	32	109.213	107.692	109.597	102.014	90.971	94.717	45.75009096	43.5007147	-3.671951636	0.830688959	10.37401102	4.921208813	15.36668332	0.267899305	660	2093	1.7850000000000108	0.5899999999999999	16	7.42068176082613	0.18259681647654694	0.244025179193601	0.33738057942746963	0.4546598078153093
108	515	2	50	3249	3508	1555	3321	TRUE	TRUE	10	2	110.917	101.962	4.338	3.425	11.314	8	127.155	111.404	114.87	110.493	90.727	83.989	48.89245418	46.04837593	0.717454289	-4.42956116	15.12379537	14.94960685	22.72387834	0.201119792	1766	2438	8.954999999999998	0.9130000000000003	3.314	5.88310213789184	0.27001974053073413	0.18319679210134482	0.2674746703990127	0.42191755618552873
108	937	2	25	3876	3148	2754	NA	TRUE	FALSE	8	5	112.191	112.316	4.11	4.438	5.657	11.314	129.463	127.852	112.402	114.34	94.71	94.757	48.51384123	48.89815031	3.71850573	1.925432617	12.29770887	12.780121340000001	28.30777188	0.03096161	NA	NA	0.125	0.3279999999999994	5.657	1.8961873453710896	0.33637115564846015	0.028202433852422236	0.08620997448799274	0.34838641094150213
108	1005	2	75	4035	5183	1324	1183	TRUE	TRUE	9	1	110.251	99.597	3.553	3.197	5.657	45.255	132.124	104.716	110.764	103.381	87.864	90.694	48.179284440000004	43.52585112	4.8015807	-1.931293536	15.9040849	7.349300612	50.20366947	0.364136765	-141	1253.5	10.65400000000001	0.35599999999999987	39.598	11.839356881000358	0.5965522962740937	0.33168633763384786	0.5382752169277523	0.8692701984546967
108	1006	2	25	4035	5188	1280	2311	TRUE	TRUE	7	12	110.251	80.311	3.553	2.966	5.657	32	132.124	83.236	110.764	85	87.864	72.696	48.179284440000004	35.64281691	4.8015807	-3.210919737	15.9040849	6.947689562	56.44692221	0.66189236	1031	1795.5	29.939999999999998	0.5869999999999997	26.343	17.366064575320966	0.6707386415668838	0.6029071324237869	0.7895464483770523	1.1986537989608508
108	1608	2	75	5143	5261	NA	3248	FALSE	TRUE	4	11	88.333	112.364	2.948	4.557	64	90.51	91.347	119.961	91.417	113	82.236	104.132	38.56553948	48.01075839	-1.881334171	1.032506465	5.284535034	5.885867478	33.80127837	0.700638502	NA	NA	24.031000000000006	1.6090000000000004	26.510000000000005	9.902738420155988	0.4016485336927973	0.6382003715929244	0.4502270456803616	0.8782514739987558
108	2240	2	50	5464	5137	1888	2850	TRUE	TRUE	6	3	95.373	101.081	1.497	3.524	32	64	115.522	104.98	90.988	104.626	79.609	93.635	40.79089303	43.98939373	8.206083979	-2.016157579	10.38058945	6.239848419	42.56927488	0.913423993	962	2369	5.707999999999998	2.027	32	11.48348228908852	0.5058355086088311	0.832023261768296	0.522095412983517	1.1048601224370163
109	99	2	75	2806	3235	NA	1129	FALSE	TRUE	12	4	106.785	105.268	3.815	4.126	90.51	8	122.132	124.994	104.86	110.722	93.362	80.087	45.66032839	47.29927542	4.867777026	0.694018392	8.996565586	19.13865944	26.06784552	0.124007527	NA	NA	1.516999999999996	0.3110000000000004	82.51	11.089115214722048	0.3097549097116694	0.11295646697377702	0.5041655520428068	0.6024036614997543
109	224	2	50	2866	5467	1727	1186	TRUE	TRUE	11	2	88.666	97.896	3.952	1.512	64	45.255	103.167	117.617	87.003	93.693	75.829	82.378	38.25229013	41.83129056	4.686390107	7.895150064	8.955774983	10.1796432	51.23613004	1.010011574	-541	1456.5	9.230000000000004	2.44	18.744999999999997	4.960165113397898	0.6088206569407181	0.9200033398106838	0.2255134277349471	1.1260217776176913
109	646	2	25	3440	3160	1036	1161	TRUE	TRUE	3	5	98.221	110.266	2.811	4.39	8	11.314	103.531	128.528	106.757	115.023	84.374	87.247	44.2700538	48.99456975	-5.503174592	0.709102964	12.16572164	17.31390449	33.15991091	0.320982835	125	1098.5	12.045000000000002	1.5789999999999997	3.314	9.349718180331417	0.3940273929463601	0.29237811508673034	0.42508403389779453	0.6491833211417218
109	802	2	25	3541	3499	1024	4123	TRUE	TRUE	1	7	98.219	100.044	3.311	3.119	8	8	104.949	110.176	105.758	108.177	83.949	81.778	44.08606836	45.21335215	-4.404299418	-3.955994863	12.18299945	15.0948316	8.887416811	0.093572531	3099	2573.5	1.8250000000000028	0.19199999999999973	0	3.1544432451708695	0.10560600375467001	0.0852337173658356	0.1434164574264582	0.19744795482806504
109	1904	2	50	5297	5247	936	3906	TRUE	TRUE	9	8	104.111	111.573	3.884	3.963	90.51	90.51	111.376	118.143	104.615	112.052	96.342	104.524	44.63168264	47.58742225	1.084938009	0.929472522	5.60489104	5.024895222	14.90687373	0.1690625	2970	2421	7.461999999999989	0.07900000000000018	0	3.0161169255631655	0.17713306313622065	0.15399631909242234	0.13712746466764178	0.2718362189190595
109	2259	2	75	5472	4068	838	1016	TRUE	TRUE	10	6	95.733	110.269	1.501	3.328	45.255	4	115.561	128.755	91.498	110.96	80.141	91.092	40.94852704	47.96332947	7.995036341	3.718231057	10.27635101	13.65589609	45.65904964	0.962357251	178	927	14.536000000000001	1.827	41.255	8.883684005914233	0.5425501999353122	0.8765957814766868	0.40389583517623023	1.1072094333166038
110	446	2	50	3136	3223	2632	1138	TRUE	TRUE	4	12	115.251	106.715	4.775	4.379	8	8	133.057	133.791	117.534	113.647	95.162	72.706	50.29685477	48.86446455	2.316439119	1.954542538	14.55468569	25.58744327	10.47947481	0.094107828	-1494	1885	8.536000000000001	0.3960000000000008	0	11.131237608493436	0.12452386105736228	0.0857213108157208	0.5060806426066529	0.5281779547858481
110	1227	2	75	4967	5063	1589	3331	TRUE	TRUE	3	9	111.791	110.232	4.109	4.226	22.627	16	118.33	116.234	112.581	110.57	104.462	103.891	47.75299942	46.97680251	0.68371965	0.918710012	5.301342174	4.502725695	8.036880809	0.052313848	1742	2460	1.5589999999999975	0.11699999999999999	6.626999999999999	1.1381961139701726	0.095499387835686525	0.04765184490682724	0.051747976373346126	0.11861148535766498
110	1581	2	75	5125	5179	1424	13945	TRUE	TRUE	8	10	85.083	97.919	2.5	3.736	64	64	88.094	101.244	88.836	101.649	78.318	90.865	37.3926249	42.7146359	-2.424995302	-2.293431468	5.995306483	6.050640628	25.94741591	0.347231867	12521	7684.5	12.835999999999999	1.2360000000000002	0	5.323924491776777	0.3083238876142145	0.31628793723971643	0.24205171273424608	0.5036771888367385
110	1618	2	25	5146	3372	3199	2422	TRUE	TRUE	6	11	85.738	104.934	3.186	3.698	45.255	5.657	89.025	114.127	88.872	111.497	79.316	89.177	37.51330544	46.69515684	-1.867791363	-3.039749406	5.560257239	12.81821046	40.32491227	0.479099154	-777	2810.5	19.195999999999998	0.512	39.598	11.762557789208033	0.479166548295735	0.43640373350857575	0.5347835536381096	0.8402632021382811
110	1897	2	25	5297	4068	9462	NA	TRUE	FALSE	7	5	104.111	110.269	3.884	3.328	90.51	4	111.376	128.755	104.615	110.96	96.342	91.092	44.63168264	47.96332947	1.084938009	3.718231057	5.60489104	13.65589609	54.6272007	0.269569826	NA	NA	6.158000000000001	0.556	86.51	9.102350531133135	0.6491155399723171	0.2455468299734404	0.4138374876223973	0.8080258016333243
110	2273	2	50	5484	3372	973	1179	TRUE	TRUE	2	1	99.917	104.934	1.509	3.698	90.51	5.657	120.866	114.127	95.287	111.497	83.598	89.177	42.65141885	46.69515684	8.514262511	-3.039749406	10.6367681	12.81821046	48.67146389	1.028888888	206	1076	5.016999999999996	2.189	84.85300000000001	12.434054008244843	0.5783456439165567	0.9371983822970533	0.5653130643709311	1.237902804086784
111	230	2	50	2869	3088	1298	2793	TRUE	TRUE	6	2	94.842	111.695	3.742	4.339	90.51	8	111.192	122.106	92.794	114.786	80.54	98.193	40.85175753	48.56579553	5.392440373	-0.162331933	9.828163152	10.21371486	26.96310944	0.269880407	1495	2045.5	16.852999999999994	0.5970000000000004	82.51	9.513702105725736	0.32039301152545197	0.24582973322389534	0.4325395472252071	0.5917553544202766
111	436	2	25	3101	5158	904	1041	TRUE	TRUE	12	10	108.953	71.1	4.402	3.775	5.657	128	126.258	74.014	113.549	75.954	87.051	63.332	48.35795713	31.7649419	0.565382909	-3.395989384	16.52770612	7.250809798	43.73105885	0.540277779	137	972.5	37.85300000000001	0.6270000000000002	122.343	19.418584660986426	0.5196405731069965	0.492130361572964	0.8828640758009833	1.1365155495376331
111	1544	2	50	5109	3864	1781	1087	TRUE	TRUE	4	9	102.018	112.07	4.019	4.059	64	5.657	106.708	129.998	108.947	112.34	90.4	93.871	45.32972296	48.53053786	-4.421492271	3.851808677	10.09328854	12.82310869	46.35164223	0.176307869	-694	1434	10.051999999999992	0.040000000000000036	58.343	9.281413828269148	0.5507800306291386	0.16059600948187205	0.4219785831293977	0.7121907364050942
111	1908	2	75	5300	2791	1813	963	TRUE	TRUE	11	3	111.066	104.984	4.018	3.61	128	90.51	118.806	119.59	111.91	104.035	102.483	91.327	47.55409943	45.12725727	0.909487753	3.963874947	6.198835196	9.428378028	13.5283381	0.197151814	-850	1388	6.082000000000008	0.4079999999999999	37.489999999999995	5.064463535671595	0.1607524159792718	0.1795824245967846	0.2302553454285248	0.33332973249568054
111	1960	2	25	5323	3387	1274	1089	TRUE	TRUE	8	1	105.968	100.698	4.353	2.984	64	8	113.141	108.391	106.609	108.402	98.155	85.3	45.41300818	45.19781462	0.952967912	-4.275795965	5.654542508	12.9637435	49.51848957	0.297362075	-185	1181.5	5.27000000000001	1.3689999999999998	56	8.989477131131673	0.5884105479313733	0.27086234373491946	0.4087057093947588	0.7659201910527922
111	2016	2	75	5367	4946	10613	1533	TRUE	TRUE	7	5	92.21	106.696	2.103	3.923	22.627	16	110.762	111.48	88.578	107.054	77.29	101.554	39.54546551	45.48041664	7.254164195	0.652446109	9.985146972	3.692298302	38.22747354	0.59737365	-9080	6073	14.486000000000004	1.8199999999999998	6.626999999999999	10.88146456071188	0.45424343203979256	0.5441380745156673	0.4947247351170256	0.8643933729648317
112	73	2	25	2795	4068	1528	7211	TRUE	TRUE	4	5	104.213	110.269	3.939	3.328	64	4	117.453	128.755	103.37	110.96	91.815	91.092	44.74131577	47.96332947	3.543475964	3.718231057	8.561805479	13.65589609	68.3448169	0.108854169	5683	4369.5	6.056000000000012	0.6110000000000002	60	6.030063911650976	0.8121170800969238	0.09915351626685082	0.27415627324665	0.8628599154751169
112	224	2	50	2866	5467	1104	1144	TRUE	TRUE	12	11	88.666	97.896	3.952	1.512	64	45.255	103.167	117.617	87.003	93.693	75.829	82.378	38.25229013	41.83129056	4.686390107	7.895150064	8.955774983	10.1796432	51.23613004	1.010011574	40	1124	9.230000000000004	2.44	18.744999999999997	4.960165113397898	0.6088206569407181	0.9200033398106838	0.2255134277349471	1.1260217776176913
112	546	2	75	3366	5344	1165	2044	TRUE	TRUE	7	9	104.069	113.609	3.659	3.852	5.657	90.51	114.299	120.109	113.275	114.265	84.633	106.454	47.13084843	48.44302709	-4.70885177	0.774130552	16.08993957	5.129299099	46.35267056	0.243068097	879	1604.5	9.539999999999992	0.19300000000000006	84.85300000000001	12.325605360940571	0.5507922499077154	0.22140683017700474	0.5603824570972448	0.8163464860154526
112	1069	2	25	4065	4961	1070	11101	TRUE	TRUE	2	6	110.744	112.079	3.443	4.125	5.657	32	130.57	117.249	111.384	112.598	90.277	106.391	48.24418317	47.71212349	4.120426904	0.599841263	14.55086425	4.083177023	52.50770631	0.054912228	10031	6085.5	1.3349999999999937	0.6819999999999999	26.343	11.05667611178857	0.6239303441760194	0.05001866756473995	0.5026907113615127	0.8028006556908768
112	2136	2	75	5406	5183	989	1071	TRUE	TRUE	10	3	101.716	99.597	2.703	3.197	45.255	45.255	121.224	104.716	98.558	103.381	85.368	90.694	43.62978455	43.52585112	6.978292138	-1.931293536	10.9372168	7.349300612	11.03338429	0.298661268	82	1030	2.1189999999999998	0.4940000000000002	0	9.605449578876046	0.13110576982439867	0.2720457577965277	0.4367108372292958	0.5309557162041367
112	2243	2	50	5467	4047	1244	1149	TRUE	TRUE	8	1	97.896	110.123	1.512	3.611	45.255	5.657	117.617	129.895	93.693	110.613	82.378	89.861	41.83129056	47.95437482	7.895150064	4.223515407	10.1796432	14.38635501	50.31612251	1.007424769	-95	1196.5	12.227000000000004	2.099	39.598	8.286705386457077	0.5978885356355429	0.917647060634581	0.3767542599099917	1.1582273530253142
113	314	2	50	2982	4934	2083	1065	TRUE	TRUE	1	6	99.594	111.36	4.456	4.202	16	11.314	116.639	117.014	108.065	111.839	74.078	105.228	45.62275914	47.44395088	-2.212539174	0.733845565	20.26024389	4.386660724	12.95399793	0.285338542	-1018	1574	11.766000000000005	0.25400000000000045	4.686	16.2471094325106	0.1539277366107509	0.2599103004107862	0.7386732608988333	0.7980509374248299
113	419	2	50	3088	5403	2159	1152	TRUE	TRUE	7	11	111.695	101.092	4.339	2.387	8	32	122.106	122.282	114.786	97.163	98.193	83.831	48.56579553	43.32413134	-0.162331933	8.034174194	10.21371486	11.45558799	42.03280722	0.671949265	-1007	1655.5	10.602999999999994	1.9520000000000004	24	9.808160125206609	0.49946085476722235	0.6120678058520289	0.44592705263663196	0.9071598980766924
113	529	2	25	3249	5379	1144	4813	TRUE	TRUE	10	8	110.917	91.898	4.338	2.016	11.314	22.627	127.155	113.216	114.87	87.882	90.727	74.595	48.89245418	39.56056142	0.717454289	8.346197147	15.12379537	11.69990417	50.13298443	0.831676311	3669	2978.5	19.019000000000005	2.322	11.312999999999999	12.530162450146602	0.5957123711576752	0.7575606096583493	0.5696826253980404	1.1195131085148728
113	1749	2	75	5232	3160	9314	833	TRUE	TRUE	3	4	93.12	110.266	3.861	4.39	90.51	11.314	99.531	128.528	93.667	115.023	86.161	87.247	40.08718346	48.99456975	0.89146114	0.709102964	5.144992109	17.31390449	37.26155909	0.38635224	-8481	5073.5	17.146	0.5289999999999995	79.196	15.08168470563183	0.44276581517961155	0.35192205742321414	0.6856873382698474	0.8888519716219581
113	2025	2	75	5370	5317	1203	4557	TRUE	TRUE	12	5	90.772	108.479	1.769	3.953	22.627	128	109.104	114.391	87.265	109.32	75.946	101.726	38.9651966	46.39641249	7.126428557	0.515064505	9.974559801	4.940166475	45.85804493	0.877681326	3354	2880	17.706999999999994	2.184	105.373	11.148014190551596	0.5449147899832203	0.7994658397939008	0.5068433882893305	1.0922307345943134
113	2032	2	25	5376	3428	977	1211	TRUE	TRUE	2	9	90.937	95.98	2.024	2.806	32	8	111.542	102.902	86.972	104.066	74.296	80.972	39.11438935	43.3384085	8.122415928	-4.773883054	11.23707104	12.89871017	19.80132591	0.62517843	234	1094	5.043000000000006	0.782	24	13.671792487126481	0.2352920925021421	0.5694650025640199	0.6215867247493102	0.8752272929495803
114	658	2	25	3443	5096	1637	1200	TRUE	TRUE	8	12	101.521	102.653	3.152	3.927	8	64	111.33	109.386	108.837	108.577	84.397	89.997	45.56568212	45.44358674	-3.439141362	-3.175954363	14.04623404	10.5269031	37.77250591	0.134876542	-437	1418.5	1.132000000000005	0.7749999999999999	56	3.5312695937157295	0.44883721398298165	0.1228568783728769	0.16054883096210068	0.4922647502542
114	819	2	75	3832	4065	NA	1367	FALSE	TRUE	10	3	108.569	110.744	4.271	3.443	5.657	5.657	127.933	130.57	108.284	111.384	89.489	90.277	47.10441847	48.24418317	4.698499329	4.120426904	13.40348222	14.55086425	29.99556769	0.057150849	NA	NA	2.174999999999997	0.8279999999999998	0	1.7174739656479194	0.35642663120884643	0.05205779152092774	0.07808478794236567	0.3685745395451613
114	1484	2	50	5093	4071	7131	1198	TRUE	TRUE	4	6	106.555	111.118	3.942	3.287	45.255	4	113.285	131.232	112.782	111.799	93.6	90.323	47.0955429	48.42618031	-3.393555074	4.16610799	10.75009331	14.78442595	62.38585175	0.102887733	-5933	4164.5	4.562999999999988	0.6550000000000002	41.255	8.671501681269902	0.7413088228285175	0.09371878543002707	0.3942489862828204	0.8448397745909655
114	2030	2	50	5373	3431	1004	888	TRUE	TRUE	5	2	90.588	98.639	1.789	3.185	22.627	11.314	109.397	105.881	86.761	106.485	75.605	83.55	38.84834647	44.37371851	7.508809825	-4.502971604	10.02635238	12.8311418	29.80314592	0.82939622	-116	946	8.051000000000002	1.3960000000000001	11.312999999999999	13.51589704640528	0.3541401519542728	0.7554837113444373	0.6144989535962235	1.0362334916918166
114	2044	2	25	5379	2776	1433	8940	TRUE	TRUE	11	7	91.898	107.95	2.016	3.981	22.627	64	113.216	122.64	87.882	106.862	74.595	94.348	39.56056142	46.29271948	8.346197147	4.057692514	11.69990417	9.305387371	42.63059737	0.785940395	7507	5186.5	16.052000000000007	1.9649999999999999	41.373000000000005	8.333482755293772	0.5065641818832937	0.715900497484921	0.3788809884655172	0.9553384720018635
114	2202	2	75	5450	5388	2110	1546	TRUE	TRUE	1	9	93.191	95.081	1.822	1.902	45.255	32	115.079	116.331	88.464	90.567	76.03	78.345	39.96332718	40.73479198	9.013628139	8.623161245	11.41095533	11.08755415	7.118929597	0.168865742	-564	1828	1.8900000000000006	0.07999999999999985	13.255000000000003	0.9231525638671183	0.08459170102380084	0.15381709538668045	0.04197104214084623	0.18049106097999412
115	10	2	25	2767	3867	11193	12617	TRUE	TRUE	5	8	105.166	112.082	3.461	4.106	64	5.657	119.628	128.999	103.698	112.336	92.171	94.91	45.05710899	48.45449438	4.316203086	3.593421219	8.824197689	12.09037485	39.86914633	0.237104552	1424	11905	6.915999999999997	0.645	58.343	4.767866856623353	0.4737508442059575	0.21597473270570258	0.21677060606646126	0.563980889044636
115	337	2	25	2993	3841	2358	NA	TRUE	FALSE	7	4	114.671	111.527	4.384	4.13	8	5.657	119.587	134.083	115.397	111.455	109.029	89.042	48.78581902	48.59381566	0.383824348	5.398027428	4.09013458	15.81200978	24.17553368	0.063071952	NA	NA	3.1440000000000055	0.25400000000000045	2.343	12.75074335174651	0.28726924311924584	0.05745122925529875	0.5797113147814436	0.6495301919625286
115	726	2	75	3488	2833	2886	868	TRUE	TRUE	12	3	100.162	89.006	3.401	4.346	8	45.255	111.305	105.461	108.96	88.177	80.221	73.379	45.51173317	38.77086303	-4.166515858	4.587996244	16.43455091	11.22220534	41.68516044	0.309881364	-2018	1877	11.156000000000006	0.9450000000000003	37.255	12.216765477388304	0.49532989208878253	0.2822659632463679	0.5554340623053363	0.795947720376843
115	1317	2	75	5021	2800	3305	1129	TRUE	TRUE	6	9	108.251	104.14	3.878	4.192	45.255	90.51	113.5	118.748	108.414	102.842	102.838	90.83	46.08669244	44.69694736	0.898696903	4.237017584	3.81944476	9.109102846	21.65581776	0.188742289	-2176	2217	4.111000000000004	0.31400000000000006	45.255	6.407515823106619	0.2573283576440792	0.1719223231827176	0.29131708793960265	0.425018604983302
115	2114	2	50	5400	5379	3918	1437	TRUE	TRUE	2	11	99.758	91.898	2.541	2.016	32	22.627	121.838	113.216	96.307	87.882	81.13	74.595	42.97988511	39.56056142	7.963218106	8.346197147	12.60014599	11.69990417	12.86911783	0.317600308	-2481	2677.5	7.859999999999999	0.5249999999999999	9.373000000000001	3.5565267856881664	0.15291913665984028	0.28929702550606795	0.16169714675531469	0.3649972583352637
115	2129	2	50	5406	3508	912	904	TRUE	TRUE	10	1	101.716	101.962	2.703	3.425	45.255	8	121.224	111.404	98.558	110.493	85.368	83.989	43.62978455	46.04837593	6.978292138	-4.42956116	10.9372168	14.94960685	30.65233588	0.452421877	-8	908	0.24600000000000932	0.722	37.255	12.33239534905684	0.3642307733363139	0.4121038298551402	0.5606911632510467	0.7854095768287114
116	514	2	25	3249	3508	1314	1284	TRUE	TRUE	5	11	110.917	101.962	4.338	3.425	11.314	8	127.155	111.404	114.87	110.493	90.727	83.989	48.89245418	46.04837593	0.717454289	-4.42956116	15.12379537	14.94960685	22.72387834	0.201119792	-30	1299	8.954999999999998	0.9130000000000003	3.314	5.88310213789184	0.27001974053073413	0.18319679210134482	0.2674746703990127	0.42191755618552873
116	578	2	50	3390	5000	2659	892	TRUE	TRUE	2	6	103.297	101.475	3.349	3.306	5.657	32	110.707	107.692	113.558	102.014	85.627	94.717	46.92418982	43.5007147	-6.220999574	0.830688959	15.17515702	4.921208813	29.8557349	0.254434797	-1767	1775.5	1.8220000000000027	0.04300000000000015	26.343	12.906972801379153	0.35476504804471615	0.23176057485857418	0.586814271617424	0.7238246975247767
116	662	2	50	3443	5338	3928	884	TRUE	TRUE	10	7	101.521	109.329	3.152	3.94	8	64	111.33	115.699	108.837	110.004	84.397	102.285	45.56568212	46.72460702	-3.439141362	0.740842648	14.04623404	5.092521829	39.18606936	0.174735728	-3044	2406	7.807999999999993	0.7879999999999998	56	9.949087174465113	0.4656340842302957	0.1591639714657876	0.45233428731779485	0.6683970210085062
116	1501	2	25	5097	2952	778	1731	TRUE	TRUE	1	4	108.322	103.696	4.117	4.626	22.627	8	116.298	124.302	112.343	114.246	96.325	72.54	47.29867419	48.09997718	-1.439638698	-2.601882659	9.460513443	24.51342715	17.22419643	0.224328704	953	1254.5	4.626000000000005	0.5090000000000003	14.626999999999999	15.118965195311892	0.20466898217335716	0.20433741771696004	0.6873822921319032	0.7457463295783777
116	1542	2	75	5109	3841	2632	1038	TRUE	TRUE	9	8	102.018	111.527	4.019	4.13	64	5.657	106.708	134.083	108.947	111.455	90.4	89.042	45.32972296	48.59381566	-4.421492271	5.398027428	10.09328854	15.81200978	42.23946023	0.191721642	-1594	1835	9.509	0.11099999999999977	58.343	11.822903234572696	0.5019164387703223	0.1746361680346331	0.5375271534823202	0.7558791857330834
116	1686	2	75	5170	2762	4658	2131	TRUE	TRUE	3	12	88.51	105.054	3.643	3.704	90.51	64	91.198	119.332	92.553	104.025	81.779	91.805	38.88212129	45.11046731	-2.713597276	3.939244208	6.015546341	9.11461778	19.36148833	0.38724344	-2527	3394.5	16.543999999999997	0.06100000000000039	26.510000000000005	9.625842183419934	0.2300656594324751	0.3527338372062835	0.43763798502498386	0.6073535819414392
119	186	2	75	2845	4071	849	991	TRUE	TRUE	9	1	83.672	111.118	4.367	3.287	90.51	4	101.232	131.232	82.875	111.799	66.909	90.323	36.6535014	48.42618031	4.981498581	4.16610799	12.21690792	14.78442595	81.02811783	0.382544367	142	920	27.445999999999998	1.08	86.51	12.076960684221222	0.9628282208163923	0.34845352699469556	0.5490778508889614	1.1618711329628355
119	211	2	25	2860	5063	1202	5154	TRUE	TRUE	2	3	94.56	110.232	3.936	4.226	64	16	106.546	116.234	92.516	110.57	84.618	103.891	40.39685979	46.97680251	4.249044516	0.918710012	6.625293834	4.502725695	27.98415485	0.286981096	3952	3178	15.671999999999997	0.29000000000000004	48	7.674116862005153	0.3325257299176724	0.26140647649898163	0.34890298182106305	0.5483064815744224
119	1751	2	50	5232	5467	3816	2187	TRUE	TRUE	10	4	93.12	97.896	3.861	1.512	90.51	45.255	99.531	117.617	93.667	93.693	86.161	82.378	40.08718346	41.83129056	0.89146114	7.895150064	5.144992109	10.1796432	49.33500891	0.889618055	-1629	3001.5	4.775999999999996	2.349	45.255	8.800072711548363	0.5862303126975664	0.810338814746973	0.40009445575463143	1.077214253403941
119	1815	2	75	5261	2863	NA	1610	FALSE	TRUE	6	12	112.364	94.169	4.557	4.024	90.51	90.51	119.961	108.579	113	92.895	104.132	81.032	48.01075839	40.62157617	1.032506465	4.287523461	5.885867478	9.165758526	17.51739838	0.23044367	NA	NA	18.195000000000007	0.5330000000000004	0	8.71509235816601	0.20815299635779966	0.2099074421480155	0.39623083219709754	0.49435581977504534
119	2005	2	25	5344	3437	1608	11522	TRUE	TRUE	8	5	113.609	99.796	3.852	3.042	90.51	8	120.109	104.684	114.265	108.74	106.454	85.965	48.44302709	44.99400619	0.774130552	-5.900769369	5.129299099	12.23771239	41.96086952	0.2608642	9914	6565	13.812999999999988	0.81	82.51	10.343093040269341	0.4986060447388574	0.23761701490862536	0.4702477259461148	0.7253983439336663
119	2075	2	50	5388	5394	NA	1756	FALSE	TRUE	11	7	95.081	90.817	1.902	1.72	32	22.627	116.331	110.325	90.567	86.514	78.345	75.611	40.73479198	38.8824754	8.623161245	8.064192579	11.08755415	10.08565907	4.923212925	0.245223761	NA	NA	4.26400000000001	0.18199999999999994	9.373000000000001	2.178833732399268	0.05850078303957583	0.22337038993271668	0.09906046517094468	0.25125614116837297
120	27	2	75	2773	2839	6335	1416	TRUE	TRUE	11	2	109.043	88.616	3.882	4.221	90.51	64	125.701	107.199	108.241	87.969	93.186	70.68	46.95228791	38.83585684	4.341362747	5.0789409149999996	10.96653702	12.99396191	8.12893396	0.366432292	-4919	3875.5	20.427000000000007	0.33899999999999997	26.510000000000005	8.398269259351189	0.09659322259294727	0.3337772963525304	0.38182650061419315	0.5162644775525196
120	912	2	75	3867	2824	1199	10987	TRUE	TRUE	6	10	112.082	98.955	4.106	4.21	5.657	45.255	128.999	116.468	112.336	97.784	94.91	82.611	48.45449438	42.85228494	3.593421219	4.986704722	12.09037485	11.44228058	45.61566489	0.207507717	9788	6093	13.126999999999995	0.10400000000000009	39.598	5.809132096291487	0.5420346744267387	0.18901545050660004	0.2641116296030653	0.631888741554002
120	1319	2	50	5021	5096	1760	1463	TRUE	TRUE	9	12	108.251	102.653	3.878	3.927	45.255	64	113.5	109.386	108.414	108.577	102.838	89.997	46.08669244	45.44358674	0.898696903	-3.175954363	3.81944476	10.5269031	9.898914616	0.190413773	-297	1611.5	5.597999999999999	0.04899999999999993	18.744999999999997	7.874412058288762	0.11762527136238013	0.1734448511438082	0.3580093835718342	0.41483676256674273
120	2077	2	25	5388	5442	994	884	TRUE	TRUE	5	1	95.081	88.443	1.902	1.923	32	32	116.331	104.862	90.567	85.983	78.345	74.484	40.73479198	38.1087787	8.623161245	5.832995768	11.08755415	9.611953671	3.404200189	0.3985571	-110	939	6.638000000000005	0.02100000000000013	0	4.105894045077638	0.04045089654130124	0.3630392686027385	0.18667407613527323	0.4102206677869414
120	2107	2	25	5400	2976	4485	7914	TRUE	TRUE	3	8	99.758	109.283	2.541	4.592	32	11.314	121.838	123.686	96.307	115.71	81.13	88.452	42.97988511	48.75793929	7.963218106	-1.568908957	12.60014599	16.21515908	43.07055116	0.665700228	3429	6199.5	9.525000000000006	2.0509999999999997	20.686	11.718177165970136	0.5117919958349377	0.6063756582978856	0.5327657928897108	0.955751995054316
120	2285	2	50	5484	5391	1218	NA	TRUE	FALSE	7	4	99.917	93.912	1.509	1.836	90.51	22.627	120.866	114.593	95.287	89.545	83.598	77.599	42.65141885	40.24287536	8.514262511	8.377180747	10.6367681	10.83053871	13.97530427	0.551309803	NA	NA	6.0049999999999955	0.3270000000000002	67.88300000000001	2.4202107764702028	0.16606355554108557	0.5021792552551186	0.11003464916291199	0.5402487694608272
121	275	2	50	2952	5247	1975	1320	TRUE	TRUE	9	1	103.696	111.573	4.626	3.963	8	90.51	124.302	118.143	114.246	112.052	72.54	104.524	48.09997718	47.58742225	-2.601882659	0.929472522	24.51342715	5.024895222	29.02055239	0.285310565	-655	1647.5	7.876999999999995	0.6630000000000003	82.51	19.81252277422838	0.3448408721944591	0.2598848166103027	0.9007744340656042	0.9989243845790409
121	682	2	25	3461	5109	1323	3132	TRUE	TRUE	4	5	96.988	102.018	3.681	4.019	8	64	107.316	106.708	107.783	108.947	75.866	90.4	44.72362741	45.32972296	-5.846441335	-4.421492271	17.86816726	10.09328854	38.43421535	0.115260419	1809	2227.5	5.030000000000001	0.3380000000000001	56	7.927582907887695	0.456700071221617	0.10498886662063023	0.3604267911126128	0.5911895541362766
121	804	2	75	3541	3499	NA	2547	FALSE	TRUE	8	3	98.219	100.044	3.311	3.119	8	8	104.949	110.176	105.758	108.177	83.949	81.778	44.08606836	45.21335215	-4.404299418	-3.955994863	12.18299945	15.0948316	8.887416811	0.093572531	NA	NA	1.8250000000000028	0.19199999999999973	0	3.1544432451708695	0.10560600375467001	0.0852337173658356	0.1434164574264582	0.19744795482806504
121	1524	2	75	5103	5370	5648	1150	TRUE	TRUE	6	10	105.112	90.772	4.066	1.769	45.255	22.627	112.271	109.104	110.748	87.265	92.316	75.946	46.38505151	38.9651966	-2.851651638	7.126428557	10.50333862	9.974559801	48.22439777	0.829151233	-4498	3399	14.33999999999999	2.2969999999999997	22.628000000000004	12.445719677974648	0.573033316684546	0.7552605566163012	0.5658434429183077	1.104067249901246
121	1640	2	50	5151	5454	1339	1089	TRUE	TRUE	12	2	103.26	100.532	3.896	1.69	16	64	109.213	121.84	109.597	95.64	90.971	84.117	45.75009096	42.8665283	-3.671951636	8.796672612	10.37401102	10.638477140000001	46.31993876	0.96226079900000006	-250	1214	2.7280000000000086	2.206	48	12.800447905467518	0.550403309604002	0.8765079248972024	0.581971127514972	1.1873922430653177
121	2137	2	25	5433	2787	1001	NA	TRUE	FALSE	7	11	99.141	105.691	1.728	3.526	32	45.255	116.306	120.833	95.401	104.206	85.717	92.034	42.24440768	45.3158967	6.826427913	4.497408586	8.709083027	9.288009974	37.92576917	0.724907409	NA	NA	6.549999999999997	1.7979999999999998	13.255000000000003	3.8978881763697175	0.45065838663136926	0.6603065296492427	0.177217109407572	0.8188428410906395
122	250	2	25	2919	5445	1097	1021	TRUE	TRUE	3	5	107.495	87.554	4.361	1.989	16	32	121.731	102.226	112.638	85.503	88.118	74.933	47.69375826	37.70194596	-0.672387239	5.049197343	14.92650143	8.72357991	49.79827216	0.790386764	-76	1059	19.941000000000003	2.372	16	13.078573261280855	0.5917351046477255	0.7199506236768716	0.5946160699504671	1.1054626204664315
122	454	2	25	3142	2839	1119	1226	TRUE	TRUE	9	10	113.707	88.616	4.483	4.221	11.314	64	130.36	107.199	116.919	87.969	93.842	70.68	49.83863231	38.83585684	1.34496396	5.0789409149999996	14.6528263	12.99396191	32.20155621	0.317889663	107	1172.5	25.090999999999994	0.26199999999999957	52.686	11.736928175980074	0.38263960589880763	0.28956059433363757	0.5336183057484887	0.7176398135716355
122	897	2	75	3861	5048	1881	1986	TRUE	TRUE	7	11	113.706	114.974	3.989	4.135	5.657	16	131.924	121.632	113.946	115.856	95.246	107.433	49.19532406	49.05559908	3.9314961410000002	0.632399056	12.96576716	5.445785029	33.573911	0.055066553	105	1933.5	1.2680000000000007	0.1459999999999999	10.343	8.213019901160036	0.39894680833879004	0.05015923973150631	0.3734041564388865	0.5487305069521708
122	1028	2	50	4053	5137	1576	2890	TRUE	TRUE	12	4	111.026	101.081	3.572	3.524	5.657	64	130.174	104.98	111.419	104.626	91.485	93.635	48.24045366	43.98939373	4.108113934	-2.016157579	13.82903626	6.239848419	57.96903776	0.281451584	1314	2233	9.944999999999993	0.04800000000000004	58.343	10.638326192563243	0.6888253976971226	0.2563697327244759	0.4836704726960072	0.8798539620458599
122	1979	2	50	5326	2795	977	879	TRUE	TRUE	8	1	106.683	104.213	3.94	3.939	128	64	115.207	117.453	107.246	103.37	97.595	91.815	45.77099822	44.74131577	1.317161126	3.543475964	6.5266657	8.561805479	11.8167477	0.179718366	-98	928	2.470000000000013	9.999999999998899e-4	64	3.187242950545996	0.14041419779363024	0.16370257648683026	0.1449076928629282	0.25983248438428935
122	2205	2	75	5454	4077	9461	776	TRUE	TRUE	6	2	100.532	111.296	1.69	3.531	64	5.657	121.84	129.869	95.64	111.777	84.117	92.24	42.8665283	48.32568383	8.796672612	3.882027814	10.638477140000001	13.49763753	54.94385656	0.994604549	-8685	5118.5	10.76400000000001	1.8410000000000002	58.343	7.882316330050642	0.6528782486030981	0.905969327902869	0.35836875052394546	1.1727994679193534
123	511	2	25	3235	5069	1111	7509	TRUE	TRUE	2	12	105.268	108.482	4.126	3.968	8	64	124.994	114.903	110.722	113.391	80.087	97.152	47.29927542	47.49756026	0.694018392	-2.472616021	19.13865944	9.233136069	27.81228582	0.070577737	6398	4310	3.2139999999999986	0.15800000000000036	56	10.401263559625672	0.33048347154119717	0.06428812840146728	0.47289244298945166	0.5804993979771355
123	575	2	50	3390	4943	1129	1130	TRUE	TRUE	3	8	103.297	110.949	3.349	4.167	5.657	11.314	110.707	116.136	113.558	111.402	85.627	105.309	46.92418982	47.24305713	-6.220999574	0.65603162	15.17515702	4.039216679	31.17926672	0.149711613	1	1129.5	7.652000000000001	0.8179999999999996	5.657	13.092150384216755	0.3704921045477202	0.1363699065575704	0.5952333525332149	0.7142575830291547
123	674	2	50	3452	5069	2653	1218	TRUE	TRUE	5	4	101.473	108.482	3.551	3.968	8	64	111.125	114.903	110.884	113.391	82.409	97.152	46.10562134	47.49756026	-5.018181394	-2.472616021	15.95262471	9.233136069	37.03122643	0.125898918	-1435	1935.5	7.009	0.4169999999999998	56	7.319079492788381	0.4400288543422761	0.11467930469334543	0.3327612421257842	0.5634773995821128
123	1389	2	75	5060	5188	9557	4707	TRUE	TRUE	11	9	113.789	80.311	4.223	2.966	16	32	119.653	83.236	114.216	85	107.499	72.696	48.41586006	35.64281691	0.813469668	-3.210919737	4.465353104	6.947689562	33.64409647	0.653384456	-4850	7132	33.477999999999994	1.2569999999999997	16	13.620144481082209	0.399780797243099	0.5951574191568489	0.6192385531436395	0.9473612959801541
123	1642	2	25	5151	5487	1163	2070	TRUE	TRUE	1	7	103.26	99.784	3.896	1.545	16	90.51	109.213	120.366	109.597	95.278	90.971	83.708	45.75009096	42.59705869	-3.671951636	8.322044806	10.37401102	10.48614468	49.97035343	1.012549187	907	1616.5	3.475999999999999	2.351	74.51	12.402021492646877	0.5937798849964131	0.9223148107831413	0.5638567091435701	1.2333586463241388
123	1758	2	75	5235	2839	4023	1103	TRUE	TRUE	6	10	101.827	88.616	3.882	4.221	64	64	108.944	107.199	102.406	87.969	94.132	70.68	43.7137916	38.83585684	1.000834316	5.0789409149999996	5.595006719	12.99396191	9.887536443	0.287394869	-2920	2563	13.210999999999999	0.33899999999999997	0	9.755497879352415	0.11749006859130359	0.26178337568679577	0.4435327687159775	0.528257294250088
124	648	2	75	3440	3160	3723	4938	TRUE	TRUE	3	11	98.221	110.266	2.811	4.39	8	11.314	103.531	128.528	106.757	115.023	84.374	87.247	44.2700538	48.99456975	-5.503174592	0.709102964	12.16572164	17.31390449	33.15991091	0.320982835	1215	4330.5	12.045000000000002	1.5789999999999997	3.314	9.349718180331417	0.3940273929463601	0.29237811508673034	0.42508403389779453	0.6491833211417218
124	703	2	25	3479	3498	1408	6867	TRUE	TRUE	1	6	100.667	101.142	3.714	3.632	8	8	111.563	110.893	110.034	111.255	80.404	81.278	45.85357911	46.17136827	-4.648371564	-5.502673067	16.79366877	16.70158262	3.877321069	0.06089313	5459	4137.5	0.4749999999999943	0.08199999999999985	0	0.9161336514195895	0.04607282319245724	0.055466575248895256	0.04165192796443742	0.08327141832537423
124	885	2	75	3858	5382	3708	1034	TRUE	TRUE	8	10	112.46	90.93	4.027	1.663	5.657	16	128.899	111.693	112.723	86.815	95.759	74.282	48.57147608	39.08747263	3.456939831	8.281788024	11.75139003	11.21100314	49.80921485	0.950388695	-2674	2371	21.529999999999987	2.364	10.343	10.654459137656453	0.5918651327296531	0.8656938158198941	0.4844039554862479	1.155152505161384
124	1264	2	25	4991	3440	1318	1832	TRUE	TRUE	12	7	103.242	98.221	3.399	2.811	22.627	8	110.007	103.531	103.815	106.757	95.904	84.374	44.26420132	44.2700538	0.921874748	-5.503174592	5.326210751	12.16572164	20.89056841	0.227706401	514	1575	5.021000000000001	0.5880000000000001	14.626999999999999	9.384039773663906	0.24823517258840205	0.20741410772810692	0.42664446182323357	0.5354127471391367
124	1313	2	50	5015	5188	2063	NA	TRUE	FALSE	5	9	105.202	80.311	3.455	2.966	22.627	32	111.171	83.236	105.594	85	98.841	72.696	44.96007063	35.64281691	0.881858165	-3.210919737	4.56988493	6.947689562	13.67761129	0.573562884	NA	NA	24.89099999999999	0.4889999999999999	9.373000000000001	10.45064604251402	0.16252617604913827	0.5224492297465968	0.4751376128036849	0.7246541979901532
124	1757	2	50	5235	2839	2031	1021	TRUE	TRUE	4	2	101.827	88.616	3.882	4.221	64	64	108.944	107.199	102.406	87.969	94.132	70.68	43.7137916	38.83585684	1.000834316	5.0789409149999996	5.595006719	12.99396191	9.887536443	0.287394869	-1010	1526	13.210999999999999	0.33899999999999997	0	9.755497879352415	0.11749006859130359	0.26178337568679577	0.4435327687159775	0.528257294250088
125	260	2	50	2941	5364	1151	1504	TRUE	TRUE	12	6	112.31	92.083	4.446	1.872	8	32	124.279	114.786	116.674	87.251	95.978	74.214	49.24908658	39.55581377	-0.718905045	9.360929007	12.50016248	11.9544342	55.31820105	0.916166086	353	1327.5	20.227000000000004	2.574	24	13.995013813517145	0.6573264506461878	0.8345209902924164	0.6362819511308897	1.2382883619305651
125	1209	2	75	4958	5241	1389	1642	TRUE	TRUE	5	11	113.828	105.032	4.253	3.738	16	64	118.611	111.247	114.227	105.651	108.646	98.199	48.35695555	44.9662813	0.609244579	0.759986494	3.688160544	4.965610807	21.33962559	0.306782406	253	1515.5	8.796000000000006	0.5150000000000001	48	3.6264685534262835	0.2535711588761663	0.2794431721186961	0.1648770424692417	0.4117903085199618
125	1362	2	75	5048	2946	1175	1561	TRUE	TRUE	1	3	114.974	107.762	4.135	4.501	16	90.51	121.632	124.063	115.856	113.13	107.433	86.092	49.05559908	48.01069813	0.632399056	-0.265837592	5.445785029	16.58107821	13.99120024	0.128126931	386	1368	7.212000000000003	0.36600000000000055	74.51	11.220222872026486	0.16625244168237988	0.11670876599251033	0.5101263490173189	0.5490807794729179
125	1804	2	25	5256	5146	1417	3085	TRUE	TRUE	2	7	111.905	85.738	3.954	3.186	64	45.255	118.733	89.025	112.493	88.872	104.488	79.316	47.76500608	37.51330544	0.900948165	-1.867791363	5.307905281	5.560257239	23.71664495	0.734653742	1668	2251	26.167	0.7680000000000002	18.744999999999997	10.622003864468908	0.28181643202982165	0.6691843080249855	0.4829283796259146	0.8720366731491338
125	2080	2	25	5391	2941	1050	NA	TRUE	FALSE	9	4	93.912	112.31	1.836	4.446	22.627	8	114.593	124.279	89.545	116.674	77.599	95.978	40.24287536	49.24908658	8.377180747	-0.718905045	10.83053871	12.50016248	55.02678557	0.870053046	NA	NA	18.397999999999996	2.6099999999999994	14.626999999999999	12.908844286303367	0.6538636644475077	0.7925173619173382	0.5868993584987204	1.1832465160022023
125	2231	2	50	5462	5103	954	1111	TRUE	TRUE	10	8	99.302	105.112	1.8	4.066	64	45.255	122.847	112.271	94.18	110.748	80.879	92.316	42.50612575	46.38505151	9.633610689	-2.851651638	12.11446205	10.50333862	47.57602621	0.88963638	157	1032.5	5.809999999999988	2.266	18.744999999999997	13.172834134395375	0.5653289487162255	0.8103555066954972	0.5989016314411374	1.1554029736984255
126	9	2	75	2767	3235	4359	1499	TRUE	TRUE	6	10	105.166	105.268	3.461	4.126	64	8	119.628	124.994	103.698	110.722	92.171	80.087	45.05710899	47.29927542	4.316203086	0.694018392	8.824197689	19.13865944	28.37670652	0.20597029	-2860	2929	0.10200000000000387	0.6650000000000005	56	11.159554358042655	0.3371902813860599	0.1876150329162219	0.5073680608895459	0.6374315929165916
126	448	2	25	3136	4958	1483	1093	TRUE	TRUE	5	1	115.251	113.828	4.775	4.253	8	16	133.057	118.611	117.534	114.227	95.162	108.646	50.29685477	48.35695555	2.316439119	0.609244579	14.55468569	3.688160544	14.93108682	0.125064624	-390	1288	1.4230000000000018	0.5220000000000002	8	11.16956091034078	0.17742077864769384	0.11391935967277085	0.5078230078231598	0.5498544902778999
126	1000	2	25	4035	3112	1157	2861	TRUE	TRUE	7	12	110.251	108.33	3.553	4.386	5.657	5.657	132.124	126.34	110.764	113.104	87.864	85.546	48.179284440000004	48.20970226	4.8015807	0.643971181	15.9040849	17.20604039	43.58854362	0.033235916	1704	2009	1.9210000000000065	0.8330000000000002	0	4.35680275594318	0.5179471154651935	0.03027406270263923	0.1980816164373104	0.5553575965642817
126	1160	2	50	4940	2791	6471	6387	TRUE	TRUE	9	4	113.555	104.984	4.36	3.61	11.314	90.51	118.824	119.59	114.05	104.035	107.791	91.327	48.3026359	45.12725727	0.636438767	3.963874947	4.119665301	9.428378028	25.43161716	0.1705787	-84	6429	8.571000000000012	0.7500000000000004	79.196	7.024050953235277	0.3021948350573754	0.15537740134903116	0.3193477980743868	0.4663119892521439
126	1299	2	75	5006	2828	10233	3536	TRUE	TRUE	3	8	103.516	83.312	3.359	4.213	45.255	64	110.356	97.422	104	81.788	96.193	70.725	44.35713397	36.02089479	1.007044972	4.549847051	5.289348659	8.908335943	22.44992304	0.477567516	-6697	6884.5	20.204000000000008	0.8540000000000001	18.744999999999997	9.754045273571757	0.2667644274228125	0.43500858902542855	0.4434667261344798	0.67606099536399
126	2243	2	50	5467	4047	1020	2359	TRUE	TRUE	2	11	97.896	110.123	1.512	3.611	45.255	5.657	117.617	129.895	93.693	110.613	82.378	89.861	41.83129056	47.95437482	7.895150064	4.223515407	10.1796432	14.38635501	50.31612251	1.007424769	1339	1689.5	12.227000000000004	2.099	39.598	8.286705386457077	0.5978885356355429	0.917647060634581	0.3767542599099917	1.1582273530253142
127	675	2	75	3452	5069	NA	4812	FALSE	TRUE	9	10	101.473	108.482	3.551	3.968	8	64	111.125	114.903	110.884	113.391	82.409	97.152	46.10562134	47.49756026	-5.018181394	-2.472616021	15.95262471	9.233136069	37.03122643	0.125898918	NA	NA	7.009	0.4169999999999998	56	7.319079492788381	0.4400288543422761	0.11467930469334543	0.3327612421257842	0.5634773995821128
127	991	2	25	4032	2787	809	NA	TRUE	FALSE	1	3	109.328	105.691	3.808	3.526	5.657	45.255	130.325	120.833	109.885	104.206	87.773	92.034	47.75215948	45.3158967	4.533383778	4.497408586	15.34428679	9.288009974	48.81633912	0.233987271	NA	NA	3.6370000000000005	0.28200000000000003	39.598	6.528028754507127	0.5800671445965296	0.21313525145127452	0.29679619672432966	0.6855599974047467
127	1043	2	50	4056	5338	1724	1652	TRUE	TRUE	6	2	110.566	109.329	3.625	3.94	5.657	64	130.448	115.699	110.974	110.004	90.277	102.285	48.11869459	46.72460702	4.307669571	0.740842648	14.3763858	5.092521829	62.2241109	0.210146604	-72	1688	1.237000000000009	0.31499999999999995	58.343	10.042702060874753	0.739386914002182	0.1914191703409858	0.45659047908532924	0.8898365990242657
127	1391	2	50	5060	5232	4276	12161	TRUE	TRUE	8	7	113.789	93.12	4.223	3.861	16	90.51	119.653	99.531	114.216	93.667	107.499	86.161	48.41586006	40.08718346	0.813469668	0.89146114	4.465353104	5.144992109	30.20944642	0.391981099	7885	8218.5	20.668999999999997	0.36199999999999966	74.51	8.35672458288591	0.3589680758652361	0.3570492947862618	0.37993767591186256	0.6330046729488372
127	1582	2	25	5125	5235	970	NA	TRUE	FALSE	5	11	85.083	101.827	2.5	3.882	64	64	88.094	108.944	88.836	102.406	78.318	94.132	37.3926249	43.7137916	-2.424995302	1.000834316	5.995306483	5.595006719	29.01825115	0.616016588	NA	NA	16.744	1.3820000000000001	0	7.200951112305468	0.3448135273804092	0.5611196276635757	0.32739054671818096	0.7354836336005441
127	1770	2	75	5238	5015	2277	1798	TRUE	TRUE	4	12	106.465	105.202	3.889	3.455	90.51	22.627	111.974	111.171	107.034	105.594	100.385	98.841	45.48763723	44.96007063	0.642078318	0.881858165	4.409887463	4.56988493	19.61657197	0.296437116	-479	2037.5	1.2630000000000052	0.4339999999999997	67.88300000000001	0.6011822368544497	0.2330967273362841	0.27001981342032333	0.027332692325142398	0.35775950022909675
139	143	2	50	2821	5332	2255	NA	TRUE	FALSE	5	8	104.128	110.151	4.101	3.967	45.255	128	117.661	117.756	102.66	110.753	92.061	101.944	44.56811751	47.11581445	4.092102427	1.066785157	8.172271147	5.880634342	9.613302902	0.186619405	NA	NA	6.022999999999996	0.1339999999999999	82.745	4.571094346901652	0.11423144924482963	0.16998862220313785	0.20782436291994014	0.29178060507541315
139	486	2	75	3211	2773	2541	6022	TRUE	TRUE	11	7	109.657	109.043	4.56	3.882	128	90.51	129.057	125.701	114.895	108.241	85.02	93.186	48.96527114	46.95228791	0.700443213	4.341362747	18.57616841	10.96653702	20.5537032	0.194319059	3481	4281.5	0.6139999999999901	0.6779999999999995	37.489999999999995	8.672651637705583	0.24423232346040277	0.17700211351129458	0.3943012689410843	0.4964399930493929
139	519	2	75	3249	5066	NA	1257	FALSE	TRUE	12	9	110.917	111.468	4.338	4.243	11.314	11.314	127.155	116.889	114.87	111.947	90.727	105.567	48.89245418	47.47256758	0.717454289	0.684038872	15.12379537	4.224562734	7.071570323	0.06975791	NA	NA	0.5510000000000019	0.09499999999999975	0	10.991381469160297	0.08402894766427886	0.0635413611391082	0.4997220967417983	0.5107059257468979
139	856	2	25	3849	4940	1252	1318	TRUE	TRUE	10	2	111.469	113.555	4.137	4.36	5.657	11.314	128.942	118.824	111.557	114.05	93.908	107.791	48.21016937	48.3026359	3.870776739	0.636438767	12.34057208	4.119665301	28.33932646	0.071929978	66	1285	2.0860000000000127	0.22300000000000075	5.657	8.834749597204183	0.3367461074668369	0.06551986303526162	0.4016710370112299	0.5282332962999424
139	1111	2	25	4901	3390	1870	5541	TRUE	TRUE	6	4	112.481	103.297	4.296	3.349	11.314	5.657	119.509	110.707	113.025	113.558	104.91	85.627	47.99709431	46.92418982	0.977162586	-6.220999574	5.399009616	15.17515702	25.62928645	0.153527198	3671	3705.5	9.1839999999999975	0.9470000000000001	5.657	12.187605203281487	0.304543668720278	0.13984546172317044	0.5541082932599155	0.6475643597215567
139	1214	2	50	4961	3541	797	7242	TRUE	TRUE	1	3	112.079	98.219	4.125	3.311	32	8	117.249	104.949	112.598	105.758	106.391	83.949	47.71212349	44.08606836	0.599841263	-4.404299418	4.083177023	12.18299945	23.35337028	0.235570986	6445	4019.5	13.86	0.8140000000000001	24	10.188072590533043	0.27749976870910137	0.21457783203828498	0.46319973617363375	0.5810368002348725
140	34	2	25	2776	3467	NA	4696	FALSE	TRUE	2	10	107.95	102.418	3.981	4.045	64	8	122.64	110.376	106.862	112.219	94.348	84.658	46.29271948	46.48059461	4.057692514	-5.747600115	9.305387371	15.1326328	35.95095608	0.138116318	NA	NA	5.5319999999999965	0.06400000000000006	56	11.407710107405238	0.42719238711403074	0.1258079383576989	0.5186504380627837	0.6836075261908077
140	446	2	50	3136	3223	6576	12558	TRUE	TRUE	12	8	115.251	106.715	4.775	4.379	8	8	133.057	133.791	117.534	113.647	95.162	72.706	50.29685477	48.86446455	2.316439119	1.954542538	14.55468569	25.58744327	10.47947481	0.094107828	5982	9567	8.536000000000001	0.3960000000000008	0	11.131237608493436	0.12452386105736228	0.0857213108157208	0.5060806426066529	0.5281779547858481
140	700	2	25	3467	5406	1818	1461	TRUE	TRUE	6	9	102.418	101.716	4.045	2.703	8	45.255	110.376	121.224	112.219	98.558	84.658	85.368	46.48059461	43.62978455	-5.747600115	6.978292138	15.1326328	10.9372168	29.06535216	0.531900081	-357	1639.5	0.7020000000000124	1.342	37.255	13.699524336494994	0.34537321188094394	0.4844992508626175	0.622847550601988	0.8613717262960824
140	794	2	50	3538	3858	1539	4706	TRUE	TRUE	7	3	96.144	112.46	3.508	4.027	8	5.657	102.624	128.899	104.579	112.723	81.229	95.759	43.47276516	48.57147608	-5.146638684	3.456939831	12.92672778	11.75139003	15.44664236	0.231521026	3167	3122.5	16.31599999999999	0.5190000000000001	2.343	10.069748514043033	0.1835469412268578	0.2108887884451076	0.4578201434659719	0.5364353124923675
140	1662	2	75	5161	3852	NA	2093	FALSE	TRUE	4	5	91.48	111.406	3.786	4.098	90.51	8	94.553	127.808	97.264	111.647	82.623	94.763	40.61549797	48.1430741	-3.976536412	3.474643609	7.996173472	11.72574972	61.90981144	0.288993057	NA	NA	19.926000000000002	0.31199999999999983	82.51	11.229168494948372	0.7356522056320548	0.2632391394973255	0.5105330608993266	0.9333397122622796
140	2196	2	75	5448	5385	NA	3134	FALSE	TRUE	11	1	87.088	91.486	1.88	1.579	22.627	16	98.971	112.502	85.133	87.255	77.16	74.703	37.31198591	39.3097139	4.239061428	8.429715644	6.744010396	11.27431622	6.376283445	0.600628857	NA	NA	4.39800000000001	0.30099999999999993	6.626999999999999	6.48661473644584	0.07576710170722185	0.5471031903508401	0.29491331239371515	0.6261281150213693
141	70	2	25	2795	4014	1296	8107	TRUE	TRUE	8	6	104.213	110.114	3.939	3.803	64	4	117.453	131.121	103.37	110.615	91.815	88.605	44.74131577	48.05184551	3.543475964	4.564273544	8.561805479	15.27841452	63.37956217	0.142065007	6811	4701.5	5.9010000000000105	0.13600000000000012	60	7.557411717539363	0.7531167292851707	0.12940473582159978	0.34359699370149555	0.8378480098818382
141	119	2	50	2812	3440	1163	1048	TRUE	TRUE	1	3	107.616	98.221	4.147	2.811	90.51	8	123.869	103.531	106.652	106.757	92.328	84.374	46.30786966	44.2700538	4.373165339	-5.503174592	10.54859896	12.16572164	44.07457923	0.309162809	-115	1105.5	9.394999999999996	1.3360000000000003	82.51	10.213220338076674	0.5237225032461551	0.28161144302416924	0.4643430760864643	0.7544565975309738
141	738	2	75	3492	3094	3769	1637	TRUE	TRUE	12	2	98.034	111.296	3.116	4.529	8	8	107.38	129.464	105.268	116.247	81.453	88.177	44.10118078	49.44682509	-3.503431661	0.533082515	13.72436003	17.40139627	29.669429740000002	0.28414159	-2132	2703	13.262	1.4129999999999998	0	7.641332036520703	0.35255125028493034	0.25882001603589344	0.3474124228973853	0.5585477386595701
141	1095	2	75	4895	2970	2175	2313	TRUE	TRUE	7	5	110.888	107.3	3.991	4.343	11.314	11.314	117.641	119.918	111.756	113.742	103.267	88.241	47.42503175	47.84485192	0.672620575	-2.057033615	5.533967429	15.03452797	9.991025264	0.132828897	138	2244	3.588000000000008	0.35199999999999987	0	9.893831996012949	0.11871978933598222	0.1209917113913878	0.4498221159670477	0.4807008618865468
141	1328	2	50	5027	2863	881	1327	TRUE	TRUE	11	9	110.024	94.169	4.064	4.024	16	90.51	115.837	108.579	110.524	92.895	103.711	81.032	46.9231487	40.62157617	0.753952535	4.287523461	4.528323791	9.165758526	25.76386042	0.320731093	446	1104	15.855000000000004	0.040000000000000036	74.51	8.584971797350741	0.3061427632022101	0.29214880733746035	0.39031491346911334	0.5756909316344895
141	2167	2	25	5442	3202	1117	1601	TRUE	TRUE	10	4	88.443	119.026	1.923	5.404	32	8	104.862	140.427	85.983	122.345	74.484	94.306	38.1087787	52.32096453	5.832995768	2.529790864	9.611953671	17.93378784	73.11496434	0.898183838	484	1359	30.583	3.481	24	16.797330521264332	0.8687990405778893	0.8181412490664965	0.763689009548359	1.4168231292712938
142	36	2	75	2776	3467	9258	1027	TRUE	TRUE	9	2	107.95	102.418	3.981	4.045	64	8	122.64	110.376	106.862	112.219	94.348	84.658	46.29271948	46.48059461	4.057692514	-5.747600115	9.305387371	15.1326328	35.95095608	0.138116318	-8231	5142.5	5.5319999999999965	0.06400000000000006	56	11.407710107405238	0.42719238711403074	0.1258079383576989	0.5186504380627837	0.6836075261908077
142	247	2	25	2919	4071	858	11381	TRUE	TRUE	4	12	107.495	111.118	4.361	3.287	16	4	121.731	131.232	112.638	111.799	88.118	90.323	47.69375826	48.42618031	-0.672387239	4.16610799	14.92650143	14.78442595	55.78435814	0.066636766	10523	6119.5	3.6229999999999905	1.0739999999999998	12	4.895678051342755	0.6628656290648116	0.06069836113995167	0.2225815296879788	0.7018672742041796
142	410	2	50	3080	5478	985	831	TRUE	TRUE	10	8	112.046	100.284	4.365	1.6	8	64	122.953	119.93	115.21	96.132	97.975	84.791	48.75838333	42.81000109	-0.096275616	7.787570947	10.62367618	10.12066284	58.05867629	0.99627604299999994	-154	908	11.762	2.765	56	9.888948898760287	0.6898905403743544	0.9074918649727992	0.4496001064221564	1.2254104203835718
142	1403	2	50	5066	2836	945	3364	TRUE	TRUE	5	7	111.468	84.711	4.243	4.326	11.314	128	116.889	102.137	111.947	84.367	105.567	67.629	47.47256758	37.19539985	0.684038872	4.577864936	4.224562734	12.53132005	30.9544132	0.373110531	2419	2154.5	26.757000000000005	0.0829999999999993	116.686	13.776221364153475	0.36782025037655314	0.3398603971230707	0.6263345735556448	0.8019300618824892
142	1458	2	75	5086	5103	1639	2086	TRUE	TRUE	11	6	95.761	105.112	3.497	4.066	64	45.255	100.643	112.271	99.714	110.748	86.926	92.316	41.98873618	46.38505151	-2.123883795	-2.851651638	7.39826873	10.50333862	16.22549563	0.249541862	447	1862.5	9.350999999999999	0.569	18.744999999999997	5.431269974497907	0.19280177681127125	0.22730367886118577	0.2469321647367241	0.38705940312434856
142	1555	2	25	5119	2836	1715	1161	TRUE	TRUE	3	1	85.603	84.711	2.383	4.326	64	128	88.521	102.137	90.595	84.367	77.693	67.629	37.94817625	37.19539985	-3.424872284	4.577864936	7.174779211	12.53132005	40.78664981	0.628262923	-554	1438	0.8919999999999959	1.9429999999999996	64	9.659348067061519	0.4846532107781966	0.5722746177552441	0.4391613267881224	0.8690510018352374
143	364	2	25	3025	4943	1346	12013	TRUE	TRUE	2	3	120.928	110.949	5.183	4.167	128	11.314	133.29	116.136	122.765	111.402	106.73	105.309	52.03352158	47.24305713	1.204492353	0.65603162	10.23328026	4.039216679	22.54721637	0.196248073	10667	6679.5	9.979	1.016	116.686	7.849572120047517	0.26792052935791777	0.17875922141800216	0.3568800381792027	0.48072822981824814
143	747	2	75	3498	3873	946	1104	TRUE	TRUE	11	7	101.142	113.256	3.632	4.007	8	5.657	110.893	131.001	111.255	113.473	81.278	95.293	46.17136827	48.97476927	-5.502673067	3.827214995	16.70158262	12.61812981	12.01213561	0.189515816	158	1025	12.114000000000004	0.37499999999999956	2.343	10.56316502132519	0.1427359226317787	0.17262691651783688	0.4802532773061434	0.5299215095457938
143	802	2	25	3541	3499	1787	1201	TRUE	TRUE	9	1	98.219	100.044	3.311	3.119	8	8	104.949	110.176	105.758	108.177	83.949	81.778	44.08606836	45.21335215	-4.404299418	-3.955994863	12.18299945	15.0948316	8.887416811	0.093572531	-586	1494	1.8250000000000028	0.19199999999999973	0	3.1544432451708695	0.10560600375467001	0.0852337173658356	0.1434164574264582	0.19744795482806504
143	921	2	75	3870	2794	13353	4014	TRUE	TRUE	8	12	112.547	104.987	4.187	3.827	5.657	90.51	129.933	120.406	112.803	104.502	94.905	90.053	48.6755639	45.30883347	3.711358103	3.827013581	12.41470394	10.45742415	47.13312973	0.166645452	-9339	8683.5	7.560000000000002	0.3600000000000003	84.85300000000001	3.896048530783699	0.5600661678289918	0.15179466884432058	0.1771334700987111	0.6067058595937741
143	1013	2	50	4044	5454	1070	1709	TRUE	TRUE	10	5	110.593	100.532	3.76	1.69	5.657	64	130.416	121.84	110.898	95.64	90.465	84.117	48.09856757	42.8665283	4.365624357	8.796672612	14.23757558	10.638477140000001	52.02692182	1.00126832	639	1389.5	10.061000000000007	2.07	58.343	7.743509097416437	0.6182173535809025	0.91203925000431	0.35205789310083474	1.1566992045953854
143	1334	2	50	5027	5109	928	1658	TRUE	TRUE	6	4	110.024	102.018	4.064	4.019	16	64	115.837	106.708	110.524	108.947	103.711	90.4	46.9231487	45.32972296	0.753952535	-4.421492271	4.528323791	10.09328854	15.19006556	0.112894484	730	1293	8.006	0.04499999999999993	48	7.764861053905572	0.18049813063539052	0.10283377438425652	0.3530286577400412	0.4096139566747181
145	168	2	75	2836	5186	11981	966	TRUE	TRUE	5	3	84.711	106.423	4.326	3.914	128	32	102.137	113.002	84.367	110.023	67.629	96.244	37.19539985	46.33413569	4.577864936	-1.448150831	12.53132005	8.105395397	19.13071462	0.3813233	-11015	6473.5	21.712000000000003	0.4119999999999995	96	11.807547070050841	0.22732345775531565	0.34734127665316367	0.5368289869457201	0.6786068656726444
145	425	2	50	3094	3838	6208	6708	TRUE	TRUE	6	8	111.296	106.958	4.529	4.421	8	8	129.464	126.428	116.247	106.682	88.177	87.765	49.44682509	46.47022163	0.533082515	4.746037007	17.40139627	13.52530282	13.10624167	0.087175927	500	6458	4.338000000000008	0.10799999999999965	0	6.452383601652946	0.15573679466664914	0.07940715339871181	0.29335699715704067	0.3414934450394686
145	558	2	75	3378	2815	905	12228	TRUE	TRUE	1	10	103.847	104.201	3.592	4.045	5.657	90.51	110.24	118.926	116.405	102.671	84.895	91.007	47.71239186	44.67110687	-8.147384428	4.441776936	16.67006856	8.968971439	44.71253398	0.106590472	11323	6566.5	0.3539999999999992	0.45299999999999985	84.85300000000001	15.067955903383316	0.5313030919770025	0.09709155098454068	0.6850631596018036	0.8723653348571991
145	772	2	25	3520	2800	1081	1342	TRUE	TRUE	4	2	93.974	104.14	3.733	4.192	8	90.51	100.107	118.748	102.366	102.842	79.448	90.83	42.55370497	44.69694736	-5.213778105	4.237017584	12.69010311	9.109102846	44.68199612	0.161087959	261	1211.5	10.165999999999997	0.4590000000000001	82.51	10.331243390235368	0.5309402214797138	0.14673243762579546	0.4697089827519815	0.7239160555716642
145	814	2	25	3832	4047	NA	5525	FALSE	TRUE	9	11	108.569	110.123	4.271	3.611	5.657	5.657	127.933	129.895	108.284	110.613	89.489	89.861	47.10441847	47.95437482	4.698499329	4.223515407	13.40348222	14.38635501	26.91899482	0.041868252	NA	NA	1.554000000000002	0.6599999999999997	0	1.3835007930558652	0.31986881323201877	0.038137119082197114	0.0629007299118548	0.32821791443154635
145	845	2	50	3841	5364	2274	3748	TRUE	TRUE	12	7	111.527	92.083	4.13	1.872	5.657	32	134.083	114.786	111.455	87.251	89.042	74.214	48.59381566	39.55581377	5.398027428	9.360929007	15.81200978	11.9544342	48.86394047	0.920692513	1474	3011	19.444000000000003	2.258	26.343	10.59579899978744	0.5806327744588092	0.8386440400322496	0.4817369779845285	1.1280641651142962
146	34	2	25	2776	3467	1658	10057	TRUE	TRUE	7	8	107.95	102.418	3.981	4.045	64	8	122.64	110.376	106.862	112.219	94.348	84.658	46.29271948	46.48059461	4.057692514	-5.747600115	9.305387371	15.1326328	35.95095608	0.138116318	8399	5857.5	5.5319999999999965	0.06400000000000006	56	11.407710107405238	0.42719238711403074	0.1258079383576989	0.5186504380627837	0.6836075261908077
146	149	2	50	2828	5048	847	872	TRUE	TRUE	1	10	83.312	114.974	4.213	4.135	64	16	97.422	121.632	81.788	115.856	70.725	107.433	36.02089479	49.05559908	4.549847051	0.632399056	8.908335943	5.445785029	24.4806476	0.446920336	25	859.5	31.662000000000006	0.07800000000000029	48	14.044186468190894	0.2908948029941063	0.40709256441581426	0.6385175811256153	0.8112020980114206
146	186	2	75	2845	4071	993	1467	TRUE	TRUE	2	9	83.672	111.118	4.367	3.287	90.51	4	101.232	131.232	82.875	111.799	66.909	90.323	36.6535014	48.42618031	4.981498581	4.16610799	12.21690792	14.78442595	81.02811783	0.382544367	474	1230	27.445999999999998	1.08	86.51	12.076960684221222	0.9628282208163923	0.34845352699469556	0.5490778508889614	1.1618711329628355
146	321	2	75	2987	2845	1149	950	TRUE	TRUE	3	5	111.91	83.672	4.459	4.367	8	90.51	121.088	101.232	113.1	82.875	101.541	66.909	48.07604162	36.6535014	0.971386016	4.981498581	7.529597038	12.21690792	32.06073047	0.387625385	-199	1049.5	28.238	0.09199999999999964	82.51	12.981768414434299	0.38096622386402035	0.3530817447794931	0.5902148469398145	0.7862286866872327
146	496	2	25	3223	2857	1270	3556	TRUE	TRUE	11	12	106.715	105.854	4.379	3.876	8	64	133.791	118.556	113.647	104.144	72.706	94.861	48.86446455	45.14313964	1.954542538	4.052541549	25.58744327	7.316646138	35.92956972	0.149634453	2286	2413	0.8610000000000042	0.5029999999999997	56	18.76357873047258	0.42693826062683116	0.1362996227513971	0.8530842944429173	0.9636424020218326
146	1265	2	50	4991	3440	NA	3068	FALSE	TRUE	6	4	103.242	98.221	3.399	2.811	22.627	8	110.007	103.531	103.815	106.757	95.904	84.374	44.26420132	44.2700538	0.921874748	-5.503174592	5.326210751	12.16572164	20.89056841	0.227706401	NA	NA	5.021000000000001	0.5880000000000001	14.626999999999999	9.384039773663906	0.24823517258840205	0.20741410772810692	0.42664446182323357	0.5354127471391367
147	240	2	75	2912	5297	1153	1610	TRUE	TRUE	3	4	112.709	104.111	4.393	3.884	8	90.51	127.028	111.376	117.425	104.615	93.675	96.342	49.66398191	44.63168264	-0.366912604	1.084938009	14.46036231	5.60489104	16.80211894	0.297706404	457	1381.5	8.597999999999999	0.5089999999999999	82.51	10.288405005592772	0.19965358591799845	0.27117598749717764	0.4677613397323397	0.5763667595491418
147	994	2	25	4032	5077	1089	1566	TRUE	TRUE	2	1	109.328	77.161	3.808	2.861	5.657	64	130.325	80.812	109.885	82.609	87.773	68.062	47.75215948	34.57163069	4.533383778	-3.657121302	15.34428679	8.301705108	52.71122987	0.633941942	477	1327.5	32.167	0.9469999999999996	58.343	17.041381088314605	0.6263487420410685	0.5774475450576082	0.774784745004323	1.15154236354591
147	1262	2	50	4991	2770	NA	7568	FALSE	TRUE	6	5	103.242	105.775	3.399	3.502	22.627	64	110.007	122.891	103.815	104.085	95.904	90.349	44.26420132	45.44919363	0.921874748	5.166965952	5.326210751	10.51370234	15.30450236	0.225917243	NA	NA	2.5330000000000013	0.10299999999999976	41.373000000000005	6.80698722571029	0.18185794230929722	0.20578439240818228	0.30947901667054534	0.4137593371745755
147	1301	2	50	5006	2842	1257	1447	TRUE	TRUE	10	8	103.516	81.346	3.359	4.327	45.255	128	110.356	97.309	104	81.755	96.193	64.973	44.35713397	35.86422345	1.007044972	3.625213093	5.289348659	12.26493468	28.95596098	0.509501351	190	1352	22.17	0.968	82.745	11.297926081671715	0.34407335550968554	0.46409660703358985	0.5136591179378073	0.7730574519868695
147	2065	2	25	5385	5161	1123	1891	TRUE	TRUE	9	12	91.486	91.48	1.579	3.786	16	90.51	112.502	94.553	87.255	97.264	74.703	82.623	39.3097139	40.61549797	8.429715644	-3.976536412	11.27431622	7.996173472	47.46432992	0.916685958	768	1507	0.006000000000000227	2.207	74.51	12.898309268688473	0.5640017015450876	0.8349945333572546	0.5864203849405286	1.165848471267193
147	2118	2	75	5400	5391	1109	2859	TRUE	TRUE	11	7	99.758	93.912	2.541	1.836	32	22.627	121.838	114.593	96.307	89.545	81.13	77.599	42.97988511	40.24287536	7.963218106	8.377180747	12.60014599	10.83053871	14.81058642	0.348207948	1750	1984	5.845999999999989	0.7049999999999998	9.373000000000001	3.285437165000686	0.17598891537792025	0.31717703376399614	0.14937208333767352	0.39228228148090094
148	490	2	25	3211	3449	1474	10059	TRUE	TRUE	4	5	109.657	101.773	4.56	3.384	128	8	129.057	111.601	114.895	111.522	85.02	82.197	48.96527114	46.33050806	0.700443213	-5.215817323	18.57616841	16.38933633	33.37440887	0.215636575	8585	5766.5	7.884	1.1759999999999997	120	6.8356674702386755	0.3965761956919557	0.1964198968529216	0.31078296121755294	0.5407767597191726
148	539	2	50	3366	2815	1757	1554	TRUE	TRUE	7	6	104.069	104.201	3.659	4.045	5.657	90.51	114.299	118.926	113.275	102.671	84.633	91.007	47.13084843	44.67110687	-4.70885177	4.441776936	16.08993957	8.968971439	47.47782455	0.097213539	-203	1655.5	0.1319999999999908	0.3860000000000001	84.85300000000001	11.852954120377756	0.5641620534197386	0.0885502531427587	0.5388934141025696	0.7851917483096382
148	1419	2	75	5074	3520	1138	1006	TRUE	TRUE	8	11	81.26	93.974	2.45	3.733	90.51	8	83.838	100.107	85.194	102.366	74.748	79.448	35.80951643	42.55370497	-2.68274743	-5.213778105	5.911590655	12.69010311	41.20746435	0.675960651	-132	1072	12.713999999999999	1.283	82.51	9.891330873216626	0.4896535998492095	0.6157217130074235	0.44970840266071815	0.9061520419541856
148	1488	2	75	5093	5303	NA	1633	FALSE	TRUE	9	3	106.555	112.834	3.942	3.846	45.255	90.51	113.285	119.299	112.782	113.482	93.6	105.722	47.0955429	48.12904531	-3.393555074	0.774410003	10.75009331	5.103609113	10.38052815	0.242361112	NA	NA	6.278999999999996	0.09600000000000009	45.255	7.093859591332364	0.12334811319162263	0.22076284888219627	0.3225216410620445	0.40984289847192795
148	1669	2	25	5164	3499	3092	1120	TRUE	TRUE	10	1	89.132	100.044	3.124	3.119	128	8	91.744	110.176	93.244	108.177	82.409	81.778	39.1548612	45.21335215	-2.782142082	-3.955994863	6.022942669	15.0948316	51.27809683	0.302848187	-1972	2106	10.911999999999992	0.004999999999999893	120	10.971891893337887	0.6093193333364089	0.2758595551456626	0.4988360050597008	0.834389539775404
148	2189	2	50	5448	3425	1928	1484	TRUE	TRUE	2	12	87.088	97.037	1.88	2.801	22.627	11.314	98.971	102.787	85.133	105.232	77.16	83.093	37.31198591	43.7231327	4.239061428	-5.14555236	6.744010396	12.16227467	24.05103668	0.723833916	-444	1706	9.949000000000012	0.9210000000000003	11.312999999999999	12.590923987370894	0.2857898896772904	0.6593287020968791	0.572445142818455	0.9187402461996287
149	30	2	75	2773	3378	6527	708	TRUE	TRUE	10	5	109.043	103.847	3.882	3.592	90.51	5.657	125.701	110.24	108.241	116.405	93.186	84.895	46.95228791	47.71239186	4.341362747	-8.147384428	10.96653702	16.67006856	44.10953978	0.103719141	-5819	3617.5	5.196000000000012	0.29000000000000004	84.85300000000001	13.75052130079623	0.5241379269911061	0.09447610163949985	0.6251661226577013	0.8212666931091235
149	684	2	75	3461	5109	4624	1879	TRUE	TRUE	2	1	96.988	102.018	3.681	4.019	8	64	107.316	106.708	107.783	108.947	75.866	90.4	44.72362741	45.32972296	-5.846441335	-4.421492271	17.86816726	10.09328854	38.43421535	0.115260419	-2745	3251.5	5.030000000000001	0.3380000000000001	56	7.927582907887695	0.456700071221617	0.10498886662063023	0.3604267911126128	0.5911895541362766
149	1348	2	25	5033	5388	860	1166	TRUE	TRUE	4	6	107.532	95.081	3.986	1.902	90.51	32	112.127	116.331	107.847	90.567	102.622	78.345	45.79510704	40.73479198	0.64513576	8.623161245	3.512770889	11.08755415	43.75218517	0.702302274	306	1013	12.450999999999993	2.0840000000000005	58.510000000000005	12.109212220326231	0.5198916096316345	0.6397158748169335	0.550544163862518	0.9912732028160781
149	1616	2	50	5146	3001	901	1249	TRUE	TRUE	11	7	85.738	114.621	3.186	4.613	45.255	8	89.025	124.047	88.872	115.746	79.316	104.069	37.51330544	49.15724733	-1.867791363	1.067985676	5.560257239	7.607588154	33.5578882	0.578668018	348	1075	28.882999999999996	1.4270000000000005	37.255	12.181614566055313	0.3987564151218469	0.5270994144089174	0.5538359295171156	0.8623077803749295
149	1943	2	50	5317	3148	2987	1199	TRUE	TRUE	3	8	108.479	112.316	3.953	4.438	128	11.314	114.391	127.852	109.32	114.34	101.726	94.757	46.39641249	48.89815031	0.515064505	1.925432617	4.940166475	12.780121340000001	32.65925222	0.290909529	-1788	2093	3.8370000000000033	0.4849999999999999	116.686	8.349414507413197	0.3880782443219243	0.2649848230974361	0.3796053240366397	0.6040876444895467
149	2014	2	25	5367	4946	906	1158	TRUE	TRUE	9	12	92.21	106.696	2.103	3.923	22.627	16	110.762	111.48	88.578	107.054	77.29	101.554	39.54546551	45.48041664	7.254164195	0.652446109	9.985146972	3.692298302	38.22747354	0.59737365	252	1032	14.486000000000004	1.8199999999999998	6.626999999999999	10.88146456071188	0.45424343203979256	0.5441380745156673	0.4947247351170256	0.8643933729648317
150	1353	2	75	5042	2776	983	2212	TRUE	TRUE	1	6	107.75	107.95	4.121	3.981	32	64	113.48	122.64	108.164	106.862	101.606	94.348	45.98022246	46.29271948	0.807439848	4.057692514	4.403673342	9.305387371	10.0634227	0.143645834	1229	1597.5	0.20000000000000284	0.14000000000000057	32	5.88970264125825	0.11958006224324383	0.13084468577574052	0.26777476164696623	0.32112777216699884
150	1711	2	25	5191	5478	1379	953	TRUE	TRUE	11	4	79.365	100.284	2.364	1.6	90.51	64	81.619	119.93	82.722	96.132	73.753	84.791	34.82655619	42.81000109	-2.299314684	7.787570947	5.107332146	10.12066284	17.81891528	0.958516588	-426	1166	20.91900000000001	0.7639999999999998	26.510000000000005	13.806307937012445	0.21173581412708503	0.8730973831631965	0.6277024566843529	1.0959659983767986
150	1788	2	75	5244	3202	5972	7288	TRUE	TRUE	2	8	105.846	119.026	3.69	5.404	90.51	8	111.871	140.427	106.735	122.345	98.932	94.306	45.35381884	52.32096453	0.507343233	2.529790864	5.088353508	17.93378784	37.13058047	0.431712961	1316	6630	13.179999999999993	1.714	82.51	14.752511537482265	0.4412094429592402	0.393240410490147	0.67072151197764	0.8939637238884103
150	1802	2	50	5256	5015	NA	NA	FALSE	FALSE	12	10	111.905	105.202	3.954	3.455	64	22.627	118.733	111.171	112.493	105.594	104.488	98.841	47.76500608	44.96007063	0.900948165	0.881858165	5.307905281	4.56988493	14.93049559	0.353066166	NA	NA	6.703000000000003	0.4990000000000001	41.373000000000005	2.900465711787829	0.17741375327250014	0.3216023066030264	0.1318693934051074	0.39024763981304683
150	1991	2	50	5332	2863	6752	961	TRUE	TRUE	3	9	110.151	94.169	3.967	4.024	128	90.51	117.756	108.579	110.753	92.895	101.944	81.032	47.11581445	40.62157617	1.066785157	4.287523461	5.880634342	9.165758526	10.79744762	0.253518516	-5791	3856.5	15.982	0.05699999999999994	37.489999999999995	7.958663641879325	0.12830221853522708	0.2309259491949627	0.3618398736811826	0.44801378045576884
150	2146	2	25	5436	3443	1312	3515	TRUE	TRUE	7	5	87.904	101.521	2.026	3.152	16	8	101.837	111.33	85.671	108.837	76.204	84.397	37.74067456	45.56568212	4.984971942	-3.439141362	7.984932291	14.04623404	24.58710919	0.738062306	2203	2413.5	13.617000000000004	1.1260000000000003	8	12.99753081031614	0.2921598480924022	0.6722891142912536	0.5909314827459549	0.941557245913506
152	80	2	50	2795	5464	2965	1374	TRUE	TRUE	7	4	104.213	95.373	3.939	1.497	64	32	117.453	115.522	103.37	90.988	91.815	79.609	44.74131577	40.79089303	3.543475964	8.206083979	8.561805479	10.38058945	51.27236219	0.993209874	-1591	2169.5	8.83999999999999	2.442	32	6.376027639480391	0.6092511906548794	0.9046989408192153	0.289885480712755	1.1285835275963685
152	737	2	50	3492	3094	2358	1852	TRUE	TRUE	8	9	98.034	111.296	3.116	4.529	8	8	107.38	129.464	105.268	116.247	81.453	88.177	44.10118078	49.44682509	-3.503431661	0.533082515	13.72436003	17.40139627	29.669429740000002	0.28414159	-506	2105	13.262	1.4129999999999998	0	7.641332036520703	0.35255125028493034	0.25882001603589344	0.3474124228973853	0.5585477386595701
152	796	2	25	3538	5060	1541	1237	TRUE	TRUE	10	6	96.144	113.789	3.508	4.223	8	16	102.624	119.653	104.579	114.216	81.229	107.499	43.47276516	48.41586006	-5.146638684	0.813469668	12.92672778	4.465353104	19.33178305	0.238337191	-304	1389	17.644999999999996	0.7149999999999999	8	11.46960941643787	0.2297126821863386	0.21709752379639252	0.5214646841685571	0.609774276294745
152	1642	2	25	5151	5487	1075	4081	TRUE	TRUE	2	5	103.26	99.784	3.896	1.545	16	90.51	109.213	120.366	109.597	95.278	90.971	83.708	45.75009096	42.59705869	-3.671951636	8.322044806	10.37401102	10.48614468	49.97035343	1.012549187	3006	2578	3.475999999999999	2.351	74.51	12.402021492646877	0.5937798849964131	0.9223148107831413	0.5638567091435701	1.2333586463241388
152	2166	2	75	5442	2762	1864	2336	TRUE	TRUE	11	3	88.443	105.054	1.923	3.704	32	64	104.862	119.332	85.983	104.025	74.484	91.805	38.1087787	45.11046731	5.832995768	3.939244208	9.611953671	9.11461778	37.49952886	0.778258104	472	2100	16.611000000000004	1.7810000000000001	32	7.27030132462767	0.4455935250708606	0.708902821854921	0.33054354742226694	0.9001976656054168
152	2238	2	75	5464	3437	1119	1015	TRUE	TRUE	1	12	95.373	99.796	1.497	3.042	32	8	115.522	104.684	90.988	108.74	79.609	85.965	40.79089303	44.99400619	8.206083979	-5.900769369	10.38058945	12.23771239	36.87467958	0.888468363	-104	1067	4.423000000000002	1.5449999999999997	24	14.836386933213163	0.4381686639652006	0.8092915787479193	0.6745348987422879	1.141026716222989
153	281	2	50	2964	3160	NA	1723	FALSE	TRUE	8	2	105.472	110.266	4.659	4.39	16	11.314	118.546	128.528	111.912	115.023	85.957	87.247	47.14502844	48.99456975	-1.926838459	0.709102964	15.39607699	17.31390449	14.61917551	0.09884066	NA	NA	4.794000000000011	0.26900000000000013	4.686	3.7479397757488084	0.17371444781214504	0.09003237155883548	0.17039971985816857	0.2594582853464676
153	466	2	25	3148	5080	936	1061	TRUE	TRUE	11	7	112.316	73.527	4.438	2.371	11.314	45.255	127.852	75.578	114.34	78.213	94.757	66.789	48.89815031	32.70311583	1.925432617	-3.450847393	12.780121340000001	6.403647181	47.02897541	0.762806714	125	998.5	38.789	2.0669999999999997	33.941	18.216557063690964	0.5588285391970849	0.6948283985803246	0.8282140072042935	1.2169693017591856
153	1277	2	50	5000	2919	1079	2235	TRUE	TRUE	9	4	101.475	107.495	3.306	4.361	32	16	107.692	121.731	102.014	112.638	94.717	88.118	43.5007147	47.69375826	0.830688959	-0.672387239	4.921208813	14.92650143	24.60335827	0.373945792	1156	1657	6.02000000000001	1.0549999999999997	16	10.952019571971478	0.2923529301138695	0.34062122296843234	0.4979325118884182	0.6703952861395919
153	2070	2	75	5385	5373	NA	1061	FALSE	TRUE	12	3	91.486	90.588	1.579	1.789	16	22.627	112.502	109.397	87.255	86.761	74.703	75.605	39.3097139	38.84834647	8.429715644	7.508809825	11.27431622	10.02635238	4.523914538	0.327142168	NA	NA	0.8980000000000103	0.20999999999999996	6.626999999999999	1.6181289129362975	0.053756062739683544	0.29798855270633545	0.07356807471743847	0.3116073706492192
153	2104	2	25	5400	2836	3514	2491	TRUE	TRUE	1	6	99.758	84.711	2.541	4.326	32	128	121.838	102.137	96.307	84.367	81.13	67.629	42.97988511	37.19539985	7.963218106	4.577864936	12.60014599	12.53132005	37.59452775	0.688342978	-1023	3002.5	15.046999999999997	1.7849999999999997	96	6.702657892120346	0.4467223629938904	0.6270005760302625	0.30473569359696046	0.8279821464821248
153	2118	2	75	5400	5391	825	1041	TRUE	TRUE	5	10	99.758	93.912	2.541	1.836	32	22.627	121.838	114.593	96.307	89.545	81.13	77.599	42.97988511	40.24287536	7.963218106	8.377180747	12.60014599	10.83053871	14.81058642	0.348207948	216	933	5.845999999999989	0.7049999999999998	9.373000000000001	3.285437165000686	0.17598891537792025	0.31717703376399614	0.14937208333767352	0.39228228148090094
154	708	2	75	3479	4023	NA	1083	FALSE	TRUE	4	3	100.667	110.99	3.714	3.296	8	4	111.563	131.981	110.034	111.592	80.404	89.396	45.85357911	48.42480659	-4.648371564	4.472824433	16.79366877	15.33865898	33.14044097	0.171991705	NA	NA	10.322999999999993	0.41800000000000015	4	9.587725520611855	0.39379603859441853	0.15666448493562896	0.435905014632436	0.6079738996326298
154	808	2	25	3541	5273	2269	2087	TRUE	TRUE	11	2	98.219	109.298	3.311	3.719	8	90.51	104.949	115.545	105.758	109.89	83.949	102.46	44.08606836	46.682773160000004	-4.404299418	0.778131443	12.18299945	4.926253943	36.92544431	0.276829667	-182	2178	11.079000000000008	0.4079999999999999	82.51	9.287670364561446	0.4387718831436181	0.2521597026755254	0.4222630359475535	0.6590988944145264
154	1555	2	25	5119	2836	1205	1921	TRUE	TRUE	5	12	85.603	84.711	2.383	4.326	64	128	88.521	102.137	90.595	84.367	77.693	67.629	37.94817625	37.19539985	-3.424872284	4.577864936	7.174779211	12.53132005	40.78664981	0.628262923	716	1563	0.8919999999999959	1.9429999999999996	64	9.659348067061519	0.4846532107781966	0.5722746177552441	0.4391613267881224	0.8690510018352374
154	1709	2	50	5191	3148	1712	1113	TRUE	TRUE	6	1	79.365	112.316	2.364	4.438	90.51	11.314	81.619	127.852	82.722	114.34	73.753	94.757	34.82655619	48.89815031	-2.299314684	1.925432617	5.107332146	12.780121340000001	45.55961058	0.695332753	-599	1412.5	32.95100000000001	2.074	79.196	16.574979482668706	0.5413686010560154	0.6333674499454373	0.7535798410574386	1.1234397472530013
154	1991	2	50	5332	2863	2760	2015	TRUE	TRUE	9	7	110.151	94.169	3.967	4.024	128	90.51	117.756	108.579	110.753	92.895	101.944	81.032	47.11581445	40.62157617	1.066785157	4.287523461	5.880634342	9.165758526	10.79744762	0.253518516	-745	2387.5	15.982	0.05699999999999994	37.489999999999995	7.958663641879325	0.12830221853522708	0.2309259491949627	0.3618398736811826	0.44801378045576884
154	2061	2	75	5382	5450	2379	6175	TRUE	TRUE	8	10	90.93	93.191	1.663	1.822	16	45.255	111.693	115.079	86.815	88.464	74.282	76.03	39.08747263	39.96332718	8.281788024	9.013628139	11.21100314	11.41095533	4.366228524	0.293269674	3796	4277	2.2609999999999957	0.15900000000000003	29.255000000000003	1.158745884551358	0.05188233608314462	0.2671346413156949	0.052682269707737824	0.2771788500767477
155	6	2	75	2762	4014	2376	1007	TRUE	TRUE	11	4	105.054	110.114	3.704	3.803	64	4	119.332	131.121	104.025	110.615	91.805	88.605	45.11046731	48.05184551	3.939244208	4.564273544	9.11461778	15.27841452	59.2731463	0.18347415	-1369	1691.5	5.060000000000002	0.09899999999999975	60	6.85818909321772	0.7043216542923212	0.16712365988087813	0.31180690463073485	0.7881769193350256
155	132	2	75	2818	5102	6307	3959	TRUE	TRUE	5	1	105.053	105.945	3.885	4.222	45.255	32	119.742	113.215	103.185	112.146	92.232	92.473	44.92648469	46.87822922	4.677770971	-3.24628224	8.604983211	11.11216509	11.99468327	0.106817131	-2348	5133	0.8919999999999959	0.33700000000000063	13.255000000000003	8.537323173895334	0.14252854270094362	0.09729801103150064	0.3881485734065101	0.4247830075140126
155	508	2	25	3235	4955	1034	6942	TRUE	TRUE	3	8	105.268	107.108	4.126	4.071	8	22.627	124.994	111.813	110.722	107.476	80.087	102.034	47.29927542	45.6445084	0.694018392	0.627260606	19.13865944	3.644623605	17.45531834	0.113602427	5908	3988	1.8400000000000034	0.055000000000000604	14.626999999999999	15.58229305810719	0.207415321386911	0.10347862830589644	0.7084474486570047	0.745403735951682
155	547	2	25	3372	2791	1957	1396	TRUE	TRUE	7	6	104.934	104.984	3.698	3.61	5.657	90.51	114.127	119.59	111.497	104.035	89.177	91.327	46.69515684	45.12725727	-3.039749406	3.963874947	12.81821046	9.428378028	41.25126098	0.151439041	-561	1676.5	0.04999999999999716	0.08800000000000008	84.85300000000001	7.937255637597914	0.4901740195809021	0.13794339301078848	0.3608665608345144	0.6241182771526225
155	575	2	50	3390	4943	1133	1077	TRUE	TRUE	10	9	103.297	110.949	3.349	4.167	5.657	11.314	110.707	116.136	113.558	111.402	85.627	105.309	46.92418982	47.24305713	-6.220999574	0.65603162	15.17515702	4.039216679	31.17926672	0.149711613	-56	1105	7.652000000000001	0.8179999999999996	5.657	13.092150384216755	0.3704921045477202	0.1363699065575704	0.5952333525332149	0.7142575830291547
155	1196	2	50	4955	5003	1804	2425	TRUE	TRUE	12	2	107.108	106.38	4.071	3.669	22.627	181.019	111.813	113.641	107.476	107.015	102.034	98.483	45.6445084	45.58361154	0.627260606	0.97573901	3.644623605	5.707926788	14.99812655	0.105997301	621	2114.5	0.7280000000000086	0.4019999999999997	158.392	2.0934100531406115	0.17821738784569266	0.09655124103648968	0.09517668584526945	0.2239244984469486
156	84	2	75	2800	5344	14334	4164	TRUE	TRUE	5	3	104.14	113.609	4.192	3.852	90.51	90.51	118.748	120.109	102.842	114.265	90.83	106.454	44.69694736	48.44302709	4.237017584	0.774130552	9.109102846	5.129299099	13.03875435	0.203635228	-10170	9249	9.468999999999994	0.3400000000000003	0	6.470203845671779	0.15493486691633912	0.18548806240027313	0.2941671928299438	0.38071639262952767
156	422	2	50	3094	2982	2065	NA	TRUE	FALSE	8	11	111.296	99.594	4.529	4.456	8	16	129.464	116.639	116.247	108.065	88.177	74.078	49.44682509	45.62275914	0.533082515	-2.212539174	17.40139627	20.26024389	16.37546595	0.202588735	NA	NA	11.702000000000012	0.07299999999999951	8	5.507715366958997	0.194583820628256	0.18453482871476637	0.2504077471204392	0.3669059907892092
156	1682	2	50	5164	5364	1199	1069	TRUE	TRUE	4	10	89.132	92.083	3.124	1.872	128	32	91.744	114.786	93.244	87.251	82.409	74.214	39.1548612	39.55581377	-2.782142082	9.360929007	6.022942669	11.9544342	28.93208496	0.801327161	-130	1134	2.9509999999999934	1.252	96	13.520263688930847	0.34378964528078687	0.7299160557946374	0.6146974825768363	1.0143085150955746
156	1716	2	75	5195	3136	11729	911	TRUE	TRUE	12	1	93.323	115.251	3.284	4.775	64	8	97.693	133.057	99.489	117.534	82.787	95.162	41.55982511	50.29685477	-3.959967335	2.316439119	9.264581513	14.55468569	38.55912208	0.366239389	-10818	6320	21.92800000000001	1.4910000000000005	56	11.988084394891683	0.45818429333900856	0.33360158410444535	0.5450370989799314	0.7863131073840888
156	1876	2	25	5291	5344	NA	4345	FALSE	TRUE	9	7	111.09	113.609	4.222	3.852	90.51	90.51	120.166	120.109	111.695	114.265	101.409	106.454	47.59030983	48.44302709	1.394628323	0.774130552	6.905627187	5.129299099	13.47980878	0.131259644	NA	NA	2.5189999999999912	0.37000000000000055	0	2.065789361366645	0.16017575938049633	0.11956230400817307	0.09392091376189002	0.22084509610749758
156	2140	2	25	5433	2849	1139	1058	TRUE	TRUE	6	2	99.141	103.795	1.728	3.804	32	90.51	116.306	116.367	95.401	102.452	85.717	92.567	42.24440768	44.39464979	6.826427913	3.761142247	8.709083027	7.604417243	43.60127216	0.763325619	-81	1098.5	4.653999999999996	2.0759999999999996	58.510000000000005	3.903819135172972	0.5180983641656446	0.6953010608203758	0.1774867598766388	0.885082499013829
160	496	2	25	3223	2857	1549	2211	TRUE	TRUE	8	11	106.715	105.854	4.379	3.876	8	64	133.791	118.556	113.647	104.144	72.706	94.861	48.86446455	45.14313964	1.954542538	4.052541549	25.58744327	7.316646138	35.92956972	0.149634453	662	1880	0.8610000000000042	0.5029999999999997	56	18.76357873047258	0.42693826062683116	0.1362996227513971	0.8530842944429173	0.9636424020218326
160	630	2	75	3431	5285	NA	2320	FALSE	TRUE	7	3	98.639	108.519	3.185	4.086	11.314	128	105.881	114.936	106.485	109.135	83.55	101.485	44.37371851	46.38638425	-4.502971604	0.798013605	12.8311418	5.076290372	41.97202626	0.203626542	NA	NA	9.88000000000001	0.9010000000000002	116.686	9.606715788309767	0.4987386163005817	0.18548015046221686	0.4367684053188857	0.6884110207497465
160	1331	2	50	5027	3520	1594	3169	TRUE	TRUE	12	6	110.024	93.974	4.064	3.733	16	8	115.837	100.107	110.524	102.366	103.711	79.448	46.9231487	42.55370497	0.753952535	-5.213778105	4.528323791	12.69010311	20.95380177	0.251108213	1575	2381.5	16.049999999999997	0.33099999999999996	8	11.014558055286978	0.24898655204945255	0.2287304428591554	0.5007758179912188	0.6042254037003033
160	1467	2	75	5090	2931	1196	833	TRUE	TRUE	4	2	93.319	115.34	3.283	4.541	64	128	98.084	128.011	97.46	119.407	84.413	98.602	41.02902909	50.42223667	-2.302597616	-0.333389132	7.534558606	12.64810698	26.42430513	0.457321566	-363	1014.5	22.021	1.2580000000000005	64	10.874672761405971	0.31399059210539443	0.41656687796277875	0.4944159466176617	0.7187246927831208
160	1742	2	50	5229	5244	NA	1210	FALSE	TRUE	10	5	104.567	105.846	4.066	3.69	64	90.51	110.907	111.871	105.121	106.735	97.672	98.932	44.76899298	45.35381884	0.838614341	0.507343233	4.995600993	5.088353508	16.1813417	0.157441164	NA	NA	1.2790000000000106	0.3759999999999999	26.510000000000005	0.6785019252434846	0.1922771114111302	0.14341063056340936	0.03084802448876558	0.24184436554541092
160	2104	2	25	5400	2836	865	2859	TRUE	TRUE	1	9	99.758	84.711	2.541	4.326	32	128	121.838	102.137	96.307	84.367	81.13	67.629	42.97988511	37.19539985	7.963218106	4.577864936	12.60014599	12.53132005	37.59452775	0.688342978	1994	1862	15.046999999999997	1.7849999999999997	96	6.702657892120346	0.4467223629938904	0.6270005760302625	0.30473569359696046	0.8279821464821248
165	48	2	75	2787	3449	11830	2315	TRUE	TRUE	4	9	105.691	101.773	3.526	3.384	45.255	8	120.833	111.601	104.206	111.522	92.034	82.197	45.3158967	46.33050806	4.497408586	-5.215817323	9.288009974	16.38933633	37.02043613	0.149845681	-9515	7072.5	3.9180000000000064	0.1419999999999999	37.255	12.074975353412947	0.4399006370563598	0.13649202694800638	0.5489875880155437	0.7166100862380398
165	162	2	75	2836	4074	4227	1800	TRUE	TRUE	3	1	84.711	110.913	4.326	3.756	128	5.657	102.137	129.512	84.367	111.419	67.629	91.806	37.19539985	48.18151564	4.577864936	3.875845105	12.53132005	13.54840658	64.19349119	0.353870561	-2427	3013.5	26.201999999999998	0.5699999999999998	122.343	11.055407591034898	0.7627883574950424	0.3223350171041508	0.5026330381879844	0.968703211855727
165	901	2	25	3861	5370	1535	2907	TRUE	TRUE	7	6	113.706	90.772	3.989	1.769	5.657	22.627	131.924	109.104	113.946	87.265	95.246	75.946	49.19532406	38.9651966	3.9314961410000002	7.126428557	12.96576716	9.974559801	46.88521118	0.896501739	1372	2221	22.933999999999997	2.2199999999999998	16.97	11.127013186618832	0.5571202401338097	0.8166090520721953	0.5058885796741979	1.110475826363537
165	1708	2	25	5191	3148	892	2409	TRUE	TRUE	2	12	79.365	112.316	2.364	4.438	90.51	11.314	81.619	127.852	82.722	114.34	73.753	94.757	34.82655619	48.89815031	-2.299314684	1.925432617	5.107332146	12.780121340000001	45.55961058	0.695332753	1517	1650.5	32.95100000000001	2.074	79.196	16.574979482668706	0.5413686010560154	0.6333674499454373	0.7535798410574386	1.1234397472530013
165	2060	2	50	5382	5450	1036	1209	TRUE	TRUE	8	10	90.93	93.191	1.663	1.822	16	45.255	111.693	115.079	86.815	88.464	74.282	76.03	39.08747263	39.96332718	8.281788024	9.013628139	11.21100314	11.41095533	4.366228524	0.293269674	173	1122.5	2.2609999999999957	0.15900000000000003	29.255000000000003	1.158745884551358	0.05188233608314462	0.2671346413156949	0.052682269707737824	0.2771788500767477
165	2141	2	50	5433	2849	1509	5181	TRUE	TRUE	11	5	99.141	103.795	1.728	3.804	32	90.51	116.306	116.367	95.401	102.452	85.717	92.567	42.24440768	44.39464979	6.826427913	3.761142247	8.709083027	7.604417243	43.60127216	0.763325619	3672	3345	4.653999999999996	2.0759999999999996	58.510000000000005	3.903819135172972	0.5180983641656446	0.6953010608203758	0.1774867598766388	0.885082499013829
166	24	2	75	2770	5303	2361	1547	TRUE	TRUE	1	7	105.775	112.834	3.502	3.846	64	90.51	122.891	119.299	104.085	113.482	90.349	105.722	45.44919363	48.12904531	5.166965952	0.774410003	10.51370234	5.103609113	9.410503284	0.175791859	-814	1954	7.0589999999999975	0.3440000000000003	26.510000000000005	7.466274942481383	0.11182165372433084	0.16012598425087832	0.33945346902718193	0.39162874091228883
166	491	2	50	3211	3449	7041	4686	TRUE	TRUE	11	10	109.657	101.773	4.56	3.384	128	8	129.057	111.601	114.895	111.522	85.02	82.197	48.96527114	46.33050806	0.700443213	-5.215817323	18.57616841	16.38933633	33.37440887	0.215636575	-2355	5863.5	7.884	1.1759999999999997	120	6.8356674702386755	0.3965761956919557	0.1964198968529216	0.31078296121755294	0.5407767597191726
166	839	2	50	3841	2919	2069	NA	TRUE	FALSE	5	12	111.527	107.495	4.13	4.361	5.657	16	134.083	121.731	111.455	112.638	89.042	88.118	48.59381566	47.69375826	5.398027428	-0.672387239	15.81200978	14.92650143	25.8844076	0.076754436	NA	NA	4.0319999999999965	0.23099999999999987	10.343	6.200335683698358	0.3075751823420369	0.06991438443188115	0.281897662914746	0.42303286669007395
166	972	2	75	4014	4913	1400	972	TRUE	TRUE	6	4	110.114	115.82	3.803	4.251	4	11.314	131.121	122.851	110.615	116.5	88.605	108.109	48.05184551	49.36435941	4.564273544	0.865343262	15.27841452	5.503110842	35.51430729	0.08698399	-428	1186	5.705999999999989	0.4480000000000004	7.314	10.533818869047925	0.42200384529846763	0.07923232106452982	0.4789190573276588	0.6432172802557307
166	1408	2	25	5066	5256	1665	1024	TRUE	TRUE	2	8	111.468	111.905	4.243	3.954	11.314	64	116.889	118.733	111.947	112.493	105.567	104.488	47.47256758	47.76500608	0.684038872	0.900948165	4.224562734	5.307905281	21.45228546	0.264341244	-641	1344.5	0.4369999999999976	0.28900000000000015	52.686	1.1428915048299444	0.2549098559247277	0.24078419850831417	0.05196145186521682	0.3544799816333751
166	1549	2	25	5116	3832	940	9606	TRUE	TRUE	3	9	88.108	108.569	3.002	4.271	45.255	5.657	92.6	127.933	92.715	108.284	79.009	89.489	38.98429917	47.10441847	-2.745017321	4.698499329	7.879709307	13.40348222	33.83280952	0.433611109	8666	5273	20.461	1.2690000000000001	39.598	12.322919490098611	0.4020232071008417	0.39496940305261735	0.5602603442388668	0.7946792697195774
167	405	2	75	3080	4946	1056	4812	TRUE	TRUE	1	3	112.046	106.696	4.365	3.923	8	16	122.953	111.48	115.21	107.054	97.975	101.554	48.75838333	45.48041664	-0.096275616	0.652446109	10.62367618	3.692298302	17.69991423	0.206241323	3756	2934	5.3500000000000085	0.44200000000000017	8	7.703872346415426	0.2103217670985317	0.1878619125279192	0.3502558120454339	0.44967374591552806
167	794	2	50	3538	3858	3023	1366	TRUE	TRUE	12	2	96.144	112.46	3.508	4.027	8	5.657	102.624	128.899	104.579	112.723	81.229	95.759	43.47276516	48.57147608	-5.146638684	3.456939831	12.92672778	11.75139003	15.44664236	0.231521026	-1657	2194.5	16.31599999999999	0.5190000000000001	2.343	10.069748514043033	0.1835469412268578	0.2108887884451076	0.4578201434659719	0.5364353124923675
167	891	2	75	3861	3864	13250	1326	TRUE	TRUE	10	8	113.706	112.07	3.989	4.059	5.657	5.657	131.924	129.998	113.946	112.34	95.246	93.871	49.19532406	48.53053786	3.9314961410000002	3.851808677	12.96576716	12.82310869	5.036951199	0.024514854	-11924	7288	1.63600000000001	0.07000000000000028	0	0.6845744829395303	0.059852294378194164	0.022330187233053727	0.031124112737814884	0.07106085278065173
167	1043	2	50	4056	5338	1555	1931	TRUE	TRUE	11	4	110.566	109.329	3.625	3.94	5.657	64	130.448	115.699	110.974	110.004	90.277	102.285	48.11869459	46.72460702	4.307669571	0.740842648	14.3763858	5.092521829	62.2241109	0.210146604	376	1743	1.237000000000009	0.31499999999999995	58.343	10.042702060874753	0.739386914002182	0.1914191703409858	0.45659047908532924	0.8898365990242657
167	1342	2	25	5033	5000	5465	2143	TRUE	TRUE	9	7	107.532	101.475	3.986	3.306	90.51	32	112.127	107.692	107.847	102.014	102.622	94.717	45.79510704	43.5007147	0.64513576	0.830688959	3.512770889	4.921208813	15.80908463	0.200113808	-3322	3804	6.057000000000002	0.6800000000000002	58.510000000000005	2.698585478592667	0.1878537134353016	0.18228045741407903	0.122690928104265	0.28908173004464366
167	1924	2	25	5306	2946	935	1281	TRUE	TRUE	6	5	111.074	107.762	4.036	4.501	64	90.51	118.48	124.063	111.767	113.13	102.976	86.092	47.49656721	48.01069813	0.950322083	-0.265837592	5.819534336	16.58107821	16.48544339	0.300252697	346	1108	3.3119999999999976	0.46500000000000075	26.510000000000005	10.842241535311004	0.19589064331797099	0.2734953649423876	0.49294146405606953	0.5967948942226631
168	631	2	25	3434	3464	NA	1063	FALSE	TRUE	9	1	100.223	103.742	3.059	3.76	8	5.657	107.658	113.457	108.546	111.591	84.464	86.178	45.15789677	46.59747844	-4.802667287	-3.854500036	13.39430289	14.44236806	14.70877341	0.172767172	NA	NA	3.5190000000000055	0.7009999999999996	2.343	2.0173886886358865	0.17477910769757982	0.1573708453856261	0.09172038185162996	0.25243998873387247
168	984	2	75	4029	3063	7478	NA	TRUE	FALSE	7	5	110.469	141.645	3.471	5.777	5.657	8	131.025	149.957	111.188	143.06	89.194	131.918	48.21264336	59.71390088	4.272829641	0.536094425	15.15110896	6.837959847	59.51724305	0.333988234	NA	NA	31.176000000000016	2.306	2.343	14.67482752167206	0.7072221689013689	0.3042245243988384	0.6671896157030068	1.0187530322571716
168	1249	2	25	4979	5235	1054	1000	TRUE	TRUE	11	10	111.307	101.827	4.05	3.882	32	64	117.207	108.944	111.796	102.406	104.917	94.132	47.44074684	43.7137916	0.778183411	1.000834316	4.569443331	5.595006719	21.21610854	0.269094329	-54	1027	9.480000000000004	0.1679999999999997	32	3.8718921794475154	0.25210344983050514	0.24511370738422347	0.17603520391868455	0.39322420065755564
168	1440	2	75	5080	3488	2520	819	TRUE	TRUE	2	8	73.527	100.162	2.371	3.401	45.255	8	75.578	111.305	78.213	108.96	66.789	80.221	32.70311583	45.51173317	-3.450847393	-4.166515858	6.403647181	16.43455091	33.38577541	0.649089506	-1701	1669.5	26.635000000000005	1.0299999999999998	37.255	16.284713357465343	0.39671126023224274	0.5912452181028838	0.740382919714409	1.0271891742660715
168	1745	2	50	5232	2807	1896	2068	TRUE	TRUE	6	4	93.12	108.41	3.861	3.931	90.51	64	99.531	126.738	93.667	106.763	86.161	91.73	40.08718346	46.61364976	0.89146114	5.421360325	5.144992109	11.37468132	10.94600471	0.306307873	172	1982	15.289999999999992	0.06999999999999984	26.510000000000005	10.095730615312059	0.13006746944423195	0.27901092762161434	0.45900141719032994	0.5526725480088831
168	2252	2	50	5472	2812	537	998	TRUE	TRUE	12	3	95.733	107.616	1.501	4.147	45.255	90.51	115.561	123.869	91.498	106.652	80.141	92.328	40.94852704	46.30786966	7.995036341	4.373165339	10.27635101	10.54859896	55.58202893	0.986954088	461	767.5	11.882999999999996	2.6460000000000004	45.255	6.474150277832307	0.6604614232347786	0.8990006457092417	0.29434661698690184	1.1537120019738796
169	82	2	25	2800	5344	1142	1109	TRUE	TRUE	8	3	104.14	113.609	4.192	3.852	90.51	90.51	118.748	120.109	102.842	114.265	90.83	106.454	44.69694736	48.44302709	4.237017584	0.774130552	9.109102846	5.129299099	13.03875435	0.203635228	-33	1125.5	9.468999999999994	0.3400000000000003	0	6.470203845671779	0.15493486691633912	0.18548806240027313	0.2941671928299438	0.38071639262952767
169	958	2	25	3981	3112	1474	1103	TRUE	TRUE	4	1	109.176	108.33	3.771	4.386	5.657	5.657	128.598	126.34	109.366	113.104	89.564	85.546	47.47252431	48.20970226	4.358307951	0.643971181	13.87747319	17.20604039	38.97873916	0.069622878	-371	1288.5	0.8460000000000036	0.6150000000000002	0	5.041734679240476	0.4631704534199846	0.06341836265653703	0.2292219801664628	0.5206644541686559
169	1047	2	75	4062	2976	NA	1110	FALSE	TRUE	6	11	110.661	109.283	3.451	4.592	5.657	11.314	130.967	123.686	111.257	115.71	89.757	88.452	48.23784499	48.75793929	4.28822055	-1.568908957	14.854069	16.21515908	49.49071067	0.053866705	NA	NA	1.3780000000000001	1.1409999999999996	5.657	6.035646638806562	0.5880804611716222	0.04906631743667213	0.27441009139749434	0.6508049097689762
169	1508	2	50	5097	3879	4941	1362	TRUE	TRUE	9	7	108.322	111.983	4.117	4.039	22.627	5.657	116.298	128.715	112.343	112.202	96.325	95.032	47.29867419	48.39224058	-1.439638698	3.571531746	9.460513443	11.92756045	37.73760518	0.086580824	-3579	3151.5	3.6610000000000014	0.07800000000000029	16.97	5.691576021007225	0.4484225010577525	0.07886508362285462	0.2587669539960348	0.5237010381411478
169	2024	2	50	5370	5317	1610	1876	TRUE	TRUE	5	10	90.772	108.479	1.769	3.953	22.627	128	109.104	114.391	87.265	109.32	75.946	101.726	38.9651966	46.39641249	7.126428557	0.515064505	9.974559801	4.940166475	45.85804493	0.877681326	266	1743	17.706999999999994	2.184	105.373	11.148014190551596	0.5449147899832203	0.7994658397939008	0.5068433882893305	1.0922307345943134
169	2208	2	75	5454	4928	1428	980	TRUE	TRUE	12	2	100.532	110.439	1.69	4.345	64	16	121.84	115.863	95.64	110.848	84.117	104.607	42.8665283	47.04181783	8.796672612	0.740987103	10.638477140000001	4.164882444	55.76479747	0.980352042	-448	1204	9.906999999999996	2.655	48	11.146054905988915	0.6626331966006441	0.8929869479200877	0.5067543096059527	1.2220099724212674
170	920	2	50	3870	2794	2164	3038	TRUE	TRUE	11	4	112.547	104.987	4.187	3.827	5.657	90.51	129.933	120.406	112.803	104.502	94.905	90.053	48.6755639	45.30883347	3.711358103	3.827013581	12.41470394	10.45742415	47.13312973	0.166645452	874	2601	7.560000000000002	0.3600000000000003	84.85300000000001	3.896048530783699	0.5600661678289918	0.15179466884432058	0.1771334700987111	0.6067058595937741
170	1042	2	25	4056	5338	971	2550	TRUE	TRUE	2	1	110.566	109.329	3.625	3.94	5.657	64	130.448	115.699	110.974	110.004	90.277	102.285	48.11869459	46.72460702	4.307669571	0.740842648	14.3763858	5.092521829	62.2241109	0.210146604	1579	1760.5	1.237000000000009	0.31499999999999995	58.343	10.042702060874753	0.739386914002182	0.1914191703409858	0.45659047908532924	0.8898365990242657
170	1062	2	75	4065	2839	7971	1258	TRUE	TRUE	3	9	110.744	88.616	3.443	4.221	5.657	64	130.57	107.199	111.384	87.969	90.277	70.68	48.24418317	38.83585684	4.120426904	5.0789409149999996	14.55086425	12.99396191	66.63425347	0.309538967	-6713	4614.5	22.128	0.778	58.343	9.584325658978416	0.7917910650294642	0.2819540793119159	0.4357504402516941	0.9467363094762282
170	1098	2	75	4895	5097	7154	6636	TRUE	TRUE	6	8	110.888	108.322	3.991	4.117	11.314	22.627	117.641	116.298	111.756	112.343	103.267	96.325	47.42503175	47.29867419	0.672620575	-1.439638698	5.533967429	9.460513443	16.65489831	0.092117091	-518	6895	2.5660000000000025	0.1259999999999999	11.312999999999999	4.460422521398947	0.19790421568644795	0.08390798041849437	0.20279267906421827	0.2955190322913595
170	1820	2	50	5273	4940	2754	9057	TRUE	TRUE	10	5	109.298	113.555	3.719	4.36	90.51	11.314	115.545	118.824	109.89	114.05	102.46	107.791	46.682773160000004	48.3026359	0.778131443	0.636438767	4.926253943	4.119665301	24.2015589	0.371367666	6303	5905.5	4.257000000000005	0.6410000000000005	79.196	1.8151080817063583	0.28757849152510817	0.3382728493541981	0.08252371359763024	0.45159724612093066
170	1969	2	25	5323	4934	1665	1594	TRUE	TRUE	12	7	105.968	111.36	4.353	4.202	64	11.314	113.141	117.014	106.609	111.839	98.155	105.228	45.41300818	47.44395088	0.952967912	0.733845565	5.654542508	4.386660724	24.13379289	0.177477816	-71	1629.5	5.391999999999996	0.1509999999999998	52.686	2.4042185990123937	0.2867732522009391	0.16166169543548817	0.10930756635961685	0.34687396271908616
171	482	2	50	3202	5195	1407	1712	TRUE	TRUE	10	12	119.026	93.323	5.404	3.284	8	64	140.427	97.693	122.345	99.489	94.306	82.787	52.32096453	41.55982511	2.529790864	-3.959967335	17.93378784	9.264581513	44.52114556	0.430647183	305	1559.5	25.703000000000003	2.12	56	15.26676853293658	0.5290288916518749	0.3922696104075167	0.6941021565993938	0.9568306115753225
171	640	2	25	3437	3488	NA	1082	FALSE	TRUE	9	1	99.796	100.162	3.042	3.401	8	8	104.684	111.305	108.74	108.96	85.965	80.221	44.99400619	45.51173317	-5.900769369	-4.166515858	12.23771239	16.43455091	9.497206365	0.124341243	NA	NA	0.36599999999999966	0.359	0	4.570462780637374	0.112851915508193	0.11326044352459254	0.20779564882074328	0.26218793749920954
171	905	2	50	3864	4973	2726	2698	TRUE	TRUE	3	4	112.07	105.386	4.059	3.66	5.657	16	129.998	111.34	112.34	105.924	93.871	98.894	48.53053786	45.07164262	3.851808677	0.76481337	12.82310869	4.700192196	30.26346281	0.255355903	-28	2712	6.6839999999999975	0.399	10.343	9.352821428597467	0.3596099333595412	0.23259959553728143	0.42522512278044067	0.6035215663574927
171	942	2	75	3876	3443	4686	4083	TRUE	TRUE	11	7	112.191	101.521	4.11	3.152	5.657	8	129.463	111.33	112.402	108.837	94.71	84.397	48.51384123	45.56568212	3.71850573	-3.439141362	12.29770887	14.04623404	21.09651063	0.252080439	-603	4384.5	10.670000000000002	0.9580000000000002	2.343	7.936050296061358	0.2506823105274764	0.22961602792577834	0.3608117600979894	0.4957320519361392
171	1464	2	75	5086	5364	1255	805	TRUE	TRUE	8	2	95.761	92.083	3.497	1.872	64	32	100.643	114.786	99.714	87.251	86.926	74.214	41.98873618	39.55581377	-2.123883795	9.360929007	7.39826873	11.9544342	35.06486928	0.679504242	-450	1030	3.6779999999999973	1.6249999999999998	32	12.592802719811168	0.41666333374365844	0.6189495132018429	0.572530559207369	0.9404775780450485
171	1543	2	25	5109	3864	1513	11047	TRUE	TRUE	5	6	102.018	112.07	4.019	4.059	64	5.657	106.708	129.998	108.947	112.34	90.4	93.871	45.32972296	48.53053786	-4.421492271	3.851808677	10.09328854	12.82310869	46.35164223	0.176307869	9534	6280	10.051999999999992	0.040000000000000036	58.343	9.281413828269148	0.5507800306291386	0.16059600948187205	0.4219785831293977	0.7121907364050942
173	75	2	75	2795	4068	4001	1552	TRUE	TRUE	5	3	104.213	110.269	3.939	3.328	64	4	117.453	128.755	103.37	110.96	91.815	91.092	44.74131577	47.96332947	3.543475964	3.718231057	8.561805479	13.65589609	68.3448169	0.108854169	-2449	2776.5	6.056000000000012	0.6110000000000002	60	6.030063911650976	0.8121170800969238	0.09915351626685082	0.27415627324665	0.8628599154751169
173	247	2	25	2919	4071	7138	640	TRUE	TRUE	9	1	107.495	111.118	4.361	3.287	16	4	121.731	131.232	112.638	111.799	88.118	90.323	47.69375826	48.42618031	-0.672387239	4.16610799	14.92650143	14.78442595	55.78435814	0.066636766	-6498	3889	3.6229999999999905	1.0739999999999998	12	4.895678051342755	0.6628656290648116	0.06069836113995167	0.2225815296879788	0.7018672742041796
173	923	2	50	3870	2941	10624	1560	TRUE	TRUE	11	12	112.547	112.31	4.187	4.446	5.657	8	129.933	124.279	112.803	116.674	94.905	95.978	48.6755639	49.24908658	3.711358103	-0.718905045	12.41470394	12.50016248	24.51461623	0.029101082	-9064	6092	0.23699999999999477	0.25899999999999945	2.343	4.46804912540811	0.2912984401075228	0.026507708744439175	0.2031394218787746	0.35612226068191644
173	1180	2	25	4952	4023	1174	2357	TRUE	TRUE	10	2	114.059	110.99	4.238	3.296	16	4	121.029	131.981	114.75	111.592	106.398	89.396	48.66159268	48.42480659	0.847986429	4.472824433	5.486643071	15.33865898	52.80163537	0.050200617	1183	1765.5	3.0690000000000026	0.9420000000000006	12	10.500368359198132	0.6274229983492261	0.045726936690090834	0.47739823312861507	0.7897212448648675
173	1694	2	50	5183	3446	3919	1892	TRUE	TRUE	8	6	99.597	94.696	3.197	3.569	45.255	8	104.716	103.687	103.381	103.322	90.694	77.078	43.52585112	43.10200269	-1.931293536	-4.634950425	7.349300612	14.90691285	26.09754382	0.266143905	-2027	2905.5	4.900999999999996	0.3719999999999999	37.255	8.037842422255986	0.3101078040169557	0.2424262134943192	0.36543972928243723	0.5371066140343395
173	1758	2	75	5235	2839	3382	978	TRUE	TRUE	4	7	101.827	88.616	3.882	4.221	64	64	108.944	107.199	102.406	87.969	94.132	70.68	43.7137916	38.83585684	1.000834316	5.0789409149999996	5.595006719	12.99396191	9.887536443	0.287394869	-2404	2180	13.210999999999999	0.33899999999999997	0	9.755497879352415	0.11749006859130359	0.26178337568679577	0.4435327687159775	0.528257294250088
174	62	2	50	2794	5090	900	1883	TRUE	TRUE	10	8	104.987	93.319	3.827	3.283	90.51	64	120.406	98.084	104.502	97.46	90.053	84.413	45.30883347	41.02902909	3.827013581	-2.302597616	10.45742415	7.534558606	13.03066024	0.335106098	983	1391.5	11.667999999999992	0.544	26.510000000000005	8.026954711829223	0.15483868749444088	0.30524276878328754	0.3649447205796235	0.500332705425528
174	625	2	25	3431	3136	8560	2461	TRUE	TRUE	5	6	98.639	115.251	3.185	4.775	11.314	8	105.881	133.057	106.485	117.534	83.55	95.162	44.37371851	50.29685477	-4.502971604	2.316439119	12.8311418	14.55468569	33.39215054	0.290424378	-6099	5510.5	16.61200000000001	1.5900000000000003	3.314	9.195570091313018	0.3967870136279745	0.26454290683449183	0.41807570592108384	0.6342004254347845
174	1170	2	75	4943	3378	1078	862	TRUE	TRUE	11	12	110.949	103.847	4.167	3.592	11.314	5.657	116.136	110.24	111.402	116.405	105.309	84.895	47.24305713	47.71239186	0.65603162	-8.147384428	4.039216679	16.67006856	29.6503706	0.09808449	-216	970	7.102000000000004	0.5749999999999997	5.657	15.403208381461617	0.3523247773228532	0.08934358843656935	0.7003053811326675	0.789013721270861
174	1648	2	25	5158	3101	920	1108	TRUE	TRUE	7	9	71.1	108.953	3.775	4.402	128	5.657	74.014	126.258	75.954	113.549	63.332	87.051	31.7649419	48.35795713	-3.395989384	0.565382909	7.250809798	16.52770612	43.73105885	0.540277779	188	1014	37.85300000000001	0.6270000000000002	122.343	19.418584660986426	0.5196405731069965	0.492130361572964	0.8828640758009833	1.1365155495376331
174	2064	2	75	5385	3879	1064	892	TRUE	TRUE	1	4	91.486	111.983	1.579	4.039	16	5.657	112.502	128.715	87.255	112.202	74.703	95.032	39.3097139	48.39224058	8.429715644	3.571531746	11.27431622	11.92756045	52.32494121	0.985763889	-172	978	20.497	2.46	10.343	10.320899655733825	0.6217586116864467	0.897916512533715	0.4692387058620605	1.1887063547260392
174	2294	2	50	5487	2970	1167	1622	TRUE	TRUE	3	2	99.784	107.3	1.545	4.343	90.51	11.314	120.366	119.918	95.278	113.742	83.708	88.241	42.59705869	47.84485192	8.322044806	-2.057033615	10.48614468	15.03452797	59.11040119	1.038194445	455	1394.5	7.515999999999991	2.798	79.196	12.488090054401951	0.7023878122026329	0.9456746648854731	0.5677698079896502	1.3076741816682234
177	175	2	25	2842	5462	1151	1390	TRUE	TRUE	7	1	81.346	99.302	4.327	1.8	128	64	97.309	122.847	81.755	94.18	64.973	80.879	35.86422345	42.50612575	3.625213093	9.633610689	12.26493468	12.11446205	53.06076353	0.996939618	239	1270.5	17.956000000000003	2.527	64	8.95758616183752	0.6305021258414836	0.9080963047950055	0.4072557895564275	1.1781464711996563
177	917	2	50	3867	5170	1546	2115	TRUE	TRUE	6	12	112.082	88.51	4.106	3.643	5.657	90.51	128.999	91.198	112.336	92.553	94.91	81.779	48.45449438	38.88212129	3.593421219	-2.713597276	12.09037485	6.015546341	60.35582275	0.384847609	569	1830.5	23.57199999999999	0.4630000000000001	84.85300000000001	12.973524975278975	0.7171867123485921	0.35055151318311145	0.5898400597749235	0.9925494647017027
177	1332	2	75	5027	3520	2080	1288	TRUE	TRUE	4	10	110.024	93.974	4.064	3.733	16	8	115.837	100.107	110.524	102.366	103.711	79.448	46.9231487	42.55370497	0.753952535	-5.213778105	4.528323791	12.69010311	20.95380177	0.251108213	-792	1684	16.049999999999997	0.33099999999999996	8	11.014558055286978	0.24898655204945255	0.2287304428591554	0.5007758179912188	0.6042254037003033
177	2049	2	75	5379	3211	1454	1801	TRUE	TRUE	3	2	91.898	109.657	2.016	4.56	22.627	128	113.216	129.057	87.882	114.895	74.595	85.02	39.56056142	48.96527114	8.346197147	0.700443213	11.69990417	18.57616841	53.7398479	0.860334683	347	1627.5	17.759	2.5439999999999996	105.373	13.935175924079385	0.6385714431755367	0.7836650609658914	0.6335614272678665	1.1930232595970869
177	2075	2	50	5388	5394	NA	2687	FALSE	TRUE	9	5	95.081	90.817	1.902	1.72	32	22.627	116.331	110.325	90.567	86.514	78.345	75.611	40.73479198	38.8824754	8.623161245	8.064192579	11.08755415	10.08565907	4.923212925	0.245223761	NA	NA	4.26400000000001	0.18199999999999994	9.373000000000001	2.178833732399268	0.05850078303957583	0.22337038993271668	0.09906046517094468	0.25125614116837297
177	2086	2	25	5391	5282	1406	3174	TRUE	TRUE	8	11	93.912	112.442	1.836	4.117	22.627	45.255	114.593	119.444	89.545	112.986	77.599	104.896	40.24287536	47.97979481	8.377180747	0.971403562	10.83053871	5.381763024	47.92384296	0.796040703	1768	2290	18.529999999999987	2.2809999999999997	22.628000000000004	12.016431032798367	0.5694619310875456	0.7251007060095774	0.5463258761341093	1.07169486690347
179	233	2	50	2869	3508	942	3151	TRUE	TRUE	1	6	94.842	101.962	3.742	3.425	90.51	8	111.192	111.404	92.794	110.493	80.54	83.989	40.85175753	46.04837593	5.392440373	-4.42956116	9.828163152	14.94960685	43.6636821	0.20437693	2209	2046.5	7.1200000000000045	0.31700000000000017	82.51	12.235429802882155	0.5188399592205554	0.1861636668534398	0.556282634060964	0.7831361204146509
179	246	2	75	2919	4029	1304	1128	TRUE	TRUE	2	10	107.495	110.469	4.361	3.471	16	5.657	121.731	131.025	112.638	111.188	88.118	89.194	47.69375826	48.21264336	-0.672387239	4.272829641	14.92650143	15.15110896	50.5240659	0.048237848	-176	1216	2.9739999999999895	0.8899999999999997	10.343	4.977435110553592	0.6003594527638944	0.043939081895392335	0.2262986064873708	0.6430965516459396
179	324	2	75	2987	2866	NA	2434	FALSE	TRUE	8	9	111.91	88.666	4.459	3.952	8	64	121.088	103.167	113.1	87.003	101.541	75.829	48.07604162	38.25229013	0.971386016	4.686390107	7.529597038	8.955774983	23.3755964	0.307446952	NA	NA	23.244	0.5069999999999997	56	10.599119409848555	0.27776387376483214	0.2800484964092253	0.4818879401072097	0.6227326205769882
179	725	2	50	3488	2833	1376	1877	TRUE	TRUE	4	3	100.162	89.006	3.401	4.346	8	45.255	111.305	105.461	108.96	88.177	80.221	73.379	45.51173317	38.77086303	-4.166515858	4.587996244	16.43455091	11.22220534	41.68516044	0.309881364	501	1626.5	11.156000000000006	0.9450000000000003	37.255	12.216765477388304	0.49532989208878253	0.2822659632463679	0.5554340623053363	0.795947720376843
179	1267	2	25	4991	5433	1042	996	TRUE	TRUE	12	7	103.242	99.141	3.399	1.728	22.627	32	110.007	116.306	103.815	95.401	95.904	85.717	44.26420132	42.24440768	0.921874748	6.826427913	5.326210751	8.709083027	36.31507755	0.72340085	-46	1019	4.100999999999999	1.671	9.373000000000001	7.098389906325615	0.4315191126570909	0.6589342292248698	0.32272761139559	0.8512086549076198
179	1924	2	25	5306	2946	998	922	TRUE	TRUE	11	5	111.074	107.762	4.036	4.501	64	90.51	118.48	124.063	111.767	113.13	102.976	86.092	47.49656721	48.01069813	0.950322083	-0.265837592	5.819534336	16.58107821	16.48544339	0.300252697	-76	960	3.3119999999999976	0.46500000000000075	26.510000000000005	10.842241535311004	0.19589064331797099	0.2734953649423876	0.49294146405606953	0.5967948942226631
180	983	2	50	4029	3063	2468	2271	TRUE	TRUE	11	12	110.469	141.645	3.471	5.777	5.657	8	131.025	149.957	111.188	143.06	89.194	131.918	48.21264336	59.71390088	4.272829641	0.536094425	15.15110896	6.837959847	59.51724305	0.333988234	-197	2369.5	31.176000000000016	2.306	2.343	14.67482752167206	0.7072221689013689	0.3042245243988384	0.6671896157030068	1.0187530322571716
180	1125	2	75	4907	4940	6218	NA	TRUE	FALSE	1	6	110.438	113.555	4.282	4.36	16	11.314	117.047	118.824	110.927	114.05	103.341	107.791	47.13734099	48.3026359	0.933287283	0.636438767	5.070657	4.119665301	7.2183326	0.047883873	NA	NA	3.1170000000000044	0.07800000000000029	4.686	1.5331068065500901	0.08577287145062842	0.04361665174647853	0.06970255286361769	0.11881853248616159
180	1476	2	75	5093	2785	2942	1819	TRUE	TRUE	4	7	106.555	106.3	3.942	3.918	45.255	64	113.285	120.327	112.782	105.394	93.6	93.178	47.0955429	45.62595774	-3.393555074	3.769394112	10.75009331	9.032580146	10.40897172	0.09169946	-1123	2380.5	0.25500000000000966	0.02400000000000002	18.744999999999997	7.511149915440617	0.1236860979878908	0.08352756704037156	0.34149370533790774	0.3726835870769836
180	1508	2	50	5097	3879	NA	1831	FALSE	TRUE	2	5	108.322	111.983	4.117	4.039	22.627	5.657	116.298	128.715	112.343	112.202	96.325	95.032	47.29867419	48.39224058	-1.439638698	3.571531746	9.460513443	11.92756045	37.73760518	0.086580824	NA	NA	3.6610000000000014	0.07800000000000029	16.97	5.691576021007225	0.4484225010577525	0.07886508362285462	0.2587669539960348	0.5237010381411478
180	1834	2	25	5276	4952	1989	3260	TRUE	TRUE	10	8	105.914	114.059	3.91	4.238	90.51	16	114.206	121.029	106.444	114.75	97.092	106.398	45.4364436	48.66159268	1.292276562	0.847986429	6.338574078	5.486643071	34.58227242	0.329984567	1271	2624.5	8.144999999999996	0.3280000000000003	74.51	3.3652290785612275	0.41092880740231796	0.30057764835671313	0.15299981497990542	0.5316186140727471
180	2104	2	25	5400	2836	1822	2060	TRUE	TRUE	3	9	99.758	84.711	2.541	4.326	32	128	121.838	102.137	96.307	84.367	81.13	67.629	42.97988511	37.19539985	7.963218106	4.577864936	12.60014599	12.53132005	37.59452775	0.688342978	238	1941	15.046999999999997	1.7849999999999997	96	6.702657892120346	0.4467223629938904	0.6270005760302625	0.30473569359696046	0.8279821464821248
181	62	2	50	2794	5090	970	1438	TRUE	TRUE	5	10	104.987	93.319	3.827	3.283	90.51	64	120.406	98.084	104.502	97.46	90.053	84.413	45.30883347	41.02902909	3.827013581	-2.302597616	10.45742415	7.534558606	13.03066024	0.335106098	468	1204	11.667999999999992	0.544	26.510000000000005	8.026954711829223	0.15483868749444088	0.30524276878328754	0.3649447205796235	0.500332705425528
181	94	2	25	2803	5294	3343	7605	TRUE	TRUE	7	6	90.581	107.683	3.911	4.508	64	128	102.871	115.205	88.014	108.29	80.857	99.554	38.63813975	46.11913614	4.779855917	1.052048129	6.390222666	5.851361074	13.71761512	0.245624999	4262	5474	17.102000000000004	0.597	64	8.375692789662194	0.16300152729135212	0.2237358711901215	0.3808000636006415	0.47078224944741565
181	107	2	50	2806	5090	2460	6994	TRUE	TRUE	11	2	106.785	93.319	3.815	3.283	90.51	64	122.132	98.084	104.86	97.46	93.362	84.413	45.66032839	41.02902909	4.867777026	-2.302597616	8.996565586	7.534558606	11.23461277	0.357612851	4534	4727	13.465999999999994	0.532	26.510000000000005	8.660292727291946	0.13349689607248058	0.325743809030074	0.39373937227298345	0.5281677230391223
181	432	2	75	3101	2842	2035	5469	TRUE	TRUE	1	9	108.953	81.346	4.402	4.327	5.657	128	126.258	97.309	113.549	81.755	87.051	64.973	48.35795713	35.86422345	0.565382909	3.625213093	16.52770612	12.26493468	37.13016115	0.407822149	3434	3752	27.607	0.07500000000000018	122.343	13.550910020045283	0.4412044603292549	0.3714786531038013	0.6160908150605572	0.8439346289424466
181	1656	2	75	5161	2833	1220	995	TRUE	TRUE	8	4	91.48	89.006	3.786	4.346	90.51	45.255	94.553	105.461	97.264	88.177	82.623	73.379	40.61549797	38.77086303	-3.976536412	4.587996244	7.996173472	11.22220534	21.90944993	0.222851081	-225	1107.5	2.4740000000000038	0.56	45.255	9.336015171951617	0.26034217824762884	0.20299147463078598	0.4244610279455003	0.5377273963562317
181	1681	2	25	5164	5364	1152	865	TRUE	TRUE	3	12	89.132	92.083	3.124	1.872	128	32	91.744	114.786	93.244	87.251	82.409	74.214	39.1548612	39.55581377	-2.782142082	9.360929007	6.022942669	11.9544342	28.93208496	0.801327161	-287	1008.5	2.9509999999999934	1.252	96	13.520263688930847	0.34378964528078687	0.7299160557946374	0.6146974825768363	1.0143085150955746
182	141	2	75	2821	5282	1286	1687	TRUE	TRUE	3	9	104.128	112.442	4.101	4.117	45.255	45.255	117.661	119.444	102.66	112.986	92.061	104.896	44.56811751	47.97979481	4.092102427	0.971403562	8.172271147	5.381763024	8.781875761	0.162921488	401	1486.5	8.313999999999993	0.016000000000000014	0	5.40048506986887	0.10435189710483037	0.14840256977780558	0.24553253202154787	0.3052848922350171
182	349	2	25	3001	5373	1265	1497	TRUE	TRUE	8	2	114.621	90.588	4.613	1.789	8	22.627	124.047	109.397	115.746	86.761	104.069	75.605	49.15724733	38.84834647	1.067985676	7.508809825	7.607588154	10.02635238	59.31361472	0.913257134	232	1381	24.033	2.8240000000000007	14.626999999999999	12.393872398916635	0.7048025260917822	0.8318712725820042	0.5634862113843169	1.227303192105688
182	483	2	75	3202	5195	1101	1135	TRUE	TRUE	12	4	119.026	93.323	5.404	3.284	8	64	140.427	97.693	122.345	99.489	94.306	82.787	52.32096453	41.55982511	2.529790864	-3.959967335	17.93378784	9.264581513	44.52114556	0.430647183	34	1118	25.703000000000003	2.12	56	15.26676853293658	0.5290288916518749	0.3922696104075167	0.6941021565993938	0.9568306115753225
182	512	2	50	3235	5069	NA	1407	FALSE	TRUE	10	1	105.268	108.482	4.126	3.968	8	64	124.994	114.903	110.722	113.391	80.087	97.152	47.29927542	47.49756026	0.694018392	-2.472616021	19.13865944	9.233136069	27.81228582	0.070577737	NA	NA	3.2139999999999986	0.15800000000000036	56	10.401263559625672	0.33048347154119717	0.06428812840146728	0.47289244298945166	0.5804993979771355
182	1283	2	50	5003	2912	2024	2003	TRUE	TRUE	11	6	106.38	112.709	3.669	4.393	181.019	8	113.641	127.028	107.015	117.425	98.483	93.675	45.58361154	49.66398191	0.97573901	-0.366912604	5.707926788	14.46036231	19.69705414	0.236289545	-21	2013.5	6.329000000000008	0.7239999999999998	173.019	9.749731446543445	0.23405306825378042	0.21523235590401943	0.4432705984053478	0.5455223452780266
182	2128	2	25	5406	3508	934	1009	TRUE	TRUE	7	5	101.716	101.962	2.703	3.425	45.255	8	121.224	111.404	98.558	110.493	85.368	83.989	43.62978455	46.04837593	6.978292138	-4.42956116	10.9372168	14.94960685	30.65233588	0.452421877	75	971.5	0.24600000000000932	0.722	37.255	12.33239534905684	0.3642307733363139	0.4121038298551402	0.5606911632510467	0.7854095768287114
183	84	2	75	2800	5344	3115	NA	TRUE	FALSE	1	8	104.14	113.609	4.192	3.852	90.51	90.51	118.748	120.109	102.842	114.265	90.83	106.454	44.69694736	48.44302709	4.237017584	0.774130552	9.109102846	5.129299099	13.03875435	0.203635228	NA	NA	9.468999999999994	0.3400000000000003	0	6.470203845671779	0.15493486691633912	0.18548806240027313	0.2941671928299438	0.38071639262952767
183	659	2	50	3443	5096	6479	8601	TRUE	TRUE	4	7	101.521	102.653	3.152	3.927	8	64	111.33	109.386	108.837	108.577	84.397	89.997	45.56568212	45.44358674	-3.439141362	-3.175954363	14.04623404	10.5269031	37.77250591	0.134876542	2122	7540	1.132000000000005	0.7749999999999999	56	3.5312695937157295	0.44883721398298165	0.1228568783728769	0.16054883096210068	0.4922647502542
183	796	2	25	3538	5060	941	NA	TRUE	FALSE	5	9	96.144	113.789	3.508	4.223	8	16	102.624	119.653	104.579	114.216	81.229	107.499	43.47276516	48.41586006	-5.146638684	0.813469668	12.92672778	4.465353104	19.33178305	0.238337191	NA	NA	17.644999999999996	0.7149999999999999	8	11.46960941643787	0.2297126821863386	0.21709752379639252	0.5214646841685571	0.609774276294745
183	1134	2	75	4913	2993	5921	964	TRUE	TRUE	6	12	115.82	114.671	4.251	4.384	11.314	8	122.851	119.587	116.5	115.397	108.109	109.029	49.36435941	48.78581902	0.865343262	0.383824348	5.503110842	4.09013458	18.38562502	0.038573496	-4957	3442.5	1.1489999999999867	0.133	3.314	1.6009595136594132	0.2184698238177495	0.03513597869738278	0.07278746963785722	0.23294123004368167
183	1187	2	50	4952	5069	1426	1566	TRUE	TRUE	10	11	114.059	108.482	4.238	3.968	16	64	121.029	114.903	114.75	113.391	106.398	97.152	48.66159268	47.49756026	0.847986429	-2.472616021	5.486643071	9.233136069	21.56048764	0.094505207	140	1496	5.576999999999998	0.27000000000000046	48	5.139803682031064	0.2561955838331117	0.086083276971933	0.23368067790499503	0.35728583371854183
183	2194	2	25	5448	5385	2852	3466	TRUE	TRUE	2	3	87.088	91.486	1.88	1.579	22.627	16	98.971	112.502	85.133	87.255	77.16	74.703	37.31198591	39.3097139	4.239061428	8.429715644	6.744010396	11.27431622	6.376283445	0.600628857	614	3159	4.39800000000001	0.30099999999999993	6.626999999999999	6.48661473644584	0.07576710170722185	0.5471031903508401	0.29491331239371515	0.6261281150213693
184	84	2	75	2800	5344	5872	4242	TRUE	TRUE	3	10	104.14	113.609	4.192	3.852	90.51	90.51	118.748	120.109	102.842	114.265	90.83	106.454	44.69694736	48.44302709	4.237017584	0.774130552	9.109102846	5.129299099	13.03875435	0.203635228	-1630	5057	9.468999999999994	0.3400000000000003	0	6.470203845671779	0.15493486691633912	0.18548806240027313	0.2941671928299438	0.38071639262952767
184	649	2	25	3440	5170	1342	1146	TRUE	TRUE	1	11	98.221	88.51	2.811	3.643	8	90.51	103.531	91.198	106.757	92.553	84.374	81.779	44.2700538	38.88212129	-5.503174592	-2.713597276	12.16572164	6.015546341	52.90141821	0.390073302	-196	1244	9.710999999999999	0.8319999999999999	82.51	8.639225343900135	0.6286086822436339	0.355311513104484	0.3927815457221574	0.8219929983865818
184	1031	2	50	4053	5370	1362	6280	TRUE	TRUE	6	7	111.026	90.772	3.572	1.769	5.657	22.627	130.174	109.104	111.419	87.265	91.485	75.946	48.24045366	38.9651966	4.108113934	7.126428557	13.82903626	9.974559801	47.56688805	0.897282018	4918	3821	20.25399999999999	1.8030000000000002	16.97	10.487974326126123	0.565220363220598	0.8173197956957967	0.4768347396122441	1.1022055508554292
184	2024	2	50	5370	5317	1940	1149	TRUE	TRUE	5	8	90.772	108.479	1.769	3.953	22.627	128	109.104	114.391	87.265	109.32	75.946	101.726	38.9651966	46.39641249	7.126428557	0.515064505	9.974559801	4.940166475	45.85804493	0.877681326	-791	1544.5	17.706999999999994	2.184	105.373	11.148014190551596	0.5449147899832203	0.7994658397939008	0.5068433882893305	1.0922307345943134
184	2050	2	25	5379	4961	1231	13636	TRUE	TRUE	9	2	91.898	112.079	2.016	4.125	22.627	32	113.216	117.249	87.882	112.598	74.595	106.391	39.56056142	47.71212349	8.346197147	0.599841263	11.69990417	4.083177023	47.03504489	0.801869213	12405	7433.5	20.180999999999997	2.109	9.373000000000001	13.581919087319395	0.5589006606628942	0.7304098022656567	0.617500639308738	1.1077795210608814
184	2085	2	75	5391	3838	974	1133	TRUE	TRUE	12	4	93.912	106.958	1.836	4.421	22.627	8	114.593	126.428	89.545	106.682	77.599	87.765	40.24287536	46.47022163	8.377180747	4.746037007	10.83053871	13.52530282	54.30193811	0.884908372	159	1053.5	13.045999999999992	2.585	14.626999999999999	7.695895011989715	0.6452505606390333	0.8060488400565943	0.3498931233063694	1.090178066326164
185	65	2	50	2794	5116	NA	1643	FALSE	TRUE	7	6	104.987	88.108	3.827	3.002	90.51	45.255	120.406	92.6	104.502	92.715	90.053	79.009	45.30883347	38.98429917	3.827013581	-2.745017321	10.45742415	7.879709307	17.321717	0.344320989	NA	NA	16.87899999999999	0.8250000000000002	45.255	9.478182214989433	0.2058277843203242	0.3136364651668019	0.4309246388240577	0.5713396130378017
185	172	2	25	2842	5223	1834	4276	TRUE	TRUE	4	3	81.346	107.718	4.327	4.234	128	32	97.309	114.203	81.755	108.209	64.973	100.742	35.86422345	46.03565334	3.625213093	0.911427436	12.26493468	5.009032178	35.73194511	0.36414738	2442	3055	26.372	0.09299999999999997	96	12.785567633775761	0.4245899578804308	0.33169600666705845	0.5812945973999218	0.7925921284860937
185	204	2	75	2857	3832	2681	1171	TRUE	TRUE	5	9	105.854	108.569	3.876	4.271	64	5.657	118.556	127.933	104.144	108.284	94.861	89.489	45.14313964	47.10441847	4.052541549	4.698499329	7.316646138	13.40348222	38.93033188	0.149755016	-1510	1926	2.7150000000000034	0.395	58.343	6.427553935338528	0.4625952469789964	0.13640944165398483	0.29222811877657	0.5639141527782431
185	1007	2	50	4035	5188	1145	816	TRUE	TRUE	11	12	110.251	80.311	3.553	2.966	5.657	32	132.124	83.236	110.764	85	87.864	72.696	48.179284440000004	35.64281691	4.8015807	-3.210919737	15.9040849	6.947689562	56.44692221	0.66189236	-329	980.5	29.939999999999998	0.5869999999999997	26.343	17.366064575320966	0.6707386415668838	0.6029071324237869	0.7895464483770523	1.1986537989608508
185	1206	2	75	4958	5066	2174	1313	TRUE	TRUE	8	2	113.828	111.468	4.253	4.243	16	11.314	118.611	116.889	114.227	111.947	108.646	105.567	48.35695555	47.47256758	0.609244579	0.684038872	3.688160544	4.224562734	6.743799103	0.057081402	-861	1743.5	2.3599999999999994	0.009999999999999787	4.686	1.0370456003391966	0.08013415917555285	0.05199453336271991	0.047149178042125726	0.10652680393416442
185	1318	2	25	5021	5096	1035	8329	TRUE	TRUE	1	10	108.251	102.653	3.878	3.927	45.255	64	113.5	109.386	108.414	108.577	102.838	89.997	46.08669244	45.44358674	0.898696903	-3.175954363	3.81944476	10.5269031	9.898914616	0.190413773	7294	4682	5.597999999999999	0.04899999999999993	18.744999999999997	7.874412058288762	0.11762527136238013	0.1734448511438082	0.3580093835718342	0.41483676256674273
186	250	2	25	2919	5445	619	884	TRUE	TRUE	12	4	107.495	87.554	4.361	1.989	16	32	121.731	102.226	112.638	85.503	88.118	74.933	47.69375826	37.70194596	-0.672387239	5.049197343	14.92650143	8.72357991	49.79827216	0.790386764	265	751.5	19.941000000000003	2.372	16	13.078573261280855	0.5917351046477255	0.7199506236768716	0.5946160699504671	1.1054626204664315
186	409	2	25	3080	5478	625	865	TRUE	TRUE	11	1	112.046	100.284	4.365	1.6	8	64	122.953	119.93	115.21	96.132	97.975	84.791	48.75838333	42.81000109	-0.096275616	7.787570947	10.62367618	10.12066284	58.05867629	0.99627604299999994	240	745	11.762	2.765	56	9.888948898760287	0.6898905403743544	0.9074918649727992	0.4496001064221564	1.2254104203835718
186	1349	2	50	5033	5388	1605	2159	TRUE	TRUE	6	2	107.532	95.081	3.986	1.902	90.51	32	112.127	116.331	107.847	90.567	102.622	78.345	45.79510704	40.73479198	0.64513576	8.623161245	3.512770889	11.08755415	43.75218517	0.702302274	554	1882	12.450999999999993	2.0840000000000005	58.510000000000005	12.109212220326231	0.5198916096316345	0.6397158748169335	0.550544163862518	0.9912732028160781
186	1619	2	50	5146	3372	762	840	TRUE	TRUE	8	9	85.738	104.934	3.186	3.698	45.255	5.657	89.025	114.127	88.872	111.497	79.316	89.177	37.51330544	46.69515684	-1.867791363	-3.039749406	5.560257239	12.81821046	40.32491227	0.479099154	78	801	19.195999999999998	0.512	39.598	11.762557789208033	0.479166548295735	0.43640373350857575	0.5347835536381096	0.8402632021382811
186	1713	2	75	5191	5478	1989	2248	TRUE	TRUE	10	7	79.365	100.284	2.364	1.6	90.51	64	81.619	119.93	82.722	96.132	73.753	84.791	34.82655619	42.81000109	-2.299314684	7.787570947	5.107332146	10.12066284	17.81891528	0.958516588	259	2118.5	20.91900000000001	0.7639999999999998	26.510000000000005	13.806307937012445	0.21173581412708503	0.8730973831631965	0.6277024566843529	1.0959659983767986
186	2058	2	75	5382	3112	1899	2075	TRUE	TRUE	5	3	90.93	108.33	1.663	4.386	16	5.657	111.693	126.34	86.815	113.104	74.282	85.546	39.08747263	48.20970226	8.281788024	0.643971181	11.21100314	17.20604039	57.17390683	0.966229746	176	1987	17.39999999999999	2.723	10.343	13.322604519332996	0.6793771404852966	0.8801231750483175	0.6057109275246962	1.2661184107317678
189	491	2	50	3211	3449	1065	1373	TRUE	TRUE	7	9	109.657	101.773	4.56	3.384	128	8	129.057	111.601	114.895	111.522	85.02	82.197	48.96527114	46.33050806	0.700443213	-5.215817323	18.57616841	16.38933633	33.37440887	0.215636575	308	1219	7.884	1.1759999999999997	120	6.8356674702386755	0.3965761956919557	0.1964198968529216	0.31078296121755294	0.5407767597191726
189	1215	2	75	4961	3541	3699	2612	TRUE	TRUE	10	6	112.079	98.219	4.125	3.311	32	8	117.249	104.949	112.598	105.758	106.391	83.949	47.71212349	44.08606836	0.599841263	-4.404299418	4.083177023	12.18299945	23.35337028	0.235570986	-1087	3155.5	13.86	0.8140000000000001	24	10.188072590533043	0.27749976870910137	0.21457783203828498	0.46319973617363375	0.5810368002348725
189	1386	2	75	5060	4988	1018	1758	TRUE	TRUE	12	5	113.789	105.629	4.223	3.45	16	16	119.653	112.99	114.216	106.474	107.499	97.425	48.41586006	45.3414966	0.813469668	0.839273551	4.465353104	5.988302464	21.08254468	0.269360534	740	1388	8.159999999999997	0.7729999999999997	0	3.4309985831657617	0.25051635812538897	0.24535618924817315	0.15599001915349944	0.3837850848669117
189	1453	2	25	5086	3112	1077	971	TRUE	TRUE	3	2	95.761	108.33	3.497	4.386	64	5.657	100.643	126.34	99.714	113.104	86.926	85.546	41.98873618	48.20970226	-2.123883795	0.643971181	7.39826873	17.20604039	25.17436999	0.352310961	-106	1024	12.569000000000003	0.8890000000000002	58.343	11.939590657613756	0.29913805869832427	0.3209144024837794	0.5428323358990242	0.6979517008940621
189	1558	2	25	5119	2849	1601	849	TRUE	TRUE	4	8	85.603	103.795	2.383	3.804	64	90.51	88.521	116.367	90.595	102.452	77.693	92.567	37.94817625	44.39464979	-3.424872284	3.761142247	7.174779211	7.604417243	29.82915399	0.477108412	-752	1225	18.192000000000007	1.4209999999999998	26.510000000000005	9.663354219948895	0.35444919657280266	0.43459039855692955	0.4393434661421577	0.7124084002247457
189	1676	2	50	5164	5143	1585	3595	TRUE	TRUE	11	1	89.132	88.333	3.124	2.948	128	64	91.744	91.347	93.244	91.417	82.409	82.236	39.1548612	38.56553948	-2.782142082	-1.881334171	6.022942669	5.284535034	18.41712137	0.281457371	2010	2590	0.7990000000000066	0.17600000000000016	64	1.305373822937413	0.2188440837098074	0.2563750040099389	0.059348694762386064	0.34226180509352816
190	23	2	50	2770	5303	5727	1291	TRUE	TRUE	5	7	105.775	112.834	3.502	3.846	64	90.51	122.891	119.299	104.085	113.482	90.349	105.722	45.44919363	48.12904531	5.166965952	0.774410003	10.51370234	5.103609113	9.410503284	0.175791859	-4436	3509	7.0589999999999975	0.3440000000000003	26.510000000000005	7.466274942481383	0.11182165372433084	0.16012598425087832	0.33945346902718193	0.39162874091228883
190	1024	2	25	4047	4979	1718	918	TRUE	TRUE	8	1	110.123	111.307	3.611	4.05	5.657	32	129.895	117.207	110.613	111.796	89.861	104.917	47.95437482	47.44074684	4.223515407	0.778183411	14.38635501	4.569443331	48.45737892	0.118834872	-800	1318	1.1839999999999975	0.4389999999999996	26.343	10.416615629742072	0.5758017485838144	0.10824477851575105	0.4735904233743032	0.7533607866487039
190	1266	2	75	4991	3440	3525	1297	TRUE	TRUE	2	12	103.242	98.221	3.399	2.811	22.627	8	110.007	103.531	103.815	106.757	95.904	84.374	44.26420132	44.2700538	0.921874748	-5.503174592	5.326210751	12.16572164	20.89056841	0.227706401	-2228	2411	5.021000000000001	0.5880000000000001	14.626999999999999	9.384039773663906	0.24823517258840205	0.20741410772810692	0.42664446182323357	0.5354127471391367
190	2080	2	25	5391	2941	896	1470	TRUE	TRUE	11	4	93.912	112.31	1.836	4.446	22.627	8	114.593	124.279	89.545	116.674	77.599	95.978	40.24287536	49.24908658	8.377180747	-0.718905045	10.83053871	12.50016248	55.02678557	0.870053046	574	1183	18.397999999999996	2.6099999999999994	14.626999999999999	12.908844286303367	0.6538636644475077	0.7925173619173382	0.5868993584987204	1.1832465160022023
190	2132	2	50	5406	4913	1819	752	TRUE	TRUE	3	6	101.716	115.82	2.703	4.251	45.255	11.314	121.224	122.851	98.558	116.5	85.368	108.109	43.62978455	49.36435941	6.978292138	0.865343262	10.9372168	5.503110842	35.02478597	0.559628669	-1067	1285.5	14.104	1.5480000000000005	33.941	9.989144124914047	0.41618703806895574	0.5097567768404678	0.45415547270050477	0.7995753970547193
190	2250	2	75	5467	5403	2343	686	TRUE	TRUE	9	10	97.896	101.092	1.512	2.387	45.255	32	117.617	122.282	93.693	97.163	82.378	83.831	41.83129056	43.32413134	7.895150064	8.034174194	10.1796432	11.45558799	18.38200082	0.434728008	-1657	1514.5	3.195999999999998	0.875	13.255000000000003	1.9687398025847436	0.21842675874192968	0.39598676843404734	0.08950856494673573	0.46100710722088545
195	438	2	75	3101	5158	864	2408	TRUE	TRUE	2	12	108.953	71.1	4.402	3.775	5.657	128	126.258	74.014	113.549	75.954	87.051	63.332	48.35795713	31.7649419	0.565382909	-3.395989384	16.52770612	7.250809798	43.73105885	0.540277779	1544	1636	37.85300000000001	0.6270000000000002	122.343	19.418584660986426	0.5196405731069965	0.492130361572964	0.8828640758009833	1.1365155495376331
195	738	2	75	3492	3094	951	1158	TRUE	TRUE	1	10	98.034	111.296	3.116	4.529	8	8	107.38	129.464	105.268	116.247	81.453	88.177	44.10118078	49.44682509	-3.503431661	0.533082515	13.72436003	17.40139627	29.669429740000002	0.28414159	207	1054.5	13.262	1.4129999999999998	0	7.641332036520703	0.35255125028493034	0.25882001603589344	0.3474124228973853	0.5585477386595701
195	1142	2	50	4928	3057	1546	971	TRUE	TRUE	3	6	110.439	119.096	4.345	4.934	16	8	115.863	130.96	110.848	122.06	104.607	104.269	47.04181783	51.56617438	0.740987103	0.261537094	4.164882444	10.98000436	16.65611237	0.12486111	-575	1258.5	8.65700000000001	0.5890000000000004	8	8.194239515208322	0.1979186419283633	0.11373398203501098	0.37255030800575345	0.43692212062047125
195	1786	2	25	5244	3202	6066	4235	TRUE	TRUE	8	4	105.846	119.026	3.69	5.404	90.51	8	111.871	140.427	106.735	122.345	98.932	94.306	45.35381884	52.32096453	0.507343233	2.529790864	5.088353508	17.93378784	37.13058047	0.431712961	-1831	5150.5	13.179999999999993	1.714	82.51	14.752511537482265	0.4412094429592402	0.393240410490147	0.67072151197764	0.8939637238884103
195	1862	2	50	5282	4077	2889	947	TRUE	TRUE	11	9	112.442	111.296	4.117	3.531	45.255	5.657	119.444	129.869	112.986	111.777	104.896	92.24	47.97979481	48.32568383	0.971403562	3.882027814	5.381763024	13.49763753	57.76944304	0.165947145	-1942	1918	1.1459999999999866	0.5859999999999999	39.598	8.62895079065977	0.6864536848363458	0.1511585922004967	0.39231441415159307	0.8049709193334508
195	2293	2	25	5487	2970	1261	1855	TRUE	TRUE	5	7	99.784	107.3	1.545	4.343	90.51	11.314	120.366	119.918	95.278	113.742	83.708	88.241	42.59705869	47.84485192	8.322044806	-2.057033615	10.48614468	15.03452797	59.11040119	1.038194445	594	1558	7.515999999999991	2.798	79.196	12.488090054401951	0.7023878122026329	0.9456746648854731	0.5677698079896502	1.3076741816682234
196	265	2	25	2946	5464	1523	1439	TRUE	TRUE	11	5	107.762	95.373	4.501	1.497	90.51	32	124.063	115.522	113.13	90.988	86.092	79.609	48.01069813	40.79089303	-0.265837592	8.206083979	16.58107821	10.38058945	63.37407477	1.05008005	-84	1481	12.388999999999996	3.0040000000000004	58.510000000000005	12.741471722295174	0.7530515244683688	0.9565010718070939	0.5792897810440663	1.348168219954148
196	648	2	75	3440	3160	5132	1997	TRUE	TRUE	3	9	98.221	110.266	2.811	4.39	8	11.314	103.531	128.528	106.757	115.023	84.374	87.247	44.2700538	48.99456975	-5.503174592	0.709102964	12.16572164	17.31390449	33.15991091	0.320982835	-3135	3564.5	12.045000000000002	1.5789999999999997	3.314	9.349718180331417	0.3940273929463601	0.29237811508673034	0.42508403389779453	0.6491833211417218
196	1766	2	50	5238	3981	2203	1443	TRUE	TRUE	6	7	106.465	109.176	3.889	3.771	90.51	5.657	111.974	128.598	107.034	109.366	100.385	89.564	45.48763723	47.47252431	0.642078318	4.358307951	4.409887463	13.87747319	68.45954213	0.264557292	-760	1823	2.7109999999999985	0.11799999999999988	84.85300000000001	10.362688787357861	0.8134803190816354	0.2409809931655994	0.47113864469456995	0.9704605561922001
196	2020	2	25	5370	3063	1654	NA	TRUE	FALSE	1	12	90.772	141.645	1.769	5.777	22.627	8	109.104	149.957	87.265	143.06	75.946	131.918	38.9651966	59.71390088	7.126428557	0.536094425	9.974559801	6.837959847	84.15635944	0.981502698	NA	NA	50.873000000000005	4.008	14.626999999999999	21.994987895921362	1	0.8940350620112765	1	1.6731104841299353
196	2219	2	50	5460	4056	1816	2078	TRUE	TRUE	10	8	97.651	110.566	1.592	3.625	45.255	5.657	121.536	130.448	92.454	110.974	78.964	90.277	41.84749293	48.11869459	9.831351712	4.307669571	12.34154921	14.3763858	48.8199305	0.964647954	262	1947	12.915000000000006	2.033	39.598	8.601139145670873	0.5801098196839966	0.8786823460911577	0.3910499603987426	1.1231785876493188
196	2295	2	75	5487	2970	1071	1532	TRUE	TRUE	2	4	99.784	107.3	1.545	4.343	90.51	11.314	120.366	119.918	95.278	113.742	83.708	88.241	42.59705869	47.84485192	8.322044806	-2.057033615	10.48614468	15.03452797	59.11040119	1.038194445	461	1301.5	7.515999999999991	2.798	79.196	12.488090054401951	0.7023878122026329	0.9456746648854731	0.5677698079896502	1.3076741816682234
197	90	2	75	2803	3835	1814	1364	TRUE	TRUE	1	4	90.581	105.925	3.911	4.319	64	5.657	102.871	126.411	88.014	105.236	80.857	86.128	38.63813975	46.03264155	4.779855917	5.351690046	6.390222666	13.8933794	34.88006606	0.241523919	-450	1589	15.343999999999994	0.4079999999999999	58.343	10.550024270884974	0.41446738300113894	0.2200002632090284	0.4796558343567589	0.6710089767032429
197	262	2	25	2946	3431	2068	NA	TRUE	FALSE	12	7	107.762	98.639	4.501	3.185	90.51	11.314	124.063	105.881	113.13	106.485	86.092	83.55	48.01069813	44.37371851	-0.265837592	-4.502971604	16.58107821	12.8311418	28.29401974	0.254885223	NA	NA	9.123000000000005	1.3160000000000003	79.196	6.726287867091792	0.33620774387433505	0.23217086067608855	0.3058100281264115	0.5103515738104691
197	501	2	75	3223	3452	1501	976	TRUE	TRUE	10	9	106.715	101.473	4.379	3.551	8	8	133.791	111.125	113.647	110.884	72.706	82.409	48.86446455	46.10562134	1.954542538	-5.018181394	25.58744327	15.95262471	17.38206928	0.17383295000000001	-525	1238.5	5.242000000000004	0.8279999999999994	0	12.209005838862113	0.20654492893543827	0.1583416454682564	0.5550812710893144	0.6130645168925283
197	601	2	25	3407	5309	828	7810	TRUE	TRUE	3	5	85.769	104.726	3.542	4.091	5.657	90.51	93.565	109.505	96.082	105.334	67.661	99.34	39.83329576	44.74789417	-6.242026852	0.459663155	15.95383187	3.945096849	47.39828854	0.299628664	6982	4319	18.956999999999994	0.5490000000000004	84.85300000000001	14.603959849509655	0.5632169553840196	0.27292694329363515	0.6639676238338708	0.9124447713189267
197	1502	2	50	5097	2952	2784	1435	TRUE	TRUE	8	2	108.322	103.696	4.117	4.626	22.627	8	116.298	124.302	112.343	114.246	96.325	72.54	47.29867419	48.09997718	-1.439638698	-2.601882659	9.460513443	24.51342715	17.22419643	0.224328704	-1349	2109.5	4.626000000000005	0.5090000000000003	14.626999999999999	15.118965195311892	0.20466898217335716	0.20433741771696004	0.6873822921319032	0.7457463295783777
197	1793	2	50	5244	5188	1052	836	TRUE	TRUE	6	11	105.846	80.311	3.69	2.966	90.51	32	111.871	83.236	106.735	85	98.932	72.696	45.35381884	35.64281691	0.507343233	-3.210919737	5.088353508	6.947689562	19.14316386	0.808056519	-216	944	25.534999999999997	0.7239999999999998	58.510000000000005	10.563435452552417	0.22747138763349528	0.7360457200422094	0.480265572435766	0.9078334397076462
199	436	2	25	3101	5158	896	1732	TRUE	TRUE	2	4	108.953	71.1	4.402	3.775	5.657	128	126.258	74.014	113.549	75.954	87.051	63.332	48.35795713	31.7649419	0.565382909	-3.395989384	16.52770612	7.250809798	43.73105885	0.540277779	836	1314	37.85300000000001	0.6270000000000002	122.343	19.418584660986426	0.5196405731069965	0.492130361572964	0.8828640758009833	1.1365155495376331
199	741	2	75	3492	3446	1059	945	TRUE	TRUE	11	1	98.034	94.696	3.116	3.569	8	8	107.38	103.687	105.268	103.322	81.453	77.078	44.10118078	43.10200269	-3.503431661	-4.634950425	13.72436003	14.90691285	9.510295114	0.169992286	-114	1002	3.338000000000008	0.45299999999999985	0	1.9175825251889658	0.1130074444437018	0.1548432462438821	0.0871827042716651	0.21058949957478998
199	1259	2	50	4988	5139	5547	1478	TRUE	TRUE	12	8	105.629	89.378	3.45	3.203	16	32	112.99	94.171	106.474	91.776	97.425	82.188	45.3414966	38.92678633	0.839273551	-0.935754901	5.988302464	5.863839629	11.90419843	0.4067554	-4069	3512.5	16.251000000000005	0.24700000000000033	16	6.656930587797144	0.1414533436238672	0.3705069685528481	0.30265670612310597	0.4988842991414754
199	1416	2	75	5069	5300	8984	3262	TRUE	TRUE	3	7	108.482	111.066	3.968	4.018	64	128	114.903	118.806	113.391	111.91	97.152	102.483	47.49756026	47.55409943	-2.472616021	0.909487753	9.233136069	6.198835196	17.04815573	0.239182095	-5722	6123	2.584000000000003	0.04999999999999982	64	4.544095553984081	0.202577153330339	0.2178671332957579	0.2065968654079921	0.3621958801785896
199	1421	2	50	5074	5021	1042	1792	TRUE	TRUE	9	6	81.26	108.251	2.45	3.878	90.51	45.255	83.838	113.5	85.194	108.414	74.748	102.838	35.80951643	46.08669244	-2.68274743	0.898696903	5.911590655	3.81944476	32.57466864	0.566564429	750	1417	26.991	1.428	45.255	11.082606403588583	0.3870731678124027	0.5160744493586695	0.5038696295733668	0.8185615909188412
199	1897	2	25	5297	4068	2579	5339	TRUE	TRUE	10	5	104.111	110.269	3.884	3.328	90.51	4	111.376	128.755	104.615	110.96	96.342	91.092	44.63168264	47.96332947	1.084938009	3.718231057	5.60489104	13.65589609	54.6272007	0.269569826	2760	3959	6.158000000000001	0.556	86.51	9.102350531133135	0.6491155399723171	0.2455468299734404	0.4138374876223973	0.8080258016333243
200	192	2	75	2848	5109	2168	1498	TRUE	TRUE	9	7	113.827	102.018	4.013	4.019	128	64	131.667	106.708	113.942	108.947	95.873	90.4	49.18294956	45.32972296	3.920749751	-4.421492271	12.5763922	10.09328854	15.41313101	0.209464699	-670	1833	11.808999999999997	0.006000000000000227	64	9.518726856616677	0.18314873780856603	0.19079803401583556	0.43276799703907914	0.5071838810593208
200	287	2	50	2964	3489	6387	6746	TRUE	TRUE	2	4	105.472	97.715	4.659	3.156	16	8	118.546	107.178	111.912	104.68	85.957	81.285	47.14502844	43.90632264	-1.926838459	-3.272968496	15.39607699	13.55373341	32.56231776	0.265726272	359	6566.5	7.756999999999991	1.5029999999999997	8	3.961756075559734	0.3869264067110173	0.24204579829442843	0.18012085727468763	0.49065439558578816
200	510	2	75	3235	4955	1956	1210	TRUE	TRUE	1	8	105.268	107.108	4.126	4.071	8	22.627	124.994	111.813	110.722	107.476	80.087	102.034	47.29927542	45.6445084	0.694018392	0.627260606	19.13865944	3.644623605	17.45531834	0.113602427	-746	1583	1.8400000000000034	0.055000000000000604	14.626999999999999	15.58229305810719	0.207415321386911	0.10347862830589644	0.7084474486570047	0.745403735951682
200	1202	2	50	4955	5373	7030	2141	TRUE	TRUE	3	12	107.108	90.588	4.071	1.789	22.627	22.627	111.813	109.397	107.476	86.761	102.034	75.605	45.6445084	38.84834647	0.627260606	7.508809825	3.644623605	10.02635238	47.93040543	0.812462384	-4889	4585.5	16.52000000000001	2.282	0	11.58749320560594	0.5695399105776717	0.7400589517903389	0.5268242592556582	1.072197165639842
200	1633	2	25	5151	5000	1217	4157	TRUE	TRUE	6	11	103.26	101.475	3.896	3.306	16	32	109.213	107.692	109.597	102.014	90.971	94.717	45.75009096	43.5007147	-3.671951636	0.830688959	10.37401102	4.921208813	15.36668332	0.267899305	2940	2687	1.7850000000000108	0.5899999999999999	16	7.42068176082613	0.18259681647654694	0.244025179193601	0.33738057942746963	0.4546598078153093
200	1828	2	25	5273	5397	1064	1681	TRUE	TRUE	10	5	109.298	95.75	3.719	2.2	90.51	32	115.545	118.243	109.89	91.8	102.46	77.206	46.682773160000004	41.26001394	0.778131443	8.547547622	4.926253943	12.54036076	31.89561774	0.704528359	617	1372.5	13.548000000000002	1.5189999999999997	58.510000000000005	12.15503056110053	0.3790042481904205	0.6417435799318281	0.5526272902998276	0.9278340177608463
201	274	2	25	2952	5247	1238	3253	TRUE	TRUE	10	5	103.696	111.573	4.626	3.963	8	90.51	124.302	118.143	114.246	112.052	72.54	104.524	48.09997718	47.58742225	-2.601882659	0.929472522	24.51342715	5.024895222	29.02055239	0.285310565	2015	2245.5	7.876999999999995	0.6630000000000003	82.51	19.81252277422838	0.3448408721944591	0.2598848166103027	0.9007744340656042	0.9989243845790409
201	406	2	25	3080	5253	818	1700	TRUE	TRUE	4	2	112.046	111.497	4.365	4.567	8	90.51	122.953	117.905	115.21	112.06	97.975	104.526	48.75838333	47.56828676	-0.096275616	0.830115915	10.62367618	4.993431652	40.3683987	0.187954284	882	1259	0.5490000000000066	0.20199999999999996	82.51	5.828737818748433	0.47968328203147853	0.17120454206965927	0.26500300188068227	0.5741372982933138
201	1329	2	75	5027	2863	632	2537	TRUE	TRUE	9	3	110.024	94.169	4.064	4.024	16	90.51	115.837	108.579	110.524	92.895	103.711	81.032	46.9231487	40.62157617	0.753952535	4.287523461	4.528323791	9.165758526	25.76386042	0.320731093	1905	1584.5	15.855000000000004	0.040000000000000036	74.51	8.584971797350741	0.3061427632022101	0.29214880733746035	0.39031491346911334	0.5756909316344895
201	1412	2	50	5069	4035	2639	1056	TRUE	TRUE	11	6	108.482	110.251	3.968	3.553	64	5.657	114.903	132.124	113.391	110.764	97.152	87.864	47.49756026	48.179284440000004	-2.472616021	4.8015807	9.233136069	15.9040849	60.44255578	0.116610726	-1583	1847.5	1.7690000000000055	0.41500000000000004	58.343	9.893444501245463	0.7182173300057382	0.10621883960485044	0.4498044985548755	0.854074154817821
201	1550	2	50	5116	3832	4600	906	TRUE	TRUE	8	7	88.108	108.569	3.002	4.271	45.255	5.657	92.6	127.933	92.715	108.284	79.009	89.489	38.98429917	47.10441847	-2.745017321	4.698499329	7.879709307	13.40348222	33.83280952	0.433611109	-3694	2753	20.461	1.2690000000000001	39.598	12.322919490098611	0.4020232071008417	0.39496940305261735	0.5602603442388668	0.7946792697195774
201	2130	2	75	5406	3508	1299	919	TRUE	TRUE	1	12	101.716	101.962	2.703	3.425	45.255	8	121.224	111.404	98.558	110.493	85.368	83.989	43.62978455	46.04837593	6.978292138	-4.42956116	10.9372168	14.94960685	30.65233588	0.452421877	-380	1109	0.24600000000000932	0.722	37.255	12.33239534905684	0.3642307733363139	0.4121038298551402	0.5606911632510467	0.7854095768287114
202	1365	2	75	5048	3461	3241	1027	TRUE	TRUE	5	2	114.974	96.988	4.135	3.681	16	8	121.632	107.316	115.856	107.783	107.433	75.866	49.05559908	44.72362741	0.632399056	-5.846441335	5.445785029	17.86816726	25.99652063	0.274770451	-2214	2134	17.986000000000004	0.45399999999999974	8	14.664819523430902	0.3089073814859404	0.2502839958557622	0.6667346030297325	0.7762737144817171
202	1486	2	25	5093	5303	1914	NA	TRUE	FALSE	7	6	106.555	112.834	3.942	3.846	45.255	90.51	113.285	119.299	112.782	113.482	93.6	105.722	47.0955429	48.12904531	-3.393555074	0.774410003	10.75009331	5.103609113	10.38052815	0.242361112	NA	NA	6.278999999999996	0.09600000000000009	45.255	7.093859591332364	0.12334811319162263	0.22076284888219627	0.3225216410620445	0.40984289847192795
202	1785	2	75	5244	2803	1393	1192	TRUE	TRUE	11	1	105.846	90.581	3.69	3.911	90.51	64	111.871	102.871	106.735	88.014	98.932	80.857	45.35381884	38.63813975	0.507343233	4.779855917	5.088353508	6.390222666	8.80417793	0.335331787	-201	1292.5	15.265	0.22100000000000009	26.510000000000005	8.065331585208122	0.10461690582370087	0.30544834527280856	0.36668952142063765	0.48857404119920067
202	1817	2	50	5261	3446	12939	3096	TRUE	TRUE	9	12	112.364	94.696	4.557	3.569	90.51	8	119.961	103.687	113	103.322	104.132	77.078	48.01075839	43.10200269	1.032506465	-4.634950425	5.885867478	14.90691285	53.59377535	0.275633683	-9843	8017.5	17.668000000000006	0.9880000000000004	82.51	11.73009845337939	0.6368357151690971	0.25107030003630365	0.5333077930701913	0.8677633466704231
202	1829	2	50	5273	5397	2997	1149	TRUE	TRUE	10	4	109.298	95.75	3.719	2.2	90.51	32	115.545	118.243	109.89	91.8	102.46	77.206	46.682773160000004	41.26001394	0.778131443	8.547547622	4.926253943	12.54036076	31.89561774	0.704528359	-1848	2073	13.548000000000002	1.5189999999999997	58.510000000000005	12.15503056110053	0.3790042481904205	0.6417435799318281	0.5526272902998276	0.9278340177608463
202	2239	2	25	5464	5137	1077	2677	TRUE	TRUE	8	3	95.373	101.081	1.497	3.524	32	64	115.522	104.98	90.988	104.626	79.609	93.635	40.79089303	43.98939373	8.206083979	-2.016157579	10.38058945	6.239848419	42.56927488	0.913423993	1600	1877	5.707999999999998	2.027	32	11.48348228908852	0.5058355086088311	0.832023261768296	0.522095412983517	1.1048601224370163
203	220	2	25	2866	5442	7124	NA	TRUE	FALSE	2	8	88.666	88.443	3.952	1.923	64	32	103.167	104.862	87.003	85.983	75.829	74.484	38.25229013	38.1087787	4.686390107	5.832995768	8.955774983	9.611953671	42.60757289	0.856190204	NA	NA	0.22299999999999898	2.029	32	1.3288606183356073	0.5062905902004641	0.7798899215319197	0.06041651964637018	0.9317771231784876
203	395	2	50	3074	4068	7341	3598	TRUE	TRUE	12	9	129.455	110.269	5.595	3.328	8	4	141.098	128.755	131.572	110.96	115.696	91.092	55.3925716	47.96332947	0.791778265	3.718231057	9.875943333	13.65589609	60.51117903	0.217017745	-3743	5469.5	19.186000000000007	2.267	4	8.8343538198967	0.7190327556070432	0.1976779824487272	0.40165304303417676	0.8470005049346023
203	1033	2	25	4056	4961	1008	5634	TRUE	TRUE	6	10	110.566	112.079	3.625	4.125	5.657	32	130.448	117.249	110.974	112.598	90.277	106.391	48.11869459	47.71212349	4.307669571	0.599841263	14.3763858	4.083177023	49.65705577	0.092170138	4626	3321	1.512999999999991	0.5	26.343	10.948216190223464	0.5900570806583361	0.08395630007979653	0.4977595915046466	0.7765182738950833
203	1557	2	75	5119	2836	738	985	TRUE	TRUE	4	7	85.603	84.711	2.383	4.326	64	128	88.521	102.137	90.595	84.367	77.693	67.629	37.94817625	37.19539985	-3.424872284	4.577864936	7.174779211	12.53132005	40.78664981	0.628262923	247	861.5	0.8919999999999959	1.9429999999999996	64	9.659348067061519	0.4846532107781966	0.5722746177552441	0.4391613267881224	0.8690510018352374
203	2022	2	75	5370	3063	1016	1173	TRUE	TRUE	5	1	90.772	141.645	1.769	5.777	22.627	8	109.104	149.957	87.265	143.06	75.946	131.918	38.9651966	59.71390088	7.126428557	0.536094425	9.974559801	6.837959847	84.15635944	0.981502698	157	1094.5	50.873000000000005	4.008	14.626999999999999	21.994987895921362	1	0.8940350620112765	1	1.6731104841299353
203	2255	2	50	5472	3467	1196	1086	TRUE	TRUE	11	3	95.733	102.418	1.501	4.045	45.255	8	115.561	110.376	91.498	112.219	80.141	84.658	40.94852704	46.48059461	7.995036341	-5.747600115	10.27635101	15.1326328	53.43570951	0.993456793	-110	1141	6.685000000000002	2.544	37.255	15.589974380502088	0.6349574751756871	0.9049238553751575	0.7087966792376827	1.313183502716543
204	68	2	50	2795	3858	1807	1641	TRUE	TRUE	4	8	104.213	112.46	3.939	4.027	64	5.657	117.453	128.899	103.37	112.723	91.815	95.759	44.74131577	48.57147608	3.543475964	3.456939831	8.561805479	11.75139003	50.75860837	0.14417535	-166	1724	8.247	0.08800000000000008	58.343	4.9850843634377675	0.6031464372717878	0.13132701340546646	0.22664637903084167	0.6575720419630402
204	657	2	75	3443	3873	11840	1726	TRUE	TRUE	6	5	101.521	113.256	3.152	4.007	8	5.657	111.33	131.001	108.837	113.473	84.397	95.293	45.56568212	48.97476927	-3.439141362	3.827214995	14.04623404	12.61812981	18.69468629	0.243011189	-10114	6783	11.735	0.8549999999999995	2.343	8.152379505086435	0.22214228864460964	0.22135499359274202	0.37064714668918597	0.4855147134140662
204	769	2	25	3508	5261	3918	NA	TRUE	FALSE	12	11	101.962	112.364	3.425	4.557	8	90.51	111.404	119.961	110.493	113	83.989	104.132	46.04837593	48.01075839	-4.42956116	1.032506465	14.94960685	5.885867478	56.74431489	0.278352623	NA	NA	10.402000000000001	1.1320000000000006	82.51	10.762736597303297	0.6742724527010504	0.25354693886415225	0.48932677972962574	0.8708444683406091
204	1346	2	50	5033	5338	2086	3709	TRUE	TRUE	10	1	107.532	109.329	3.986	3.94	90.51	64	112.127	115.699	107.847	110.004	102.622	102.285	45.79510704	46.72460702	0.64513576	0.740842648	3.512770889	5.092521829	10.63921069	0.192781636	1623	2897.5	1.796999999999997	0.04600000000000026	26.510000000000005	1.8354135919899726	0.12642194554037614	0.1756016995644523	0.08344690166118811	0.23190914298705428
204	1693	2	25	5183	3446	1566	NA	TRUE	FALSE	9	7	99.597	94.696	3.197	3.569	45.255	8	104.716	103.687	103.381	103.322	90.694	77.078	43.52585112	43.10200269	-1.931293536	-4.634950425	7.349300612	14.90691285	26.09754382	0.266143905	NA	NA	4.900999999999996	0.3719999999999999	37.255	8.037842422255986	0.3101078040169557	0.2424262134943192	0.36543972928243723	0.5371066140343395
204	2235	2	75	5464	2812	1580	11678	TRUE	TRUE	2	3	95.373	107.616	1.497	4.147	32	90.51	115.522	123.869	90.988	106.652	79.609	92.328	40.79089303	46.30786966	8.206083979	4.373165339	10.38058945	10.54859896	55.72544534	1.024196562	10098	6629	12.242999999999995	2.6500000000000004	58.510000000000005	6.7198603878559915	0.6621655892770639	0.9329242178195277	0.3055178034038422	1.1841249900299915
205	473	2	50	3160	5291	7924	1731	TRUE	TRUE	2	8	110.266	111.09	4.39	4.222	11.314	90.51	128.528	120.166	115.023	111.695	87.247	101.409	48.99456975	47.59030983	0.709102964	1.394628323	17.31390449	6.905627187	29.73817975	0.171019483	-6193	4827.5	0.8239999999999981	0.16799999999999926	79.196	10.524928852818691	0.353368182130099	0.15577890351254178	0.4785148735985611	0.6149086299415122
205	790	2	25	3523	5397	1236	1240	TRUE	TRUE	4	5	69.821	95.75	3.406	2.2	11.314	32	73.269	118.243	77.932	91.8	58.262	77.206	32.20045682	41.26001394	-5.861113566	8.547547622	11.04641258	12.54036076	28.31905784	0.837462386	4	1238	25.929000000000002	1.206	20.686	17.085577941809447	0.33650526268535075	0.762831052553685	0.7767941506791058	1.1395420830686216
205	1413	2	75	5069	4035	1842	1313	TRUE	TRUE	6	10	108.482	110.251	3.968	3.553	64	5.657	114.903	132.124	113.391	110.764	97.152	87.864	47.49756026	48.179284440000004	-2.472616021	4.8015807	9.233136069	15.9040849	60.44255578	0.116610726	-529	1577.5	1.7690000000000055	0.41500000000000004	58.343	9.893444501245463	0.7182173300057382	0.10621883960485044	0.4498044985548755	0.854074154817821
205	1615	2	25	5146	3001	1798	3677	TRUE	TRUE	3	7	85.738	114.621	3.186	4.613	45.255	8	89.025	124.047	88.872	115.746	79.316	104.069	37.51330544	49.15724733	-1.867791363	1.067985676	5.560257239	7.607588154	33.5578882	0.578668018	1879	2737.5	28.882999999999996	1.4270000000000005	37.255	12.181614566055313	0.3987564151218469	0.5270994144089174	0.5538359295171156	0.8623077803749295
205	1877	2	50	5291	5344	910	1128	TRUE	TRUE	1	12	111.09	113.609	4.222	3.852	90.51	90.51	120.166	120.109	111.695	114.265	101.409	106.454	47.59030983	48.44302709	1.394628323	0.774130552	6.905627187	5.129299099	13.47980878	0.131259644	218	1019	2.5189999999999912	0.37000000000000055	0	2.065789361366645	0.16017575938049633	0.11956230400817307	0.09392091376189002	0.22084509610749758
205	2127	2	75	5403	5229	1419	NA	TRUE	FALSE	11	9	101.092	104.567	2.387	4.066	32	64	122.282	110.907	97.163	105.121	83.831	97.672	43.32413134	44.76899298	8.034174194	0.838614341	11.45558799	4.995600993	35.2550449	0.584238037	NA	NA	3.4749999999999943	1.6789999999999998	32	9.777276653458157	0.4189231227990012	0.5321730553598961	0.444522938576893	0.8101267719238701
207	1048	2	25	4062	4934	1046	1128	TRUE	TRUE	10	9	110.661	111.36	3.451	4.202	5.657	11.314	130.967	117.014	111.257	111.839	89.757	105.228	48.23784499	47.44395088	4.28822055	0.733845565	14.854069	4.386660724	51.96360822	0.115254631	82	1087	0.6989999999999981	0.7509999999999999	5.657	11.082891563502718	0.6174650206565542	0.10498359442428327	0.5038825943413169	0.8038546359341205
207	1097	2	50	4895	5097	1854	3582	TRUE	TRUE	12	6	110.888	108.322	3.991	4.117	11.314	22.627	117.641	116.298	111.756	112.343	103.267	96.325	47.42503175	47.29867419	0.672620575	-1.439638698	5.533967429	9.460513443	16.65489831	0.092117091	1728	2718	2.5660000000000025	0.1259999999999999	11.312999999999999	4.460422521398947	0.19790421568644795	0.08390798041849437	0.20279267906421827	0.2955190322913595
207	1399	2	25	5063	5436	1380	2047	TRUE	TRUE	8	11	110.232	87.904	4.226	2.026	16	16	116.234	101.837	110.57	85.671	103.891	76.204	46.97680251	37.74067456	0.918710012	4.984971942	4.502725695	7.984932291	46.19489384	0.742661073	667	1713.5	22.328000000000003	2.2	0	10.67550038028028	0.5489174454241339	0.6764780573765841	0.4853605935495827	0.9972501340053844
207	1586	2	50	5137	3025	NA	2197	FALSE	TRUE	3	4	101.081	120.928	3.524	5.183	64	128	104.98	133.29	104.626	122.765	93.635	106.73	43.98939373	52.03352158	-2.016157579	1.204492353	6.239848419	10.23328026	34.82522553	0.369385613	NA	NA	19.846999999999994	1.6589999999999998	64	9.540863520685631	0.41381573254519094	0.33646742907326005	0.4337744383326003	0.6874693118095129
207	1803	2	75	5256	5015	1574	956	TRUE	TRUE	2	7	111.905	105.202	3.954	3.455	64	22.627	118.733	111.171	112.493	105.594	104.488	98.841	47.76500608	44.96007063	0.900948165	0.881858165	5.307905281	4.56988493	14.93049559	0.353066166	-618	1265	6.703000000000003	0.4990000000000001	41.373000000000005	2.900465711787829	0.17741375327250014	0.3216023066030264	0.1318693934051074	0.39024763981304683
207	2085	2	75	5391	3838	1626	896	TRUE	TRUE	5	1	93.912	106.958	1.836	4.421	22.627	8	114.593	126.428	89.545	106.682	77.599	87.765	40.24287536	46.47022163	8.377180747	4.746037007	10.83053871	13.52530282	54.30193811	0.884908372	-730	1261	13.045999999999992	2.585	14.626999999999999	7.695895011989715	0.6452505606390333	0.8060488400565943	0.3498931233063694	1.090178066326164
208	536	2	50	3366	2785	1180	1522	TRUE	TRUE	5	12	104.069	106.3	3.659	3.918	5.657	64	114.299	120.327	113.275	105.394	84.633	93.178	47.13084843	45.62595774	-4.70885177	3.769394112	16.08993957	9.032580146	45.35136668	0.09266493	342	1351	2.2309999999999945	0.25900000000000034	58.343	11.133358489872686	0.5388941130745282	0.08440699817497659	0.506177068273686	0.7441415395564454
208	565	2	25	3387	5146	2215	5341	TRUE	TRUE	3	10	100.698	85.738	2.984	3.186	8	45.255	108.391	89.025	108.402	88.872	85.3	79.316	45.19781462	37.51330544	-4.275795965	-1.867791363	12.9637435	5.560257239	41.52925658	0.54632909	3126	3778	14.959999999999994	0.20199999999999996	37.255	10.939002528456294	0.49347734213251754	0.4976424036856944	0.49734069326243036	0.8593693119485966
208	1050	2	75	4062	4934	4504	2294	TRUE	TRUE	7	9	110.661	111.36	3.451	4.202	5.657	11.314	130.967	117.014	111.257	111.839	89.757	105.228	48.23784499	47.44395088	4.28822055	0.733845565	14.854069	4.386660724	51.96360822	0.115254631	-2210	3399	0.6989999999999981	0.7509999999999999	5.657	11.082891563502718	0.6174650206565542	0.10498359442428327	0.5038825943413169	0.8038546359341205
208	1286	2	50	5003	5015	1108	1565	TRUE	TRUE	2	6	106.38	105.202	3.669	3.455	181.019	22.627	113.641	111.171	107.015	105.594	98.483	98.841	45.58361154	44.96007063	0.97573901	0.881858165	5.707926788	4.56988493	8.033451146	0.087927277	457	1336.5	1.1779999999999973	0.21399999999999997	158.392	1.301059625867177	0.09545863437364491	0.080091546060302	0.05915255020933377	0.13793487892146225
208	1755	2	75	5235	2806	1710	1318	TRUE	TRUE	8	1	101.827	106.785	3.882	3.815	64	90.51	108.944	122.132	102.406	104.86	94.132	93.362	43.7137916	45.66032839	1.000834316	4.867777026	5.595006719	8.996565586	8.647704114	0.149911262	-392	1514	4.957999999999998	0.06700000000000017	26.510000000000005	5.505711046078604	0.10275758328359551	0.13655176362883387	0.250316620865227	0.30309060650870684
208	2269	2	25	5478	3508	1168	NA	TRUE	FALSE	4	11	100.284	101.962	1.6	3.425	64	8	119.93	111.404	96.132	110.493	84.791	83.989	42.81000109	46.04837593	7.787570947	-4.42956116	10.12066284	14.94960685	39.05322117	0.911032984	NA	NA	1.6779999999999973	1.8249999999999997	56	13.530117840431036	0.46405549657650447	0.8298453300275679	0.6151455006228937	1.1324287008938
210	194	2	50	2848	5326	1416	985	TRUE	TRUE	5	12	113.827	106.683	4.013	3.94	128	128	131.667	115.207	113.942	107.246	95.873	97.595	49.18294956	45.77099822	3.920749751	1.317161126	12.5763922	6.5266657	9.27213638	0.291955054	-431	1200.5	7.143999999999991	0.07299999999999995	0	7.417497987836559	0.11017748916064564	0.2659371750472718	0.33723582949604725	0.443384330897873
210	302	2	50	2970	5467	1012	815	TRUE	TRUE	11	7	107.3	97.896	4.343	1.512	11.314	45.255	119.918	117.617	113.742	93.693	88.241	82.378	47.84485192	41.83129056	-2.057033615	7.895150064	15.03452797	10.1796432	59.45367822	0.991745757	-197	913.5	9.403999999999996	2.831	33.941	12.600745467670437	0.7064668507005464	0.9033653001317734	0.5728916754715312	1.281939604055314
210	627	2	75	3431	3136	NA	1775	FALSE	TRUE	6	8	98.639	115.251	3.185	4.775	11.314	8	105.881	133.057	106.485	117.534	83.55	95.162	44.37371851	50.29685477	-4.502971604	2.316439119	12.8311418	14.55468569	33.39215054	0.290424378	NA	NA	16.61200000000001	1.5900000000000003	3.314	9.195570091313018	0.3967870136279745	0.26454290683449183	0.41807570592108384	0.6342004254347845
210	940	2	25	3876	3443	1282	4251	TRUE	TRUE	2	3	112.191	101.521	4.11	3.152	5.657	8	129.463	111.33	112.402	108.837	94.71	84.397	48.51384123	45.56568212	3.71850573	-3.439141362	12.29770887	14.04623404	21.09651063	0.252080439	2969	2766.5	10.670000000000002	0.9580000000000002	2.343	7.936050296061358	0.2506823105274764	0.22961602792577834	0.3608117600979894	0.4957320519361392
210	1594	2	25	5139	2818	1792	1050	TRUE	TRUE	10	1	89.378	105.053	3.203	3.885	32	45.255	94.171	119.742	91.776	103.185	82.188	92.232	38.92678633	44.92648469	-0.935754901	4.677770971	5.863839629	8.604983211	19.7859961	0.469453124	-742	1421	15.674999999999997	0.6819999999999999	13.255000000000003	8.661519570129705	0.2351099338381741	0.4276173195264385	0.3937951505640907	0.6270628944182247
210	2022	2	75	5370	3063	985	1185	TRUE	TRUE	9	4	90.772	141.645	1.769	5.777	22.627	8	109.104	149.957	87.265	143.06	75.946	131.918	38.9651966	59.71390088	7.126428557	0.536094425	9.974559801	6.837959847	84.15635944	0.981502698	200	1085	50.873000000000005	4.008	14.626999999999999	21.994987895921362	1	0.8940350620112765	1	1.6731104841299353
212	168	2	75	2836	5186	2783	1080	TRUE	TRUE	3	4	84.711	106.423	4.326	3.914	128	32	102.137	113.002	84.367	110.023	67.629	96.244	37.19539985	46.33413569	4.577864936	-1.448150831	12.53132005	8.105395397	19.13071462	0.3813233	-1703	1931.5	21.712000000000003	0.4119999999999995	96	11.807547070050841	0.22732345775531565	0.34734127665316367	0.5368289869457201	0.6786068656726444
212	277	2	25	2964	2848	1906	1103	TRUE	TRUE	2	6	105.472	113.827	4.659	4.013	16	128	118.546	131.667	111.912	113.942	85.957	95.873	47.14502844	49.18294956	-1.926838459	3.920749751	15.39607699	12.5763922	30.59407725	0.202909914	-803	1504.5	8.355000000000004	0.6459999999999999	112	6.80426577082571	0.36353850681732863	0.18482738551340464	0.309355285987107	0.5118809445006313
212	615	2	75	3428	2767	5327	1184	TRUE	TRUE	8	7	95.98	105.166	2.806	3.461	8	64	102.902	119.628	104.066	103.698	80.972	92.171	43.3384085	45.05710899	-4.773883054	4.316203086	12.89871017	8.824197689	31.79277577	0.189400081	-4143	3255.5	9.185999999999993	0.6549999999999998	56	10.108671988187723	0.3777822137454381	0.17252149536299674	0.45958979545800177	0.6194399466242198
212	629	2	50	3431	5285	1177	1714	TRUE	TRUE	1	11	98.639	108.519	3.185	4.086	11.314	128	105.881	114.936	106.485	109.135	83.55	101.485	44.37371851	46.38638425	-4.502971604	0.798013605	12.8311418	5.076290372	41.97202626	0.203626542	537	1445.5	9.88000000000001	0.9010000000000002	116.686	9.606715788309767	0.4987386163005817	0.18548015046221686	0.4367684053188857	0.6884110207497465
212	845	2	50	3841	5364	1901	1863	TRUE	TRUE	10	5	111.527	92.083	4.13	1.872	5.657	32	134.083	114.786	111.455	87.251	89.042	74.214	48.59381566	39.55581377	5.398027428	9.360929007	15.81200978	11.9544342	48.86394047	0.920692513	-38	1882	19.444000000000003	2.258	26.343	10.59579899978744	0.5806327744588092	0.8386440400322496	0.4817369779845285	1.1280641651142962
212	1075	2	25	4071	3873	1976	1802	TRUE	TRUE	9	12	111.118	113.256	3.287	4.007	4	5.657	131.232	131.001	111.799	113.473	90.323	95.293	48.42618031	48.97476927	4.16610799	3.827214995	14.78442595	12.61812981	25.21131108	0.035489001	-174	1889	2.1380000000000052	0.7199999999999998	1.657	2.2602294740297624	0.2995770164936213	0.03232636168439065	0.10276111470144922	0.31835707808317043
213	30	2	75	2773	3378	1140	873	TRUE	TRUE	11	7	109.043	103.847	3.882	3.592	90.51	5.657	125.701	110.24	108.241	116.405	93.186	84.895	46.95228791	47.71239186	4.341362747	-8.147384428	10.96653702	16.67006856	44.10953978	0.103719141	-267	1006.5	5.196000000000012	0.29000000000000004	84.85300000000001	13.75052130079623	0.5241379269911061	0.09447610163949985	0.6251661226577013	0.8212666931091235
213	1010	2	50	4035	5300	1257	3820	TRUE	TRUE	6	12	110.251	111.066	3.553	4.018	5.657	128	132.124	118.806	110.764	111.91	87.864	102.483	48.179284440000004	47.55409943	4.8015807	0.909487753	15.9040849	6.198835196	60.83995981	0.243393133	2563	2538.5	0.8149999999999977	0.46499999999999986	122.343	10.475262078907999	0.7229395403371313	0.22170290025506773	0.4762567785204591	0.8936522109025731
213	1267	2	25	4991	5433	1016	1059	TRUE	TRUE	3	1	103.242	99.141	3.399	1.728	22.627	32	110.007	116.306	103.815	95.401	95.904	85.717	44.26420132	42.24440768	0.921874748	6.826427913	5.326210751	8.709083027	36.31507755	0.72340085	43	1037.5	4.100999999999999	1.671	9.373000000000001	7.098389906325615	0.4315191126570909	0.6589342292248698	0.32272761139559	0.8512086549076198
213	1293	2	75	5003	5436	5612	1538	TRUE	TRUE	5	9	106.38	87.904	3.669	2.026	181.019	16	113.641	101.837	107.015	85.671	98.483	76.204	45.58361154	37.74067456	0.97573901	4.984971942	5.707926788	7.984932291	34.50449549	0.636583721	-4074	3575	18.476	1.6430000000000002	165.019	9.097821895155844	0.41000461188676146	0.5798538991683996	0.4136315936251503	0.8218426986924516
213	1624	2	25	5148	3489	1304	1383	TRUE	TRUE	10	8	89.087	97.715	3.306	3.156	32	8	94.446	107.178	94.405	104.68	78.409	81.285	39.64270877	43.90632264	-3.086453802	-3.272968496	9.196435268	13.55373341	35.16256072	0.289551506	79	1343.5	8.628	0.1499999999999999	24	6.09911781012721	0.4178241662778848	0.26374782173259853	0.27729580207035254	0.5665976608143914
213	1934	2	50	5306	5338	2271	2530	TRUE	TRUE	4	2	111.074	109.329	4.036	3.94	64	64	118.48	115.699	111.767	110.004	102.976	102.285	47.49656721	46.72460702	0.950322083	0.740842648	5.819534336	5.092521829	11.39848768	0.127965858	259	2400.5	1.7450000000000045	0.09599999999999964	0	1.0809030270876214	0.13544416317256036	0.11656204718079766	0.0491431517126708	0.1853291168185621
214	360	2	75	3009	5291	724	973	TRUE	TRUE	9	8	116.748	111.09	4.667	4.222	8	90.51	130.846	120.166	118.969	111.695	100.428	101.409	50.60302266	47.59030983	1.375338556	1.394628323	11.8728057	6.905627187	15.12110295	0.16254726	249	848.5	5.658000000000001	0.4449999999999994	82.51	5.809446881689031	0.17967867254025785	0.14806169149609721	0.2641259412907567	0.35209260531462877
214	410	2	50	3080	5478	1403	3201	TRUE	TRUE	5	2	112.046	100.284	4.365	1.6	8	64	122.953	119.93	115.21	96.132	97.975	84.791	48.75838333	42.81000109	-0.096275616	7.787570947	10.62367618	10.12066284	58.05867629	0.99627604299999994	1798	2302	11.762	2.765	56	9.888948898760287	0.6898905403743544	0.9074918649727992	0.4496001064221564	1.2254104203835718
214	1071	2	75	4065	4961	7484	14599	TRUE	TRUE	3	1	110.744	112.079	3.443	4.125	5.657	32	130.57	117.249	111.384	112.598	90.277	106.391	48.24418317	47.71212349	4.120426904	0.599841263	14.55086425	4.083177023	52.50770631	0.054912228	7115	11041.5	1.3349999999999937	0.6819999999999999	26.343	11.05667611178857	0.6239303441760194	0.05001866756473995	0.5026907113615127	0.8028006556908768
214	1213	2	25	4961	3541	1196	NA	TRUE	FALSE	6	12	112.079	98.219	4.125	3.311	32	8	117.249	104.949	112.598	105.758	106.391	83.949	47.71212349	44.08606836	0.599841263	-4.404299418	4.083177023	12.18299945	23.35337028	0.235570986	NA	NA	13.86	0.8140000000000001	24	10.188072590533043	0.27749976870910137	0.21457783203828498	0.46319973617363375	0.5810368002348725
214	1453	2	25	5086	3112	1172	2852	TRUE	TRUE	10	4	95.761	108.33	3.497	4.386	64	5.657	100.643	126.34	99.714	113.104	86.926	85.546	41.98873618	48.20970226	-2.123883795	0.643971181	7.39826873	17.20604039	25.17436999	0.352310961	1680	2012	12.569000000000003	0.8890000000000002	58.343	11.939590657613756	0.29913805869832427	0.3209144024837794	0.5428323358990242	0.6979517008940621
214	1946	2	50	5317	4077	1247	1425	TRUE	TRUE	11	7	108.479	111.296	3.953	3.531	128	5.657	114.391	129.869	109.32	111.777	101.726	92.24	46.39641249	48.32568383	0.515064505	3.882027814	4.940166475	13.49763753	73.69290608	0.290217977	178	1336	2.8170000000000073	0.4219999999999997	122.343	9.3962141676667	0.8756665161180123	0.2643548994747463	0.4271979694705395	1.0095412153281866
215	79	2	25	2795	5464	1761	2422	TRUE	TRUE	2	10	104.213	95.373	3.939	1.497	64	32	117.453	115.522	103.37	90.988	91.815	79.609	44.74131577	40.79089303	3.543475964	8.206083979	8.561805479	10.38058945	51.27236219	0.993209874	661	2091.5	8.83999999999999	2.442	32	6.376027639480391	0.6092511906548794	0.9046989408192153	0.289885480712755	1.1285835275963685
215	605	2	50	3407	5317	1261	1330	TRUE	TRUE	7	6	85.769	108.479	3.542	3.953	5.657	128	93.565	114.391	96.082	109.32	67.661	101.726	39.83329576	46.39641249	-6.242026852	0.515064505	15.95383187	4.940166475	52.2137721	0.419383681	69	1295.5	22.709999999999994	0.41100000000000003	122.343	14.492536363641479	0.6204376288071998	0.3820098671286102	0.6589017658122422	0.9823573315316632
215	1122	2	75	4907	2946	3234	1976	TRUE	TRUE	12	9	110.438	107.762	4.282	4.501	16	90.51	117.047	124.063	110.927	113.13	103.341	86.092	47.13734099	48.01069813	0.933287283	-0.265837592	5.070657	16.58107821	7.533917363	0.094349917	-1258	2605	2.676000000000002	0.2190000000000003	74.51	11.605621465111234	0.08952285261782707	0.08594182580214751	0.5276484588228995	0.5420454175262631
215	1863	2	75	5282	4077	1760	1457	TRUE	TRUE	5	4	112.442	111.296	4.117	3.531	45.255	5.657	119.444	129.869	112.986	111.777	104.896	92.24	47.97979481	48.32568383	0.971403562	3.882027814	5.381763024	13.49763753	57.76944304	0.165947145	-303	1608.5	1.1459999999999866	0.5859999999999999	39.598	8.62895079065977	0.6864536848363458	0.1511585922004967	0.39231441415159307	0.8049709193334508
215	2170	2	25	5445	2912	6539	2837	TRUE	TRUE	8	3	87.554	112.709	1.989	4.393	32	8	102.226	127.028	85.503	117.425	74.933	93.675	37.70194596	49.66398191	5.049197343	-0.366912604	8.72357991	14.46036231	50.46812325	0.802556906	-3702	4688	25.155	2.404	24	14.329522788007784	0.5996947062091211	0.7310362107871538	0.6514903693429619	1.1482540587709293
215	2237	2	50	5464	3437	1081	1352	TRUE	TRUE	1	11	95.373	99.796	1.497	3.042	32	8	115.522	104.684	90.988	108.74	79.609	85.965	40.79089303	44.99400619	8.206083979	-5.900769369	10.38058945	12.23771239	36.87467958	0.888468363	271	1216.5	4.423000000000002	1.5449999999999997	24	14.836386933213163	0.4381686639652006	0.8092915787479193	0.6745348987422879	1.141026716222989
217	232	2	25	2869	3508	1005	11282	TRUE	TRUE	2	11	94.842	101.962	3.742	3.425	90.51	8	111.192	111.404	92.794	110.493	80.54	83.989	40.85175753	46.04837593	5.392440373	-4.42956116	9.828163152	14.94960685	43.6636821	0.20437693	10277	6143.5	7.1200000000000045	0.31700000000000017	82.51	12.235429802882155	0.5188399592205554	0.1861636668534398	0.556282634060964	0.7831361204146509
217	314	2	50	2982	4934	5612	1276	TRUE	TRUE	5	9	99.594	111.36	4.456	4.202	16	11.314	116.639	117.014	108.065	111.839	74.078	105.228	45.62275914	47.44395088	-2.212539174	0.733845565	20.26024389	4.386660724	12.95399793	0.285338542	-4336	3444	11.766000000000005	0.25400000000000045	4.686	16.2471094325106	0.1539277366107509	0.2599103004107862	0.7386732608988333	0.7980509374248299
217	378	2	75	3057	5367	1613	1309	TRUE	TRUE	6	12	119.096	92.21	4.934	2.103	8	22.627	130.96	110.762	122.06	88.578	104.269	77.29	51.56617438	39.54546551	0.261537094	7.254164195	10.98000436	9.985146972	59.44560174	0.790487074	-304	1461	26.88600000000001	2.831	14.626999999999999	13.942166859329811	0.7063708807696494	0.7200419944466647	0.6338792694637115	1.1913115559004157
217	520	2	25	3249	5139	650	1466	TRUE	TRUE	8	7	110.917	89.378	4.338	3.203	11.314	32	127.155	94.171	114.87	91.776	90.727	82.188	48.89245418	38.92678633	0.717454289	-0.935754901	15.12379537	5.863839629	30.13606754	0.549916088	816	1058	21.539	1.1350000000000002	20.686	13.703810296691318	0.3580961408090112	0.5009097426200642	0.6230424113682955	0.875971039862407
217	873	2	75	3855	2812	7986	2581	TRUE	TRUE	10	1	113.016	107.616	4.027	4.147	5.657	90.51	129.631	123.869	113.224	106.652	96.192	92.328	48.7918728	46.30786966	3.537344751	4.373165339	11.81425127	10.54859896	53.11330723	0.088259065	-5405	5283.5	5.400000000000006	0.1200000000000001	84.85300000000001	2.9104541612371864	0.6311264838858385	0.08039376642684713	0.1323235172944508	0.6498409879128669
217	1505	2	50	5097	3136	9827	3082	TRUE	TRUE	3	4	108.322	115.251	4.117	4.775	22.627	8	116.298	133.057	112.343	117.534	96.325	95.162	47.29867419	50.29685477	-1.439638698	2.316439119	9.460513443	14.55468569	20.31610166	0.122728587	-6745	6454.5	6.929000000000002	0.6580000000000004	14.626999999999999	7.003413327781937	0.2414089891148932	0.11179150104496334	0.3184095104267193	0.4149219879224813
218	139	2	25	2821	5282	4258	1505	TRUE	TRUE	5	7	104.128	112.442	4.101	4.117	45.255	45.255	117.661	119.444	102.66	112.986	92.061	104.896	44.56811751	47.97979481	4.092102427	0.971403562	8.172271147	5.381763024	8.781875761	0.162921488	-2753	2881.5	8.313999999999993	0.016000000000000014	0	5.40048506986887	0.10435189710483037	0.14840256977780558	0.24553253202154787	0.3052848922350171
218	306	2	75	2976	2794	1826	1183	TRUE	TRUE	4	12	109.283	104.987	4.592	3.827	11.314	90.51	123.686	120.406	115.71	104.502	88.452	90.053	48.75793929	45.30883347	-1.568908957	3.827013581	16.21515908	10.45742415	32.07178063	0.18872203	-643	1504.5	4.2960000000000065	0.7649999999999997	79.196	8.611841993313414	0.3810975289736226	0.1719038695846193	0.3915365643329292	0.5727889211372728
218	623	2	50	3428	5116	7319	NA	TRUE	FALSE	3	8	95.98	88.108	2.806	3.002	8	45.255	102.902	92.6	104.066	92.715	80.972	79.009	43.3384085	38.98429917	-4.773883054	-2.745017321	12.89871017	7.879709307	31.57023318	0.236319446	NA	NA	7.872	0.19599999999999973	37.255	6.947296875974814	0.3751378195311344	0.2152595922452375	0.31585818136608684	0.5355664911400374
218	832	2	25	3838	3434	1474	2387	TRUE	TRUE	11	2	106.958	100.223	4.421	3.059	8	8	126.428	107.658	106.682	108.546	87.765	84.464	46.47022163	45.15789677	4.746037007	-4.802667287	13.52530282	13.39430289	28.60923339	0.260565204	913	1930.5	6.734999999999999	1.362	0	9.639352219630116	0.3399533152381336	0.23734466424881992	0.4382522175162273	0.6032957420259765
218	1064	2	50	4065	3879	1452	1074	TRUE	TRUE	10	1	110.744	111.983	3.443	4.039	5.657	5.657	130.57	128.715	111.384	112.202	90.277	95.032	48.24418317	48.39224058	4.120426904	3.571531746	14.55086425	11.92756045	21.63606803	0.026179591	-378	1263	1.2390000000000043	0.5959999999999996	0	2.684200014571603	0.2570936786473709	0.023846569460081967	0.12203689437216501	0.28558505224093067
218	2076	2	75	5388	5394	1128	1056	TRUE	TRUE	6	9	95.081	90.817	1.902	1.72	32	22.627	116.331	110.325	90.567	86.514	78.345	75.611	40.73479198	38.8824754	8.623161245	8.064192579	11.08755415	10.08565907	4.923212925	0.245223761	-72	1092	4.26400000000001	0.18199999999999994	9.373000000000001	2.178833732399268	0.05850078303957583	0.22337038993271668	0.09906046517094468	0.25125614116837297
219	189	2	75	2848	4029	5085	1418	TRUE	TRUE	5	7	113.827	110.469	4.013	3.471	128	5.657	131.667	131.025	113.942	111.188	95.873	89.194	49.18294956	48.21264336	3.920749751	4.272829641	12.5763922	15.15110896	73.88111957	0.116808449	-3667	3251.5	3.358000000000004	0.5419999999999998	122.343	2.773917944879722	0.877902989882472	0.10639894231361147	0.12611591140698483	0.8932746597100207
219	503	2	50	3223	5247	2967	5507	TRUE	TRUE	12	9	106.715	111.573	4.379	3.963	8	90.51	133.791	118.143	113.647	112.052	72.706	104.524	48.86446455	47.58742225	1.954542538	0.929472522	25.58744327	5.024895222	34.46987709	0.194138692	2540	4237	4.85799999999999	0.4159999999999995	82.51	20.627651049016713	0.40959325378821304	0.17683782010450277	0.9378341623384935	1.0385428080812422
219	792	2	75	3523	5397	4197	954	TRUE	TRUE	3	11	69.821	95.75	3.406	2.2	11.314	32	73.269	118.243	77.932	91.8	58.262	77.206	32.20045682	41.26001394	-5.861113566	8.547547622	11.04641258	12.54036076	28.31905784	0.837462386	-3243	2575.5	25.929000000000002	1.206	20.686	17.085577941809447	0.33650526268535075	0.762831052553685	0.7767941506791058	1.1395420830686216
219	817	2	25	3832	4065	2323	1129	TRUE	TRUE	4	1	108.569	110.744	4.271	3.443	5.657	5.657	127.933	130.57	108.284	111.384	89.489	90.277	47.10441847	48.24418317	4.698499329	4.120426904	13.40348222	14.55086425	29.99556769	0.057150849	-1194	1726	2.174999999999997	0.8279999999999998	0	1.7174739656479194	0.35642663120884643	0.05205779152092774	0.07808478794236567	0.3685745395451613
219	1178	2	50	4952	2863	3397	1232	TRUE	TRUE	6	2	114.059	94.169	4.238	4.024	16	90.51	121.029	108.579	114.75	92.895	106.398	81.032	48.66159268	40.62157617	0.847986429	4.287523461	5.486643071	9.165758526	38.35530336	0.28756076	-2165	2314.5	19.89	0.2140000000000004	74.51	9.487263620601667	0.4557623881929653	0.2619344831374165	0.43133752405296555	0.6799860936842483
219	1312	2	25	5015	5188	1054	2604	TRUE	TRUE	8	10	105.202	80.311	3.455	2.966	22.627	32	111.171	83.236	105.594	85	98.841	72.696	44.96007063	35.64281691	0.881858165	-3.210919737	4.56988493	6.947689562	13.67761129	0.573562884	1550	1829	24.89099999999999	0.4889999999999999	9.373000000000001	10.45064604251402	0.16252617604913827	0.5224492297465968	0.4751376128036849	0.7246541979901532
221	321	2	75	2987	2845	1479	1526	TRUE	TRUE	8	3	111.91	83.672	4.459	4.367	8	90.51	121.088	101.232	113.1	82.875	101.541	66.909	48.07604162	36.6535014	0.971386016	4.981498581	7.529597038	12.21690792	32.06073047	0.387625385	47	1502.5	28.238	0.09199999999999964	82.51	12.981768414434299	0.38096622386402035	0.3530817447794931	0.5902148469398145	0.7862286866872327
221	764	2	50	3499	3855	3809	6378	TRUE	TRUE	6	9	100.044	113.016	3.119	4.027	8	5.657	110.176	129.631	108.177	113.224	81.778	96.192	45.21335215	48.7918728	-3.955994863	3.537344751	15.0948316	11.81425127	19.68279197	0.262044753	2569	5093.5	12.972000000000008	0.9079999999999999	2.343	8.928502445248084	0.233883595975097	0.23869236169749647	0.4059335011911391	0.5257923424587576
221	874	2	25	3855	3489	1242	1857	TRUE	TRUE	7	11	113.016	97.715	4.027	3.156	5.657	8	129.631	107.178	113.224	104.68	96.192	81.285	48.7918728	43.90632264	3.537344751	-3.272968496	11.81425127	13.55373341	18.28492795	0.274440585	615	1549.5	15.301000000000002	0.871	2.343	8.560068049000469	0.21727327645436464	0.2499835262081837	0.3891826669560388	0.5110406914284884
221	1361	2	50	5048	2946	1412	896	TRUE	TRUE	10	1	114.974	107.762	4.135	4.501	16	90.51	121.632	124.063	115.856	113.13	107.433	86.092	49.05559908	48.01069813	0.632399056	-0.265837592	5.445785029	16.58107821	13.99120024	0.128126931	-516	1154	7.212000000000003	0.36600000000000055	74.51	11.220222872026486	0.16625244168237988	0.11670876599251033	0.5101263490173189	0.5490807794729179
221	1597	2	25	5139	3479	1161	1522	TRUE	TRUE	4	2	89.378	100.667	3.203	3.714	32	8	94.171	111.563	91.776	110.034	82.188	80.404	38.92678633	45.85357911	-0.935754901	-4.648371564	5.863839629	16.79366877	31.49432602	0.434255401	361	1341.5	11.289000000000001	0.5110000000000001	24	13.461988922700025	0.37423584182552655	0.39555627829946804	0.6120480259594209	0.8192191530291578
221	1722	2	75	5195	5276	2012	1600	TRUE	TRUE	5	12	93.323	105.914	3.284	3.91	64	90.51	97.693	114.206	99.489	106.444	82.787	97.092	41.55982511	45.4364436	-3.959967335	1.292276562	9.264581513	6.338574078	13.32697035	0.391989773	-412	1806	12.591000000000008	0.6260000000000003	26.510000000000005	7.153723252982246	0.1583596348354586	0.3570571957937106	0.3252433366562023	0.5082822474300551
223	33	2	75	2773	4943	2874	1311	TRUE	TRUE	11	12	109.043	110.949	3.882	4.167	90.51	11.314	125.701	116.136	108.241	111.402	93.186	105.309	46.95228791	47.24305713	4.341362747	0.65603162	10.96653702	4.039216679	17.16138391	0.099239971	-1563	2092.5	1.9059999999999917	0.2849999999999997	79.196	7.852004798888425	0.2039226034039098	0.09039609754285391	0.3569906396877109	0.4209491649292661
223	932	2	50	3873	3479	1270	1721	TRUE	TRUE	3	8	113.256	100.667	4.007	3.714	5.657	8	131.001	111.563	113.473	110.034	95.293	80.404	48.97476927	45.85357911	3.827214995	-4.648371564	12.61812981	16.79366877	10.6274537	0.185566162	451	1495.5	12.588999999999999	0.2929999999999997	2.343	9.950503562155042	0.12628224142201558	0.16902924005091688	0.4523986832472962	0.4991819879509337
223	1048	2	25	4062	4934	1097	1340	TRUE	TRUE	10	6	110.661	111.36	3.451	4.202	5.657	11.314	130.967	117.014	111.257	111.839	89.757	105.228	48.23784499	47.44395088	4.28822055	0.733845565	14.854069	4.386660724	51.96360822	0.115254631	243	1218.5	0.6989999999999981	0.7509999999999999	5.657	11.082891563502718	0.6174650206565542	0.10498359442428327	0.5038825943413169	0.8038546359341205
223	1291	2	25	5003	5436	906	5885	TRUE	TRUE	1	2	106.38	87.904	3.669	2.026	181.019	16	113.641	101.837	107.015	85.671	98.483	76.204	45.58361154	37.74067456	0.97573901	4.984971942	5.707926788	7.984932291	34.50449549	0.636583721	4979	3395.5	18.476	1.6430000000000002	165.019	9.097821895155844	0.41000461188676146	0.5798538991683996	0.4136315936251503	0.8218426986924516
223	1571	2	50	5125	3431	685	1039	TRUE	TRUE	7	5	85.083	98.639	2.5	3.185	64	11.314	88.094	105.881	88.836	106.485	78.318	83.55	37.3926249	44.37371851	-2.424995302	-4.502971604	5.995306483	12.8311418	37.8515808	0.49041763	354	862	13.555999999999997	0.685	52.686	9.989108968491681	0.4497768326942257	0.44671355172217087	0.454153874317158	0.7798127583452139
223	1629	2	75	5148	4988	1128	969	TRUE	TRUE	9	4	89.087	105.629	3.306	3.45	32	16	94.446	112.99	94.405	106.474	78.409	97.425	39.64270877	45.3414966	-3.086453802	0.839273551	9.196435268	5.988302464	18.05397804	0.346155479	-159	1048.5	16.542	0.14400000000000013	16	7.62755754285403	0.21452898105545712	0.3153074726782953	0.34678616687342867	0.5154630263891214
225	212	2	50	2860	5063	5698	10029	TRUE	TRUE	12	8	94.56	110.232	3.936	4.226	64	16	106.546	116.234	92.516	110.57	84.618	103.891	40.39685979	46.97680251	4.249044516	0.918710012	6.625293834	4.502725695	27.98415485	0.286981096	4331	7863.5	15.671999999999997	0.29000000000000004	48	7.674116862005153	0.3325257299176724	0.26140647649898163	0.34890298182106305	0.5483064815744224
225	601	2	25	3407	5309	1162	1132	TRUE	TRUE	11	1	85.769	104.726	3.542	4.091	5.657	90.51	93.565	109.505	96.082	105.334	67.661	99.34	39.83329576	44.74789417	-6.242026852	0.459663155	15.95383187	3.945096849	47.39828854	0.299628664	-30	1147	18.956999999999994	0.5490000000000004	84.85300000000001	14.603959849509655	0.5632169553840196	0.27292694329363515	0.6639676238338708	0.9124447713189267
225	746	2	50	3498	3873	683	841	TRUE	TRUE	7	9	101.142	113.256	3.632	4.007	8	5.657	110.893	131.001	111.255	113.473	81.278	95.293	46.17136827	48.97476927	-5.502673067	3.827214995	16.70158262	12.61812981	12.01213561	0.189515816	158	762	12.114000000000004	0.37499999999999956	2.343	10.56316502132519	0.1427359226317787	0.17262691651783688	0.4802532773061434	0.5299215095457938
225	1575	2	75	5125	3446	1360	1109	TRUE	TRUE	2	4	85.083	94.696	2.5	3.569	64	8	88.094	103.687	88.836	103.322	78.318	77.078	37.3926249	43.10200269	-2.424995302	-4.634950425	5.995306483	14.90691285	38.74062509	0.480089696	-251	1234.5	9.613	1.069	56	10.811920478572441	0.46034102886330847	0.43730600232576733	0.4915629201404265	0.8029847489100006
225	1722	2	75	5195	5276	1872	1059	TRUE	TRUE	3	10	93.323	105.914	3.284	3.91	64	90.51	97.693	114.206	99.489	106.444	82.787	97.092	41.55982511	45.4364436	-3.959967335	1.292276562	9.264581513	6.338574078	13.32697035	0.391989773	-813	1465.5	12.591000000000008	0.6260000000000003	26.510000000000005	7.153723252982246	0.1583596348354586	0.3570571957937106	0.3252433366562023	0.5082822474300551
225	1981	2	25	5326	5382	2060	1198	TRUE	TRUE	5	6	106.683	90.93	3.94	1.663	128	16	115.207	111.693	107.246	86.815	97.595	74.282	45.77099822	39.08747263	1.317161126	8.281788024	6.5266657	11.21100314	47.79894691	0.909262153	-862	1629	15.753	2.277	112	10.729331730928807	0.5679778358767844	0.8282323084779353	0.48780803070677753	1.1164785056936786
226	156	2	75	2833	4901	3959	1072	TRUE	TRUE	7	4	89.006	112.481	4.346	4.296	45.255	11.314	105.461	119.509	88.177	113.025	73.379	104.91	38.77086303	47.99709431	4.587996244	0.977162586	11.22220534	5.399009616	23.77128965	0.342572338	-2887	2515.5	23.474999999999994	0.04999999999999982	33.941	11.492217878973927	0.28246575550773373	0.31204364702335025	0.52249257573381	0.6709371299750366
226	183	2	75	2845	2987	1066	1432	TRUE	TRUE	1	2	83.672	111.91	4.367	4.459	90.51	8	101.232	121.088	82.875	113.1	66.909	101.541	36.6535014	48.07604162	4.981498581	0.971386016	12.21690792	7.529597038	32.06073047	0.387625385	366	1249	28.238	0.09199999999999964	82.51	12.981768414434299	0.38096622386402035	0.3530817447794931	0.5902148469398145	0.7862286866872327
226	607	2	25	3425	2987	1176	1808	TRUE	TRUE	8	9	97.037	111.91	2.801	4.459	11.314	8	102.787	121.088	105.232	113.1	83.093	101.541	43.7231327	48.07604162	-5.14555236	0.971386016	12.16227467	7.529597038	35.28328684	0.357153741	632	1492	14.87299999999999	1.6579999999999995	3.314	8.821930242505333	0.41925871169790235	0.3253256130962713	0.40108820628818015	0.6651964905909526
226	764	2	50	3499	3855	2250	6951	TRUE	TRUE	12	11	100.044	113.016	3.119	4.027	8	5.657	110.176	129.631	108.177	113.224	81.778	96.192	45.21335215	48.7918728	-3.955994863	3.537344751	15.0948316	11.81425127	19.68279197	0.262044753	4701	4600.5	12.972000000000008	0.9079999999999999	2.343	8.928502445248084	0.233883595975097	0.23869236169749647	0.4059335011911391	0.5257923424587576
226	1253	2	50	4988	3080	2894	2582	TRUE	TRUE	10	6	105.629	112.046	3.45	4.365	16	8	112.99	122.953	106.474	115.21	97.425	97.975	45.3414966	48.75838333	0.839273551	-0.096275616	5.988302464	10.62367618	23.32252229	0.304124229	-312	2738	6.417000000000002	0.915	8	5.834128611584437	0.27713321304764843	0.277021881332767	0.26524809375622743	0.4731812461970269
226	1543	2	25	5109	3864	1525	1542	TRUE	TRUE	3	5	102.018	112.07	4.019	4.059	64	5.657	106.708	129.998	108.947	112.34	90.4	93.871	45.32972296	48.53053786	-4.421492271	3.851808677	10.09328854	12.82310869	46.35164223	0.176307869	17	1533.5	10.051999999999992	0.040000000000000036	58.343	9.281413828269148	0.5507800306291386	0.16059600948187205	0.4219785831293977	0.7121907364050942
227	47	2	50	2787	3449	1352	1061	TRUE	TRUE	11	9	105.691	101.773	3.526	3.384	45.255	8	120.833	111.601	104.206	111.522	92.034	82.197	45.3158967	46.33050806	4.497408586	-5.215817323	9.288009974	16.38933633	37.02043613	0.149845681	-291	1206.5	3.9180000000000064	0.1419999999999999	37.255	12.074975353412947	0.4399006370563598	0.13649202694800638	0.5489875880155437	0.7166100862380398
227	723	2	75	3483	5478	1487	911	TRUE	TRUE	4	6	92.252	100.284	3.6	1.6	8	64	101.935	119.93	100.687	96.132	74.135	84.791	42.09895204	42.81000109	-4.307788636	7.787570947	15.27049036	10.12066284	41.99735286	0.949380785	-576	1199	8.03200000000001	2	56	13.165258739551046	0.49903956325418725	0.8647757267701258	0.5985572168463136	1.1641083648623671
227	957	2	75	3882	4979	1502	2248	TRUE	TRUE	5	7	110.737	111.307	4.367	4.05	5.657	32	127.139	117.207	110.926	111.796	94.146	104.917	47.86286321	47.44074684	3.520340168	0.778183411	11.68982723	4.569443331	24.03534855	0.092886764	746	1875	0.5700000000000074	0.31700000000000017	26.343	7.641823917031926	0.28560347322457796	0.08460906320684082	0.34743478619731305	0.4576450241777507
227	1018	2	25	4044	5462	1043	1216	TRUE	TRUE	1	3	110.593	99.302	3.76	1.8	5.657	64	130.416	122.847	110.898	94.18	90.465	80.879	48.09856757	42.50612575	4.365624357	9.633610689	14.23757558	12.11446205	52.22293972	0.948866701	173	1129.5	11.290999999999997	1.9599999999999997	58.343	7.970865484092223	0.6205465643654986	0.8643074559016346	0.3623946292587094	1.1240263716606196
227	1205	2	50	4958	5066	5817	6916	TRUE	TRUE	10	8	113.828	111.468	4.253	4.243	16	11.314	118.611	116.889	114.227	111.947	108.646	105.567	48.35695555	47.47256758	0.609244579	0.684038872	3.688160544	4.224562734	6.743799103	0.057081402	1099	6366.5	2.3599999999999994	0.009999999999999787	4.686	1.0370456003391966	0.08013415917555285	0.05199453336271991	0.047149178042125726	0.10652680393416442
227	2272	2	25	5484	3372	1026	7076	TRUE	TRUE	2	12	99.917	104.934	1.509	3.698	90.51	5.657	120.866	114.127	95.287	111.497	83.598	89.177	42.65141885	46.69515684	8.514262511	-3.039749406	10.6367681	12.81821046	48.67146389	1.028888888	6050	4051	5.016999999999996	2.189	84.85300000000001	12.434054008244843	0.5783456439165567	0.9371983822970533	0.5653130643709311	1.237902804086784
228	82	2	25	2800	5344	956	944	TRUE	TRUE	5	2	104.14	113.609	4.192	3.852	90.51	90.51	118.748	120.109	102.842	114.265	90.83	106.454	44.69694736	48.44302709	4.237017584	0.774130552	9.109102846	5.129299099	13.03875435	0.203635228	-12	950	9.468999999999994	0.3400000000000003	0	6.470203845671779	0.15493486691633912	0.18548806240027313	0.2941671928299438	0.38071639262952767
228	316	2	25	2982	5464	1509	1247	TRUE	TRUE	9	4	99.594	95.373	4.456	1.497	16	32	116.639	115.522	108.065	90.988	74.078	79.609	45.62275914	40.79089303	-2.212539174	8.206083979	20.26024389	10.38058945	62.50520558	1.097834682	-262	1378	4.220999999999989	2.9590000000000005	16	15.149330360217443	0.7427270618159716	1	0.6887628414210974	1.423389525069034
228	527	2	50	3249	5320	4849	1421	TRUE	TRUE	7	6	110.917	110.427	4.338	4.285	11.314	45.255	127.155	117	114.87	110.988	90.727	103.294	48.89245418	47.14921665	0.717454289	0.870144773	15.12379537	5.11512432	20.19989681	0.069816746	-3428	3135	0.4899999999999949	0.052999999999999936	33.941	10.160496427685645	0.24002816833351362	0.06359495390764126	0.46194598859359937	0.5244539409078498
228	755	2	50	3498	5436	2107	2956	TRUE	TRUE	12	11	101.142	87.904	3.632	2.026	8	16	110.893	101.837	111.255	85.671	81.278	76.204	46.17136827	37.74067456	-5.502673067	4.984971942	16.70158262	7.984932291	34.52746468	0.751494983	849	2531.5	13.238	1.6060000000000003	8	16.032694322062405	0.4102775465782435	0.684524724279024	0.728924898614535	1.080848403429337
228	1569	2	75	5119	5433	837	955	TRUE	TRUE	1	3	85.603	99.141	2.383	1.728	64	32	88.521	116.306	90.595	95.401	77.693	85.717	37.94817625	42.24440768	-3.424872284	6.826427913	7.174779211	8.709083027	17.26281694	0.568165509	118	896	13.538000000000011	0.655	32	11.220554729108727	0.205127895917452	0.5175328474456047	0.510141436867506	0.7550907147342762
228	1692	2	75	5170	5090	3610	5113	TRUE	TRUE	8	10	88.51	93.319	3.643	3.283	90.51	64	91.198	98.084	92.553	97.46	81.779	84.413	38.88212129	41.02902909	-2.713597276	-2.302597616	6.015546341	7.534558606	21.32129027	0.219713541	1503	4361.5	4.8089999999999975	0.3599999999999999	26.510000000000005	2.6618662782794686	0.253353286808957	0.20013353977825962	0.12102149320905385	0.34480070112983663
229	187	2	25	2848	4029	1983	3420	TRUE	TRUE	4	5	113.827	110.469	4.013	3.471	128	5.657	131.667	131.025	113.942	111.188	95.873	89.194	49.18294956	48.21264336	3.920749751	4.272829641	12.5763922	15.15110896	73.88111957	0.116808449	1437	2701.5	3.358000000000004	0.5419999999999998	122.343	2.773917944879722	0.877902989882472	0.10639894231361147	0.12611591140698483	0.8932746597100207
229	503	2	50	3223	5247	2255	1894	TRUE	TRUE	2	1	106.715	111.573	4.379	3.963	8	90.51	133.791	118.143	113.647	112.052	72.706	104.524	48.86446455	47.58742225	1.954542538	0.929472522	25.58744327	5.024895222	34.46987709	0.194138692	-361	2074.5	4.85799999999999	0.4159999999999995	82.51	20.627651049016713	0.40959325378821304	0.17683782010450277	0.9378341623384935	1.0385428080812422
229	611	2	50	3425	5460	1064	5828	TRUE	TRUE	9	6	97.037	97.651	2.801	1.592	11.314	45.255	102.787	121.536	105.232	92.454	83.093	78.964	43.7231327	41.84749293	-5.14555236	9.831351712	12.16227467	12.34154921	25.78349664	0.693207951	4764	3446	0.6139999999999901	1.209	33.941	15.094960069155137	0.30637609340007826	0.6314320018904267	0.6862909013900512	0.9816149372076681
229	966	2	75	3981	5137	872	803	TRUE	TRUE	12	8	109.176	101.081	3.771	3.524	5.657	64	128.598	104.98	109.366	104.626	89.564	93.635	47.47252431	43.98939373	4.358307951	-2.016157579	13.87747319	6.239848419	53.98318496	0.320430172	-69	837.5	8.094999999999999	0.2469999999999999	58.343	10.540366292168507	0.6414629306593018	0.29187470322603637	0.4792167352873633	0.8522407014293473
229	1320	2	75	5021	5096	813	1000	TRUE	TRUE	7	10	108.251	102.653	3.878	3.927	45.255	64	113.5	109.386	108.414	108.577	102.838	89.997	46.08669244	45.44358674	0.898696903	-3.175954363	3.81944476	10.5269031	9.898914616	0.190413773	187	906.5	5.597999999999999	0.04899999999999993	18.744999999999997	7.874412058288762	0.11762527136238013	0.1734448511438082	0.3580093835718342	0.41483676256674273
229	1807	2	25	5256	5379	2653	1074	TRUE	TRUE	3	11	111.905	91.898	3.954	2.016	64	22.627	118.733	113.216	112.493	87.882	104.488	74.595	47.76500608	39.56056142	0.900948165	8.346197147	5.307905281	11.69990417	41.60461412	0.838744213	-1579	1863.5	20.007000000000005	1.9380000000000002	41.373000000000005	12.790711253872937	0.4943727888997191	0.7639986482044844	0.5815284515907727	1.0799415395623633
230	134	2	50	2818	5367	4625	2958	TRUE	TRUE	10	7	105.053	92.21	3.885	2.103	45.255	22.627	119.742	110.762	103.185	88.578	92.232	77.29	44.92648469	39.54546551	4.677770971	7.254164195	8.604983211	9.985146972	37.49478881	0.691500774	-1667	3791.5	12.843000000000004	1.7819999999999996	22.628000000000004	6.1235628083149996	0.44553720074752323	0.6298769617482353	0.2784071915516044	0.8202188418335551
230	147	2	75	2828	2866	1109	1031	TRUE	TRUE	5	2	83.312	88.666	4.213	3.952	64	64	97.422	103.167	81.788	87.003	70.725	75.829	36.02089479	38.25229013	4.549847051	4.686390107	8.908335943	8.955774983	12.1998311	0.15666956	-78	1070	5.353999999999999	0.2610000000000001	0	2.2360723673512113	0.144966241187013	0.14270778885814067	0.10166281417985491	0.22741163530399802
230	187	2	25	2848	4029	1930	1302	TRUE	TRUE	11	3	113.827	110.469	4.013	3.471	128	5.657	131.667	131.025	113.942	111.188	95.873	89.194	49.18294956	48.21264336	3.920749751	4.272829641	12.5763922	15.15110896	73.88111957	0.116808449	-628	1616	3.358000000000004	0.5419999999999998	122.343	2.773917944879722	0.877902989882472	0.10639894231361147	0.12611591140698483	0.8932746597100207
230	495	2	75	3211	3538	1653	1058	TRUE	TRUE	4	6	109.657	96.144	4.56	3.508	128	8	129.057	102.624	114.895	104.579	85.02	81.229	48.96527114	43.47276516	0.700443213	-5.146638684	18.57616841	12.92672778	26.24916854	0.235373261	-595	1355.5	13.512999999999991	1.0519999999999996	120	9.811838160225415	0.3119095064790032	0.21439772750775604	0.44609427414346847	0.585024809060311
230	1544	2	50	5109	3864	991	927	TRUE	TRUE	1	12	102.018	112.07	4.019	4.059	64	5.657	106.708	129.998	108.947	112.34	90.4	93.871	45.32972296	48.53053786	-4.421492271	3.851808677	10.09328854	12.82310869	46.35164223	0.176307869	-64	959	10.051999999999992	0.040000000000000036	58.343	9.281413828269148	0.5507800306291386	0.16059600948187205	0.4219785831293977	0.7121907364050942
230	1981	2	25	5326	5382	1619	1302	TRUE	TRUE	9	8	106.683	90.93	3.94	1.663	128	16	115.207	111.693	107.246	86.815	97.595	74.282	45.77099822	39.08747263	1.317161126	8.281788024	6.5266657	11.21100314	47.79894691	0.909262153	-317	1460.5	15.753	2.277	112	10.729331730928807	0.5679778358767844	0.8282323084779353	0.48780803070677753	1.1164785056936786
231	457	2	25	3142	3867	2550	2940	TRUE	TRUE	6	3	113.707	112.082	4.483	4.106	11.314	5.657	130.36	128.999	116.919	112.336	93.842	94.91	49.83863231	48.45449438	1.34496396	3.593421219	14.6528263	12.09037485	20.47259123	0.045408949	390	2745	1.625	0.3769999999999998	5.657	3.6793416922625686	0.24326849885416096	0.04136228317844307	0.16728091461895495	0.29811626154949133
231	677	2	50	3461	3080	1627	4356	TRUE	TRUE	9	10	96.988	112.046	3.681	4.365	8	8	107.316	122.953	107.783	115.21	75.866	97.975	44.72362741	48.75838333	-5.846441335	-0.096275616	17.86816726	10.62367618	17.01975165	0.236061922	2729	2991.5	15.058000000000007	0.6840000000000002	0	10.090902444188895	0.2022396377796544	0.21502501776492428	0.4587819048566106	0.5455432756234027
231	930	2	75	3870	5238	2064	1089	TRUE	TRUE	11	4	112.547	106.465	4.187	3.889	5.657	90.51	129.933	111.974	112.803	107.034	94.905	100.385	48.6755639	45.48763723	3.711358103	0.642078318	12.41470394	4.409887463	48.50659683	0.256574073	-975	1576.5	6.081999999999994	0.2980000000000005	84.85300000000001	9.146608206453235	0.5763865874519346	0.23370920704798795	0.4158496585555901	0.7481794104185752
231	1691	2	50	5170	5090	4127	12729	TRUE	TRUE	8	12	88.51	93.319	3.643	3.283	90.51	64	91.198	98.084	92.553	97.46	81.779	84.413	38.88212129	41.02902909	-2.713597276	-2.302597616	6.015546341	7.534558606	21.32129027	0.219713541	8602	8428	4.8089999999999975	0.3599999999999999	26.510000000000005	2.6618662782794686	0.253353286808957	0.20013353977825962	0.12102149320905385	0.34480070112983663
231	1929	2	75	5306	3404	971	967	TRUE	TRUE	1	5	111.074	99.537	4.036	3.448	64	5.657	118.48	110.626	111.767	108.564	102.976	79.422	47.49656721	45.31849749	0.950322083	-4.348093265	5.819534336	16.6323838	37.71338635	0.271719713	-4	969	11.536999999999992	0.5879999999999996	58.343	12.236621528682985	0.44813471733990684	0.24750512755252888	0.5563368157593795	0.7560384683462857
231	1969	2	25	5323	4934	2919	995	TRUE	TRUE	2	7	105.968	111.36	4.353	4.202	64	11.314	113.141	117.014	106.609	111.839	98.155	105.228	45.41300818	47.44395088	0.952967912	0.733845565	5.654542508	4.386660724	24.13379289	0.177477816	-1924	1957	5.391999999999996	0.1509999999999998	52.686	2.4042185990123937	0.2867732522009391	0.16166169543548817	0.10930756635961685	0.34687396271908616
232	290	2	50	2964	4994	2721	2409	TRUE	TRUE	11	9	105.472	104.043	4.659	3.231	16	22.627	118.546	110.88	111.912	104.701	85.957	96.549	47.14502844	44.61617718	-1.926838459	0.870071362	15.39607699	5.452070144	29.99542251	0.379410687	-312	2565	1.4289999999999878	1.428	6.626999999999999	10.634898466619447	0.35642490608669325	0.34559910815424577	0.48351463146708656	0.6930107185885878
232	363	2	75	3025	3074	1085	3481	TRUE	TRUE	1	3	120.928	129.455	5.183	5.595	128	8	133.29	141.098	122.765	131.572	106.73	115.696	52.03352158	55.3925716	1.204492353	0.791778265	10.23328026	9.875943333	27.18036075	0.108943866	2396	2283	8.527000000000015	0.4119999999999999	120	3.403122042286092	0.32297453134695625	0.09923521982520134	0.15472261491524392	0.3716170936848208
[truncated: 17,572 more rows]
