# Supplementary material for: Varying benefits of generalist and specialist camouflage in two versus four background environments
Source: Behav Ecol. 2023 Mar 26;34(3):426–36. doi: 10.1093/beheco/arac114 (PMC10183209; doi:10.1093/beheco/arac114)
Supplement: arac114_suppl_Supplementary_Materials [file arac114_suppl_supplementary_materials.zip › Results_Expt1B.csv]

Date	Subject	TrialNo	xClick	yClick	xCoord	yCoord	Dist	Hit	Time	ScreenScale	PlayedBefore	BGNum	MothNum	Game	Condition	BackgroundCondition	BackgroundType
‎13‎/‎11‎/‎2018‎ ‎09‎:‎14‎:‎38	0	1	802.8358	271.6418	696	216	36.6421	1	2185	0.5154	n	3520	928	compromise	25	1	3
‎13‎/‎11‎/‎2018‎ ‎09‎:‎14‎:‎38	0	2	1107.4627	203.7313	1009	143	33.0181	1	4925	0.5154	n	3498	378	compromise	25	2	3
‎13‎/‎11‎/‎2018‎ ‎09‎:‎14‎:‎38	0	3	1342.2388	277.4627	1251	222	24.2148	1	1916	0.5154	n	5450	928	compromise	25	2	8
‎13‎/‎11‎/‎2018‎ ‎09‎:‎14‎:‎38	0	4	NA	NA	1054	315	NA	0	NA	0.5154	n	5137	1285	compromise	75	2	5
‎13‎/‎11‎/‎2018‎ ‎09‎:‎14‎:‎38	0	5	717.4627	599.5522	634	536	27.3923	1	4412	0.5154	n	5179	563	compromise	25	2	5
‎13‎/‎11‎/‎2018‎ ‎09‎:‎14‎:‎38	0	6	1155.9701	279.4030	1120	220	44.7557	1	1384	0.5154	n	3088	563	compromise	25	1	2
‎13‎/‎11‎/‎2018‎ ‎09‎:‎14‎:‎38	0	7	NA	NA	814	919	NA	0	NA	0.5154	n	3467	842	compromise	100	1	3
‎13‎/‎11‎/‎2018‎ ‎09‎:‎14‎:‎38	0	8	1090.0000	574.3284	1006	513	25.4714	1	3435	0.5154	n	4014	709	compromise	50	2	4
‎13‎/‎11‎/‎2018‎ ‎09‎:‎14‎:‎38	0	9	482.6866	731.4925	394	682	18.1973	1	1733	0.5154	n	5464	1386	compromise	0	2	8
‎13‎/‎11‎/‎2018‎ ‎09‎:‎14‎:‎38	0	10	1121.0448	170.7463	1035	129	11.8329	1	2105	0.5154	n	5323	912	compromise	100	2	6
‎13‎/‎11‎/‎2018‎ ‎09‎:‎14‎:‎38	0	11	1138.5075	250.2985	1061	220	7.6255	1	1985	0.5154	n	5066	1336	compromise	0	1	7
‎13‎/‎11‎/‎2018‎ ‎09‎:‎14‎:‎38	0	12	NA	NA	1486	946	NA	0	NA	0.5154	n	5460	1336	compromise	0	2	8
‎13‎/‎11‎/‎2018‎ ‎09‎:‎14‎:‎38	0	13	NA	NA	502	609	NA	0	NA	0.5154	n	3483	862	compromise	100	1	3
‎13‎/‎11‎/‎2018‎ ‎09‎:‎14‎:‎38	0	14	1121.0448	506.4179	1054	486	18.8437	1	14824	0.5154	n	5125	1400	compromise	75	1	5
‎13‎/‎11‎/‎2018‎ ‎09‎:‎14‎:‎38	0	15	381.7910	735.3731	289	671	32.2287	1	2008	0.5154	n	5077	1264	compromise	50	2	5
‎13‎/‎11‎/‎2018‎ ‎09‎:‎14‎:‎38	0	16	637.9104	349.2537	552	295	19.9931	1	9111	0.5154	n	3499	912	compromise	100	1	3
‎13‎/‎11‎/‎2018‎ ‎09‎:‎14‎:‎38	0	17	843.5821	523.8806	819	499	51.9732	1	7768	0.5154	n	5015	1285	compromise	75	1	7
‎13‎/‎11‎/‎2018‎ ‎09‎:‎14‎:‎38	0	18	1022.0896	283.2836	997	235	51.0621	1	1829	0.5154	n	3852	862	compromise	100	2	4
‎13‎/‎11‎/‎2018‎ ‎09‎:‎14‎:‎38	0	19	1008.5075	401.6418	891	352	44.2075	1	950	0.5154	n	5116	1386	compromise	0	1	5
‎13‎/‎11‎/‎2018‎ ‎09‎:‎14‎:‎38	0	20	228.5075	1026.4179	156	974	15.1247	1	10011	0.5154	n	3387	709	compromise	50	1	3
‎13‎/‎11‎/‎2018‎ ‎09‎:‎14‎:‎38	0	21	408.9552	975.9701	298	907	47.7823	1	17814	0.5154	n	5195	989	compromise	50	2	5
‎13‎/‎11‎/‎2018‎ ‎09‎:‎14‎:‎38	0	22	738.8060	304.6269	625	247	43.7149	1	3805	0.5154	n	5003	1264	compromise	50	1	7
‎13‎/‎11‎/‎2018‎ ‎09‎:‎14‎:‎38	0	23	928.9552	964.3284	864	925	10.2098	1	1801	0.5154	n	3855	989	compromise	50	1	4
‎13‎/‎11‎/‎2018‎ ‎09‎:‎14‎:‎38	0	24	1018.2090	184.3284	926	150	17.4988	1	1559	0.5154	n	2773	36	compromise	0	1	1
‎13‎/‎11‎/‎2018‎ ‎09‎:‎14‎:‎38	0	25	719.4030	628.6567	633	573	21.4405	1	2096	0.5154	n	2919	378	compromise	25	1	2
‎13‎/‎11‎/‎2018‎ ‎09‎:‎14‎:‎38	0	26	515.6716	698.5075	398	649	44.3289	1	1205	0.5154	n	4062	210	compromise	75	2	4
‎13‎/‎11‎/‎2018‎ ‎09‎:‎14‎:‎38	0	27	1047.3134	741.1940	998	695	27.1180	1	1007	0.5154	n	5109	842	compromise	100	2	5
‎13‎/‎11‎/‎2018‎ ‎09‎:‎14‎:‎38	0	28	1462.5373	535.5224	1380	516	19.4937	1	2385	0.5154	n	5309	1400	compromise	75	2	6
‎13‎/‎11‎/‎2018‎ ‎09‎:‎14‎:‎38	0	29	NA	NA	185	728	NA	0	NA	0.5154	n	2818	210	compromise	75	1	1
‎13‎/‎11‎/‎2018‎ ‎09‎:‎14‎:‎38	0	30	NA	NA	465	676	NA	0	NA	0.5154	n	3452	36	compromise	0	2	3
13/11/2018, 09:21:56	25	1	1464.6326	659.7604	1396	608	15.6174	1	2437	0.5350	n	5439	138	compromise	25	2	8
13/11/2018, 09:21:56	25	2	1429.1214	887.7796	1362	857	10.3555	1	14202	0.5350	n	5326	586	compromise	0	2	6
13/11/2018, 09:21:56	25	3	496.4856	786.8530	436	749	14.5187	1	3558	0.5350	n	5433	1053	compromise	25	2	8
13/11/2018, 09:21:56	25	4	1573.0351	188.7700	1497	140	11.3174	1	5811	0.5350	n	4979	840	compromise	75	2	7
13/11/2018, 09:21:56	25	5	281.5495	553.2268	206	480	35.7311	1	1768	0.5350	n	3101	586	compromise	0	1	2
13/11/2018, 09:21:56	25	6	565.6390	867.2204	479	837	13.7280	1	19353	0.5350	n	5306	244	compromise	50	2	6
13/11/2018, 09:21:56	25	7	763.7540	659.7604	702	608	19.4632	1	1921	0.5350	n	5096	1357	compromise	100	1	5
13/11/2018, 09:21:56	25	8	1318.8498	813.0192	1238	757	19.4211	1	2592	0.5350	n	2987	462	compromise	100	1	2
13/11/2018, 09:21:56	25	9	434.8083	747.6038	363	727	17.1950	1	1691	0.5350	n	3467	840	compromise	75	1	3
13/11/2018, 09:21:56	25	10	741.3259	485.9425	629	422	45.7430	1	27108	0.5350	n	4952	906	compromise	0	2	7
13/11/2018, 09:21:56	25	11	1296.4217	435.4792	1168	333	84.1200	1	10229	0.5350	n	2828	244	compromise	50	1	1
13/11/2018, 09:21:56	25	12	617.9712	549.4888	587	514	44.0747	1	1617	0.5350	n	5232	1357	compromise	100	2	6
13/11/2018, 09:21:56	25	13	907.6677	398.0990	825	356	8.9412	1	7792	0.5350	n	2818	202	compromise	100	1	1
13/11/2018, 09:21:56	25	14	1666.4856	104.6645	1590	86	18.8940	1	2989	0.5350	n	5436	1239	compromise	50	2	8
13/11/2018, 09:21:56	25	15	1044.1054	786.8530	972	721	28.5004	1	2507	0.5350	n	2800	138	compromise	25	1	1
13/11/2018, 09:21:56	25	16	866.5495	760.6869	804	717	13.9030	1	1621	0.5350	n	3981	1068	compromise	25	1	4
13/11/2018, 09:21:56	25	17	969.3450	910.2077	907	875	12.8609	1	3388	0.5350	n	3452	39	compromise	50	2	3
13/11/2018, 09:21:56	25	18	625.4473	517.7157	562	479	11.6165	1	3770	0.5350	n	4901	1190	compromise	75	1	7
13/11/2018, 09:21:56	25	19	963.7380	794.3291	889	771	14.1733	1	2445	0.5350	n	3431	202	compromise	100	2	3
13/11/2018, 09:21:56	25	20	1178.6741	695.2716	1123	651	20.4779	1	4881	0.5350	n	4988	1239	compromise	50	1	7
13/11/2018, 09:21:56	25	21	541.3419	302.7796	458	263	8.6477	1	1504	0.5350	n	3498	906	compromise	0	1	3
13/11/2018, 09:21:56	25	22	1653.4026	454.1693	1596	386	35.3593	1	2560	0.5350	n	5143	1068	compromise	25	2	5
13/11/2018, 09:21:56	25	23	623.5783	670.9744	581	632	32.4552	1	1443	0.5350	n	5373	1190	compromise	75	2	8
13/11/2018, 09:21:56	25	24	1277.7316	863.4824	1205	847	21.1396	1	1356	0.5350	n	3879	1053	compromise	25	1	4
13/11/2018, 09:21:56	25	25	1459.0256	360.7188	1385	330	6.8508	1	11449	0.5350	n	5338	1275	compromise	75	2	6
13/11/2018, 09:21:56	25	26	1322.5879	293.4345	1246	249	7.1140	1	1293	0.5350	n	5454	1471	compromise	0	2	8
13/11/2018, 09:21:56	25	27	1653.4026	375.6709	1557	334	21.8052	1	2955	0.5350	n	2773	39	compromise	50	1	1
13/11/2018, 09:21:56	25	28	1645.9265	134.5687	1578	75	23.1746	1	3015	0.5350	n	5253	1471	compromise	0	1	6
13/11/2018, 09:21:56	25	29	1515.0958	979.3610	1452	935	13.7398	1	3194	0.5350	n	5006	1275	compromise	75	1	7
13/11/2018, 09:21:56	25	30	1410.4313	865.3514	1331	824	5.8711	1	3597	0.5350	n	5146	462	compromise	100	2	5
11/13/2018, 9:22:29 AM	47	1	292.7636	493.4185	218	444	11.9209	1	1610	0.5350	y	5027	1301	compromise	0	1	7
11/13/2018, 9:22:29 AM	47	2	350.7029	560.7029	221	558	64.8324	1	3466	0.5350	y	3407	742	compromise	100	1	3
11/13/2018, 9:22:29 AM	47	3	580.5911	898.9936	495	824	38.9608	1	3900	0.5350	y	3160	637	compromise	100	1	2
11/13/2018, 9:22:29 AM	47	4	782.4441	461.6454	711	441	17.2257	1	1797	0.5350	y	5276	1440	compromise	75	2	6
11/13/2018, 9:22:29 AM	47	5	229.2173	499.0256	145	463	9.3344	1	2207	0.5350	y	5027	623	compromise	25	2	7
11/13/2018, 9:22:29 AM	47	6	1677.6997	925.1597	1601	875	12.7733	1	8959	0.5350	y	2839	265	compromise	75	1	1
11/13/2018, 9:22:29 AM	47	7	NA	NA	960	469	NA	0	NA	0.5350	y	3387	333	compromise	25	2	3
11/13/2018, 9:22:29 AM	47	8	984.2971	231.7572	894	156	41.2021	1	1773	0.5350	y	5164	1420	compromise	75	1	5
11/13/2018, 9:22:29 AM	47	9	954.3930	829.8403	859	776	26.1319	1	4327	0.5350	y	5080	44	compromise	50	2	5
11/13/2018, 9:22:29 AM	47	10	1371.1821	829.8403	1282	770	26.4617	1	17226	0.5350	y	5323	1420	compromise	75	2	6
11/13/2018, 9:22:29 AM	47	11	817.9553	512.1086	709	493	38.6161	1	2280	0.5350	y	5148	742	compromise	100	2	5
11/13/2018, 9:22:29 AM	47	12	1348.7540	913.9457	1263	887	15.0679	1	3181	0.5350	y	5054	324	compromise	50	2	7
11/13/2018, 9:22:29 AM	47	13	1285.2077	964.4089	1198	920	14.0271	1	1756	0.5350	y	5077	1088	compromise	25	2	5
11/13/2018, 9:22:29 AM	47	14	1752.4601	183.1629	1668	148	9.7445	1	2242	0.5350	y	4023	1088	compromise	25	1	4
11/13/2018, 9:22:29 AM	47	15	1006.7252	738.2588	916	669	35.4387	1	2998	0.5350	y	3223	664	compromise	50	1	2
11/13/2018, 9:22:29 AM	47	16	718.8978	175.6869	622	112	34.1360	1	1612	0.5350	y	2849	324	compromise	50	1	1
11/13/2018, 9:22:29 AM	47	17	1466.5016	624.2492	1392	593	6.2706	1	2086	0.5350	y	2773	44	compromise	50	1	1
11/13/2018, 9:22:29 AM	47	18	582.4601	411.1821	527	390	25.4575	1	1650	0.5350	y	2952	426	compromise	0	1	2
11/13/2018, 9:22:29 AM	47	19	797.3962	170.0799	746	157	33.9630	1	5722	0.5350	y	5086	1301	compromise	0	2	5
11/13/2018, 9:22:29 AM	47	20	1692.6518	334.5527	1614	278	19.3995	1	4797	0.5350	y	3142	623	compromise	25	1	2
11/13/2018, 9:22:29 AM	47	21	1460.8946	403.7061	1386	355	11.2066	1	8637	0.5350	y	5183	1440	compromise	75	1	5
11/13/2018, 9:22:29 AM	47	22	1236.6134	375.6709	1111	314	56.0888	1	4282	0.5350	y	5370	426	compromise	0	2	8
11/13/2018, 9:22:29 AM	47	23	1728.1629	226.1502	1669	188	15.8504	1	1906	0.5350	y	5033	1311	compromise	0	1	7
11/13/2018, 9:22:29 AM	47	24	644.1374	383.1470	569	367	21.3535	1	5079	0.5350	y	3467	664	compromise	50	2	3
11/13/2018, 9:22:29 AM	47	25	NA	NA	1582	53	NA	0	NA	0.5350	y	4071	1167	compromise	100	1	4
11/13/2018, 9:22:29 AM	47	26	1066.5335	831.7093	958	769	41.9524	1	2450	0.5350	y	5464	1311	compromise	0	2	8
11/13/2018, 9:22:29 AM	47	27	1559.9521	857.8754	1466	814	19.9957	1	6008	0.5350	y	2860	333	compromise	25	1	1
11/13/2018, 9:22:29 AM	47	28	928.2268	912.0767	819	858	38.0298	1	4619	0.5350	y	3063	265	compromise	75	2	2
11/13/2018, 9:22:29 AM	47	29	1627.2364	940.1118	1544	921	20.1485	1	1479	0.5350	y	3428	637	compromise	100	2	3
11/13/2018, 9:22:29 AM	47	30	728.2428	801.8051	655	770	5.9598	1	1334	0.5350	y	5317	1167	compromise	100	2	6
13/11/2018, 09:22:28	96	1	864.6000	111.6000	747	76	42.6423	1	6725	0.2778	n	5093	1350	compromise	75	1	5
13/11/2018, 09:22:28	96	2	281.4000	522.0000	214	482	8.0006	1	1414	0.2778	n	3499	911	compromise	0	1	3
13/11/2018, 09:22:28	96	3	321.0000	637.2000	240	609	11.0675	1	12941	0.2778	n	5261	566	compromise	0	2	6
13/11/2018, 09:22:28	96	4	1775.4000	1004.4000	1699	939	27.9351	1	6362	0.2778	n	4047	904	compromise	50	2	4
13/11/2018, 09:22:28	96	5	731.4000	435.6000	635	405	22.4849	1	1147	0.2778	n	4994	1259	compromise	50	1	7
13/11/2018, 09:22:28	96	6	1631.4000	860.4000	1528	823	28.4002	1	1766	0.2778	n	5247	887	compromise	100	2	6
13/11/2018, 09:22:28	96	7	983.4000	313.2000	903	237	39.0749	1	911	0.2778	n	5391	25	compromise	75	2	8
13/11/2018, 09:22:28	96	8	396.6000	648.0000	301	587	31.2508	1	1395	0.2778	n	2767	25	compromise	75	1	1
13/11/2018, 09:22:28	96	9	1656.6000	306.0000	1564	276	19.1314	1	8484	0.2778	n	3867	1009	compromise	50	1	4
13/11/2018, 09:22:28	96	10	346.2000	939.6000	242	903	29.2139	1	3485	0.2778	n	3088	566	compromise	0	1	2
13/11/2018, 09:22:28	96	11	NA	NA	686	522	NA	0	NA	0.2778	n	3870	311	compromise	0	2	4
13/11/2018, 09:22:28	96	12	666.6000	234.0000	591	229	32.5055	1	2301	0.2778	n	4077	608	compromise	25	2	4
13/11/2018, 09:22:28	96	13	1559.4000	360.0000	1502	294	33.4964	1	2249	0.2778	n	5323	911	compromise	0	2	6
13/11/2018, 09:22:28	96	14	1131.0000	673.2000	1066	645	13.6561	1	1912	0.2778	n	3855	988	compromise	25	1	4
13/11/2018, 09:22:28	96	15	1055.4000	842.4000	952	826	35.3804	1	3071	0.2778	n	2848	311	compromise	0	1	1
13/11/2018, 09:22:28	96	16	NA	NA	999	521	NA	0	NA	0.2778	n	3488	887	compromise	100	1	3
13/11/2018, 09:22:28	96	17	1012.2000	396.0000	918	377	26.6625	1	1226	0.2778	n	5116	1387	compromise	100	1	5
13/11/2018, 09:22:28	96	18	1660.2000	540.0000	1568	513	20.1517	1	25406	0.2778	n	5106	818	compromise	25	2	5
13/11/2018, 09:22:28	96	19	252.6000	162.0000	162	114	18.8045	1	11782	0.2778	n	5183	1009	compromise	50	2	5
13/11/2018, 09:22:28	96	20	321.0000	644.4000	269	604	23.1821	1	22435	0.2778	n	2791	110	compromise	75	1	1
13/11/2018, 09:22:28	96	21	1001.4000	900.0000	901	836	36.7071	1	865	0.2778	n	5464	1387	compromise	100	2	8
13/11/2018, 09:22:28	96	22	544.2000	522.0000	475	537	52.8194	1	932	0.2778	n	5454	110	compromise	75	2	8
13/11/2018, 09:22:28	96	23	274.2000	817.2000	222	799	29.8719	1	3742	0.2778	n	5344	1350	compromise	75	2	6
13/11/2018, 09:22:28	96	24	NA	NA	426	750	NA	0	NA	0.2778	n	3112	602	compromise	100	1	2
13/11/2018, 09:22:28	96	25	681.0000	968.4000	581	950	31.4612	1	6617	0.2778	n	5276	1259	compromise	50	2	6
13/11/2018, 09:22:28	96	26	NA	NA	767	598	NA	0	NA	0.2778	n	5297	602	compromise	100	2	6
13/11/2018, 09:22:28	96	27	1426.2000	716.4000	1358	677	7.0605	1	3795	0.2778	n	5195	988	compromise	25	2	5
13/11/2018, 09:22:28	96	28	1746.6000	856.8000	1659	839	23.3848	1	7842	0.2778	n	3136	608	compromise	25	1	2
13/11/2018, 09:22:28	96	29	994.2000	781.2000	896	751	24.3214	1	3331	0.2778	n	3498	904	compromise	50	1	3
13/11/2018, 09:22:28	96	30	1635.0000	381.6000	1519	368	47.4575	1	1035	0.2778	n	3449	818	compromise	25	1	3
13/11/2018, 09:27:56	39	1	311.0156	871.4063	221	810	28.2308	1	1766	0.6564	n	5143	1401	compromise	0	1	5
13/11/2018, 09:27:56	39	2	524.2969	351.9141	529	333	81.8415	1	1314	0.6564	n	5226	1401	compromise	0	2	6
13/11/2018, 09:27:56	39	3	1557.1875	837.8906	1494	786	18.6179	1	1093	0.6564	n	3479	848	compromise	25	1	3
13/11/2018, 09:27:56	39	4	257.6953	851.6016	127	898	100.7021	1	6323	0.6564	n	5238	1464	compromise	50	1	6
13/11/2018, 09:27:56	39	5	283.5938	1058.7891	256	946	88.9708	1	15700	0.6564	n	5096	516	compromise	0	2	5
13/11/2018, 09:27:56	39	6	960.0000	930.8203	890	891	5.5122	1	844	0.6564	n	4074	1173	compromise	25	1	4
13/11/2018, 09:27:56	39	7	1672.9688	898.8281	1663	863	65.0527	1	6716	0.6564	n	5391	23	compromise	25	2	8
13/11/2018, 09:27:56	39	8	1119.9609	453.9844	1089	428	45.5198	1	748	0.6564	n	5388	220	compromise	75	2	8
13/11/2018, 09:27:56	39	9	362.8125	984.1406	252	964	39.7980	1	1236	0.6564	n	3498	127	compromise	100	2	3
13/11/2018, 09:27:56	39	10	877.7344	118.8281	834	73	32.3558	1	2820	0.6564	n	2767	23	compromise	25	1	1
13/11/2018, 09:27:56	39	11	1097.1094	585.0000	932	515	95.7912	1	12011	0.6564	n	3390	717	compromise	100	1	3
13/11/2018, 09:27:56	39	12	1158.0469	941.4844	1071	927	25.9778	1	1869	0.6564	n	3981	384	compromise	50	2	4
13/11/2018, 09:27:56	39	13	1065.1172	121.8750	1009	55	34.9206	1	2444	0.6564	n	2919	384	compromise	50	1	2
13/11/2018, 09:27:56	39	14	1575.4688	947.5781	1605	960	115.8403	1	1499	0.6564	n	3488	886	compromise	0	1	3
13/11/2018, 09:27:56	39	15	1222.0313	702.3047	1205	641	62.6661	1	693	0.6564	n	5464	1390	compromise	75	2	8
13/11/2018, 09:27:56	39	16	1730.8594	985.6641	1589	956	67.3170	1	1123	0.6564	n	3063	516	compromise	0	1	2
13/11/2018, 09:27:56	39	17	697.9688	74.6484	648	91	59.3848	1	2434	0.6564	n	3882	848	compromise	25	2	4
13/11/2018, 09:27:56	39	18	707.1094	489.0234	616	441	19.2420	1	779	0.6564	n	5093	117	compromise	100	2	5
13/11/2018, 09:27:56	39	19	1788.7500	728.2031	1706	725	35.1616	1	1804	0.6564	n	2803	149	compromise	50	1	1
13/11/2018, 09:27:56	39	20	1226.6016	784.5703	1137	738	17.1894	1	1386	0.6564	n	2794	117	compromise	100	1	1
13/11/2018, 09:27:56	39	21	641.6016	894.2578	616	815	64.6832	1	11596	0.6564	n	4934	1173	compromise	25	2	7
13/11/2018, 09:27:56	39	22	1110.8203	396.0938	1067	365	31.8310	1	571	0.6564	n	5379	1464	compromise	50	2	8
13/11/2018, 09:27:56	39	23	591.3281	1023.7500	520	977	9.9521	1	2109	0.6564	n	2807	175	compromise	75	1	1
13/11/2018, 09:27:56	39	24	1132.1484	610.8984	1076	597	30.2062	1	10661	0.6564	n	5116	1390	compromise	75	1	5
13/11/2018, 09:27:56	39	25	813.7500	668.7891	780	650	45.2953	1	6661	0.6564	n	5102	175	compromise	75	2	5
13/11/2018, 09:27:56	39	26	1576.9922	822.6563	1502	708	77.1563	1	1274	0.6564	n	5320	717	compromise	100	2	6
13/11/2018, 09:27:56	39	27	1686.6797	898.8281	1591	851	23.1154	1	1436	0.6564	n	5285	149	compromise	50	2	6
13/11/2018, 09:27:56	39	28	266.8359	408.2813	151	397	48.5283	1	1499	0.6564	n	2818	220	compromise	75	1	1
13/11/2018, 09:27:56	39	29	1410.9375	673.3594	1316	604	37.5836	1	1587	0.6564	n	2800	127	compromise	100	1	1
13/11/2018, 09:27:56	39	30	911.2500	490.5469	790	402	68.8828	1	723	0.6564	n	5247	886	compromise	0	2	6
13/11/2018, 09:26:23	4	1	1337.8525	922.5738	1271	920	35.8640	1	1541	0.5214	n	5069	917	compromise	100	2	5
13/11/2018, 09:26:23	4	2	691.4754	327.9836	609	317	27.5500	1	749	0.5214	n	5464	1112	compromise	100	2	8
13/11/2018, 09:26:23	4	3	1351.2787	239.7541	1270	206	7.3112	1	896	0.5214	n	5450	1139	compromise	50	2	8
13/11/2018, 09:26:23	4	4	NA	NA	1133	405	NA	0	NA	0.5214	n	2919	389	compromise	50	1	2
13/11/2018, 09:26:23	4	5	1734.8852	978.1967	1682	978	43.3659	1	12554	0.5214	n	4035	1112	compromise	100	1	4
13/11/2018, 09:26:23	4	6	307.8689	529.3770	244	490	11.2883	1	2525	0.5214	n	2794	111	compromise	0	1	1
13/11/2018, 09:26:23	4	7	1013.7049	594.5902	931	559	7.9381	1	1107	0.5214	n	5433	1055	compromise	75	2	8
13/11/2018, 09:26:23	4	8	NA	NA	304	552	NA	0	NA	0.5214	n	3508	917	compromise	100	1	3
13/11/2018, 09:26:23	4	9	1121.1148	314.5574	1018	291	31.3821	1	801	0.5214	n	4068	1156	compromise	0	1	4
13/11/2018, 09:26:23	4	10	1629.3934	174.5410	1542	99	40.0089	1	1103	0.5214	n	5385	592	compromise	100	2	8
13/11/2018, 09:26:23	4	11	568.7213	182.2131	490	117	27.9618	1	939	0.5214	n	3479	846	compromise	0	1	3
13/11/2018, 09:26:23	4	12	704.9016	1005.0492	616	970	14.1160	1	1484	0.5214	n	4994	779	compromise	50	2	7
13/11/2018, 09:26:23	4	13	1708.0328	322.2295	1669	259	44.2227	1	6203	0.5214	n	3431	779	compromise	50	1	3
13/11/2018, 09:26:23	4	14	1466.3607	529.3770	1386	521	29.6122	1	1384	0.5214	n	2982	455	compromise	75	1	2
13/11/2018, 09:26:23	4	15	992.6066	216.7377	935	141	42.0078	1	7229	0.5214	n	3479	850	compromise	75	1	3
13/11/2018, 09:26:23	4	16	1615.9672	220.5738	1531	190	12.1375	1	1248	0.5214	n	5006	389	compromise	50	2	7
13/11/2018, 09:26:23	4	17	1788.5902	853.5246	1717	812	5.2749	1	2160	0.5214	n	3882	850	compromise	75	2	4
13/11/2018, 09:26:23	4	18	1410.7377	889.9672	1304	858	32.2164	1	25572	0.5214	n	3467	663	compromise	25	2	3
13/11/2018, 09:26:23	4	19	614.7541	801.7377	547	749	16.8728	1	1758	0.5214	n	3223	663	compromise	25	1	2
13/11/2018, 09:26:23	4	20	305.9508	258.9344	214	237	23.0134	1	1104	0.5214	n	2919	398	compromise	25	1	2
13/11/2018, 09:26:23	4	21	1598.7049	1001.2131	1456	955	68.2633	1	1975	0.5214	n	3879	1055	compromise	75	1	4
13/11/2018, 09:26:23	4	22	1556.5082	945.5902	1484	905	3.9697	1	18966	0.5214	n	3882	846	compromise	0	2	4
13/11/2018, 09:26:23	4	23	300.1967	521.7049	200	546	66.7346	1	13501	0.5214	n	5294	398	compromise	25	2	6
13/11/2018, 09:26:23	4	24	1767.4918	579.2459	1659	551	34.7468	1	2041	0.5214	n	4979	1156	compromise	0	2	7
13/11/2018, 09:26:23	4	25	1215.0984	586.9180	1164	534	28.4430	1	7587	0.5214	n	2982	111	compromise	0	2	2
13/11/2018, 09:26:23	4	26	1669.6721	506.3607	1540	492	59.3673	1	1094	0.5214	n	4068	1163	compromise	25	1	4
13/11/2018, 09:26:23	4	27	234.9836	840.0984	112	812	48.8960	1	1931	0.5214	n	4047	1139	compromise	50	1	4
13/11/2018, 09:26:23	4	28	NA	NA	515	818	NA	0	NA	0.5214	n	3101	592	compromise	100	1	2
13/11/2018, 09:26:23	4	29	1558.4262	425.8033	1501	409	27.1513	1	1653	0.5214	n	5279	1163	compromise	25	2	6
13/11/2018, 09:26:23	4	30	1167.1475	955.1803	1099	917	6.8861	1	982	0.5214	n	4895	455	compromise	75	2	7
13/11/2018, 09:27:57	37	1	471.2658	99.9684	407	55	13.0767	1	4271	0.5402	n	5244	1287	compromise	100	2	6
13/11/2018, 09:27:57	37	2	1593.1329	364.6994	1530	342	18.9707	1	1634	0.5402	n	5487	1411	compromise	0	2	8
13/11/2018, 09:27:57	37	3	1084.0348	153.6551	1031	104	25.1041	1	1635	0.5402	n	2964	327	compromise	100	2	2
13/11/2018, 09:27:57	37	4	682.3101	294.3513	603	257	4.3127	1	8011	0.5402	n	2952	430	compromise	75	1	2
13/11/2018, 09:27:57	37	5	1015.5380	962.6582	947	929	7.5178	1	5266	0.5402	n	5027	625	compromise	75	2	7
13/11/2018, 09:27:57	37	6	434.2405	155.5063	364	95	23.4935	1	5520	0.5402	n	3001	478	compromise	25	1	2
13/11/2018, 09:27:57	37	7	1408.0063	925.6329	1344	899	15.4582	1	2348	0.5402	n	2807	172	compromise	100	1	1
13/11/2018, 09:27:57	37	8	1644.9684	994.1297	1545	943	28.4462	1	4303	0.5402	n	3390	404	compromise	50	2	3
13/11/2018, 09:27:57	37	9	848.9241	585.0000	754	536	23.0047	1	3060	0.5402	n	2931	404	compromise	50	1	2
13/11/2018, 09:27:57	37	10	567.5316	390.6171	509	350	16.7608	1	15434	0.5402	n	5102	172	compromise	100	2	5
13/11/2018, 09:27:57	37	11	469.4146	686.8196	438	651	43.6178	1	2861	0.5402	n	3142	625	compromise	75	1	2
13/11/2018, 09:27:57	37	12	387.9589	742.3576	316	699	6.6000	1	1308	0.5402	n	3855	991	compromise	0	1	4
13/11/2018, 09:27:57	37	13	602.7057	355.4430	513	302	21.6896	1	1887	0.5402	n	3443	795	compromise	75	1	3
13/11/2018, 09:27:57	37	14	1565.3639	688.6709	1507	643	18.5344	1	2292	0.5402	n	5385	591	compromise	0	2	8
13/11/2018, 09:27:57	37	15	1365.4272	490.5854	1262	438	32.1819	1	1650	0.5402	n	3467	844	compromise	50	1	3
13/11/2018, 09:27:57	37	16	1080.3323	562.7848	1004	509	16.3392	1	1186	0.5402	n	2828	243	compromise	25	1	1
13/11/2018, 09:27:57	37	17	1035.9019	849.7310	962	808	4.3712	1	3029	0.5402	n	5090	614	compromise	50	2	5
13/11/2018, 09:27:57	37	18	487.9272	299.9051	392	251	23.8332	1	8172	0.5402	n	2860	327	compromise	100	1	1
13/11/2018, 09:27:57	37	19	397.2152	759.0190	342	721	19.7916	1	19215	0.5402	n	4913	478	compromise	25	2	7
13/11/2018, 09:27:57	37	20	1078.4810	921.9304	994	877	12.0458	1	1662	0.5402	n	5109	844	compromise	50	2	5
13/11/2018, 09:27:57	37	21	597.1519	179.5728	513	163	22.8409	1	3113	0.5402	n	5306	193	compromise	25	2	6
13/11/2018, 09:27:57	37	22	1382.0886	236.9620	1297	198	10.1940	1	4220	0.5402	n	5015	1287	compromise	100	1	7
13/11/2018, 09:27:57	37	23	1056.2658	314.7152	970	279	11.4063	1	1180	0.5402	n	5370	430	compromise	75	2	8
13/11/2018, 09:27:57	37	24	493.4810	933.0380	397	894	21.5360	1	2295	0.5402	n	5158	1411	compromise	0	1	5
13/11/2018, 09:27:57	37	25	484.2247	666.4557	424	622	16.3307	1	1460	0.5402	n	3101	591	compromise	0	1	2
13/11/2018, 09:27:57	37	26	469.4146	640.5380	395	599	4.0802	1	7133	0.5402	n	5306	991	compromise	0	2	6
13/11/2018, 09:27:57	37	27	1432.0728	301.7563	1340	253	20.4496	1	1817	0.5402	n	2815	193	compromise	25	1	1
13/11/2018, 09:27:57	37	28	188.0222	135.1424	119	97	6.0123	1	2720	0.5402	n	3136	614	compromise	50	1	2
13/11/2018, 09:27:57	37	29	1667.1835	962.6582	1600	921	8.8537	1	2403	0.5402	n	5306	243	compromise	25	2	6
13/11/2018, 09:27:57	37	30	737.8481	585.0000	669	562	15.7511	1	1450	0.5402	n	4044	795	compromise	75	2	4
‎13‎/‎11‎/‎2018‎ ‎09‎:‎27‎:‎09	48	1	627.5115	289.3548	557	224	28.2142	1	1865	0.5564	n	3235	683	compromise	25	1	2
‎13‎/‎11‎/‎2018‎ ‎09‎:‎27‎:‎09	48	2	1441.6590	465.4839	1376	413	17.6570	1	1281	0.5564	n	5074	730	compromise	75	2	5
‎13‎/‎11‎/‎2018‎ ‎09‎:‎27‎:‎09	48	3	575.3917	780.0000	519	740	18.7755	1	6029	0.5564	n	3404	730	compromise	75	1	3
‎13‎/‎11‎/‎2018‎ ‎09‎:‎27‎:‎09	48	4	1648.3410	718.8940	1598	686	25.0855	1	1991	0.5564	n	2863	346	compromise	0	1	1
‎13‎/‎11‎/‎2018‎ ‎09‎:‎27‎:‎09	48	5	1324.8387	213.8710	1258	150	27.6050	1	1779	0.5564	n	3063	261	compromise	0	2	2
‎13‎/‎11‎/‎2018‎ ‎09‎:‎27‎:‎09	48	6	566.4055	992.0737	497	947	9.4159	1	1724	0.5564	n	5285	1334	compromise	50	2	6
‎13‎/‎11‎/‎2018‎ ‎09‎:‎27‎:‎09	48	7	1621.3825	115.0230	1543	76	3.7096	1	11868	0.5564	n	2836	257	compromise	100	1	1
‎13‎/‎11‎/‎2018‎ ‎09‎:‎27‎:‎09	48	8	275.2535	395.3917	236	375	39.6296	1	3747	0.5564	n	5241	683	compromise	25	2	6
‎13‎/‎11‎/‎2018‎ ‎09‎:‎27‎:‎09	48	9	880.9217	977.6959	812	910	30.8016	1	1189	0.5564	n	4979	176	compromise	0	2	7
‎13‎/‎11‎/‎2018‎ ‎09‎:‎27‎:‎09	48	10	1123.5484	488.8479	1061	441	16.1902	1	1096	0.5564	n	2812	176	compromise	0	1	1
‎13‎/‎11‎/‎2018‎ ‎09‎:‎27‎:‎09	48	11	510.6912	176.1290	423	116	25.9450	1	3098	0.5564	n	2982	114	compromise	50	2	2
‎13‎/‎11‎/‎2018‎ ‎09‎:‎27‎:‎09	48	12	1118.1567	300.1382	1050	257	8.8668	1	1407	0.5564	n	2839	261	compromise	0	1	1
‎13‎/‎11‎/‎2018‎ ‎09‎:‎27‎:‎09	48	13	1269.1244	947.1429	1195	903	6.7003	1	3379	0.5564	n	2794	114	compromise	50	1	1
‎13‎/‎11‎/‎2018‎ ‎09‎:‎27‎:‎09	48	14	NA	NA	1574	115	NA	0	NA	0.5564	n	5063	1334	compromise	50	1	7
‎13‎/‎11‎/‎2018‎ ‎09‎:‎27‎:‎09	48	15	1337.4194	992.0737	1283	936	27.7227	1	2065	0.5564	n	5074	470	compromise	75	2	5
‎13‎/‎11‎/‎2018‎ ‎09‎:‎27‎:‎09	48	16	658.0645	1017.2350	559	974	24.7385	1	1857	0.5564	n	2842	278	compromise	25	1	1
‎13‎/‎11‎/‎2018‎ ‎09‎:‎27‎:‎09	48	17	1234.9770	582.3041	1155	531	14.6739	1	1128	0.5564	n	2993	470	compromise	75	1	2
‎13‎/‎11‎/‎2018‎ ‎09‎:‎27‎:‎09	48	18	1617.7880	143.7788	1527	100	16.9907	1	2181	0.5564	n	4979	1040	compromise	75	2	7
‎13‎/‎11‎/‎2018‎ ‎09‎:‎27‎:‎09	48	19	415.4378	966.9124	374	940	35.1926	1	3091	0.5564	n	2848	307	compromise	100	1	1
‎13‎/‎11‎/‎2018‎ ‎09‎:‎27‎:‎09	48	20	1682.4885	943.5484	1625	901	18.2247	1	1500	0.5564	n	4014	707	compromise	100	2	4
‎13‎/‎11‎/‎2018‎ ‎09‎:‎27‎:‎09	48	21	755.1152	762.0276	743	685	74.2761	1	3509	0.5564	n	3074	529	compromise	50	1	2
‎13‎/‎11‎/‎2018‎ ‎09‎:‎27‎:‎09	48	22	1500.9677	242.6267	1447	170	40.9419	1	3609	0.5564	n	3235	307	compromise	100	2	2
‎13‎/‎11‎/‎2018‎ ‎09‎:‎27‎:‎09	48	23	428.0184	230.0461	354	186	6.6193	1	1547	0.5564	n	4014	458	compromise	25	2	4
‎13‎/‎11‎/‎2018‎ ‎09‎:‎27‎:‎09	48	24	NA	NA	264	85	NA	0	NA	0.5564	n	5109	346	compromise	0	2	5
‎13‎/‎11‎/‎2018‎ ‎09‎:‎27‎:‎09	48	25	293.2258	828.5253	201	803	20.9791	1	1623	0.5564	n	3443	529	compromise	50	2	3
‎13‎/‎11‎/‎2018‎ ‎09‎:‎27‎:‎09	48	26	431.6129	886.0369	362	843	7.7251	1	4647	0.5564	n	2987	458	compromise	25	1	2
‎13‎/‎11‎/‎2018‎ ‎09‎:‎27‎:‎09	48	27	729.9539	522.9954	645	601	115.9327	1	26976	0.5564	n	3387	707	compromise	100	1	3
‎13‎/‎11‎/‎2018‎ ‎09‎:‎27‎:‎09	48	28	1301.4747	318.1106	1245	226	57.6672	1	1123	0.5564	n	5397	257	compromise	100	2	8
‎13‎/‎11‎/‎2018‎ ‎09‎:‎27‎:‎09	48	29	302.2120	621.8433	217	661	77.3339	1	15134	0.5564	n	4071	278	compromise	25	2	4
‎13‎/‎11‎/‎2018‎ ‎09‎:‎27‎:‎09	48	30	1646.5438	868.0645	1601	824	30.1788	1	2375	0.5564	n	3879	1040	compromise	75	1	4
13/11/2018, 09:27:14	76	1	1575.0000	166.8750	1510	121	13.0438	1	2527	0.5333	n	5450	1136	compromise	0	2	8
13/11/2018, 09:27:14	76	2	NA	NA	233	248	NA	0	NA	0.5333	n	5103	1372	compromise	100	1	5
13/11/2018, 09:27:14	76	3	562.5000	416.2500	536	334	65.9910	1	1162	0.5333	n	2785	83	compromise	25	1	1
13/11/2018, 09:27:14	76	4	1138.1250	911.2500	1041	874	22.1264	1	1540	0.5333	n	5229	1451	compromise	0	1	6
13/11/2018, 09:27:14	76	5	815.6250	789.3750	746	748	6.6262	1	899	0.5333	n	5069	1127	compromise	100	2	5
13/11/2018, 09:27:14	76	6	641.2500	894.3750	553	836	24.7251	1	3338	0.5333	n	3855	994	compromise	50	1	4
13/11/2018, 09:27:14	76	7	275.6250	146.2500	187	122	19.0053	1	3920	0.5333	n	2987	155	compromise	75	2	2
13/11/2018, 09:27:14	76	8	279.3750	838.1250	191	811	16.9272	1	1828	0.5333	n	5054	950	compromise	75	2	7
13/11/2018, 09:27:14	76	9	1561.8750	538.1250	1473	482	23.2251	1	8079	0.5333	n	3378	83	compromise	25	2	3
13/11/2018, 09:27:14	76	10	890.6250	960.0000	827	906	20.0410	1	960	0.5333	n	5460	997	compromise	100	2	8
13/11/2018, 09:27:14	76	11	NA	NA	1121	852	NA	0	NA	0.5333	n	3538	950	compromise	75	1	3
13/11/2018, 09:27:14	76	12	1768.1250	238.1250	1672	186	25.6935	1	2511	0.5333	n	3855	997	compromise	100	1	4
13/11/2018, 09:27:14	76	13	830.6250	858.7500	754	817	4.5501	1	7545	0.5333	n	4062	1155	compromise	75	1	4
13/11/2018, 09:27:14	76	14	1702.5000	620.6250	1632	577	7.6004	1	12722	0.5333	n	5306	994	compromise	50	2	6
13/11/2018, 09:27:14	76	15	425.6250	421.8750	355	384	4.3910	1	1584	0.5333	n	5406	1249	compromise	50	2	8
13/11/2018, 09:27:14	76	16	168.7500	223.1250	109	180	16.2543	1	5368	0.5333	n	3366	449	compromise	50	2	3
13/11/2018, 09:27:14	76	17	1563.7500	101.2500	1475	62	13.8609	1	1663	0.5333	n	2818	203	compromise	25	1	1
13/11/2018, 09:27:14	76	18	1391.2500	416.2500	1318	359	19.8274	1	5864	0.5333	n	4047	1127	compromise	100	1	4
13/11/2018, 09:27:14	76	19	NA	NA	898	651	NA	0	NA	0.5333	n	3431	203	compromise	25	2	3
13/11/2018, 09:27:14	76	20	1657.5000	988.1250	1570	943	14.6421	1	1197	0.5333	n	4047	1136	compromise	0	1	4
13/11/2018, 09:27:14	76	21	1565.6250	178.1250	1496	138	5.9817	1	1293	0.5333	n	5179	1155	compromise	75	2	5
13/11/2018, 09:27:14	76	22	1689.3750	699.3750	1603	653	14.4276	1	1119	0.5333	n	5478	1372	compromise	100	2	8
13/11/2018, 09:27:14	76	23	1408.1250	333.7500	1332	290	6.3504	1	12781	0.5333	n	5394	826	compromise	0	2	8
13/11/2018, 09:27:14	76	24	NA	NA	1325	802	NA	0	NA	0.5333	n	5323	1418	compromise	25	2	6
13/11/2018, 09:27:14	76	25	1738.1250	446.2500	1660	383	25.9389	1	1200	0.5333	n	4991	1249	compromise	50	1	7
13/11/2018, 09:27:14	76	26	335.6250	412.5000	254	363	13.7073	1	1861	0.5333	n	5164	1418	compromise	25	1	5
13/11/2018, 09:27:14	76	27	307.5000	121.8750	220	83	12.5754	1	3930	0.5333	n	2806	155	compromise	75	1	1
13/11/2018, 09:27:14	76	28	1771.8750	772.5000	1699	732	3.6764	1	1101	0.5333	n	3461	826	compromise	0	1	3
13/11/2018, 09:27:14	76	29	1721.2500	755.6250	1654	704	16.1114	1	1516	0.5333	n	5484	1451	compromise	0	2	8
13/11/2018, 09:27:14	76	30	NA	NA	1043	801	NA	0	NA	0.5333	n	2976	449	compromise	50	1	2
13/11/2018, 09:27:05	25	1	365.4098	552.3934	287	494	21.1699	1	13875	0.5214	n	5306	244	compromise	50	2	6
13/11/2018, 09:27:05	25	2	524.6066	531.2951	438	470	26.4749	1	20498	0.5214	n	4952	906	compromise	0	2	7
13/11/2018, 09:27:05	25	3	NA	NA	1632	965	NA	0	NA	0.5214	n	4988	1239	compromise	50	1	7
13/11/2018, 09:27:05	25	4	1464.4426	602.2623	1345	521	62.3722	1	4327	0.5214	n	5146	462	compromise	100	2	5
13/11/2018, 09:27:05	25	5	1477.8689	494.8525	1415	475	21.4150	1	2551	0.5214	n	4901	1190	compromise	75	1	7
13/11/2018, 09:27:05	25	6	942.7377	817.0820	906	784	38.5165	1	16018	0.5214	n	5253	1471	compromise	0	1	6
13/11/2018, 09:27:05	25	7	585.9836	220.5738	509	166	17.1886	1	2457	0.5214	n	3452	39	compromise	50	2	3
13/11/2018, 09:27:05	25	8	637.7705	258.9344	567	220	4.4661	1	3747	0.5214	n	5232	1357	compromise	100	2	6
13/11/2018, 09:27:05	25	9	497.7541	450.7377	440	400	21.7407	1	4380	0.5214	n	3498	906	compromise	0	1	3
13/11/2018, 09:27:05	25	10	1404.9836	199.4754	1375	144	48.4726	1	3269	0.5214	n	5454	1471	compromise	0	2	8
13/11/2018, 09:27:05	25	11	507.3443	262.7705	432	221	4.2843	1	2151	0.5214	n	2800	138	compromise	25	1	1
13/11/2018, 09:27:05	25	12	221.5574	801.7377	114	731	46.5266	1	19050	0.5214	n	5006	1275	compromise	75	1	7
13/11/2018, 09:27:05	25	13	1422.2459	360.5902	1340	321	7.5413	1	2103	0.5214	n	3879	1053	compromise	25	1	4
13/11/2018, 09:27:05	25	14	867.9344	813.2459	800	750	26.6978	1	5503	0.5214	n	2773	39	compromise	50	1	1
13/11/2018, 09:27:05	25	15	1335.9344	460.3279	1246	395	31.5821	1	2068	0.5214	n	5143	1068	compromise	25	2	5
13/11/2018, 09:27:05	25	16	1274.5574	360.5902	1212	331	14.7440	1	3366	0.5214	n	5338	1275	compromise	75	2	6
13/11/2018, 09:27:05	25	17	668.4590	583.0820	563	543	30.5683	1	1944	0.5214	n	3981	1068	compromise	25	1	4
13/11/2018, 09:27:05	25	18	233.0656	680.9016	193	638	35.3496	1	3920	0.5214	n	5326	586	compromise	0	2	6
13/11/2018, 09:27:05	25	19	973.4262	398.9508	915	357	17.1610	1	12416	0.5214	n	5096	1357	compromise	100	1	5
13/11/2018, 09:27:05	25	20	1301.4098	707.7541	1206	672	20.4844	1	12354	0.5214	n	3467	840	compromise	75	1	3
13/11/2018, 09:27:05	25	21	952.3279	725.0164	890	677	16.4675	1	2035	0.5214	n	5436	1239	compromise	50	2	8
13/11/2018, 09:27:05	25	22	1055.9016	866.9508	958	810	30.0470	1	8136	0.5214	n	2987	462	compromise	100	1	2
13/11/2018, 09:27:05	25	23	227.3115	1012.7213	157	953	22.7105	1	12672	0.5214	n	2818	202	compromise	100	1	1
13/11/2018, 09:27:05	25	24	367.3279	351.0000	285	294	20.8314	1	2013	0.5214	n	2828	244	compromise	50	1	1
13/11/2018, 09:27:05	25	25	760.5246	847.7705	676	806	10.4381	1	16360	0.5214	n	5439	138	compromise	25	2	8
13/11/2018, 09:27:05	25	26	1370.4590	362.5082	1304	320	9.9010	1	8462	0.5214	n	3101	586	compromise	0	1	2
13/11/2018, 09:27:05	25	27	1151.8033	644.4590	1113	555	63.3241	1	6354	0.5214	n	3431	202	compromise	100	2	3
13/11/2018, 09:27:05	25	28	1646.6557	199.4754	1574	164	3.0975	1	1988	0.5214	n	5373	1190	compromise	75	2	8
13/11/2018, 09:27:05	25	29	549.5410	934.0820	503	889	29.4517	1	4975	0.5214	n	4979	840	compromise	75	2	7
13/11/2018, 09:27:05	25	30	1633.2295	863.1148	1604	798	53.4557	1	3071	0.5214	n	5433	1053	compromise	25	2	8
13/11/2018, 09:28:23	27	1	1538.3630	536.6451	1448	469	33.8341	1	2631	0.5274	n	2785	85	compromise	75	1	1
13/11/2018, 09:28:23	27	2	582.6418	618.1848	506	544	36.7215	1	6540	0.5274	n	5103	1367	compromise	100	1	5
13/11/2018, 09:28:23	27	3	455.5916	443.7277	380	383	23.2352	1	3286	0.5274	n	4940	584	compromise	50	2	7
13/11/2018, 09:28:23	27	4	394.9109	322.3663	342	286	22.1182	1	3469	0.5274	n	3404	735	compromise	75	1	3
13/11/2018, 09:28:23	27	5	442.3177	813.5008	381	750	29.3811	1	1221	0.5274	n	5400	1178	compromise	25	2	8
13/11/2018, 09:28:23	27	6	1307.0178	218.0713	1285	152	60.1949	1	1604	0.5274	n	3378	85	compromise	75	2	3
13/11/2018, 09:28:23	27	7	1159.1086	790.7455	1076	753	8.1123	1	1969	0.5274	n	5151	483	compromise	25	2	5
13/11/2018, 09:28:23	27	8	NA	NA	898	611	NA	0	NA	0.5274	n	3538	954	compromise	50	1	3
13/11/2018, 09:28:23	27	9	1058.6062	623.8736	996	566	23.8472	1	1688	0.5274	n	3101	584	compromise	50	1	2
13/11/2018, 09:28:23	27	10	908.8006	644.7326	808	597	27.7557	1	1245	0.5274	n	3461	828	compromise	25	1	3
13/11/2018, 09:28:23	27	11	1547.8444	582.1556	1498	525	31.9241	1	13996	0.5274	n	5069	266	compromise	0	2	5
13/11/2018, 09:28:23	27	12	311.4749	893.1442	266	850	30.0598	1	8043	0.5274	n	5244	354	compromise	50	2	6
13/11/2018, 09:28:23	27	13	1255.8185	656.1102	1176	622	5.8914	1	1302	0.5274	n	2839	266	compromise	0	1	1
13/11/2018, 09:28:23	27	14	489.7245	551.8152	408	522	10.2115	1	6223	0.5274	n	5303	441	compromise	0	2	6
13/11/2018, 09:28:23	27	15	747.6175	781.2642	675	718	25.8741	1	4098	0.5274	n	3001	483	compromise	25	1	2
13/11/2018, 09:28:23	27	16	1487.1637	957.6175	1419	878	42.6687	1	4936	0.5274	n	5279	1367	compromise	100	2	6
13/11/2018, 09:28:23	27	17	853.8088	642.8363	749	584	36.6579	1	1245	0.5274	n	2970	441	compromise	0	1	2
13/11/2018, 09:28:23	27	18	1750.7455	817.2934	1679	793	13.6017	1	6600	0.5274	n	2964	432	compromise	100	1	2
13/11/2018, 09:28:23	27	19	1786.7747	532.8525	1698	498	14.0268	1	12627	0.5274	n	5027	66	compromise	0	2	7
13/11/2018, 09:28:23	27	20	1107.9092	726.2723	983	672	52.6521	1	2363	0.5274	n	4074	1178	compromise	25	1	4
13/11/2018, 09:28:23	27	21	265.9643	639.0438	208	599	17.2245	1	1410	0.5274	n	5394	828	compromise	25	2	8
13/11/2018, 09:28:23	27	22	1798.1524	610.5997	1700	556	28.7825	1	3787	0.5274	n	3858	432	compromise	100	2	4
13/11/2018, 09:28:23	27	23	730.5511	335.6402	661	321	23.5002	1	8702	0.5274	n	2776	66	compromise	0	1	1
13/11/2018, 09:28:23	27	24	635.7374	931.0697	572	886	13.5700	1	2275	0.5274	n	2860	332	compromise	100	1	1
13/11/2018, 09:28:23	27	25	1563.0146	711.1021	1469	680	20.0621	1	1628	0.5274	n	5484	1435	compromise	75	2	8
13/11/2018, 09:28:23	27	26	1684.3760	271.1669	1605	234	4.3887	1	5108	0.5274	n	5261	735	compromise	75	2	6
13/11/2018, 09:28:23	27	27	1371.4911	711.1021	1276	643	36.8290	1	2410	0.5274	n	5179	1435	compromise	75	1	5
13/11/2018, 09:28:23	27	28	675.5592	862.8039	630	831	29.9868	1	19671	0.5274	n	5338	954	compromise	50	2	6
13/11/2018, 09:28:23	27	29	1771.6045	462.6904	1711	420	15.3026	1	4466	0.5274	n	3387	332	compromise	100	2	3
13/11/2018, 09:28:23	27	30	973.2739	608.7034	882	568	16.5862	1	1915	0.5274	n	2863	354	compromise	50	1	1
‎13‎/‎11‎/‎2018‎ ‎09‎:‎28‎:‎53	96	1	555.4357	347.9253	482	333	22.6288	1	1295	0.6179	n	5464	1387	compromise	100	2	8
‎13‎/‎11‎/‎2018‎ ‎09‎:‎28‎:‎53	96	2	NA	NA	561	279	NA	0	NA	0.6179	n	5276	1259	compromise	50	2	6
‎13‎/‎11‎/‎2018‎ ‎09‎:‎28‎:‎53	96	3	1256.1411	584.1909	1183	528	18.7831	1	1288	0.6179	n	5391	25	compromise	75	2	8
‎13‎/‎11‎/‎2018‎ ‎09‎:‎28‎:‎53	96	4	595.8921	139.1701	488	96	33.3773	1	3025	0.6179	n	5297	602	compromise	100	2	6
‎13‎/‎11‎/‎2018‎ ‎09‎:‎28‎:‎53	96	5	770.6639	841.4938	707	819	18.8068	1	1268	0.6179	n	5454	110	compromise	75	2	8
‎13‎/‎11‎/‎2018‎ ‎09‎:‎28‎:‎53	96	6	1218.9212	859.2946	1165	813	22.8399	1	1439	0.6179	n	2848	311	compromise	0	1	1
‎13‎/‎11‎/‎2018‎ ‎09‎:‎28‎:‎53	96	7	587.8008	553.4440	589	507	76.7223	1	1599	0.6179	n	5183	1009	compromise	50	2	5
‎13‎/‎11‎/‎2018‎ ‎09‎:‎28‎:‎53	96	8	171.9087	288.0498	115	249	18.1575	1	2357	0.6179	n	4994	1259	compromise	50	1	7
‎13‎/‎11‎/‎2018‎ ‎09‎:‎28‎:‎53	96	9	296.5145	616.5560	246	576	24.6754	1	9856	0.6179	n	3870	311	compromise	0	2	4
‎13‎/‎11‎/‎2018‎ ‎09‎:‎28‎:‎53	96	10	691.3693	367.3444	619	321	9.2274	1	1202	0.6179	n	5247	887	compromise	100	2	6
‎13‎/‎11‎/‎2018‎ ‎09‎:‎28‎:‎53	96	11	1275.5602	195.8091	1212	143	19.1112	1	1343	0.6179	n	3855	988	compromise	25	1	4
‎13‎/‎11‎/‎2018‎ ‎09‎:‎28‎:‎53	96	12	1646.1411	534.0249	1551	497	20.1467	1	3217	0.6179	n	3498	904	compromise	50	1	3
‎13‎/‎11‎/‎2018‎ ‎09‎:‎28‎:‎53	96	13	733.4440	792.9461	655	736	19.7487	1	9593	0.6179	n	3488	887	compromise	100	1	3
‎13‎/‎11‎/‎2018‎ ‎09‎:‎28‎:‎53	96	14	930.8714	864.1494	858	793	33.7166	1	1886	0.6179	n	5323	911	compromise	0	2	6
‎13‎/‎11‎/‎2018‎ ‎09‎:‎28‎:‎53	96	15	536.0166	105.1867	452	52	18.0934	1	2320	0.6179	n	4047	904	compromise	50	2	4
‎13‎/‎11‎/‎2018‎ ‎09‎:‎28‎:‎53	96	16	691.3693	137.5519	640	86	27.4930	1	14830	0.6179	n	5261	566	compromise	0	2	6
‎13‎/‎11‎/‎2018‎ ‎09‎:‎28‎:‎53	96	17	1294.9793	145.6432	1198	108	21.9797	1	17150	0.6179	n	4077	608	compromise	25	2	4
‎13‎/‎11‎/‎2018‎ ‎09‎:‎28‎:‎53	96	18	1600.8299	682.9046	1549	676	38.3788	1	2677	0.6179	n	3867	1009	compromise	50	1	4
‎13‎/‎11‎/‎2018‎ ‎09‎:‎28‎:‎53	96	19	1621.8672	723.3610	1552	664	22.4555	1	2150	0.6179	n	3112	602	compromise	100	1	2
‎13‎/‎11‎/‎2018‎ ‎09‎:‎28‎:‎53	96	20	1500.4979	780.0000	1421	762	20.0120	1	1074	0.6179	n	3449	818	compromise	25	1	3
‎13‎/‎11‎/‎2018‎ ‎09‎:‎28‎:‎53	96	21	1706.0166	260.5394	1630	215	8.1034	1	2659	0.6179	n	5116	1387	compromise	100	1	5
‎13‎/‎11‎/‎2018‎ ‎09‎:‎28‎:‎53	96	22	1254.5228	1025.9751	1216	963	44.4923	1	3675	0.6179	n	2767	25	compromise	75	1	1
‎13‎/‎11‎/‎2018‎ ‎09‎:‎28‎:‎53	96	23	238.2573	501.6598	161	490	25.9387	1	2590	0.6179	n	3088	566	compromise	0	1	2
‎13‎/‎11‎/‎2018‎ ‎09‎:‎28‎:‎53	96	24	1350.0000	493.5685	1268	459	7.5891	1	1805	0.6179	n	5344	1350	compromise	75	2	6
‎13‎/‎11‎/‎2018‎ ‎09‎:‎28‎:‎53	96	25	NA	NA	865	850	NA	0	NA	0.6179	n	5093	1350	compromise	75	1	5
‎13‎/‎11‎/‎2018‎ ‎09‎:‎28‎:‎53	96	26	1761.0373	300.9959	1689	270	7.1471	1	12660	0.6179	n	3136	608	compromise	25	1	2
‎13‎/‎11‎/‎2018‎ ‎09‎:‎28‎:‎53	96	27	307.8423	797.8008	237	734	26.6274	1	3925	0.6179	n	5195	988	compromise	25	2	5
‎13‎/‎11‎/‎2018‎ ‎09‎:‎28‎:‎53	96	28	807.8838	129.4606	729	103	11.7027	1	1654	0.6179	n	3499	911	compromise	0	1	3
‎13‎/‎11‎/‎2018‎ ‎09‎:‎28‎:‎53	96	29	1031.2033	354.3983	954	283	33.9699	1	12897	0.6179	n	2791	110	compromise	75	1	1
‎13‎/‎11‎/‎2018‎ ‎09‎:‎28‎:‎53	96	30	1579.7925	860.9129	1476	810	31.7634	1	2767	0.6179	n	5106	818	compromise	25	2	5
‎13‎/‎11‎/‎2018‎ ‎09‎:‎28‎:‎07	69	1	NA	NA	453	819	NA	0	NA	0.5291	n	3088	569	compromise	50	1	2
‎13‎/‎11‎/‎2018‎ ‎09‎:‎28‎:‎07	69	2	NA	NA	1199	824	NA	0	NA	0.5291	n	5261	569	compromise	50	2	6
‎13‎/‎11‎/‎2018‎ ‎09‎:‎28‎:‎07	69	3	1031.8255	808.9822	948	778	10.9714	1	1797	0.5291	n	4940	581	compromise	0	2	7
‎13‎/‎11‎/‎2018‎ ‎09‎:‎28‎:‎07	69	4	1377.7221	958.3037	1272	924	30.8880	1	2446	0.5291	n	4074	1176	compromise	0	1	4
‎13‎/‎11‎/‎2018‎ ‎09‎:‎28‎:‎07	69	5	527.1567	389.3700	506	369	56.5026	1	3626	0.5291	n	5158	1415	compromise	75	1	5
‎13‎/‎11‎/‎2018‎ ‎09‎:‎28‎:‎07	69	6	434.5396	877.0275	398	920	89.1910	1	1835	0.5291	n	3407	738	compromise	25	1	3
‎13‎/‎11‎/‎2018‎ ‎09‎:‎28‎:‎07	69	7	296.5590	846.7851	234	809	12.4443	1	1412	0.5291	n	4988	1233	compromise	25	1	7
‎13‎/‎11‎/‎2018‎ ‎09‎:‎28‎:‎07	69	8	NA	NA	713	683	NA	0	NA	0.5291	n	2800	140	compromise	75	1	1
‎13‎/‎11‎/‎2018‎ ‎09‎:‎28‎:‎07	69	9	1169.8061	317.5444	1095	266	14.0458	1	1963	0.5291	n	2787	90	compromise	75	1	1
‎13‎/‎11‎/‎2018‎ ‎09‎:‎28‎:‎07	69	10	988.3522	525.4604	902	500	16.5476	1	1391	0.5291	n	5487	1415	compromise	75	2	8
‎13‎/‎11‎/‎2018‎ ‎09‎:‎28‎:‎07	69	11	183.1502	962.0840	108	915	9.5852	1	1446	0.5291	n	5125	738	compromise	25	2	5
‎13‎/‎11‎/‎2018‎ ‎09‎:‎28‎:‎07	69	12	839.0307	398.8207	783	373	22.2765	1	3184	0.5291	n	5054	1116	compromise	0	2	7
‎13‎/‎11‎/‎2018‎ ‎09‎:‎28‎:‎07	69	13	249.3053	846.7851	182	799	12.8449	1	1657	0.5291	n	5394	189	compromise	50	2	8
‎13‎/‎11‎/‎2018‎ ‎09‎:‎28‎:‎07	69	14	583.8611	175.7835	484	121	30.2786	1	4005	0.5291	n	3523	90	compromise	75	2	3
‎13‎/‎11‎/‎2018‎ ‎09‎:‎28‎:‎07	69	15	1708.4976	281.6317	1576	289	72.9324	1	2768	0.5291	n	2848	309	compromise	50	1	1
‎13‎/‎11‎/‎2018‎ ‎09‎:‎28‎:‎07	69	16	789.8869	268.4006	704	218	16.8805	1	5590	0.5291	n	5291	1297	compromise	100	2	6
‎13‎/‎11‎/‎2018‎ ‎09‎:‎28‎:‎07	69	17	1659.3538	168.2229	1555	114	33.7832	1	8525	0.5291	n	3523	87	compromise	100	2	3
‎13‎/‎11‎/‎2018‎ ‎09‎:‎28‎:‎07	69	18	801.2278	839.2246	719	809	10.2554	1	2466	0.5291	n	3101	581	compromise	0	1	2
‎13‎/‎11‎/‎2018‎ ‎09‎:‎28‎:‎07	69	19	1381.5024	740.9370	1348	699	41.7341	1	13220	0.5291	n	5303	1233	compromise	25	2	6
‎13‎/‎11‎/‎2018‎ ‎09‎:‎28‎:‎07	69	20	421.3086	190.9047	388	162	42.5682	1	1394	0.5291	n	5074	237	compromise	100	2	5
‎13‎/‎11‎/‎2018‎ ‎09‎:‎28‎:‎07	69	21	1700.9370	113.4087	1600	54	33.9517	1	6732	0.5291	n	4044	1116	compromise	0	1	4
‎13‎/‎11‎/‎2018‎ ‎09‎:‎28‎:‎07	69	22	1772.7625	353.4572	1673	349	41.2918	1	1873	0.5291	n	5464	1313	compromise	25	2	8
‎13‎/‎11‎/‎2018‎ ‎09‎:‎28‎:‎07	69	23	1765.2019	213.5864	1679	145	33.0431	1	2056	0.5291	n	5439	140	compromise	75	2	8
‎13‎/‎11‎/‎2018‎ ‎09‎:‎28‎:‎07	69	24	NA	NA	485	606	NA	0	NA	0.5291	n	5021	1297	compromise	100	1	7
‎13‎/‎11‎/‎2018‎ ‎09‎:‎28‎:‎07	69	25	1028.0452	912.9402	944	897	23.3803	1	6398	0.5291	n	5033	1313	compromise	25	1	7
‎13‎/‎11‎/‎2018‎ ‎09‎:‎28‎:‎07	69	26	646.2359	782.5202	541	730	33.7611	1	13772	0.5291	n	2787	87	compromise	100	1	1
‎13‎/‎11‎/‎2018‎ ‎09‎:‎28‎:‎07	69	27	449.6607	317.5444	363	282	11.8236	1	4044	0.5291	n	2812	189	compromise	50	1	1
‎13‎/‎11‎/‎2018‎ ‎09‎:‎28‎:‎07	69	28	1188.7076	521.6801	1106	467	18.8299	1	1544	0.5291	n	3235	309	compromise	50	2	2
‎13‎/‎11‎/‎2018‎ ‎09‎:‎28‎:‎07	69	29	1534.6042	661.5509	1507	613	48.6671	1	1811	0.5291	n	5400	1176	compromise	0	2	8
‎13‎/‎11‎/‎2018‎ ‎09‎:‎28‎:‎07	69	30	1158.4653	395.0404	1067	360	16.6480	1	10002	0.5291	n	2824	237	compromise	100	1	1
13/11/2018, 09:30:06	14	1	201.1330	478.3744	105	417	31.8840	1	5193	0.5205	n	2767	18	compromise	25	1	1
13/11/2018, 09:30:06	14	2	1203.9901	407.2906	1121	346	25.0966	1	11849	0.5205	n	5344	1182	compromise	100	2	6
13/11/2018, 09:30:06	14	3	343.3005	528.3251	272	485	6.9006	1	1667	0.5205	n	5439	137	compromise	100	2	8
13/11/2018, 09:30:06	14	4	706.4039	685.8621	634	639	9.7153	1	1459	0.5205	n	4913	1191	compromise	0	1	7
13/11/2018, 09:30:06	14	5	1453.7438	705.0739	1340	677	39.8740	1	9776	0.5205	n	2931	403	compromise	25	1	2
13/11/2018, 09:30:06	14	6	910.0493	340.0493	762	262	83.5490	1	2032	0.5205	n	4895	1182	compromise	100	1	7
13/11/2018, 09:30:06	14	7	1824.5320	566.7488	1707	552	48.2348	1	2456	0.5205	n	5066	144	compromise	50	2	7
13/11/2018, 09:30:06	14	8	1234.7291	731.9704	1140	703	21.4939	1	1825	0.5205	n	3407	574	compromise	50	2	3
13/11/2018, 09:30:06	14	9	558.4729	645.5172	492	601	11.0432	1	4742	0.5205	n	2941	316	compromise	0	2	2
13/11/2018, 09:30:06	14	10	956.1576	580.1970	903	539	22.1530	1	1154	0.5205	n	2849	316	compromise	0	1	1
13/11/2018, 09:30:06	14	11	1665.0739	549.4581	1598	510	8.1644	1	2215	0.5205	n	5106	817	compromise	100	2	5
13/11/2018, 09:30:06	14	12	1665.0739	509.1133	1573	485	21.6961	1	13701	0.5205	n	5247	1469	compromise	50	1	6
13/11/2018, 09:30:06	14	13	862.0197	954.8276	781	908	11.1014	1	1455	0.5205	n	5379	1095	compromise	75	2	8
13/11/2018, 09:30:06	14	14	NA	NA	525	193	NA	0	NA	0.5205	n	3407	750	compromise	75	1	3
13/11/2018, 09:30:06	14	15	1569.0148	480.2956	1519	450	26.0032	1	4838	0.5205	n	4023	1095	compromise	75	1	4
13/11/2018, 09:30:06	14	16	667.9803	432.2660	577	323	73.5237	1	9926	0.5205	n	5093	1191	compromise	0	2	5
13/11/2018, 09:30:06	14	17	1699.6552	105.6650	1639	52	21.6121	1	4853	0.5205	n	5367	546	compromise	0	2	8
13/11/2018, 09:30:06	14	18	666.0591	405.3695	626	365	35.0585	1	1518	0.5205	n	5445	1469	compromise	50	2	8
13/11/2018, 09:30:06	14	19	577.6847	574.4335	508	509	28.4347	1	1497	0.5205	n	3094	574	compromise	50	1	2
13/11/2018, 09:30:06	14	20	270.2956	268.9655	179	199	36.3257	1	4315	0.5205	n	5077	18	compromise	25	2	5
13/11/2018, 09:30:06	14	21	1634.3350	503.3498	1577	458	19.3306	1	10819	0.5205	n	2800	137	compromise	100	1	1
13/11/2018, 09:30:06	14	22	1421.0837	274.7291	1343	216	21.4519	1	14135	0.5205	n	4955	1225	compromise	75	1	7
13/11/2018, 09:30:06	14	23	1570.9360	885.6650	1513	833	22.8289	1	4218	0.5205	n	2803	144	compromise	50	1	1
13/11/2018, 09:30:06	14	24	700.6404	146.0099	608	52	59.1992	1	4474	0.5205	n	3449	817	compromise	100	1	3
13/11/2018, 09:30:06	14	25	1031.0837	284.3350	947	228	20.9110	1	1691	0.5205	n	3852	93	compromise	25	2	4
13/11/2018, 09:30:06	14	26	702.5616	904.8768	652	857	26.5502	1	7128	0.5205	n	2787	93	compromise	25	1	1
13/11/2018, 09:30:06	14	27	500.8374	547.5369	430	518	8.9854	1	1365	0.5205	n	5373	1225	compromise	75	2	8
13/11/2018, 09:30:06	14	28	777.4877	176.7488	737	128	36.2992	1	1543	0.5205	n	3080	546	compromise	0	1	2
13/11/2018, 09:30:06	14	29	487.3892	343.8916	430	287	26.1950	1	6879	0.5205	n	3390	403	compromise	25	2	3
13/11/2018, 09:30:06	14	30	1536.3547	144.0887	1466	122	16.0962	1	3090	0.5205	n	5235	750	compromise	75	2	6
13/11/2018, 09:28:56	84	1	1723.9726	117.5342	1659	75	11.2202	1	9875	0.5615	y	3876	231	compromise	0	2	4
13/11/2018, 09:28:56	84	2	NA	NA	1202	138	NA	0	NA	0.5615	y	2824	230	compromise	75	1	1
13/11/2018, 09:28:56	84	3	733.8356	464.7945	642	426	16.8853	1	17482	0.5615	y	2812	178	compromise	25	1	1
13/11/2018, 09:28:56	84	4	NA	NA	920	191	NA	0	NA	0.5615	y	3876	1032	compromise	100	1	4
13/11/2018, 09:28:56	84	5	1301.9178	144.2466	1245	89	25.3359	1	1877	0.5615	y	2919	376	compromise	0	1	2
13/11/2018, 09:28:56	84	6	1599.3151	256.4384	1547	212	23.7223	1	1308	0.5615	y	5326	587	compromise	100	2	6
13/11/2018, 09:28:56	84	7	297.5342	277.8082	239	246	17.4218	1	12253	0.5615	y	4044	1125	compromise	75	1	4
13/11/2018, 09:28:56	84	8	358.0822	737.2603	289	711	12.7024	1	6496	0.5615	y	3498	379	compromise	50	2	3
13/11/2018, 09:28:56	84	9	500.5479	892.1918	434	841	16.0904	1	2280	0.5615	y	5454	109	compromise	50	2	8
13/11/2018, 09:28:56	84	10	999.1781	277.8082	919	265	25.2289	1	1590	0.5615	y	5247	1032	compromise	100	2	6
13/11/2018, 09:28:56	84	11	650.1370	780.0000	595	741	19.9196	1	4417	0.5615	y	5350	1498	compromise	25	1	6
13/11/2018, 09:28:56	84	12	933.2877	448.7671	857	411	1.3151	1	1574	0.5615	y	2919	379	compromise	50	1	2
13/11/2018, 09:28:56	84	13	1506.7123	999.0411	1453	948	25.2295	1	5286	0.5615	y	5232	1125	compromise	75	2	6
13/11/2018, 09:28:56	84	14	589.5890	532.4658	513	483	12.0708	1	1534	0.5615	y	2919	230	compromise	75	2	2
13/11/2018, 09:28:56	84	15	1471.0959	270.6849	1408	240	13.7169	1	12905	0.5615	y	3101	587	compromise	100	1	2
13/11/2018, 09:28:56	84	16	1091.7808	678.4932	997	641	19.7808	1	6043	0.5615	y	3249	686	compromise	0	1	2
13/11/2018, 09:28:56	84	17	178.2192	215.4795	110	188	12.0992	1	5927	0.5615	y	3523	935	compromise	75	1	3
13/11/2018, 09:28:56	84	18	584.2466	991.9178	546	934	42.0440	1	4396	0.5615	y	5317	1489	compromise	50	1	6
13/11/2018, 09:28:56	84	19	NA	NA	446	742	NA	0	NA	0.5615	y	2776	77	compromise	100	1	1
13/11/2018, 09:28:56	84	20	270.8219	658.9041	221	617	25.5604	1	3198	0.5615	y	2824	231	compromise	0	1	1
13/11/2018, 09:28:56	84	21	1453.2877	666.0274	1390	625	12.2320	1	3428	0.5615	y	5433	1498	compromise	25	2	8
13/11/2018, 09:28:56	84	22	NA	NA	940	782	NA	0	NA	0.5615	y	3498	376	compromise	0	2	3
13/11/2018, 09:28:56	84	23	1456.8493	377.5342	1369	341	12.8856	1	11284	0.5615	y	4979	178	compromise	25	2	7
13/11/2018, 09:28:56	84	24	536.1644	667.8082	438	654	33.1344	1	1650	0.5615	y	5382	1489	compromise	50	2	8
13/11/2018, 09:28:56	84	25	669.7260	714.1096	617	663	26.1027	1	8945	0.5615	y	5093	935	compromise	75	2	5
13/11/2018, 09:28:56	84	26	1702.6027	115.7534	1610	53	30.7830	1	2601	0.5615	y	3404	728	compromise	25	1	3
13/11/2018, 09:28:56	84	27	1487.1233	195.8904	1450	133	45.5995	1	1354	0.5615	y	5487	77	compromise	100	2	8
13/11/2018, 09:28:56	84	28	765.8904	147.8082	665	100	27.8671	1	7591	0.5615	y	2791	109	compromise	50	1	1
13/11/2018, 09:28:56	84	29	630.5479	423.8356	495	399	61.8582	1	16906	0.5615	y	3879	686	compromise	0	2	4
13/11/2018, 09:28:56	84	30	1196.8493	1007.9452	1109	953	21.6666	1	3224	0.5615	y	5074	728	compromise	25	2	5
13/11/2018, 09:28:22	62	1	1374.3103	836.3793	1331	810	33.5843	1	1581	0.6444	y	3876	232	compromise	100	2	4
13/11/2018, 09:28:22	62	2	646.5517	623.7931	536	580	36.1044	1	2212	0.6444	y	5487	80	compromise	75	2	8
13/11/2018, 09:28:22	62	3	1656.7241	176.8966	1569	124	19.9739	1	9609	0.6444	y	3498	910	compromise	75	1	3
13/11/2018, 09:28:22	62	4	1580.6897	96.2069	1496	66	12.1276	1	6768	0.6444	y	3835	712	compromise	100	2	4
13/11/2018, 09:28:22	62	5	761.3793	990.0000	696	938	17.4014	1	15555	0.6444	y	5344	497	compromise	100	2	6
13/11/2018, 09:28:22	62	6	NA	NA	1094	115	NA	0	NA	0.6444	y	3387	710	compromise	75	1	3
13/11/2018, 09:28:22	62	7	1005.0000	931.0345	971	916	46.7515	1	2871	0.6444	y	2776	80	compromise	75	1	1
13/11/2018, 09:28:22	62	8	NA	NA	1307	804	NA	0	NA	0.6444	y	3390	712	compromise	100	1	3
13/11/2018, 09:28:22	62	9	1773.1034	997.7586	1675	968	24.3659	1	3938	0.6444	y	4988	984	compromise	50	2	7
13/11/2018, 09:28:22	62	10	714.8276	552.4138	624	502	20.4274	1	1505	0.6444	y	3879	1051	compromise	0	1	4
13/11/2018, 09:28:22	62	11	1484.4828	301.0345	1411	273	9.5863	1	15789	0.6444	y	3838	169	compromise	50	2	4
13/11/2018, 09:28:22	62	12	1205.1724	507.4138	1128	440	29.9926	1	1997	0.6444	y	3489	891	compromise	0	1	3
13/11/2018, 09:28:22	62	13	648.1034	616.0345	574	576	2.6884	1	9111	0.6444	y	5350	1343	compromise	25	2	6
13/11/2018, 09:28:22	62	14	1108.9655	586.5517	997	550	36.9777	1	1423	0.6444	y	4952	910	compromise	75	2	7
13/11/2018, 09:28:22	62	15	1099.6552	747.9310	1023	708	2.9410	1	1751	0.6444	y	4014	710	compromise	75	2	4
13/11/2018, 09:28:22	62	16	558.1034	751.0345	465	688	31.3009	1	1490	0.6444	y	5291	1011	compromise	0	2	6
13/11/2018, 09:28:22	62	17	1290.5172	578.7931	1223	540	7.5937	1	2509	0.6444	y	3488	884	compromise	50	1	3
13/11/2018, 09:28:22	62	18	773.7931	215.6897	700	173	5.3281	1	1433	0.6444	y	2762	8	compromise	25	1	1
13/11/2018, 09:28:22	62	19	1591.5517	324.3103	1489	301	30.9910	1	25228	0.6444	y	2807	169	compromise	50	1	1
13/11/2018, 09:28:22	62	20	1046.8966	176.8966	957	134	15.8439	1	1769	0.6444	y	3488	878	compromise	25	1	3
13/11/2018, 09:28:22	62	21	NA	NA	1438	504	NA	0	NA	0.6444	y	4053	891	compromise	0	2	4
13/11/2018, 09:28:22	62	22	NA	NA	1299	737	NA	0	NA	0.6444	y	3841	878	compromise	25	2	4
13/11/2018, 09:28:22	62	23	435.5172	180.0000	342	113	34.8301	1	7116	0.6444	y	3849	984	compromise	50	1	4
13/11/2018, 09:28:22	62	24	1034.4828	505.8621	938	455	25.2993	1	2047	0.6444	y	2824	232	compromise	100	1	1
13/11/2018, 09:28:22	62	25	1037.5862	560.1724	947	502	25.8897	1	28407	0.6444	y	3009	497	compromise	100	1	2
13/11/2018, 09:28:22	62	26	298.9655	778.9655	228	762	20.9271	1	1357	0.6444	y	3870	1011	compromise	0	1	4
13/11/2018, 09:28:22	62	27	1217.5862	358.4483	1138	310	11.8700	1	1514	0.6444	y	5433	1051	compromise	0	2	8
13/11/2018, 09:28:22	62	28	320.6897	679.6552	225	656	24.8946	1	26210	0.6444	y	5161	8	compromise	25	2	5
13/11/2018, 09:28:22	62	29	1537.2414	845.6897	1483	811	20.9480	1	8702	0.6444	y	5069	1343	compromise	25	1	5
13/11/2018, 09:28:22	62	30	550.3448	845.6897	485	816	12.4187	1	8074	0.6444	y	5179	884	compromise	50	2	5
‎13‎/‎11‎/‎2018‎ ‎09‎:‎27‎:‎50	79	1	1021.1060	424.1475	906	356	50.4753	1	19554	0.5564	n	5109	348	compromise	25	2	5
‎13‎/‎11‎/‎2018‎ ‎09‎:‎27‎:‎50	79	2	410.0461	289.3548	382	244	47.6064	1	2603	0.5564	n	5186	866	compromise	0	2	5
‎13‎/‎11‎/‎2018‎ ‎09‎:‎27‎:‎50	79	3	422.6267	792.5806	325	742	26.1356	1	2574	0.5564	n	2869	368	compromise	25	1	1
‎13‎/‎11‎/‎2018‎ ‎09‎:‎27‎:‎50	79	4	1761.5668	553.5484	1628	505	59.5998	1	1411	0.5564	n	5093	1351	compromise	0	1	5
‎13‎/‎11‎/‎2018‎ ‎09‎:‎27‎:‎50	79	5	NA	NA	646	680	NA	0	NA	0.5564	n	5048	1322	compromise	100	1	7
‎13‎/‎11‎/‎2018‎ ‎09‎:‎27‎:‎50	79	6	361.5207	636.2212	274	541	59.0636	1	3430	0.5564	n	5285	1134	compromise	50	2	6
‎13‎/‎11‎/‎2018‎ ‎09‎:‎27‎:‎50	79	7	672.4424	485.2535	579	419	34.1597	1	2183	0.5564	n	4047	1134	compromise	50	1	4
‎13‎/‎11‎/‎2018‎ ‎09‎:‎27‎:‎50	79	8	489.1244	86.2673	392	64	26.8612	1	1446	0.5564	n	5143	627	compromise	100	2	5
‎13‎/‎11‎/‎2018‎ ‎09‎:‎27‎:‎50	79	9	886.3134	318.1106	788	251	37.6869	1	1256	0.5564	n	4053	895	compromise	75	2	4
‎13‎/‎11‎/‎2018‎ ‎09‎:‎27‎:‎50	79	10	NA	NA	711	936	NA	0	NA	0.5564	n	2964	433	compromise	25	1	2
‎13‎/‎11‎/‎2018‎ ‎09‎:‎27‎:‎50	79	11	600.5530	104.2396	490	53	38.1155	1	2302	0.5564	n	5183	285	compromise	75	2	5
‎13‎/‎11‎/‎2018‎ ‎09‎:‎27‎:‎50	79	12	1008.5253	925.5760	942	875	15.5821	1	12649	0.5564	n	4979	1159	compromise	50	2	7
‎13‎/‎11‎/‎2018‎ ‎09‎:‎27‎:‎50	79	13	444.1935	593.0876	353	533	27.7926	1	2654	0.5564	n	5291	874	compromise	50	2	6
‎13‎/‎11‎/‎2018‎ ‎09‎:‎27‎:‎50	79	14	814.4240	735.0691	703	697	36.4284	1	953	0.5564	n	3483	866	compromise	0	1	3
‎13‎/‎11‎/‎2018‎ ‎09‎:‎27‎:‎50	79	15	1549.4931	551.7512	1469	503	12.5205	1	24886	0.5564	n	2773	45	compromise	75	1	1
‎13‎/‎11‎/‎2018‎ ‎09‎:‎27‎:‎50	79	16	NA	NA	466	364	NA	0	NA	0.5564	n	3858	433	compromise	25	2	4
‎13‎/‎11‎/‎2018‎ ‎09‎:‎27‎:‎50	79	17	1197.2350	1033.4101	1137	936	61.7027	1	18771	0.5564	n	3489	895	compromise	75	1	3
‎13‎/‎11‎/‎2018‎ ‎09‎:‎27‎:‎50	79	18	1637.5576	868.0645	1542	839	22.2210	1	23886	0.5564	n	3366	447	compromise	100	2	3
‎13‎/‎11‎/‎2018‎ ‎09‎:‎27‎:‎50	79	19	NA	NA	1252	249	NA	0	NA	0.5564	n	3407	368	compromise	25	2	3
‎13‎/‎11‎/‎2018‎ ‎09‎:‎27‎:‎50	79	20	NA	NA	1384	419	NA	0	NA	0.5564	n	2976	447	compromise	100	1	2
‎13‎/‎11‎/‎2018‎ ‎09‎:‎27‎:‎50	79	21	1110.9677	409.7696	997	361	40.5646	1	16549	0.5564	n	3088	551	compromise	0	1	2
‎13‎/‎11‎/‎2018‎ ‎09‎:‎27‎:‎50	79	22	1427.2811	262.3963	1368	213	19.7131	1	9917	0.5564	n	3483	874	compromise	50	1	3
‎13‎/‎11‎/‎2018‎ ‎09‎:‎27‎:‎50	79	23	507.0968	650.5991	373	542	92.4527	1	2170	0.5564	n	5080	45	compromise	75	2	5
‎13‎/‎11‎/‎2018‎ ‎09‎:‎27‎:‎50	79	24	341.7512	222.8571	327	151	69.3566	1	4710	0.5564	n	4068	1159	compromise	50	1	4
‎13‎/‎11‎/‎2018‎ ‎09‎:‎27‎:‎50	79	25	1182.8571	413.3641	1070	333	57.1882	1	11885	0.5564	n	5367	1351	compromise	0	2	8
‎13‎/‎11‎/‎2018‎ ‎09‎:‎27‎:‎50	79	26	176.4055	921.9816	172	944	92.3365	1	17706	0.5564	n	4047	551	compromise	0	2	4
‎13‎/‎11‎/‎2018‎ ‎09‎:‎27‎:‎50	79	27	1432.6728	354.0553	1383	303	28.7265	1	23043	0.5564	n	2842	285	compromise	75	1	1
‎13‎/‎11‎/‎2018‎ ‎09‎:‎27‎:‎50	79	28	1224.1935	823.1336	1143	759	27.3443	1	2110	0.5564	n	3142	627	compromise	100	1	2
‎13‎/‎11‎/‎2018‎ ‎09‎:‎27‎:‎50	79	29	485.5300	661.3825	360	610	52.4023	1	1004	0.5564	n	5433	1322	compromise	100	2	8
‎13‎/‎11‎/‎2018‎ ‎09‎:‎27‎:‎50	79	30	1434.4700	343.2719	1308	241	82.7319	1	1646	0.5564	n	2863	348	compromise	25	1	1
11/13/2018, 9:31:49 AM	29	1	1282.8129	448.7887	1196	385	28.8208	1	2193	0.6350	n	2791	101	compromise	0	1	1
11/13/2018, 9:31:49 AM	29	2	1541.0633	473.9838	1475	412	26.0638	1	16579	0.6350	n	5137	1283	compromise	25	2	5
11/13/2018, 9:31:49 AM	29	3	1594.6030	673.9704	1505	645	16.9116	1	1693	0.6350	n	2800	131	compromise	0	1	1
11/13/2018, 9:31:49 AM	29	4	758.4388	171.6420	621	133	62.4492	1	13495	0.6350	n	4068	1162	compromise	100	1	4
11/13/2018, 9:31:49 AM	29	5	1040.3096	839.3136	971	781	21.5775	1	1728	0.6350	n	3001	101	compromise	0	2	2
11/13/2018, 9:31:49 AM	29	6	1103.2974	777.9004	1026	724	16.5605	1	1212	0.6350	n	5279	1162	compromise	100	2	6
11/13/2018, 9:31:49 AM	29	7	213.5935	696.0162	156	655	17.7580	1	1956	0.6350	n	4014	460	compromise	75	2	4
11/13/2018, 9:31:49 AM	29	8	1389.8923	722.7860	1294	678	22.1263	1	1216	0.6350	n	5006	387	compromise	100	2	7
11/13/2018, 9:31:49 AM	29	9	1654.4415	483.4320	1591	436	15.2396	1	2586	0.6350	n	2842	279	compromise	50	1	1
11/13/2018, 9:31:49 AM	29	10	760.0135	234.6299	693	195	8.2657	1	2547	0.6350	n	2812	181	compromise	0	1	1
11/13/2018, 9:31:49 AM	29	11	1393.0417	379.5020	1315	331	11.4147	1	1130	0.6350	n	4943	1219	compromise	50	1	7
11/13/2018, 9:31:49 AM	29	12	745.8412	563.7416	641	519	30.7073	1	1473	0.6350	n	4071	279	compromise	50	2	4
11/13/2018, 9:31:49 AM	29	13	1435.5585	647.2005	1339	595	26.0936	1	8005	0.6350	n	5303	1200	compromise	75	2	6
11/13/2018, 9:31:49 AM	29	14	1604.0511	788.9233	1509	732	27.9162	1	1862	0.6350	n	2762	4	compromise	50	1	1
11/13/2018, 9:31:49 AM	29	15	410.4307	736.9583	347	697	11.8276	1	6037	0.6350	n	2987	460	compromise	75	1	2
11/13/2018, 9:31:49 AM	29	16	939.5289	831.4401	872	768	26.9946	1	3642	0.6350	n	5300	1017	compromise	100	2	6
11/13/2018, 9:31:49 AM	29	17	1432.4092	404.6972	1368	360	12.8049	1	6483	0.6350	n	5223	1073	compromise	25	2	6
11/13/2018, 9:31:49 AM	29	18	623.0148	149.5962	570	105	23.1021	1	19347	0.6350	n	3870	1017	compromise	100	1	4
11/13/2018, 9:31:49 AM	29	19	500.1884	640.9017	425	605	1.6093	1	1623	0.6350	n	2919	387	compromise	100	1	2
11/13/2018, 9:31:49 AM	29	20	983.6205	302.3419	901	260	9.0286	1	4631	0.6350	n	5394	1219	compromise	50	2	8
11/13/2018, 9:31:49 AM	29	21	1637.1198	414.1454	1559	360	16.9352	1	5200	0.6350	n	4928	1200	compromise	75	1	7
11/13/2018, 9:31:49 AM	29	22	1674.9125	381.0767	1603	370	26.6031	1	2361	0.6350	n	3074	530	compromise	75	1	2
11/13/2018, 9:31:49 AM	29	23	730.0942	231.4805	647	183	13.6414	1	2563	0.6350	n	4077	4	compromise	50	2	4
11/13/2018, 9:31:49 AM	29	24	610.4172	896.0027	547	816	44.0527	1	2675	0.6350	n	5015	1283	compromise	25	1	7
11/13/2018, 9:31:49 AM	29	25	303.3513	436.1911	197	377	38.1236	1	2509	0.6350	n	2762	3	compromise	25	1	1
11/13/2018, 9:31:49 AM	29	26	695.4509	203.1359	612	172	10.5792	1	1348	0.6350	n	3981	1073	compromise	25	1	4
11/13/2018, 9:31:49 AM	29	27	229.3405	725.9354	149	674	15.3916	1	5522	0.6350	n	4952	131	compromise	0	2	7
11/13/2018, 9:31:49 AM	29	28	1753.6474	349.5828	1685	300	13.6510	1	27376	0.6350	n	4077	3	compromise	25	2	4
11/13/2018, 9:31:49 AM	29	29	638.7618	670.8210	585	643	23.3398	1	1620	0.6350	n	5097	181	compromise	0	2	5
11/13/2018, 9:31:49 AM	29	30	1130.0673	330.6864	1086	294	30.9434	1	1172	0.6350	n	3443	530	compromise	75	2	3
13/11/2018, 09:31:50	81	1	410.1741	168.4652	325	123	12.9211	1	2351	0.5402	n	5385	1025	compromise	75	2	8
13/11/2018, 09:31:50	81	2	380.5538	114.7785	328	62	27.1526	1	3546	0.5402	n	3523	938	compromise	25	1	3
13/11/2018, 09:31:50	81	3	1343.2120	249.9209	1274	193	20.2650	1	2524	0.5402	n	3855	487	compromise	100	2	4
13/11/2018, 09:31:50	81	4	693.4177	162.9114	595	116	25.2381	1	1488	0.5402	n	5223	1072	compromise	100	2	6
13/11/2018, 09:31:50	81	5	NA	NA	1276	333	NA	0	NA	0.5402	n	3428	636	compromise	0	2	3
13/11/2018, 09:31:50	81	6	1015.5380	809.0032	935	767	7.1378	1	3235	0.5402	n	3870	1025	compromise	75	1	4
13/11/2018, 09:31:50	81	7	519.3987	855.2848	431	812	14.5942	1	1915	0.5402	n	5247	1033	compromise	25	2	6
13/11/2018, 09:31:50	81	8	271.3291	231.4082	202	201	9.0803	1	3104	0.5402	n	3080	542	compromise	100	1	2
13/11/2018, 09:31:50	81	9	1752.3418	721.9937	1696	673	21.9142	1	4449	0.5402	n	5223	899	compromise	50	2	6
13/11/2018, 09:31:50	81	10	943.3386	161.0601	878	110	16.6499	1	1813	0.5402	n	3876	1033	compromise	25	1	4
13/11/2018, 09:31:50	81	11	911.8671	999.6835	826	952	14.8929	1	2139	0.5402	n	4994	296	compromise	0	2	7
13/11/2018, 09:31:50	81	12	771.1709	179.5728	719	130	25.8248	1	1807	0.5402	n	2803	141	compromise	0	1	1
13/11/2018, 09:31:50	81	13	580.4905	555.3797	508	522	4.8243	1	1608	0.5402	n	3489	899	compromise	50	1	3
13/11/2018, 09:31:50	81	14	278.7342	348.0380	225	307	21.5581	1	1958	0.5402	n	3464	339	compromise	50	2	3
13/11/2018, 09:31:50	81	15	724.8892	581.2975	630	526	26.6895	1	1440	0.5402	n	2863	339	compromise	50	1	1
13/11/2018, 09:31:50	81	16	460.1582	131.4399	344	72	46.6407	1	1753	0.5402	n	3160	636	compromise	0	1	2
13/11/2018, 09:31:50	81	17	691.5665	477.6266	606	439	10.6263	1	1314	0.5402	n	3407	743	compromise	25	1	3
13/11/2018, 09:31:50	81	18	1280.2690	868.2437	1208	813	17.9526	1	1550	0.5402	n	5015	542	compromise	100	2	7
13/11/2018, 09:31:50	81	19	1030.3481	183.2753	980	129	29.8182	1	1676	0.5402	n	3404	60	compromise	75	2	3
13/11/2018, 09:31:50	81	20	1285.8228	436.8987	1233	395	22.6092	1	1703	0.5402	n	2845	296	compromise	0	1	1
13/11/2018, 09:31:50	81	21	1000.7278	436.8987	919	384	16.8043	1	1064	0.5402	n	3464	835	compromise	75	1	3
13/11/2018, 09:31:50	81	22	NA	NA	802	732	NA	0	NA	0.5402	n	3981	1072	compromise	100	1	4
13/11/2018, 09:31:50	81	23	684.1614	85.1582	635	50	25.9445	1	11201	0.5402	n	5106	1379	compromise	50	1	5
13/11/2018, 09:31:50	81	24	832.2627	399.8734	761	358	5.7528	1	1516	0.5402	n	3009	487	compromise	100	1	2
13/11/2018, 09:31:50	81	25	1806.0285	827.5158	1719	772	21.6623	1	12481	0.5402	n	5291	1379	compromise	50	2	6
13/11/2018, 09:31:50	81	26	569.3829	127.7373	506	85	12.7431	1	2404	0.5402	n	5397	938	compromise	25	2	8
13/11/2018, 09:31:50	81	27	1206.2184	316.5665	1147	257	27.1291	1	4240	0.5402	n	2776	60	compromise	75	1	1
13/11/2018, 09:31:50	81	28	911.8671	938.5918	815	899	21.9669	1	2100	0.5402	n	5148	743	compromise	25	2	5
13/11/2018, 09:31:50	81	29	1550.5538	407.2785	1499	356	27.1951	1	1701	0.5402	n	3861	835	compromise	75	2	4
13/11/2018, 09:31:50	81	30	684.1614	468.3703	579	418	32.7926	1	1524	0.5402	n	5066	141	compromise	0	2	7
‎13‎/‎11‎/‎2018‎ ‎09‎:‎30‎:‎53	8	1	1309.2537	189.9940	1218	138	21.7775	1	1717	0.5726	n	5191	974	compromise	50	2	5
‎13‎/‎11‎/‎2018‎ ‎09‎:‎30‎:‎53	8	2	390.0179	469.3970	314	429	3.0706	1	1300	0.5726	n	2866	364	compromise	50	1	1
‎13‎/‎11‎/‎2018‎ ‎09‎:‎30‎:‎53	8	3	NA	NA	1310	552	NA	0	NA	0.5726	n	2863	347	compromise	100	1	1
‎13‎/‎11‎/‎2018‎ ‎09‎:‎30‎:‎53	8	4	1386.0896	595.1283	1316	544	14.4860	1	1585	0.5726	n	3841	64	compromise	50	2	4
‎13‎/‎11‎/‎2018‎ ‎09‎:‎30‎:‎53	8	5	NA	NA	1378	791	NA	0	NA	0.5726	n	2812	187	compromise	100	1	1
‎13‎/‎11‎/‎2018‎ ‎09‎:‎30‎:‎53	8	6	1652.9193	841.0029	1561	804	16.9266	1	2921	0.5726	n	5460	1338	compromise	25	2	8
‎13‎/‎11‎/‎2018‎ ‎09‎:‎30‎:‎53	8	7	1571.8926	451.2358	1494	407	7.3306	1	2896	0.5726	n	3523	933	compromise	25	1	3
‎13‎/‎11‎/‎2018‎ ‎09‎:‎30‎:‎53	8	8	NA	NA	989	74	NA	0	NA	0.5726	n	3867	616	compromise	0	2	4
‎13‎/‎11‎/‎2018‎ ‎09‎:‎30‎:‎53	8	9	1073.1582	307.3433	979	258	22.5233	1	18266	0.5726	n	3390	402	compromise	100	2	3
‎13‎/‎11‎/‎2018‎ ‎09‎:‎30‎:‎53	8	10	627.5104	103.3791	537	62	15.9881	1	4394	0.5726	n	2794	115	compromise	75	1	1
‎13‎/‎11‎/‎2018‎ ‎09‎:‎30‎:‎53	8	11	823.0925	863.3552	740	802	25.1905	1	28632	0.5726	n	2931	402	compromise	100	1	2
‎13‎/‎11‎/‎2018‎ ‎09‎:‎30‎:‎53	8	12	518.5433	300.3582	400	256	44.0801	1	1203	0.5726	n	4068	1161	compromise	0	1	4
‎13‎/‎11‎/‎2018‎ ‎09‎:‎30‎:‎53	8	13	475.2358	866.1493	416	801	31.8275	1	1283	0.5726	n	5394	187	compromise	100	2	8
‎13‎/‎11‎/‎2018‎ ‎09‎:‎30‎:‎53	8	14	1170.9492	135.5104	1065	135	48.2295	1	2825	0.5726	n	5279	1161	compromise	0	2	6
‎13‎/‎11‎/‎2018‎ ‎09‎:‎30‎:‎53	8	15	479.4268	296.1671	386	233	31.5967	1	11479	0.5726	n	2776	73	compromise	25	1	1
‎13‎/‎11‎/‎2018‎ ‎09‎:‎30‎:‎53	8	16	740.6686	758.5791	645	710	23.4507	1	1530	0.5726	n	3832	974	compromise	50	1	4
‎13‎/‎11‎/‎2018‎ ‎09‎:‎30‎:‎53	8	17	285.2418	370.2090	196	322	17.8188	1	1136	0.5726	n	2919	396	compromise	0	1	2
‎13‎/‎11‎/‎2018‎ ‎09‎:‎30‎:‎53	8	18	1087.1283	997.4687	995	958	17.2411	1	18109	0.5726	n	4988	364	compromise	50	2	7
‎13‎/‎11‎/‎2018‎ ‎09‎:‎30‎:‎53	8	19	NA	NA	1682	957	NA	0	NA	0.5726	n	3446	810	compromise	75	1	3
‎13‎/‎11‎/‎2018‎ ‎09‎:‎30‎:‎53	8	20	1795.4150	504.3224	1716	470	5.4396	1	7145	0.5726	n	5093	933	compromise	25	2	5
‎13‎/‎11‎/‎2018‎ ‎09‎:‎30‎:‎53	8	21	NA	NA	1607	545	NA	0	NA	0.5726	n	2762	10	compromise	75	1	1
‎13‎/‎11‎/‎2018‎ ‎09‎:‎30‎:‎53	8	22	929.2656	983.4985	864	953	11.9908	1	18795	0.5726	n	5294	396	compromise	0	2	6
‎13‎/‎11‎/‎2018‎ ‎09‎:‎30‎:‎53	8	23	268.4776	575.5702	187	502	36.6472	1	1426	0.5726	n	5066	1338	compromise	25	1	7
‎13‎/‎11‎/‎2018‎ ‎09‎:‎30‎:‎53	8	24	1805.1940	984.8955	1717	964	21.2083	1	14908	0.5726	n	3142	616	compromise	0	1	2
‎13‎/‎11‎/‎2018‎ ‎09‎:‎30‎:‎53	8	25	733.6835	413.5164	648	366	14.6446	1	18801	0.5726	n	5238	73	compromise	25	2	6
‎13‎/‎11‎/‎2018‎ ‎09‎:‎30‎:‎53	8	26	600.9671	445.6478	501	415	25.8903	1	2209	0.5726	n	5109	347	compromise	100	2	5
‎13‎/‎11‎/‎2018‎ ‎09‎:‎30‎:‎53	8	27	855.2239	343.6657	778	275	31.2449	1	860	0.5726	n	5382	810	compromise	75	2	8
‎13‎/‎11‎/‎2018‎ ‎09‎:‎30‎:‎53	8	28	1052.2030	741.8149	980	689	15.5682	1	5361	0.5726	n	2776	64	compromise	50	1	1
‎13‎/‎11‎/‎2018‎ ‎09‎:‎30‎:‎53	8	29	1872.2508	307.3433	1702	306	101.8824	1	2568	0.5726	n	5161	10	compromise	75	2	5
‎13‎/‎11‎/‎2018‎ ‎09‎:‎30‎:‎53	8	30	1768.8716	732.0358	1696	661	33.6033	1	1063	0.5726	n	2982	115	compromise	75	2	2
13/11/2018, 09:32:11	11	1	1403.4247	833.4247	1333	776	20.4432	1	2379	0.5615	y	3407	575	compromise	75	2	3
13/11/2018, 09:32:11	11	2	1490.6849	771.0959	1396	709	31.5032	1	2263	0.5615	y	2776	51	compromise	0	1	1
13/11/2018, 09:32:11	11	3	1741.7808	552.0548	1666	535	20.4601	1	1890	0.5615	y	3101	590	compromise	75	1	2
13/11/2018, 09:32:11	11	4	1702.6027	712.3288	1603	662	27.7466	1	11168	0.5615	y	2824	234	compromise	50	1	1
13/11/2018, 09:32:11	11	5	1597.5342	345.4795	1515	302	9.6187	1	2440	0.5615	y	4056	1149	compromise	50	1	4
13/11/2018, 09:32:11	11	6	771.2329	110.4110	678	53	26.9979	1	1654	0.5615	y	5484	1453	compromise	25	2	8
13/11/2018, 09:32:11	11	7	1469.3151	295.6164	1353	262	41.4972	1	16350	0.5615	y	3538	948	compromise	25	1	3
13/11/2018, 09:32:11	11	8	1333.9726	304.5205	1252	242	25.9739	1	2643	0.5615	y	3136	51	compromise	0	2	2
13/11/2018, 09:32:11	11	9	NA	NA	1707	120	NA	0	NA	0.5615	y	5285	146	compromise	0	2	6
13/11/2018, 09:32:11	11	10	1431.9178	496.8493	1355	469	9.8394	1	18316	0.5615	y	2869	373	compromise	25	1	1
13/11/2018, 09:32:11	11	11	NA	NA	209	292	NA	0	NA	0.5615	y	5137	1149	compromise	50	2	5
13/11/2018, 09:32:11	11	12	326.0274	755.0685	265	709	16.3906	1	3764	0.5615	y	3882	847	compromise	100	2	4
13/11/2018, 09:32:11	11	13	849.5890	487.9452	812	446	37.6741	1	1550	0.5615	y	5060	373	compromise	25	2	7
13/11/2018, 09:32:11	11	14	1366.0274	334.7945	1308	281	23.5283	1	8962	0.5615	y	5054	948	compromise	25	2	7
13/11/2018, 09:32:11	11	15	1481.7808	895.7534	1381	891	41.6772	1	2295	0.5615	y	2803	146	compromise	0	1	1
13/11/2018, 09:32:11	11	16	586.0274	315.2055	479	279	32.0535	1	27446	0.5615	y	3538	942	compromise	100	1	3
13/11/2018, 09:32:11	11	17	840.6849	429.1781	749	359	36.6912	1	10833	0.5615	y	2946	424	compromise	50	1	2
13/11/2018, 09:32:11	11	18	1232.4658	746.1644	1176	714	19.2870	1	1739	0.5615	y	5229	1453	compromise	25	1	6
13/11/2018, 09:32:11	11	19	1034.7945	797.8082	1005	744	48.0572	1	1630	0.5615	y	3876	234	compromise	50	2	4
13/11/2018, 09:32:11	11	20	771.2329	877.9452	713	856	22.8711	1	5332	0.5615	y	4961	424	compromise	50	2	7
13/11/2018, 09:32:11	11	21	NA	NA	413	604	NA	0	NA	0.5615	y	3479	847	compromise	100	1	3
13/11/2018, 09:32:11	11	22	1159.4521	235.0685	1085	185	12.5804	1	2683	0.5615	y	3832	942	compromise	100	2	4
13/11/2018, 09:32:11	11	23	233.4247	263.5616	149	221	10.6979	1	4570	0.5615	y	5326	590	compromise	75	2	6
13/11/2018, 09:32:11	11	24	817.5342	146.0274	774	110	31.5002	1	17735	0.5615	y	2791	106	compromise	0	1	1
13/11/2018, 09:32:11	11	25	253.0137	165.6164	178	104	24.1164	1	4191	0.5615	y	3870	315	compromise	75	2	4
13/11/2018, 09:32:11	11	26	263.6986	632.1918	215	599	26.6519	1	7930	0.5615	y	2848	315	compromise	75	1	1
13/11/2018, 09:32:11	11	27	358.0822	186.9863	262	158	22.7364	1	12663	0.5615	y	3094	575	compromise	75	1	2
13/11/2018, 09:32:11	11	28	1406.9863	737.2603	1360	706	28.7002	1	2208	0.5615	y	5261	47	compromise	100	2	6
13/11/2018, 09:32:11	11	29	1536.9863	315.2055	1435	299	34.3761	1	3115	0.5615	y	5454	106	compromise	0	2	8
13/11/2018, 09:32:11	11	30	753.4247	404.2466	675	337	29.9431	1	2505	0.5615	y	2773	47	compromise	100	1	1
‎13‎/‎11‎/‎2018‎ ‎09‎:‎34‎:‎57	90	1	857.9321	693.6834	726	665	57.6108	1	5065	0.5291	n	5303	288	compromise	25	2	6
‎13‎/‎11‎/‎2018‎ ‎09‎:‎34‎:‎57	90	2	447.7706	309.9838	386	289	21.1613	1	1451	0.5291	n	3867	1010	compromise	75	1	4
‎13‎/‎11‎/‎2018‎ ‎09‎:‎34‎:‎57	90	3	1785.9935	895.9289	1714	879	20.7896	1	10082	0.5291	n	3855	990	compromise	75	1	4
‎13‎/‎11‎/‎2018‎ ‎09‎:‎34‎:‎57	90	4	1099.8708	706.9144	991	643	42.9529	1	1226	0.5291	n	3879	1047	compromise	100	1	4
‎13‎/‎11‎/‎2018‎ ‎09‎:‎34‎:‎57	90	5	1727.3990	659.6607	1623	619	29.5685	1	1694	0.5291	n	5183	1010	compromise	75	2	5
‎13‎/‎11‎/‎2018‎ ‎09‎:‎34‎:‎57	90	6	1468.4491	952.6333	1364	942	39.8632	1	1178	0.5291	n	5276	1047	compromise	100	2	6
‎13‎/‎11‎/‎2018‎ ‎09‎:‎34‎:‎57	90	7	1795.4443	674.7819	1688	639	32.4897	1	1361	0.5291	n	5484	1078	compromise	25	2	8
‎13‎/‎11‎/‎2018‎ ‎09‎:‎34‎:‎57	90	8	1742.5202	899.7092	1659	879	18.8288	1	5385	0.5291	n	3479	860	compromise	75	1	3
‎13‎/‎11‎/‎2018‎ ‎09‎:‎34‎:‎57	90	9	1237.8514	470.6462	1168	416	17.9025	1	4021	0.5291	n	5253	1474	compromise	50	1	6
‎13‎/‎11‎/‎2018‎ ‎09‎:‎34‎:‎57	90	10	797.4475	542.4717	753	539	45.7316	1	1031	0.5291	n	5195	990	compromise	75	2	5
‎13‎/‎11‎/‎2018‎ ‎09‎:‎34‎:‎57	90	11	1056.3974	124.7496	991	90	9.9887	1	3770	0.5291	n	5454	1474	compromise	50	2	8
‎13‎/‎11‎/‎2018‎ ‎09‎:‎34‎:‎57	90	12	NA	NA	735	232	NA	0	NA	0.5291	n	3446	411	compromise	0	2	3
‎13‎/‎11‎/‎2018‎ ‎09‎:‎34‎:‎57	90	13	1706.6074	270.2908	1621	259	28.2744	1	1526	0.5291	n	3981	1078	compromise	25	1	4
‎13‎/‎11‎/‎2018‎ ‎09‎:‎34‎:‎57	90	14	1659.3538	311.8740	1555	245	41.5268	1	890	0.5291	n	5323	860	compromise	75	2	6
‎13‎/‎11‎/‎2018‎ ‎09‎:‎34‎:‎57	90	15	1719.8384	674.7819	1638	649	13.5675	1	1470	0.5291	n	5241	1306	compromise	0	2	6
‎13‎/‎11‎/‎2018‎ ‎09‎:‎34‎:‎57	90	16	1184.9273	270.2908	1146	248	39.1479	1	1217	0.5291	n	5244	1288	compromise	25	2	6
‎13‎/‎11‎/‎2018‎ ‎09‎:‎34‎:‎57	90	17	366.4943	510.3393	247	469	44.6597	1	1423	0.5291	n	5015	1288	compromise	25	1	7
‎13‎/‎11‎/‎2018‎ ‎09‎:‎34‎:‎57	90	18	914.6365	226.8174	876	208	40.8820	1	1567	0.5291	n	5042	1319	compromise	50	1	7
‎13‎/‎11‎/‎2018‎ ‎09‎:‎34‎:‎57	90	19	1345.5897	444.1842	1212	396	59.5559	1	24336	0.5291	n	5015	211	compromise	0	2	7
‎13‎/‎11‎/‎2018‎ ‎09‎:‎34‎:‎57	90	20	674.5880	277.8514	615	250	18.1831	1	1320	0.5291	n	3464	337	compromise	100	2	3
‎13‎/‎11‎/‎2018‎ ‎09‎:‎34‎:‎57	90	21	1273.7641	154.9919	1217	153	39.9170	1	3027	0.5291	n	5125	1397	compromise	100	1	5
‎13‎/‎11‎/‎2018‎ ‎09‎:‎34‎:‎57	90	22	1629.1115	646.4297	1553	608	1.4491	1	4521	0.5291	n	5033	1306	compromise	0	1	7
‎13‎/‎11‎/‎2018‎ ‎09‎:‎34‎:‎57	90	23	1166.0258	506.5590	1081	500	32.5248	1	1076	0.5291	n	5309	1397	compromise	100	2	6
‎13‎/‎11‎/‎2018‎ ‎09‎:‎34‎:‎57	90	24	612.2132	304.3134	557	262	20.3638	1	1506	0.5291	n	5253	1319	compromise	50	2	6
‎13‎/‎11‎/‎2018‎ ‎09‎:‎34‎:‎57	90	25	396.7367	379.9192	357	322	40.7486	1	1113	0.5291	n	2842	288	compromise	25	1	1
‎13‎/‎11‎/‎2018‎ ‎09‎:‎34‎:‎57	90	26	523.3764	266.5105	433	190	41.9315	1	8552	0.5291	n	5186	439	compromise	50	2	5
‎13‎/‎11‎/‎2018‎ ‎09‎:‎34‎:‎57	90	27	682.1486	563.2633	596	551	27.5895	1	1625	0.5291	n	2941	411	compromise	0	1	2
‎13‎/‎11‎/‎2018‎ ‎09‎:‎34‎:‎57	90	28	566.8498	240.0485	495	210	8.0901	1	8373	0.5291	n	2863	337	compromise	100	1	1
‎13‎/‎11‎/‎2018‎ ‎09‎:‎34‎:‎57	90	29	1330.4685	497.1082	1228	452	28.5027	1	5166	0.5291	n	2964	439	compromise	50	1	2
‎13‎/‎11‎/‎2018‎ ‎09‎:‎34‎:‎57	90	30	1568.6268	415.8320	1516	390	25.2330	1	1482	0.5291	n	2818	211	compromise	0	1	1
11/13/2018, 9:31:10 AM	62	1	1723.9726	544.9315	1652	480	27.5981	1	18483	0.5615	n	5161	8	compromise	25	2	5
11/13/2018, 9:31:10 AM	62	2	457.8082	924.2466	381	898	11.3978	1	4128	0.5615	n	3489	891	compromise	0	1	3
11/13/2018, 9:31:10 AM	62	3	NA	NA	494	114	NA	0	NA	0.5615	n	3841	878	compromise	25	2	4
11/13/2018, 9:31:10 AM	62	4	345.6164	390.0000	271	364	11.5064	1	1784	0.5615	n	3870	1011	compromise	0	1	4
11/13/2018, 9:31:10 AM	62	5	210.2740	304.5205	127	249	19.8292	1	7752	0.5615	n	3488	884	compromise	50	1	3
11/13/2018, 9:31:10 AM	62	6	NA	NA	776	80	NA	0	NA	0.5615	n	3009	497	compromise	100	1	2
11/13/2018, 9:31:10 AM	62	7	1743.5616	204.7945	1672	152	15.6762	1	3188	0.5615	n	3879	1051	compromise	0	1	4
11/13/2018, 9:31:10 AM	62	8	1200.4110	813.8356	1103	763	26.0785	1	26095	0.5615	n	4014	710	compromise	75	2	4
11/13/2018, 9:31:10 AM	62	9	472.0548	1013.2877	349	975	48.0612	1	5187	0.5615	n	5069	1343	compromise	25	1	5
11/13/2018, 9:31:10 AM	62	10	320.6849	126.4384	245	83	5.9777	1	13060	0.5615	n	3849	984	compromise	50	1	4
11/13/2018, 9:31:10 AM	62	11	965.3425	552.0548	877	522	15.2792	1	2054	0.5615	n	5344	497	compromise	100	2	6
11/13/2018, 9:31:10 AM	62	12	1645.6164	192.3288	1549	134	30.0185	1	11687	0.5615	n	5433	1051	compromise	0	2	8
11/13/2018, 9:31:10 AM	62	13	NA	NA	1576	596	NA	0	NA	0.5615	n	2776	80	compromise	75	1	1
11/13/2018, 9:31:10 AM	62	14	1250.2740	742.6027	1182	712	9.6339	1	23468	0.5615	n	3390	712	compromise	100	1	3
11/13/2018, 9:31:10 AM	62	15	813.9726	227.9452	726	179	17.2997	1	10627	0.5615	n	4988	984	compromise	50	2	7
11/13/2018, 9:31:10 AM	62	16	831.7808	379.3151	746	315	28.9011	1	1833	0.5615	n	4952	910	compromise	75	2	7
11/13/2018, 9:31:10 AM	62	17	NA	NA	1581	508	NA	0	NA	0.5615	n	3838	169	compromise	50	2	4
11/13/2018, 9:31:10 AM	62	18	NA	NA	385	769	NA	0	NA	0.5615	n	3387	710	compromise	75	1	3
11/13/2018, 9:31:10 AM	62	19	799.7260	341.9178	742	292	21.2742	1	2069	0.5615	n	3876	232	compromise	100	2	4
11/13/2018, 9:31:10 AM	62	20	NA	NA	727	731	NA	0	NA	0.5615	n	4053	891	compromise	0	2	4
11/13/2018, 9:31:10 AM	62	21	1526.3014	787.1233	1430	747	21.4623	1	2926	0.5615	n	5487	80	compromise	75	2	8
11/13/2018, 9:31:10 AM	62	22	NA	NA	909	967	NA	0	NA	0.5615	n	5291	1011	compromise	0	2	6
11/13/2018, 9:31:10 AM	62	23	1723.9726	756.8493	1607	729	43.0678	1	3272	0.5615	n	2762	8	compromise	25	1	1
11/13/2018, 9:31:10 AM	62	24	1013.4247	774.6575	964	740	25.7328	1	3223	0.5615	n	3835	712	compromise	100	2	4
11/13/2018, 9:31:10 AM	62	25	628.7671	197.6712	554	178	17.8303	1	3169	0.5615	n	5350	1343	compromise	25	2	6
11/13/2018, 9:31:10 AM	62	26	375.8904	313.4247	252	277	48.9022	1	2529	0.5615	n	2824	232	compromise	100	1	1
11/13/2018, 9:31:10 AM	62	27	NA	NA	1106	343	NA	0	NA	0.5615	n	3498	910	compromise	75	1	3
11/13/2018, 9:31:10 AM	62	28	1460.4110	304.5205	1416	252	34.0779	1	1388	0.5615	n	5179	884	compromise	50	2	5
11/13/2018, 9:31:10 AM	62	29	500.5479	785.3425	434	728	21.5676	1	2222	0.5615	n	3488	878	compromise	25	1	3
11/13/2018, 9:31:10 AM	62	30	651.9178	179.8630	641	116	69.2931	1	3352	0.5615	n	2807	169	compromise	50	1	1
13/11/2018, 09:35:31	72	1	243.1120	925.6432	167	905	16.8935	1	3830	0.6179	n	3861	834	compromise	50	2	4
13/11/2018, 09:35:31	72	2	320.7884	568.0083	271	528	25.3361	1	841	0.6179	n	5303	1481	compromise	0	1	6
13/11/2018, 09:35:31	72	3	1494.0249	273.4855	1429	232	10.7418	1	1058	0.6179	n	5464	659	compromise	50	2	8
13/11/2018, 09:35:31	72	4	1005.3112	522.6971	930	480	5.2064	1	5791	0.6179	n	4988	363	compromise	25	2	7
13/11/2018, 09:35:31	72	5	NA	NA	1388	142	NA	0	NA	0.6179	n	3879	1042	compromise	100	1	4
13/11/2018, 09:35:31	72	6	532.7801	445.0207	454	388	19.8834	1	1468	0.6179	n	5186	870	compromise	75	2	5
13/11/2018, 09:35:31	72	7	929.2531	334.9793	863	277	22.2690	1	3692	0.6179	n	3483	870	compromise	75	1	3
13/11/2018, 09:35:31	72	8	1251.2863	546.9710	1168	514	9.4433	1	11609	0.6179	n	3202	657	compromise	100	1	2
13/11/2018, 09:35:31	72	9	937.3444	741.1618	863	710	6.3720	1	2468	0.6179	n	3464	834	compromise	50	1	3
13/11/2018, 09:35:31	72	10	328.8797	402.9461	234	343	29.9838	1	5257	0.6179	n	3202	659	compromise	50	1	2
13/11/2018, 09:35:31	72	11	927.6349	271.8672	894	235	41.3700	1	2990	0.6179	n	2842	291	compromise	0	1	1
13/11/2018, 09:35:31	72	12	762.5726	318.7967	684	275	7.2396	1	908	0.6179	n	2787	98	compromise	25	1	1
13/11/2018, 09:35:31	72	13	325.6432	127.8423	296	89	45.3767	1	1119	0.6179	n	2987	200	compromise	75	2	2
13/11/2018, 09:35:31	72	14	1455.1867	852.8216	1410	807	30.9529	1	2177	0.6179	n	5397	291	compromise	0	2	8
13/11/2018, 09:35:31	72	15	1667.1784	660.2490	1586	621	6.4212	1	1679	0.6179	n	5080	1042	compromise	100	2	5
13/11/2018, 09:35:31	72	16	NA	NA	514	591	NA	0	NA	0.6179	n	3523	86	compromise	0	2	3
13/11/2018, 09:35:31	72	17	926.0166	679.6680	837	629	19.2318	1	899	0.6179	n	3520	924	compromise	50	1	3
13/11/2018, 09:35:31	72	18	1542.5726	1017.8838	1420	961	51.3701	1	2766	0.6179	n	2818	200	compromise	75	1	1
13/11/2018, 09:35:31	72	19	1600.8299	433.6929	1545	401	19.7636	1	11697	0.6179	n	2866	363	compromise	25	1	1
13/11/2018, 09:35:31	72	20	1568.4647	809.1286	1506	767	13.3625	1	1636	0.6179	n	5069	270	compromise	75	2	5
13/11/2018, 09:35:31	72	21	582.9461	542.1162	514	516	12.8935	1	16769	0.6179	n	4895	453	compromise	25	2	7
13/11/2018, 09:35:31	72	22	1142.8631	354.3983	1067	297	19.9170	1	1156	0.6179	n	3136	52	compromise	100	2	2
13/11/2018, 09:35:31	72	23	1490.7884	467.6763	1411	435	6.7968	1	1969	0.6179	n	2982	453	compromise	25	1	2
13/11/2018, 09:35:31	72	24	960.0000	231.4108	889	172	22.2729	1	2934	0.6179	n	5436	1481	compromise	0	2	8
13/11/2018, 09:35:31	72	25	603.9834	818.8382	546	779	17.1765	1	4105	0.6179	n	2839	270	compromise	75	1	1
13/11/2018, 09:35:31	72	26	1142.8631	470.9129	1062	445	12.9860	1	1553	0.6179	n	2787	86	compromise	0	1	1
13/11/2018, 09:35:31	72	27	938.9627	527.5519	873	514	25.5966	1	756	0.6179	n	5464	657	compromise	100	2	8
13/11/2018, 09:35:31	72	28	670.3320	430.4564	612	374	25.2422	1	24264	0.6179	n	2776	52	compromise	100	1	1
13/11/2018, 09:35:31	72	29	764.1909	736.3071	680	718	21.2801	1	1454	0.6179	n	5376	924	compromise	50	2	8
13/11/2018, 09:35:31	72	30	358.0083	122.9876	299	90	16.6162	1	28118	0.6179	n	5445	98	compromise	25	2	8
13/11/2018, 09:35:24	69	1	1348.2192	195.8904	1228	163	45.4535	1	3872	0.5615	n	5158	1415	compromise	75	1	5
13/11/2018, 09:35:24	69	2	188.9041	1027.5342	116	974	16.1706	1	11219	0.5615	n	5054	1116	compromise	0	2	7
13/11/2018, 09:35:24	69	3	NA	NA	1575	441	NA	0	NA	0.5615	n	5021	1297	compromise	100	1	7
13/11/2018, 09:35:24	69	4	349.1781	548.4932	228	467	63.7794	1	1597	0.5615	n	3235	309	compromise	50	2	2
13/11/2018, 09:35:24	69	5	810.4110	277.8082	711	236	24.7882	1	1218	0.5615	n	5464	1313	compromise	25	2	8
13/11/2018, 09:35:24	69	6	808.6301	733.6986	750	709	20.7809	1	1082	0.5615	n	4044	1116	compromise	0	1	4
13/11/2018, 09:35:24	69	7	1597.5342	327.6712	1538	311	25.9428	1	2498	0.5615	n	5303	1233	compromise	25	2	6
13/11/2018, 09:35:24	69	8	1492.4658	144.2466	1404	78	31.7442	1	2044	0.5615	n	4940	581	compromise	0	2	7
13/11/2018, 09:35:24	69	9	821.0959	279.5890	716	214	41.1674	1	1308	0.5615	n	5033	1313	compromise	25	1	7
13/11/2018, 09:35:24	69	10	NA	NA	444	461	NA	0	NA	0.5615	n	2800	140	compromise	75	1	1
13/11/2018, 09:35:24	69	11	1704.3836	297.3973	1611	281	27.9872	1	15719	0.5615	n	4988	1233	compromise	25	1	7
13/11/2018, 09:35:24	69	12	NA	NA	990	88	NA	0	NA	0.5615	n	5291	1297	compromise	100	2	6
13/11/2018, 09:35:24	69	13	479.1781	128.2192	388	79	19.9767	1	1795	0.5615	n	5074	237	compromise	100	2	5
13/11/2018, 09:35:24	69	14	625.2055	934.9315	526	905	25.3611	1	8239	0.5615	n	2787	90	compromise	75	1	1
13/11/2018, 09:35:24	69	15	1520.9589	990.1370	1453	963	12.5287	1	28607	0.5615	n	2787	87	compromise	100	1	1
13/11/2018, 09:35:24	69	16	584.2466	952.7397	568	921	59.0351	1	4317	0.5615	n	5400	1176	compromise	0	2	8
13/11/2018, 09:35:24	69	17	812.1918	498.6301	677	431	67.3118	1	1146	0.5615	n	2848	309	compromise	50	1	1
13/11/2018, 09:35:24	69	18	208.4932	448.7671	159	397	29.2258	1	8317	0.5615	n	2824	237	compromise	100	1	1
13/11/2018, 09:35:24	69	19	NA	NA	395	328	NA	0	NA	0.5615	n	2812	189	compromise	50	1	1
13/11/2018, 09:35:24	69	20	1492.4658	165.6164	1400	106	28.1814	1	2160	0.5615	n	5487	1415	compromise	75	2	8
13/11/2018, 09:35:24	69	21	1314.3836	799.5890	1257	768	18.5817	1	1730	0.5615	n	3407	738	compromise	25	1	3
13/11/2018, 09:35:24	69	22	1264.5205	338.3562	1166	328	35.9166	1	1105	0.5615	n	4074	1176	compromise	0	1	4
13/11/2018, 09:35:24	69	23	561.0959	167.3973	451	116	37.7473	1	1064	0.5615	n	3523	87	compromise	100	2	3
13/11/2018, 09:35:24	69	24	500.5479	616.1644	430	553	26.0477	1	3338	0.5615	n	5261	569	compromise	50	2	6
13/11/2018, 09:35:24	69	25	1533.4247	1000.8219	1505	948	49.0308	1	1953	0.5615	n	3523	90	compromise	75	2	3
13/11/2018, 09:35:24	69	26	1280.5479	361.5068	1220	272	53.9775	1	1580	0.5615	n	5394	189	compromise	50	2	8
13/11/2018, 09:35:24	69	27	1122.0548	359.7260	1077	302	36.1360	1	1367	0.5615	n	3088	569	compromise	50	1	2
13/11/2018, 09:35:24	69	28	1718.6301	571.6438	1697	489	69.9021	1	2227	0.5615	n	5439	140	compromise	75	2	8
13/11/2018, 09:35:24	69	29	406.1644	133.5616	325	60	36.5847	1	8569	0.5615	n	5125	738	compromise	25	2	5
13/11/2018, 09:35:24	69	30	838.9041	934.9315	751	879	22.4997	1	4573	0.5615	n	3101	581	compromise	0	1	2
13/11/2018, 09:37:30	97	1	890.9508	439.2295	886	362	80.5315	1	730	0.5214	y	2773	46	compromise	0	1	1
13/11/2018, 09:37:30	97	2	1042.4754	667.4754	934	623	34.1944	1	1050	0.5214	y	2818	196	compromise	0	1	1
13/11/2018, 09:37:30	97	3	1170.9836	145.7705	1121	103	25.5656	1	6512	0.5214	y	2762	9	compromise	50	1	1
13/11/2018, 09:37:30	97	4	687.6393	740.3607	564	719	51.2471	1	1465	0.5214	y	5015	213	compromise	25	2	7
13/11/2018, 09:37:30	97	5	1700.3607	560.0656	1638	452	71.6886	1	4020	0.5214	y	2842	290	compromise	75	1	1
13/11/2018, 09:37:30	97	6	1635.1475	496.7705	1531	466	29.9143	1	1194	0.5214	y	3867	620	compromise	75	2	4
13/11/2018, 09:37:30	97	7	967.6721	820.9180	856	786	36.7629	1	13020	0.5214	y	2818	213	compromise	25	1	1
13/11/2018, 09:37:30	97	8	361.5738	974.3607	310	926	25.8213	1	16420	0.5214	y	2987	459	compromise	50	1	2
13/11/2018, 09:37:30	97	9	304.0328	184.1311	136	136	93.6382	1	5206	0.5214	y	5161	9	compromise	50	2	5
13/11/2018, 09:37:30	97	10	1324.4262	592.6721	1220	566	31.3552	1	892	0.5214	y	2987	152	compromise	100	2	2
13/11/2018, 09:37:30	97	11	530.3607	433.4754	461	371	25.6042	1	9458	0.5214	y	2806	152	compromise	100	1	1
13/11/2018, 09:37:30	97	12	591.7377	659.8033	518	605	17.3493	1	893	0.5214	y	3009	496	compromise	0	1	2
13/11/2018, 09:37:30	97	13	568.7213	694.3279	468	649	26.8861	1	1084	0.5214	y	5344	496	compromise	0	2	6
13/11/2018, 09:37:30	97	14	1477.8689	882.2951	1339	866	67.2969	1	652	0.5214	y	3870	1018	compromise	25	1	4
13/11/2018, 09:37:30	97	15	607.0820	404.7049	554	357	24.1773	1	5484	0.5214	y	3142	620	compromise	75	1	2
13/11/2018, 09:37:30	97	16	208.1311	372.0984	154	311	31.5022	1	6129	0.5214	y	5300	1018	compromise	25	2	6
13/11/2018, 09:37:30	97	17	1218.9344	151.5246	1122	121	23.0169	1	2290	0.5214	y	5261	46	compromise	0	2	6
13/11/2018, 09:37:30	97	18	382.6721	642.5410	294	625	24.1928	1	6554	0.5214	y	2987	196	compromise	0	2	2
13/11/2018, 09:37:30	97	19	1619.8033	398.9508	1527	338	29.4431	1	4588	0.5214	y	5232	1124	compromise	50	2	6
13/11/2018, 09:37:30	97	20	1508.5574	414.2951	1442	351	27.1416	1	978	0.5214	y	4014	459	compromise	50	2	4
13/11/2018, 09:37:30	97	21	405.6885	285.7869	347	237	19.8358	1	10023	0.5214	y	3879	1045	compromise	75	1	4
13/11/2018, 09:37:30	97	22	699.1475	813.2459	617	752	24.7983	1	3761	0.5214	y	3437	782	compromise	100	1	3
13/11/2018, 09:37:30	97	23	1790.5082	606.0984	1703	558	16.3945	1	1567	0.5214	y	5291	872	compromise	100	2	6
13/11/2018, 09:37:30	97	24	649.2787	702.0000	573	643	21.5380	1	1446	0.5214	y	4044	1124	compromise	50	1	4
13/11/2018, 09:37:30	97	25	1437.5902	166.8689	1383	84	49.7483	1	4443	0.5214	y	5232	1358	compromise	25	2	6
13/11/2018, 09:37:30	97	26	376.9180	145.7705	300	71	37.3198	1	2430	0.5214	y	5238	782	compromise	100	2	6
13/11/2018, 09:37:30	97	27	726.0000	362.5082	645	330	7.8050	1	662	0.5214	y	5080	1045	compromise	75	2	5
13/11/2018, 09:37:30	97	28	915.8852	698.1639	854	646	19.6730	1	3493	0.5214	y	5303	290	compromise	75	2	6
13/11/2018, 09:37:30	97	29	315.5410	180.2951	223	125	24.9870	1	1336	0.5214	y	5096	1358	compromise	25	1	5
13/11/2018, 09:37:30	97	30	1073.1639	594.5902	953	536	49.8455	1	1476	0.5214	y	3483	872	compromise	100	1	3
13/11/2018, 09:35:31	72	1	243.1120	925.6432	167	905	16.8935	1	3830	0.6179	n	3861	834	compromise	50	2	4
13/11/2018, 09:35:31	72	2	320.7884	568.0083	271	528	25.3361	1	841	0.6179	n	5303	1481	compromise	0	1	6
13/11/2018, 09:35:31	72	3	1494.0249	273.4855	1429	232	10.7418	1	1058	0.6179	n	5464	659	compromise	50	2	8
13/11/2018, 09:35:31	72	4	1005.3112	522.6971	930	480	5.2064	1	5791	0.6179	n	4988	363	compromise	25	2	7
13/11/2018, 09:35:31	72	5	NA	NA	1388	142	NA	0	NA	0.6179	n	3879	1042	compromise	100	1	4
13/11/2018, 09:35:31	72	6	532.7801	445.0207	454	388	19.8834	1	1468	0.6179	n	5186	870	compromise	75	2	5
13/11/2018, 09:35:31	72	7	929.2531	334.9793	863	277	22.2690	1	3692	0.6179	n	3483	870	compromise	75	1	3
13/11/2018, 09:35:31	72	8	1251.2863	546.9710	1168	514	9.4433	1	11609	0.6179	n	3202	657	compromise	100	1	2
13/11/2018, 09:35:31	72	9	937.3444	741.1618	863	710	6.3720	1	2468	0.6179	n	3464	834	compromise	50	1	3
13/11/2018, 09:35:31	72	10	328.8797	402.9461	234	343	29.9838	1	5257	0.6179	n	3202	659	compromise	50	1	2
13/11/2018, 09:35:31	72	11	927.6349	271.8672	894	235	41.3700	1	2990	0.6179	n	2842	291	compromise	0	1	1
13/11/2018, 09:35:31	72	12	762.5726	318.7967	684	275	7.2396	1	908	0.6179	n	2787	98	compromise	25	1	1
13/11/2018, 09:35:31	72	13	325.6432	127.8423	296	89	45.3767	1	1119	0.6179	n	2987	200	compromise	75	2	2
13/11/2018, 09:35:31	72	14	1455.1867	852.8216	1410	807	30.9529	1	2177	0.6179	n	5397	291	compromise	0	2	8
13/11/2018, 09:35:31	72	15	1667.1784	660.2490	1586	621	6.4212	1	1679	0.6179	n	5080	1042	compromise	100	2	5
13/11/2018, 09:35:31	72	16	NA	NA	514	591	NA	0	NA	0.6179	n	3523	86	compromise	0	2	3
13/11/2018, 09:35:31	72	17	926.0166	679.6680	837	629	19.2318	1	899	0.6179	n	3520	924	compromise	50	1	3
13/11/2018, 09:35:31	72	18	1542.5726	1017.8838	1420	961	51.3701	1	2766	0.6179	n	2818	200	compromise	75	1	1
13/11/2018, 09:35:31	72	19	1600.8299	433.6929	1545	401	19.7636	1	11697	0.6179	n	2866	363	compromise	25	1	1
13/11/2018, 09:35:31	72	20	1568.4647	809.1286	1506	767	13.3625	1	1636	0.6179	n	5069	270	compromise	75	2	5
13/11/2018, 09:35:31	72	21	582.9461	542.1162	514	516	12.8935	1	16769	0.6179	n	4895	453	compromise	25	2	7
13/11/2018, 09:35:31	72	22	1142.8631	354.3983	1067	297	19.9170	1	1156	0.6179	n	3136	52	compromise	100	2	2
13/11/2018, 09:35:31	72	23	1490.7884	467.6763	1411	435	6.7968	1	1969	0.6179	n	2982	453	compromise	25	1	2
13/11/2018, 09:35:31	72	24	960.0000	231.4108	889	172	22.2729	1	2934	0.6179	n	5436	1481	compromise	0	2	8
13/11/2018, 09:35:31	72	25	603.9834	818.8382	546	779	17.1765	1	4105	0.6179	n	2839	270	compromise	75	1	1
13/11/2018, 09:35:31	72	26	1142.8631	470.9129	1062	445	12.9860	1	1553	0.6179	n	2787	86	compromise	0	1	1
13/11/2018, 09:35:31	72	27	938.9627	527.5519	873	514	25.5966	1	756	0.6179	n	5464	657	compromise	100	2	8
13/11/2018, 09:35:31	72	28	670.3320	430.4564	612	374	25.2422	1	24264	0.6179	n	2776	52	compromise	100	1	1
13/11/2018, 09:35:31	72	29	764.1909	736.3071	680	718	21.2801	1	1454	0.6179	n	5376	924	compromise	50	2	8
13/11/2018, 09:35:31	72	30	358.0083	122.9876	299	90	16.6162	1	28118	0.6179	n	5445	98	compromise	25	2	8
13/11/2018, 09:38:23	31	1	1660.8786	672.8435	1591	635	5.1329	1	2024	0.5350	n	4035	1109	compromise	50	1	4
13/11/2018, 09:38:23	31	2	206.7891	573.7859	100	535	31.8151	1	1924	0.5350	n	5183	1007	compromise	100	2	5
13/11/2018, 09:38:23	31	3	1326.3259	938.2428	1260	932	32.4384	1	1737	0.5350	n	5080	1044	compromise	50	2	5
13/11/2018, 09:38:23	31	4	363.7859	764.4249	300	747	22.9949	1	1339	0.5350	n	5161	1267	compromise	100	2	5
13/11/2018, 09:38:23	31	5	1675.8307	433.6102	1550	386	51.8264	1	3144	0.5350	n	5303	1231	compromise	0	2	6
13/11/2018, 09:38:23	31	6	1158.1150	351.3738	1057	283	40.4374	1	2701	0.5350	n	5006	1267	compromise	100	1	7
13/11/2018, 09:38:23	31	7	1202.9712	470.9904	1065	438	63.1325	1	1261	0.5350	n	4988	1231	compromise	0	1	7
13/11/2018, 09:38:23	31	8	931.9649	626.1182	808	583	49.2861	1	1461	0.5350	n	3136	607	compromise	100	1	2
13/11/2018, 09:38:23	31	9	584.3291	134.5687	524	85	18.9971	1	3041	0.5350	n	5376	406	compromise	0	2	8
13/11/2018, 09:38:23	31	10	765.6230	394.3610	694	395	38.2882	1	7153	0.5350	n	3074	531	compromise	0	1	2
13/11/2018, 09:38:23	31	11	898.3227	203.7220	803	154	23.7148	1	3681	0.5350	n	4961	1109	compromise	50	2	7
13/11/2018, 09:38:23	31	12	472.1885	448.5623	420	419	24.1531	1	1389	0.5350	n	2931	406	compromise	0	1	2
13/11/2018, 09:38:23	31	13	1330.0639	171.9489	1276	118	26.6249	1	2412	0.5350	n	3101	583	compromise	25	1	2
13/11/2018, 09:38:23	31	14	1743.1150	745.7348	1678	722	16.9468	1	4058	0.5350	n	4940	583	compromise	25	2	7
13/11/2018, 09:38:23	31	15	326.4058	560.7029	288	516	37.2964	1	2220	0.5350	n	3112	598	compromise	25	1	2
13/11/2018, 09:38:23	31	16	1481.4537	558.8339	1408	520	2.0421	1	2460	0.5350	n	4053	598	compromise	25	2	4
13/11/2018, 09:38:23	31	17	206.7891	489.6805	161	461	30.5132	1	3068	0.5350	n	2842	280	compromise	75	1	1
13/11/2018, 09:38:23	31	18	1158.1150	527.0607	1116	467	39.8799	1	1239	0.5350	n	5223	898	compromise	25	2	6
13/11/2018, 09:38:23	31	19	1330.0639	831.7093	1271	805	19.2458	1	2732	0.5350	n	4077	607	compromise	100	2	4
13/11/2018, 09:38:23	31	20	253.5144	803.6741	156	776	24.5651	1	2934	0.5350	n	3489	898	compromise	25	1	3
13/11/2018, 09:38:23	31	21	1814.1374	291.5655	1710	243	31.1678	1	3983	0.5350	n	5261	50	compromise	75	2	6
13/11/2018, 09:38:23	31	22	NA	NA	752	929	NA	0	NA	0.5350	n	3867	1007	compromise	100	1	4
13/11/2018, 09:38:23	31	23	1131.9489	968.1470	1034	918	26.2030	1	1445	0.5350	n	4955	531	compromise	0	2	7
13/11/2018, 09:38:23	31	24	1769.2812	523.3227	1688	479	9.2737	1	2003	0.5350	n	3879	1044	compromise	50	1	4
13/11/2018, 09:38:23	31	25	1548.7380	226.1502	1511	179	38.4913	1	12473	0.5350	n	2773	50	compromise	75	1	1
13/11/2018, 09:38:23	31	26	335.7508	784.9840	251	739	12.9250	1	3189	0.5350	n	5232	1459	compromise	50	1	6
13/11/2018, 09:38:23	31	27	1621.6294	515.8466	1551	514	35.9202	1	2312	0.5350	n	5232	1360	compromise	75	2	6
13/11/2018, 09:38:23	31	28	922.6198	237.3642	842	200	5.6214	1	6858	0.5350	n	5096	1360	compromise	75	1	5
13/11/2018, 09:38:23	31	29	1186.1502	788.7220	1122	736	18.6930	1	1710	0.5350	n	5450	1459	compromise	50	2	8
13/11/2018, 09:38:23	31	30	1524.4409	345.7668	1413	315	37.0577	1	1109	0.5350	n	4071	280	compromise	75	2	4
13/11/2018, 09:35:25	46	1	1110.6575	565.7671	1036	500	28.2692	1	1705	0.6239	n	3136	613	compromise	25	1	2
13/11/2018, 09:35:25	46	2	241.9726	221.1781	199	217	46.2180	1	1432	0.6239	n	4062	1151	compromise	0	1	4
13/11/2018, 09:35:25	46	3	269.2192	258.0411	165	181	49.1656	1	5082	0.6239	n	5164	1419	compromise	50	1	5
13/11/2018, 09:35:25	46	4	NA	NA	148	461	NA	0	NA	0.6239	n	5183	283	compromise	25	2	5
13/11/2018, 09:35:25	46	5	1615.5205	993.6986	1544	970	14.2332	1	26569	0.6239	n	5151	485	compromise	75	2	5
13/11/2018, 09:35:25	46	6	NA	NA	1426	344	NA	0	NA	0.6239	n	3832	967	compromise	100	1	4
13/11/2018, 09:35:25	46	7	NA	NA	177	743	NA	0	NA	0.6239	n	2776	65	compromise	75	1	1
13/11/2018, 09:35:25	46	8	267.6164	780.5342	195	756	13.1830	1	9880	0.6239	n	2931	401	compromise	0	1	2
13/11/2018, 09:35:25	46	9	1379.9178	671.5479	1330	606	37.6272	1	1639	0.6239	n	3876	1031	compromise	0	1	4
13/11/2018, 09:35:25	46	10	NA	NA	840	745	NA	0	NA	0.6239	n	5006	813	compromise	25	2	7
13/11/2018, 09:35:25	46	11	968.0137	351.0000	898	311	5.5779	1	1177	0.6239	n	5323	1419	compromise	50	2	6
13/11/2018, 09:35:25	46	12	1676.4247	395.8767	1629	315	51.3998	1	8248	0.6239	n	2941	412	compromise	100	1	2
13/11/2018, 09:35:25	46	13	777.2877	764.5068	691	735	13.8312	1	7441	0.6239	n	5179	1151	compromise	0	2	5
13/11/2018, 09:35:25	46	14	597.7808	522.4932	555	484	32.2345	1	1239	0.6239	n	5066	967	compromise	100	2	7
13/11/2018, 09:35:25	46	15	934.3562	1001.7123	903	956	44.4098	1	1719	0.6239	n	3841	65	compromise	75	2	4
13/11/2018, 09:35:25	46	16	NA	NA	510	150	NA	0	NA	0.6239	n	5279	1164	compromise	50	2	6
13/11/2018, 09:35:25	46	17	NA	NA	477	178	NA	0	NA	0.6239	n	4029	1100	compromise	75	1	4
13/11/2018, 09:35:25	46	18	588.1644	291.6986	550	239	39.8480	1	2283	0.6239	n	5090	613	compromise	25	2	5
13/11/2018, 09:35:25	46	19	923.1370	610.6438	850	565	8.3542	1	2820	0.6239	n	3446	412	compromise	100	2	3
13/11/2018, 09:35:25	46	20	697.1507	246.8219	592	171	48.7610	1	2137	0.6239	n	5247	1031	compromise	0	2	6
13/11/2018, 09:35:25	46	21	1713.2877	277.2740	1588	216	55.6242	1	1885	0.6239	n	4068	1164	compromise	50	1	4
13/11/2018, 09:35:25	46	22	1719.6986	540.1233	1625	496	20.7823	1	4336	0.6239	n	4928	1100	compromise	75	2	7
13/11/2018, 09:35:25	46	23	1727.7123	937.6027	1641	940	41.5809	1	16527	0.6239	n	5238	1462	compromise	100	1	6
13/11/2018, 09:35:25	46	24	895.8904	309.3288	840	264	20.6511	1	1670	0.6239	n	5137	1284	compromise	50	2	5
13/11/2018, 09:35:25	46	25	1423.1918	737.2603	1355	689	12.7332	1	1852	0.6239	n	3449	813	compromise	25	1	3
13/11/2018, 09:35:25	46	26	366.9863	360.6164	289	318	5.9242	1	2761	0.6239	n	5015	1284	compromise	50	1	7
13/11/2018, 09:35:25	46	27	1642.7671	347.7945	1628	269	73.0290	1	3064	0.6239	n	2842	283	compromise	25	1	1
13/11/2018, 09:35:25	46	28	306.0822	990.4932	244	940	18.3219	1	1628	0.6239	n	5379	1462	compromise	100	2	8
13/11/2018, 09:35:25	46	29	NA	NA	1618	469	NA	0	NA	0.6239	n	3390	401	compromise	0	2	3
13/11/2018, 09:35:25	46	30	432.6986	609.0411	382	549	33.1460	1	5204	0.6239	n	3001	485	compromise	75	1	2
13.11.2018, 09:35:53	31	1	1430.6516	134.2351	1368	69	30.3599	1	11147	0.6034	n	2842	280	compromise	75	1	1
13.11.2018, 09:35:53	31	2	363.3994	512.0822	283	439	35.9895	1	11267	0.6034	n	4053	598	compromise	25	2	4
13.11.2018, 09:35:53	31	3	1564.8867	696.0340	1518	636	36.0297	1	3479	0.6034	n	3879	1044	compromise	50	1	4
13.11.2018, 09:35:53	31	4	NA	NA	321	309	NA	0	NA	0.6034	n	5303	1231	compromise	0	2	6
13.11.2018, 09:35:53	31	5	NA	NA	1108	927	NA	0	NA	0.6034	n	3112	598	compromise	25	1	2
13.11.2018, 09:35:53	31	6	NA	NA	1597	275	NA	0	NA	0.6034	n	3136	607	compromise	100	1	2
13.11.2018, 09:35:53	31	7	1433.9660	576.7139	1370	537	11.2539	1	16913	0.6034	n	5080	1044	compromise	50	2	5
13.11.2018, 09:35:53	31	8	855.5949	268.4703	750	243	32.8750	1	1075	0.6034	n	3489	898	compromise	25	1	3
13.11.2018, 09:35:53	31	9	NA	NA	1391	179	NA	0	NA	0.6034	n	5096	1360	compromise	75	1	5
13.11.2018, 09:35:53	31	10	1342.8187	921.4164	1272	837	47.1024	1	1693	0.6034	n	5183	1007	compromise	100	2	5
13.11.2018, 09:35:53	31	11	1238.4136	344.7025	1134	319	31.6913	1	2176	0.6034	n	5161	1267	compromise	100	2	5
13.11.2018, 09:35:53	31	12	1284.8159	488.8810	1228	398	56.3932	1	4706	0.6034	n	5232	1360	compromise	75	2	6
13.11.2018, 09:35:53	31	13	479.4051	570.0850	398	489	44.0531	1	2728	0.6034	n	5450	1459	compromise	50	2	8
13.11.2018, 09:35:53	31	14	1738.8952	391.1048	1630	351	33.9951	1	2147	0.6034	n	3074	531	compromise	0	1	2
13.11.2018, 09:35:53	31	15	230.8215	510.4249	157	481	8.1606	1	18570	0.6034	n	5006	1267	compromise	100	1	7
13.11.2018, 09:35:53	31	16	1680.8924	906.5014	1634	890	35.0853	1	1053	0.6034	n	5376	406	compromise	0	2	8
13.11.2018, 09:35:53	31	17	331.9122	563.4561	250	522	7.9642	1	2983	0.6034	n	4077	607	compromise	100	2	4
13.11.2018, 09:35:53	31	18	993.1445	230.3541	934	195	16.0001	1	1769	0.6034	n	4071	280	compromise	75	2	4
13.11.2018, 09:35:53	31	19	520.8357	623.1161	429	577	18.9124	1	11448	0.6034	n	4940	583	compromise	25	2	7
13.11.2018, 09:35:53	31	20	265.6232	934.6742	142	801	107.7669	1	1855	0.6034	n	3101	583	compromise	25	1	2
13.11.2018, 09:35:53	31	21	NA	NA	588	302	NA	0	NA	0.6034	n	3867	1007	compromise	100	1	4
13.11.2018, 09:35:53	31	22	708.1020	232.0113	529	129	122.9998	1	24341	0.6034	n	5223	898	compromise	25	2	6
13.11.2018, 09:35:53	31	23	355.1133	888.2720	317	872	42.5589	1	11291	0.6034	n	5232	1459	compromise	50	1	6
13.11.2018, 09:35:53	31	24	1477.0538	338.0737	1364	285	41.1173	1	1025	0.6034	n	2931	406	compromise	0	1	2
13.11.2018, 09:35:53	31	25	847.3088	334.7592	781	289	11.9897	1	1265	0.6034	n	4961	1109	compromise	50	2	7
13.11.2018, 09:35:53	31	26	1725.6374	860.0992	1695	792	53.8920	1	11406	0.6034	n	2773	50	compromise	75	1	1
13.11.2018, 09:35:53	31	27	734.6176	139.2068	641	89	22.5406	1	1259	0.6034	n	4035	1109	compromise	50	1	4
13.11.2018, 09:35:53	31	28	665.0142	193.8952	578	129	29.9138	1	1269	0.6034	n	4988	1231	compromise	0	1	7
13.11.2018, 09:35:53	31	29	507.5779	775.5807	492	746	59.9475	1	6842	0.6034	n	5261	50	compromise	75	2	6
13.11.2018, 09:35:53	31	30	254.0227	241.9547	190	223	21.5507	1	1834	0.6034	n	4955	531	compromise	0	2	7
13/11/2018, 09:40:00	11	1	928.9655	617.5862	828	546	42.8495	1	8855	0.6444	y	2791	106	compromise	0	1	1
13/11/2018, 09:40:00	11	2	NA	NA	883	61	NA	0	NA	0.6444	y	3101	590	compromise	75	1	2
13/11/2018, 09:40:00	11	3	492.9310	386.3793	438	362	23.9774	1	1313	0.6444	y	5484	1453	compromise	25	2	8
13/11/2018, 09:40:00	11	4	984.8276	550.8621	903	521	10.2447	1	1508	0.6444	y	2803	146	compromise	0	1	1
13/11/2018, 09:40:00	11	5	631.0345	377.0690	556	325	14.5690	1	1226	0.6444	y	2776	51	compromise	0	1	1
13/11/2018, 09:40:00	11	6	1191.2069	701.3793	1046	638	74.8248	1	8222	0.6444	y	3479	847	compromise	100	1	3
13/11/2018, 09:40:00	11	7	1720.3448	927.9310	1619	897	27.1515	1	6501	0.6444	y	2824	234	compromise	50	1	1
13/11/2018, 09:40:00	11	8	711.7241	369.3103	621	342	18.7371	1	3053	0.6444	y	3870	315	compromise	75	2	4
13/11/2018, 09:40:00	11	9	426.2069	979.1379	374	933	24.3750	1	6337	0.6444	y	3538	942	compromise	100	1	3
13/11/2018, 09:40:00	11	10	1020.5172	409.6552	951	362	11.5407	1	1551	0.6444	y	3407	575	compromise	75	2	3
13/11/2018, 09:40:00	11	11	1607.0690	152.0690	1537	119	6.6294	1	2827	0.6444	y	4056	1149	compromise	50	1	4
13/11/2018, 09:40:00	11	12	1458.1034	398.7931	1383	373	11.7074	1	1413	0.6444	y	3876	234	compromise	50	2	4
13/11/2018, 09:40:00	11	13	1146.2069	723.1034	1082	700	17.9931	1	7763	0.6444	y	4961	424	compromise	50	2	7
13/11/2018, 09:40:00	11	14	576.7241	214.1379	512	177	10.2822	1	9542	0.6444	y	5137	1149	compromise	50	2	5
13/11/2018, 09:40:00	11	15	1706.3793	704.4828	1654	650	28.2862	1	4967	0.6444	y	3538	948	compromise	25	1	3
13/11/2018, 09:40:00	11	16	1482.9310	206.3793	1405	192	23.3057	1	9724	0.6444	y	5060	373	compromise	25	2	7
13/11/2018, 09:40:00	11	17	685.3448	456.2069	593	422	17.6547	1	1442	0.6444	y	5229	1453	compromise	25	1	6
13/11/2018, 09:40:00	11	18	1178.7931	515.1724	1074	497	35.5132	1	3091	0.6444	y	3136	51	compromise	0	2	2
13/11/2018, 09:40:00	11	19	1006.5517	392.5862	903	339	32.7714	1	1251	0.6444	y	2946	424	compromise	50	1	2
13/11/2018, 09:40:00	11	20	998.7931	1027.2414	960	969	41.7270	1	20821	0.6444	y	2773	47	compromise	100	1	1
13/11/2018, 09:40:00	11	21	1028.2759	290.1724	970	231	27.3750	1	1810	0.6444	y	3882	847	compromise	100	2	4
13/11/2018, 09:40:00	11	22	1630.3448	803.7931	1501	792	60.1183	1	3566	0.6444	y	2848	315	compromise	75	1	1
13/11/2018, 09:40:00	11	23	911.8966	830.1724	806	775	35.5937	1	2620	0.6444	y	3094	575	compromise	75	1	2
13/11/2018, 09:40:00	11	24	1557.4138	851.8966	1460	782	39.3943	1	2700	0.6444	y	5261	47	compromise	100	2	6
13/11/2018, 09:40:00	11	25	1673.7931	490.3448	1605	420	33.4262	1	1489	0.6444	y	5054	948	compromise	25	2	7
13/11/2018, 09:40:00	11	26	1226.8966	1033.4483	1160	947	49.6145	1	2543	0.6444	y	5454	106	compromise	0	2	8
13/11/2018, 09:40:00	11	27	1621.0345	86.8966	1560	79	32.7322	1	7257	0.6444	y	5285	146	compromise	0	2	6
13/11/2018, 09:40:00	11	28	1472.0690	443.7931	1431	395	35.7610	1	1644	0.6444	y	2869	373	compromise	25	1	1
13/11/2018, 09:40:00	11	29	489.8276	532.2414	431	484	19.4145	1	1219	0.6444	y	5326	590	compromise	75	2	6
13/11/2018, 09:40:00	11	30	1638.1034	720.0000	1637	680	73.9388	1	2041	0.6444	y	3832	942	compromise	100	2	4
11/13/2018, 9:39:51 AM	31	1	1671.0924	464.9120	1603	402	26.3341	1	1914	0.5829	n	4071	280	compromise	75	2	4
11/13/2018, 9:39:51 AM	31	2	725.8284	186.9941	629	136	25.6627	1	5444	0.5829	n	3879	1044	compromise	50	1	4
11/13/2018, 9:39:51 AM	31	3	183.7170	356.8328	122	281	40.5690	1	1848	0.5829	n	4961	1109	compromise	50	2	7
11/13/2018, 9:39:51 AM	31	4	NA	NA	1350	226	NA	0	NA	0.5829	n	4053	598	compromise	25	2	4
11/13/2018, 9:39:51 AM	31	5	300.3739	554.1202	213	496	24.0480	1	12073	0.5829	n	4955	531	compromise	0	2	7
11/13/2018, 9:39:51 AM	31	6	NA	NA	1259	975	NA	0	NA	0.5829	n	2842	280	compromise	75	1	1
11/13/2018, 9:39:51 AM	31	7	1482.3827	241.8915	1405	184	20.5302	1	18343	0.5829	n	5096	1360	compromise	75	1	5
11/13/2018, 9:39:51 AM	31	8	1743.1452	281.3490	1664	215	29.1453	1	4858	0.5829	n	5080	1044	compromise	50	2	5
11/13/2018, 9:39:51 AM	31	9	429.0396	199.0029	344	140	23.7312	1	2997	0.5829	n	3489	898	compromise	25	1	3
11/13/2018, 9:39:51 AM	31	10	1763.7317	524.9560	1686	483	5.2267	1	4750	0.5829	n	5303	1231	compromise	0	2	6
11/13/2018, 9:39:51 AM	31	11	NA	NA	256	942	NA	0	NA	0.5829	n	4988	1231	compromise	0	1	7
11/13/2018, 9:39:51 AM	31	12	NA	NA	895	956	NA	0	NA	0.5829	n	3136	607	compromise	100	1	2
11/13/2018, 9:39:51 AM	31	13	NA	NA	486	707	NA	0	NA	0.5829	n	3867	1007	compromise	100	1	4
11/13/2018, 9:39:51 AM	31	14	NA	NA	1465	275	NA	0	NA	0.5829	n	5261	50	compromise	75	2	6
11/13/2018, 9:39:51 AM	31	15	1000.3152	871.4956	931	852	18.8805	1	9336	0.5829	n	5006	1267	compromise	100	1	7
11/13/2018, 9:39:51 AM	31	16	NA	NA	1394	646	NA	0	NA	0.5829	n	3074	531	compromise	0	1	2
11/13/2018, 9:39:51 AM	31	17	391.2977	1000.1613	309	941	22.8575	1	2575	0.5829	n	5161	1267	compromise	100	2	5
11/13/2018, 9:39:51 AM	31	18	1377.7346	928.1085	1322	885	20.0652	1	2934	0.5829	n	3101	583	compromise	25	1	2
11/13/2018, 9:39:51 AM	31	19	1616.1950	687.9326	1523	643	19.6546	1	9225	0.5829	n	5232	1360	compromise	75	2	6
11/13/2018, 9:39:51 AM	31	20	1696.8255	277.9179	1636	250	17.1094	1	2152	0.5829	n	2773	50	compromise	75	1	1
11/13/2018, 9:39:51 AM	31	21	590.3006	739.3988	523	678	25.1085	1	2257	0.5829	n	4035	1109	compromise	50	1	4
11/13/2018, 9:39:51 AM	31	22	1132.4120	790.8651	1036	715	43.9358	1	2791	0.5829	n	5223	898	compromise	25	2	6
11/13/2018, 9:39:51 AM	31	23	727.5440	741.1144	665	688	19.9740	1	4485	0.5829	n	5450	1459	compromise	50	2	8
11/13/2018, 9:39:51 AM	31	24	1780.8871	248.7537	1707	191	20.2842	1	1752	0.5829	n	5183	1007	compromise	100	2	5
11/13/2018, 9:39:51 AM	31	25	1300.5352	470.0587	1206	420	23.2238	1	1756	0.5829	n	4940	583	compromise	25	2	7
11/13/2018, 9:39:51 AM	31	26	542.2654	861.2023	460	803	21.9402	1	2133	0.5829	n	5376	406	compromise	0	2	8
11/13/2018, 9:39:51 AM	31	27	1315.9751	586.7155	1263	510	44.9773	1	2185	0.5829	n	3112	598	compromise	25	1	2
11/13/2018, 9:39:51 AM	31	28	212.8812	75.4839	130	56	19.6646	1	7305	0.5829	n	5232	1459	compromise	50	1	6
11/13/2018, 9:39:51 AM	31	29	1341.7082	391.1437	1251	377	28.1472	1	1522	0.5829	n	2931	406	compromise	0	1	2
11/13/2018, 9:39:51 AM	31	30	NA	NA	455	578	NA	0	NA	0.5829	n	4077	607	compromise	100	2	4
11/13/2018, 9:39:51 AM	31	1	1671.0924	464.9120	1603	402	26.3341	1	1914	0.5829	n	4071	280	compromise	75	2	4
11/13/2018, 9:39:51 AM	31	2	725.8284	186.9941	629	136	25.6627	1	5444	0.5829	n	3879	1044	compromise	50	1	4
11/13/2018, 9:39:51 AM	31	3	183.7170	356.8328	122	281	40.5690	1	1848	0.5829	n	4961	1109	compromise	50	2	7
11/13/2018, 9:39:51 AM	31	4	NA	NA	1350	226	NA	0	NA	0.5829	n	4053	598	compromise	25	2	4
11/13/2018, 9:39:51 AM	31	5	300.3739	554.1202	213	496	24.0480	1	12073	0.5829	n	4955	531	compromise	0	2	7
11/13/2018, 9:39:51 AM	31	6	NA	NA	1259	975	NA	0	NA	0.5829	n	2842	280	compromise	75	1	1
11/13/2018, 9:39:51 AM	31	7	1482.3827	241.8915	1405	184	20.5302	1	18343	0.5829	n	5096	1360	compromise	75	1	5
11/13/2018, 9:39:51 AM	31	8	1743.1452	281.3490	1664	215	29.1453	1	4858	0.5829	n	5080	1044	compromise	50	2	5
11/13/2018, 9:39:51 AM	31	9	429.0396	199.0029	344	140	23.7312	1	2997	0.5829	n	3489	898	compromise	25	1	3
11/13/2018, 9:39:51 AM	31	10	1763.7317	524.9560	1686	483	5.2267	1	4750	0.5829	n	5303	1231	compromise	0	2	6
11/13/2018, 9:39:51 AM	31	11	NA	NA	256	942	NA	0	NA	0.5829	n	4988	1231	compromise	0	1	7
11/13/2018, 9:39:51 AM	31	12	NA	NA	895	956	NA	0	NA	0.5829	n	3136	607	compromise	100	1	2
11/13/2018, 9:39:51 AM	31	13	NA	NA	486	707	NA	0	NA	0.5829	n	3867	1007	compromise	100	1	4
11/13/2018, 9:39:51 AM	31	14	NA	NA	1465	275	NA	0	NA	0.5829	n	5261	50	compromise	75	2	6
11/13/2018, 9:39:51 AM	31	15	1000.3152	871.4956	931	852	18.8805	1	9336	0.5829	n	5006	1267	compromise	100	1	7
11/13/2018, 9:39:51 AM	31	16	NA	NA	1394	646	NA	0	NA	0.5829	n	3074	531	compromise	0	1	2
11/13/2018, 9:39:51 AM	31	17	391.2977	1000.1613	309	941	22.8575	1	2575	0.5829	n	5161	1267	compromise	100	2	5
11/13/2018, 9:39:51 AM	31	18	1377.7346	928.1085	1322	885	20.0652	1	2934	0.5829	n	3101	583	compromise	25	1	2
11/13/2018, 9:39:51 AM	31	19	1616.1950	687.9326	1523	643	19.6546	1	9225	0.5829	n	5232	1360	compromise	75	2	6
11/13/2018, 9:39:51 AM	31	20	1696.8255	277.9179	1636	250	17.1094	1	2152	0.5829	n	2773	50	compromise	75	1	1
11/13/2018, 9:39:51 AM	31	21	590.3006	739.3988	523	678	25.1085	1	2257	0.5829	n	4035	1109	compromise	50	1	4
11/13/2018, 9:39:51 AM	31	22	1132.4120	790.8651	1036	715	43.9358	1	2791	0.5829	n	5223	898	compromise	25	2	6
11/13/2018, 9:39:51 AM	31	23	727.5440	741.1144	665	688	19.9740	1	4485	0.5829	n	5450	1459	compromise	50	2	8
11/13/2018, 9:39:51 AM	31	24	1780.8871	248.7537	1707	191	20.2842	1	1752	0.5829	n	5183	1007	compromise	100	2	5
11/13/2018, 9:39:51 AM	31	25	1300.5352	470.0587	1206	420	23.2238	1	1756	0.5829	n	4940	583	compromise	25	2	7
11/13/2018, 9:39:51 AM	31	26	542.2654	861.2023	460	803	21.9402	1	2133	0.5829	n	5376	406	compromise	0	2	8
11/13/2018, 9:39:51 AM	31	27	1315.9751	586.7155	1263	510	44.9773	1	2185	0.5829	n	3112	598	compromise	25	1	2
11/13/2018, 9:39:51 AM	31	28	212.8812	75.4839	130	56	19.6646	1	7305	0.5829	n	5232	1459	compromise	50	1	6
11/13/2018, 9:39:51 AM	31	29	1341.7082	391.1437	1251	377	28.1472	1	1522	0.5829	n	2931	406	compromise	0	1	2
11/13/2018, 9:39:51 AM	31	30	NA	NA	455	578	NA	0	NA	0.5829	n	4077	607	compromise	100	2	4
23/01/2019, 14:52:24	20	1	261.5455	946.6364	188	918	8.9822	1	5372	0.8462	n	4994	780	compromise	75	2	7
23/01/2019, 14:52:24	20	2	1485.9091	416.0000	1445	366	36.3103	1	2304	0.8462	n	3387	706	compromise	0	1	3
23/01/2019, 14:52:24	20	3	975.3636	345.0909	881	278	35.3634	1	1474	0.8462	n	3088	564	compromise	50	1	2
23/01/2019, 14:52:24	20	4	237.9091	544.8182	153	482	27.1882	1	1984	0.8462	n	5093	1354	compromise	50	1	5
23/01/2019, 14:52:24	20	5	1077.0000	518.8182	989	473	15.4335	1	1326	0.8462	n	3832	973	compromise	25	1	4
23/01/2019, 14:52:24	20	6	1623.0000	114.6364	1559	67	14.9581	1	7313	0.8462	n	5247	417	compromise	100	2	6
23/01/2019, 14:52:24	20	7	1373.6364	449.0909	1273	420	26.9803	1	10957	0.8462	n	3431	780	compromise	75	1	3
23/01/2019, 14:52:24	20	8	1741.1818	788.2727	1690	808	61.9860	1	1867	0.8462	n	5370	427	compromise	100	2	8
23/01/2019, 14:52:24	20	9	1621.8182	128.8182	1551	80	12.0660	1	7176	0.8462	n	5191	973	compromise	25	2	5
23/01/2019, 14:52:24	20	10	1747.0909	230.4545	1681	163	31.2513	1	1918	0.8462	n	3838	170	compromise	75	2	4
23/01/2019, 14:52:24	20	11	562.9091	855.6364	474	812	15.2026	1	3371	0.8462	n	2941	417	compromise	100	1	2
23/01/2019, 14:52:24	20	12	857.1818	534.1818	770	482	19.0775	1	1303	0.8462	n	2952	427	compromise	100	1	2
23/01/2019, 14:52:24	20	13	887.9091	889.9091	817	834	18.8582	1	1475	0.8462	n	5179	1431	compromise	0	1	5
23/01/2019, 14:52:24	20	14	1659.6364	879.2727	1601	836	17.3520	1	2677	0.8462	n	2767	19	compromise	50	1	1
23/01/2019, 14:52:24	20	15	705.9091	918.2727	624	881	6.9128	1	1629	0.8462	n	5306	191	compromise	0	2	6
23/01/2019, 14:52:24	20	16	1132.5455	964.3636	1070	940	18.1019	1	1992	0.8462	n	5179	564	compromise	50	2	5
23/01/2019, 14:52:24	20	17	NA	NA	358	370	NA	0	NA	0.8462	n	4014	706	compromise	0	2	4
23/01/2019, 14:52:24	20	18	1358.2727	516.4545	1250	430	59.1914	1	1100	0.8462	n	5376	1362	compromise	100	2	8
23/01/2019, 14:52:24	20	19	1767.1818	327.3636	1692	326	36.1368	1	14797	0.8462	n	3366	448	compromise	25	2	3
23/01/2019, 14:52:24	20	20	554.6364	923.0000	476	863	22.7920	1	2141	0.8462	n	5077	19	compromise	50	2	5
23/01/2019, 14:52:24	20	21	1010.8182	841.4545	939	774	30.1231	1	3624	0.8462	n	2815	191	compromise	0	1	1
23/01/2019, 14:52:24	20	22	1357.0909	949.0000	1264	920	19.9883	1	1776	0.8462	n	2976	448	compromise	25	1	2
23/01/2019, 14:52:24	20	23	1591.0909	579.0909	1522	549	9.4769	1	2254	0.8462	n	5484	1431	compromise	0	2	8
23/01/2019, 14:52:24	20	24	473.0909	620.4545	370	560	36.2769	1	1128	0.8462	n	5367	1354	compromise	50	2	8
23/01/2019, 14:52:24	20	25	965.9091	603.9091	888	542	24.5818	1	1985	0.8462	n	3387	708	compromise	25	1	3
23/01/2019, 14:52:24	20	26	1705.7273	360.4545	1640	314	12.8906	1	5666	0.8462	n	5102	1362	compromise	100	1	5
23/01/2019, 14:52:24	20	27	1611.1818	917.0909	1556	856	30.8106	1	4568	0.8462	n	5244	355	compromise	75	2	6
23/01/2019, 14:52:24	20	28	936.3636	367.5455	823	315	41.2084	1	2745	0.8462	n	4014	708	compromise	25	2	4
23/01/2019, 14:52:24	20	29	1632.4545	790.6364	1562	748	6.8588	1	12066	0.8462	n	2807	170	compromise	75	1	1
23/01/2019, 14:52:24	20	30	404.5455	320.2727	321	237	46.5636	1	3210	0.8462	n	2863	355	compromise	75	1	1
05/11/2019, 09:22:14	3	1	204.4152	909.7858	169	864	40.4427	1	4887	0.5188	n	2941	318	compromise	25	2	2
05/11/2019, 09:22:14	3	2	1619.2092	632.2241	1532	587	14.4474	1	3915	0.5188	n	3404	58	compromise	25	2	3
05/11/2019, 09:22:14	3	3	880.9720	169.6211	808	149	17.0003	1	6503	0.5188	n	2800	136	compromise	0	1	1
05/11/2019, 09:22:14	3	4	269.9506	761.3674	198	718	6.6125	1	2055	0.5188	n	5385	1327	compromise	100	2	8
05/11/2019, 09:22:14	3	5	722.9160	406.7051	678	345	38.6126	1	1482	0.5188	n	3841	880	compromise	75	2	4
05/11/2019, 09:22:14	3	6	1447.6606	239.0115	1380	214	14.4854	1	3022	0.5188	n	2839	264	compromise	50	1	1
05/11/2019, 09:22:14	3	7	834.7117	1004.2339	737	961	23.4243	1	2470	0.5188	n	2836	253	compromise	25	1	1
05/11/2019, 09:22:14	3	8	1168.1713	356.5898	1107	317	13.9857	1	1859	0.5188	n	5235	253	compromise	25	2	6
05/11/2019, 09:22:14	3	9	1366.7051	530.0659	1297	517	25.0012	1	2130	0.5188	n	4952	135	compromise	75	2	7
05/11/2019, 09:22:14	3	10	1771.4827	531.9934	1703	491	7.3945	1	3040	0.5188	n	2776	58	compromise	25	1	1
05/11/2019, 09:22:14	3	11	800.6526	810.8466	710	751	27.2832	1	2679	0.5188	n	3440	789	compromise	50	1	3
05/11/2019, 09:22:14	3	12	623.3214	858.3791	543	807	14.8642	1	1015	0.5188	n	5376	1365	compromise	75	2	8
05/11/2019, 09:22:14	3	13	1345.5025	533.2848	1272	460	35.8161	1	1036	0.5188	n	5276	1436	compromise	0	2	6
05/11/2019, 09:22:14	3	14	557.7860	514.0097	496	461	20.3755	1	23398	0.5188	n	2762	14	compromise	50	1	1
05/11/2019, 09:22:14	3	15	1766.9914	389.3575	1712	333	27.4945	1	1229	0.5188	n	5367	547	compromise	100	2	8
05/11/2019, 09:22:14	3	16	1720.7312	835.2489	1602	787	45.0328	1	3568	0.5188	n	4961	789	compromise	50	2	7
05/11/2019, 09:22:14	3	17	1350.6489	947.0446	1254	892	27.8655	1	6610	0.5188	n	5464	1111	compromise	0	2	8
05/11/2019, 09:22:14	3	18	1070.5042	201.7527	984	163	11.5722	1	2664	0.5188	n	5436	14	compromise	50	2	8
05/11/2019, 09:22:14	3	19	1243.9803	857.1069	1140	810	30.5311	1	1882	0.5188	n	5439	136	compromise	0	2	8
05/11/2019, 09:22:14	3	20	1112.9095	102.7942	1036	60	5.6281	1	17465	0.5188	n	2800	135	compromise	75	1	1
05/11/2019, 09:22:14	3	21	990.8402	786.4250	910	736	14.1833	1	4922	0.5188	n	5102	1365	compromise	75	1	5
05/11/2019, 09:22:14	3	22	1025.5354	688.7580	985	627	42.1457	1	23487	0.5188	n	3488	880	compromise	75	1	3
05/11/2019, 09:22:14	3	23	481.9769	815.9738	401	774	7.4658	1	1391	0.5188	n	3063	264	compromise	50	2	2
05/11/2019, 09:22:14	3	24	649.0344	1010.0165	569	942	30.9290	1	15530	0.5188	n	3479	852	compromise	100	1	3
05/11/2019, 09:22:14	3	25	433.1530	835.2489	339	785	23.0081	1	3996	0.5188	n	5054	1327	compromise	100	1	7
05/11/2019, 09:22:14	3	26	909.8847	145.1995	810	57	56.4773	1	1178	0.5188	n	4035	1111	compromise	0	1	4
05/11/2019, 09:22:14	3	27	304.6458	223.5914	241	172	18.0966	1	20176	0.5188	n	2849	318	compromise	25	1	1
05/11/2019, 09:22:14	3	28	NA	NA	1695	838	NA	0	NA	0.5188	n	3080	547	compromise	100	1	2
05/11/2019, 09:22:14	3	29	1553.6738	929.0610	1472	891	6.6973	1	1202	0.5188	n	4973	852	compromise	100	2	7
05/11/2019, 09:22:14	3	30	1192.5929	524.2834	1109	466	22.4897	1	1050	0.5188	n	5183	1436	compromise	0	1	5
05/11/2019, 09:22:01	3	1	427.5342	977.6712	327	885	60.7936	1	7407	0.5615	y	5054	1327	compromise	100	1	7
05/11/2019, 09:22:01	3	2	174.6575	999.0411	133	889	79.8369	1	10619	0.5615	y	2800	135	compromise	75	1	1
05/11/2019, 09:22:01	3	3	913.6986	758.6301	875	736	39.2288	1	2309	0.5615	y	2941	318	compromise	25	2	2
05/11/2019, 09:22:01	3	4	1052.6027	179.8630	989	106	38.1073	1	2644	0.5615	y	2839	264	compromise	50	1	1
05/11/2019, 09:22:01	3	5	NA	NA	1633	114	NA	0	NA	0.5615	y	3488	880	compromise	75	1	3
05/11/2019, 09:22:01	3	6	249.4521	776.4384	166	698	41.8017	1	3648	0.5615	y	4952	135	compromise	75	2	7
05/11/2019, 09:22:01	3	7	1234.2466	267.1233	1151	232	8.5822	1	9340	0.5615	y	5436	14	compromise	50	2	8
05/11/2019, 09:22:01	3	8	818.8945	860.3518	676	842	70.5430	1	6859	0.5103	y	5439	136	compromise	0	2	8
05/11/2019, 09:22:01	3	9	NA	NA	1192	880	NA	0	NA	0.5615	y	3080	547	compromise	100	1	2
05/11/2019, 09:22:01	3	10	1273.4247	320.5479	1169	273	31.0930	1	18551	0.5615	y	3404	58	compromise	25	2	3
05/11/2019, 09:22:01	3	11	1699.0411	530.6849	1624	467	26.1850	1	1956	0.5615	y	5385	1327	compromise	100	2	8
05/11/2019, 09:22:01	3	12	1387.3973	812.0548	1301	804	31.5740	1	2667	0.5615	y	2836	253	compromise	25	1	1
05/11/2019, 09:22:01	3	13	1672.3288	593.0137	1632	529	43.6471	1	1883	0.5615	y	4973	852	compromise	100	2	7
05/11/2019, 09:22:01	3	14	308.2192	913.5616	189	885	45.1135	1	3970	0.5615	y	5183	1436	compromise	0	1	5
05/11/2019, 09:22:01	3	15	1606.4384	411.3699	1546	369	15.3544	1	1759	0.5615	y	2776	58	compromise	25	1	1
05/11/2019, 09:22:01	3	16	1136.3014	733.6986	988	771	104.7298	1	1851	0.5615	y	5376	1365	compromise	75	2	8
05/11/2019, 09:22:01	3	17	NA	NA	1619	642	NA	0	NA	0.5615	y	3440	789	compromise	50	1	3
05/11/2019, 09:22:01	3	18	203.1507	270.6849	136	239	9.7687	1	21313	0.5615	y	3479	852	compromise	100	1	3
05/11/2019, 09:22:01	3	19	520.1370	756.8493	345	724	100.2449	1	3947	0.5615	y	2762	14	compromise	50	1	1
05/11/2019, 09:22:01	3	20	1050.8219	838.7671	988	757	45.9117	1	1381	0.5615	y	2800	136	compromise	0	1	1
05/11/2019, 09:22:01	3	21	1793.4247	1009.7260	1673	959	47.3110	1	2539	0.5615	y	5235	253	compromise	25	2	6
05/11/2019, 09:22:01	3	22	931.5068	372.1918	776	302	86.8913	1	2063	0.5615	y	5367	547	compromise	100	2	8
05/11/2019, 09:22:01	3	23	865.6164	308.0822	712	277	78.8780	1	2984	0.5615	y	5276	1436	compromise	0	2	6
05/11/2019, 09:22:01	3	24	894.1096	263.5616	803	236	18.9285	1	18652	0.5615	y	2849	318	compromise	25	1	1
05/11/2019, 09:22:01	3	25	245.8904	463.0137	152	399	32.5549	1	6634	0.5615	y	5102	1365	compromise	75	1	5
05/11/2019, 09:22:01	3	26	1006.3014	233.2877	978	219	52.1495	1	4225	0.5615	y	4961	789	compromise	50	2	7
05/11/2019, 09:22:01	3	27	1369.5890	723.0137	1341	677	47.1854	1	4426	0.5615	y	5464	1111	compromise	0	2	8
05/11/2019, 09:22:01	3	28	447.1233	390.0000	455	359	83.1312	1	2758	0.5615	y	3841	880	compromise	75	2	4
05/11/2019, 09:22:01	3	29	1551.2329	169.1781	1369	165	112.2909	1	1773	0.5615	y	4035	1111	compromise	0	1	4
05/11/2019, 09:22:01	3	30	1225.3425	737.2603	1151	725	25.2483	1	4703	0.5615	y	3063	264	compromise	50	2	2
05/11/2019, 09:26:40	3	1	1602.6316	726.3158	1536	646	43.6259	1	1400	0.6333	n	5235	253	compromise	25	2	6
05/11/2019, 09:26:40	3	2	996.3158	102.6316	897	50	28.6395	1	5184	0.6333	n	3488	880	compromise	75	1	3
05/11/2019, 09:26:40	3	3	225.7895	731.0526	136	678	21.4619	1	3523	0.6333	n	5054	1327	compromise	100	1	7
05/11/2019, 09:26:40	3	4	577.8947	925.2632	497	894	8.5817	1	1637	0.6333	n	3063	264	compromise	50	2	2
05/11/2019, 09:26:40	3	5	1105.2632	682.1053	988	654	43.2948	1	3384	0.6333	n	2800	135	compromise	75	1	1
05/11/2019, 09:26:40	3	6	NA	NA	1365	410	NA	0	NA	0.6333	n	3479	852	compromise	100	1	3
05/11/2019, 09:26:40	3	7	1368.9474	990.0000	1307	956	13.5137	1	3130	0.6333	n	5439	136	compromise	0	2	8
05/11/2019, 09:26:40	3	8	1798.4211	304.7368	1696	236	41.5651	1	1535	0.6333	n	4035	1111	compromise	0	1	4
05/11/2019, 09:26:40	3	9	819.4737	532.1053	696	479	50.9237	1	1596	0.6333	n	4961	789	compromise	50	2	7
05/11/2019, 09:26:40	3	10	841.5789	203.6842	741	177	27.7716	1	1218	0.6333	n	4952	135	compromise	75	2	7
05/11/2019, 09:26:40	3	11	1185.7895	579.4737	1086	550	26.0565	1	1596	0.6333	n	2849	318	compromise	25	1	1
05/11/2019, 09:26:40	3	12	540.0000	612.6316	414	538	63.0853	1	1695	0.6333	n	2776	58	compromise	25	1	1
05/11/2019, 09:26:40	3	13	1133.6842	590.5263	1055	530	23.3192	1	1261	0.6333	n	5376	1365	compromise	75	2	8
05/11/2019, 09:26:40	3	14	648.9474	404.2105	555	369	19.0852	1	1025	0.6333	n	3841	880	compromise	75	2	4
05/11/2019, 09:26:40	3	15	1443.1579	547.8947	1337	500	32.8461	1	1281	0.6333	n	5367	547	compromise	100	2	8
05/11/2019, 09:26:40	3	16	378.9474	865.2632	306	829	2.3965	1	2322	0.6333	n	5183	1436	compromise	0	1	5
05/11/2019, 09:26:40	3	17	844.7368	772.1053	753	718	23.5766	1	3682	0.6333	n	2839	264	compromise	50	1	1
05/11/2019, 09:26:40	3	18	1541.0526	121.5789	1497	84	30.9475	1	2094	0.6333	n	2836	253	compromise	25	1	1
05/11/2019, 09:26:40	3	19	273.1579	874.7368	177	828	23.0863	1	4761	0.6333	n	2762	14	compromise	50	1	1
05/11/2019, 09:26:40	3	20	1326.3158	277.8947	1254	246	6.2148	1	1397	0.6333	n	5464	1111	compromise	0	2	8
05/11/2019, 09:26:40	3	21	205.2632	454.7368	208	394	81.1355	1	8741	0.6333	n	3404	58	compromise	25	2	3
05/11/2019, 09:26:40	3	22	489.4737	320.5263	396	299	24.4220	1	1233	0.6333	n	2800	136	compromise	0	1	1
05/11/2019, 09:26:40	3	23	1414.7368	918.9474	1369	913	43.0337	1	2234	0.6333	n	5276	1436	compromise	0	2	6
05/11/2019, 09:26:40	3	24	997.8947	890.5263	920	823	30.1655	1	7455	0.6333	n	5436	14	compromise	50	2	8
05/11/2019, 09:26:40	3	25	1312.1053	502.1053	1233	478	14.0097	1	1062	0.6333	n	4973	852	compromise	100	2	7
05/11/2019, 09:26:40	3	26	1364.2105	600.0000	1265	564	24.2569	1	10571	0.6333	n	3080	547	compromise	100	1	2
05/11/2019, 09:26:40	3	27	1005.7895	415.2632	939	377	8.2459	1	1183	0.6333	n	3440	789	compromise	50	1	3
05/11/2019, 09:26:40	3	28	1195.2632	948.9474	1141	891	29.1224	1	1296	0.6333	n	2941	318	compromise	25	2	2
05/11/2019, 09:26:40	3	29	1211.0526	337.8947	1119	218	84.1409	1	1125	0.6333	n	5385	1327	compromise	100	2	8
05/11/2019, 09:26:40	3	30	112.1053	214.7368	144	192	107.9094	1	7925	0.6333	n	5102	1365	compromise	75	1	5
05/11/2019, 09:28:49	5	1	599.6633	720.6733	524	656	27.1814	1	1758	0.6855	n	4994	300	compromise	75	2	7
05/11/2019, 09:28:49	5	2	1736.1097	421.6085	1645	386	16.2204	1	2060	0.6855	n	2812	188	compromise	25	1	1
05/11/2019, 09:28:49	5	3	1546.4589	573.3292	1478	549	14.7057	1	2196	0.6855	n	5238	72	compromise	100	2	6
05/11/2019, 09:28:49	5	4	749.9252	751.3092	669	694	20.6764	1	3395	0.6855	n	2800	128	compromise	25	1	1
05/11/2019, 09:28:49	5	5	653.6409	348.6658	558	307	21.0571	1	3106	0.6855	n	2842	286	compromise	0	1	1
05/11/2019, 09:28:49	5	6	573.4040	526.6459	500	502	12.9528	1	2255	0.6855	n	3080	541	compromise	0	1	2
05/11/2019, 09:28:49	5	7	1200.7107	1031.4090	1080	979	48.0806	1	1808	0.6855	n	4023	1086	compromise	0	1	4
05/11/2019, 09:28:49	5	8	641.9701	833.0050	583	790	16.9488	1	2940	0.6855	n	3879	1048	compromise	25	1	4
05/11/2019, 09:28:49	5	9	NA	NA	1285	102	NA	0	NA	0.6855	n	3080	550	compromise	75	1	2
05/11/2019, 09:28:49	5	10	1228.4289	199.8628	1163	170	12.2447	1	2093	0.6855	n	3443	799	compromise	50	1	3
05/11/2019, 09:28:49	5	11	630.2993	827.1696	579	794	24.0931	1	3337	0.6855	n	5282	799	compromise	50	2	6
05/11/2019, 09:28:49	5	12	706.1596	361.7955	630	304	20.3286	1	2903	0.6855	n	2845	300	compromise	75	1	1
05/11/2019, 09:28:49	5	13	903.1047	930.7481	831	882	11.6148	1	1816	0.6855	n	4023	1089	compromise	50	1	4
05/11/2019, 09:28:49	5	14	240.7855	786.3217	160	734	15.9108	1	3679	0.6855	n	3249	687	compromise	100	1	2
05/11/2019, 09:28:49	5	15	1539.1646	673.9900	1480	639	16.0331	1	5839	0.6855	n	5069	1342	compromise	100	1	5
05/11/2019, 09:28:49	5	16	1377.2319	234.8753	1292	217	22.1319	1	8689	0.6855	n	5077	1086	compromise	0	2	5
05/11/2019, 09:28:49	5	17	919.1521	485.7980	854	452	10.5207	1	2122	0.6855	n	5394	188	compromise	25	2	8
05/11/2019, 09:28:49	5	18	411.4713	948.2544	328	913	8.7639	1	7566	0.6855	n	3879	687	compromise	100	2	4
05/11/2019, 09:28:49	5	19	717.8304	357.4190	645	313	7.2511	1	6169	0.6855	n	3498	128	compromise	25	2	3
05/11/2019, 09:28:49	5	20	630.2993	514.9751	579	477	23.7055	1	1288	0.6855	n	5077	1089	compromise	50	2	5
05/11/2019, 09:28:49	5	21	853.5037	844.6758	792	797	16.9025	1	3207	0.6855	n	2919	399	compromise	50	1	2
05/11/2019, 09:28:49	5	22	887.0574	482.8803	802	436	13.7528	1	1940	0.6855	n	5367	550	compromise	75	2	8
05/11/2019, 09:28:49	5	23	1629.6135	131.2968	1571	75	24.9367	1	10834	0.6855	n	2776	72	compromise	100	1	1
05/11/2019, 09:28:49	5	24	1562.5062	252.3815	1483	195	20.3858	1	2096	0.6855	n	5294	399	compromise	50	2	6
05/11/2019, 09:28:49	5	25	205.7731	475.5860	168	347	98.3997	1	29803	0.6855	n	5276	1048	compromise	25	2	6
05/11/2019, 09:28:49	5	26	287.4688	802.3691	207	774	10.6434	1	2552	0.6855	n	5303	286	compromise	0	2	6
05/11/2019, 09:28:49	5	27	852.0449	825.7107	750	783	27.5423	1	1878	0.6855	n	5015	541	compromise	0	2	7
05/11/2019, 09:28:49	5	28	1254.6883	116.7082	1139	90	42.0951	1	1719	0.6855	n	5161	1270	compromise	75	2	5
05/11/2019, 09:28:49	5	29	728.0424	598.1297	628	554	25.9051	1	1475	0.6855	n	5350	1342	compromise	100	2	6
05/11/2019, 09:28:49	5	30	1743.4040	253.8404	1690	191	33.2945	1	4549	0.6855	n	5006	1270	compromise	75	1	7
05/11/2019, 09:28:50	5	1	246.9806	938.2687	190	905	18.5095	1	2559	0.6171	n	5015	541	compromise	0	2	7
05/11/2019, 09:28:50	5	2	535.4294	811.8698	459	810	35.6589	1	3157	0.6171	n	5394	188	compromise	25	2	8
05/11/2019, 09:28:50	5	3	1638.9889	946.3712	1514	900	50.7700	1	2148	0.6171	n	2845	300	compromise	75	1	1
05/11/2019, 09:28:50	5	4	1744.3213	393.7812	1630	376	43.9886	1	1520	0.6171	n	5276	1048	compromise	25	2	6
05/11/2019, 09:28:50	5	5	924.3490	181.4958	843	153	11.0175	1	841	0.6171	n	4023	1086	compromise	0	1	4
05/11/2019, 09:28:50	5	6	1809.1413	602.8255	1708	564	26.1749	1	18007	0.6171	n	3249	687	compromise	100	1	2
05/11/2019, 09:28:50	5	7	1687.6039	654.6814	1612	611	6.2109	1	23629	0.6171	n	5282	799	compromise	50	2	6
05/11/2019, 09:28:50	5	8	315.0416	871.8283	246	831	6.8250	1	2643	0.6171	n	3879	687	compromise	100	2	4
05/11/2019, 09:28:50	5	9	1506.1080	234.9723	1429	207	9.7581	1	1513	0.6171	n	4023	1089	compromise	50	1	4
05/11/2019, 09:28:50	5	10	1763.7673	160.4294	1679	110	16.2040	1	2395	0.6171	n	5350	1342	compromise	100	2	6
05/11/2019, 09:28:50	5	11	1567.6870	675.7479	1525	617	38.6731	1	2138	0.6171	n	5077	1089	compromise	50	2	5
05/11/2019, 09:28:50	5	12	880.5956	936.6482	801	894	6.9010	1	2878	0.6171	n	5367	550	compromise	75	2	8
05/11/2019, 09:28:50	5	13	1374.8476	625.5125	1300	599	10.9886	1	17226	0.6171	n	5294	399	compromise	50	2	6
05/11/2019, 09:28:50	5	14	1486.6620	299.7922	1386	249	28.9003	1	4123	0.6171	n	5069	1342	compromise	100	1	5
05/11/2019, 09:28:50	5	15	1361.8837	314.3767	1265	266	24.4376	1	8750	0.6171	n	5077	1086	compromise	0	2	5
05/11/2019, 09:28:50	5	16	365.2770	369.4737	328	318	40.2279	1	1623	0.6171	n	5238	72	compromise	100	2	6
05/11/2019, 09:28:50	5	17	255.0831	881.5512	185	844	4.9172	1	2186	0.6171	n	4994	300	compromise	75	2	7
05/11/2019, 09:28:50	5	18	807.6731	178.2548	743	171	31.9596	1	1030	0.6171	n	3879	1048	compromise	25	1	4
05/11/2019, 09:28:50	5	19	1005.3740	614.1690	925	576	5.4154	1	1066	0.6171	n	2800	128	compromise	25	1	1
05/11/2019, 09:28:50	5	20	908.1440	711.3989	837	665	9.6984	1	1251	0.6171	n	2842	286	compromise	0	1	1
05/11/2019, 09:28:50	5	21	538.6704	776.2188	497	740	33.3543	1	1480	0.6171	n	5303	286	compromise	0	2	6
05/11/2019, 09:28:50	5	22	1050.7479	387.2992	1008	378	42.8425	1	1705	0.6171	n	2776	72	compromise	100	1	1
05/11/2019, 09:28:50	5	23	637.5208	596.3435	580	554	18.1379	1	4702	0.6171	n	5006	1270	compromise	75	1	7
05/11/2019, 09:28:50	5	24	1206.3158	260.9003	1160	230	29.4337	1	5016	0.6171	n	2812	188	compromise	25	1	1
05/11/2019, 09:28:50	5	25	1446.1496	805.3878	1355	778	19.0543	1	7701	0.6171	n	3080	550	compromise	75	1	2
05/11/2019, 09:28:50	5	26	1716.7729	491.0111	1636	457	6.7452	1	1110	0.6171	n	3080	541	compromise	0	1	2
05/11/2019, 09:28:50	5	27	1269.5152	217.1468	1175	210	36.0855	1	2638	0.6171	n	2919	399	compromise	50	1	2
05/11/2019, 09:28:50	5	28	827.1191	149.0859	763	102	14.5011	1	1195	0.6171	n	5161	1270	compromise	75	2	5
05/11/2019, 09:28:50	5	29	415.5125	875.0693	388	845	48.0654	1	25906	0.6171	n	3498	128	compromise	25	2	3
05/11/2019, 09:28:50	5	30	1737.8393	388.9197	1631	347	32.1446	1	11774	0.6171	n	3443	799	compromise	50	1	3
05/11/2019, 09:30:10	5	1	1225.4622	483.4034	1138	457	16.6866	1	6236	0.6103	y	5015	541	compromise	0	2	7
05/11/2019, 09:30:10	5	2	1659.7059	832.4370	1594	789	11.0285	1	1467	0.6103	y	4023	1086	compromise	0	1	4
05/11/2019, 09:30:10	5	3	1780.9664	476.8487	1713	420	20.5875	1	2736	0.6103	y	5276	1048	compromise	25	2	6
05/11/2019, 09:30:10	5	4	792.8571	421.1345	707	353	32.5015	1	1780	0.6103	y	2842	286	compromise	0	1	1
05/11/2019, 09:30:10	5	5	1035.3782	871.7647	960	823	11.2711	1	1132	0.6103	y	4994	300	compromise	75	2	7
05/11/2019, 09:30:10	5	6	712.5630	262.1849	613	187	44.9832	1	1392	0.6103	y	5161	1270	compromise	75	2	5
05/11/2019, 09:30:10	5	7	1358.1933	1006.1345	1287	967	4.1428	1	3845	0.6103	y	3498	128	compromise	25	2	3
05/11/2019, 09:30:10	5	8	653.5714	634.1597	577	575	21.7166	1	1741	0.6103	y	3443	799	compromise	50	1	3
05/11/2019, 09:30:10	5	9	258.6555	670.2101	184	639	6.2993	1	3540	0.6103	y	2776	72	compromise	100	1	1
05/11/2019, 09:30:10	5	10	514.2857	453.9076	419	415	20.3345	1	1288	0.6103	y	3249	687	compromise	100	1	2
05/11/2019, 09:30:10	5	11	694.5378	655.4622	618	609	9.0932	1	1124	0.6103	y	4023	1089	compromise	50	1	4
05/11/2019, 09:30:10	5	12	204.5798	702.9832	153	657	24.9092	1	1366	0.6103	y	3080	541	compromise	0	1	2
05/11/2019, 09:30:10	5	13	1264.7899	349.0336	1211	283	35.5533	1	2224	0.6103	y	5282	799	compromise	50	2	6
05/11/2019, 09:30:10	5	14	943.6134	280.2101	876	240	7.8680	1	1074	0.6103	y	5367	550	compromise	75	2	8
05/11/2019, 09:30:10	5	15	645.3782	489.9580	568	450	3.4201	1	2926	0.6103	y	5069	1342	compromise	100	1	5
05/11/2019, 09:30:10	5	16	937.0588	757.0588	833	703	33.4456	1	2492	0.6103	y	5077	1086	compromise	0	2	5
05/11/2019, 09:30:10	5	17	560.1681	611.2185	490	553	21.2745	1	7608	0.6103	y	5006	1270	compromise	75	1	7
05/11/2019, 09:30:10	5	18	1486.0084	606.3025	1427	586	23.4837	1	4449	0.6103	y	2845	300	compromise	75	1	1
05/11/2019, 09:30:10	5	19	1400.7983	812.7731	1337	755	23.1620	1	1351	0.6103	y	2919	399	compromise	50	1	2
05/11/2019, 09:30:10	5	20	1038.6555	257.2689	987	216	23.6468	1	1377	0.6103	y	2800	128	compromise	25	1	1
05/11/2019, 09:30:10	5	21	1369.6639	308.0672	1298	247	23.8022	1	1511	0.6103	y	5350	1342	compromise	100	2	6
05/11/2019, 09:30:10	5	22	591.3025	568.6134	511	559	28.3862	1	9550	0.6103	y	5294	399	compromise	50	2	6
05/11/2019, 09:30:10	5	23	1507.3109	683.3193	1421	643	11.6570	1	1810	0.6103	y	5394	188	compromise	25	2	8
05/11/2019, 09:30:10	5	24	891.1765	1006.1345	809	952	18.1165	1	2540	0.6103	y	5238	72	compromise	100	2	6
05/11/2019, 09:30:10	5	25	1048.4874	481.7647	983	449	10.6260	1	4388	0.6103	y	5303	286	compromise	0	2	6
05/11/2019, 09:30:10	5	26	1151.7227	883.2353	1053	854	25.1211	1	1792	0.6103	y	5077	1089	compromise	50	2	5
05/11/2019, 09:30:10	5	27	1499.1176	693.1513	1448	723	71.4578	1	12394	0.6103	y	3080	550	compromise	75	1	2
05/11/2019, 09:30:10	5	28	1486.0084	781.6387	1382	719	38.3854	1	3585	0.6103	y	3879	687	compromise	100	2	4
05/11/2019, 09:30:10	5	29	758.4454	276.9328	709	286	53.1182	1	1137	0.6103	y	3879	1048	compromise	25	1	4
05/11/2019, 09:30:10	5	30	406.1345	893.0672	334	856	2.8980	1	2489	0.6103	y	2812	188	compromise	25	1	1
05/11/2019, 09:28:41	5	1	NA	NA	1706	526	NA	0	NA	0.5872	n	5303	286	compromise	0	2	6
05/11/2019, 09:28:41	5	2	852.7074	492.1834	771	436	19.8509	1	1718	0.5872	n	4994	300	compromise	75	2	7
05/11/2019, 09:28:41	5	3	650.0437	275.8952	588	211	30.3045	1	1904	0.5872	n	5069	1342	compromise	100	1	5
05/11/2019, 09:28:41	5	4	745.4148	839.6070	672	808	6.1025	1	3800	0.5872	n	2812	188	compromise	25	1	1
05/11/2019, 09:28:41	5	5	455.8952	820.8734	373	753	31.3827	1	2551	0.5872	n	5077	1086	compromise	0	2	5
05/11/2019, 09:28:41	5	6	1729.7817	217.9913	1657	193	12.7039	1	6025	0.5872	n	2919	399	compromise	50	1	2
05/11/2019, 09:28:41	5	7	815.2402	877.0742	746	820	20.4041	1	2129	0.5872	n	5238	72	compromise	100	2	6
05/11/2019, 09:28:41	5	8	215.7642	722.0961	162	659	33.2584	1	2579	0.5872	n	5367	550	compromise	75	2	8
05/11/2019, 09:28:41	5	9	876.5502	952.0087	791	922	12.9393	1	5905	0.5872	n	2776	72	compromise	100	1	1
05/11/2019, 09:28:41	5	10	769.2576	371.2664	641	356	57.7123	1	8709	0.5872	n	3080	550	compromise	75	1	2
05/11/2019, 09:28:41	5	11	1111.5721	173.7118	1039	129	7.6095	1	1809	0.5872	n	3443	799	compromise	50	1	3
05/11/2019, 09:28:41	5	12	1569.6943	638.6463	1471	608	24.6657	1	1811	0.5872	n	2845	300	compromise	75	1	1
05/11/2019, 09:28:41	5	13	1711.0480	544.9782	1635	486	21.5037	1	1869	0.5872	n	2800	128	compromise	25	1	1
05/11/2019, 09:28:41	5	14	1329.5633	359.3450	1254	315	6.8681	1	1191	0.5872	n	5394	188	compromise	25	2	8
05/11/2019, 09:28:41	5	15	650.0437	969.0393	560	931	15.0533	1	5876	0.5872	n	3879	687	compromise	100	2	4
05/11/2019, 09:28:41	5	16	270.2620	509.2140	198	466	6.3361	1	1893	0.5872	n	2842	286	compromise	0	1	1
05/11/2019, 09:28:41	5	17	1184.8035	236.7249	1103	206	9.6015	1	2216	0.5872	n	5294	399	compromise	50	2	6
05/11/2019, 09:28:41	5	18	912.3144	454.7162	880	541	130.9370	1	12010	0.5872	n	3498	128	compromise	25	2	3
05/11/2019, 09:28:41	5	19	736.8996	369.5633	688	329	26.2796	1	1233	0.5872	n	4023	1089	compromise	50	1	4
05/11/2019, 09:28:41	5	20	1758.7336	984.3668	1687	939	8.5180	1	1450	0.5872	n	4023	1086	compromise	0	1	4
05/11/2019, 09:28:41	5	21	1390.8734	398.5153	1309	345	17.4279	1	1244	0.5872	n	5161	1270	compromise	75	2	5
05/11/2019, 09:28:41	5	22	837.3799	81.7467	764	52	7.9207	1	1192	0.5872	n	3879	1048	compromise	25	1	4
05/11/2019, 09:28:41	5	23	1256.3319	226.5066	1176	198	10.4552	1	1956	0.5872	n	5276	1048	compromise	25	2	6
05/11/2019, 09:28:41	5	24	NA	NA	1140	963	NA	0	NA	0.5872	n	5006	1270	compromise	75	1	7
05/11/2019, 09:28:41	5	25	445.6769	468.3406	381	428	10.7068	1	1415	0.5872	n	5077	1089	compromise	50	2	5
05/11/2019, 09:28:41	5	26	512.0961	837.9039	440	799	3.2255	1	1409	0.5872	n	5015	541	compromise	0	2	7
05/11/2019, 09:28:41	5	27	782.8821	284.4105	708	221	25.9107	1	12044	0.5872	n	5282	799	compromise	50	2	6
05/11/2019, 09:28:41	5	28	190.2183	713.5808	121	667	10.7651	1	5649	0.5872	n	3249	687	compromise	100	1	2
05/11/2019, 09:28:41	5	29	1438.5590	527.9476	1383	499	21.2391	1	4380	0.5872	n	5350	1342	compromise	100	2	6
05/11/2019, 09:28:41	5	30	837.3799	250.3493	749	194	23.1154	1	1215	0.5872	n	3080	541	compromise	0	1	2
05/11/2019, 09:27:55	4	1	315.7698	191.4840	270	110	52.8110	1	2292	0.6162	y	5279	1163	compromise	25	2	6
05/11/2019, 09:27:55	4	2	883.7309	506.2968	836	444	36.8576	1	1760	0.6162	y	3431	779	compromise	50	1	3
05/11/2019, 09:27:55	4	3	727.9473	598.7933	642	497	65.2187	1	1225	0.6162	y	4979	1156	compromise	0	2	7
05/11/2019, 09:27:55	4	4	NA	NA	1525	346	NA	0	NA	0.6162	y	5069	917	compromise	100	2	5
05/11/2019, 09:27:55	4	5	637.0735	709.1401	521	637	53.7305	1	9371	0.6162	y	3508	917	compromise	100	1	3
05/11/2019, 09:27:55	4	6	1033.0236	653.9667	947	588	30.5266	1	1285	0.6162	y	2919	398	compromise	25	1	2
05/11/2019, 09:27:55	4	7	1034.6463	610.1526	975	534	41.5903	1	875	0.6162	y	2919	389	compromise	50	1	2
05/11/2019, 09:27:55	4	8	1091.4424	593.9251	1033	531	30.3412	1	22077	0.6162	y	3879	1055	compromise	75	1	4
05/11/2019, 09:27:55	4	9	1428.9736	798.3911	1370	736	29.6043	1	6731	0.6162	y	3479	850	compromise	75	1	3
05/11/2019, 09:27:55	4	10	1209.9029	426.7822	1144	368	23.1450	1	29565	0.6162	y	2982	111	compromise	0	2	2
05/11/2019, 09:27:55	4	11	418.0028	374.8544	341	336	2.4177	1	1849	0.6162	y	5294	398	compromise	25	2	6
05/11/2019, 09:27:55	4	12	1451.6921	301.8308	1380	243	21.5858	1	1585	0.6162	y	5433	1055	compromise	75	2	8
05/11/2019, 09:27:55	4	13	1639.9307	225.5617	1549	131	59.2438	1	983	0.6162	y	5464	1112	compromise	100	2	8
05/11/2019, 09:27:55	4	14	1041.1373	584.1886	930	507	53.6758	1	4595	0.6162	y	5006	389	compromise	50	2	7
05/11/2019, 09:27:55	4	15	456.9487	619.8890	334	563	51.7205	1	1698	0.6162	y	5450	1139	compromise	50	2	8
05/11/2019, 09:27:55	4	16	783.1207	585.8114	712	566	18.1090	1	1744	0.6162	y	3882	850	compromise	75	2	4
05/11/2019, 09:27:55	4	17	630.5825	835.7143	529	791	27.5441	1	1298	0.6162	y	3223	663	compromise	25	1	2
05/11/2019, 09:27:55	4	18	632.2053	678.3079	523	603	50.9847	1	1785	0.6162	y	3467	663	compromise	25	2	3
05/11/2019, 09:27:55	4	19	633.8280	860.0555	567	838	17.4733	1	8978	0.6162	y	2982	455	compromise	75	1	2
05/11/2019, 09:27:55	4	20	1286.1720	358.6269	1271	291	66.9852	1	1080	0.6162	y	5385	592	compromise	100	2	8
05/11/2019, 09:27:55	4	21	NA	NA	1496	72	NA	0	NA	0.6162	y	3101	592	compromise	100	1	2
05/11/2019, 09:27:55	4	22	174.5908	210.9570	102	161	12.6878	1	1747	0.6162	y	4047	1139	compromise	50	1	4
05/11/2019, 09:27:55	4	23	1714.5770	197.9750	1597	121	58.0610	1	22978	0.6162	y	4035	1112	compromise	100	1	4
05/11/2019, 09:27:55	4	24	1312.1359	649.0985	1262	586	35.6862	1	1070	0.6162	y	4068	1163	compromise	25	1	4
05/11/2019, 09:27:55	4	25	1102.8017	413.8003	1028	411	34.7003	1	1242	0.6162	y	4895	455	compromise	75	2	7
05/11/2019, 09:27:55	4	26	1776.2413	863.3010	1679	755	74.2122	1	1054	0.6162	y	4068	1156	compromise	0	1	4
05/11/2019, 09:27:55	4	27	1321.8724	209.3343	1203	116	71.0088	1	1205	0.6162	y	2794	111	compromise	0	1	1
05/11/2019, 09:27:55	4	28	740.9293	840.5825	629	822	41.4927	1	1456	0.6162	y	3479	846	compromise	0	1	3
05/11/2019, 09:27:55	4	29	NA	NA	1109	843	NA	0	NA	0.6162	y	4994	779	compromise	50	2	7
05/11/2019, 09:27:55	4	30	NA	NA	673	545	NA	0	NA	0.6162	y	3882	846	compromise	0	2	4
05/11/2019, 09:29:35	5	1	NA	NA	249	696	NA	0	NA	0.5598	n	3249	687	compromise	100	1	2
05/11/2019, 09:29:35	5	2	1781.6794	178.6260	1695	126	19.1103	1	11429	0.5598	n	2842	286	compromise	0	1	1
05/11/2019, 09:29:35	5	3	992.1527	730.5802	899	690	18.4121	1	2378	0.5598	n	5350	1342	compromise	100	2	6
05/11/2019, 09:29:35	5	4	1749.5267	337.6031	1694	309	21.4094	1	7707	0.5598	n	3879	687	compromise	100	2	4
05/11/2019, 09:29:35	5	5	1036.8092	334.0305	948	268	31.6968	1	1745	0.5598	n	5238	72	compromise	100	2	6
05/11/2019, 09:29:35	5	6	1745.9542	702.0000	1696	649	29.4541	1	2236	0.5598	n	4023	1086	compromise	0	1	4
05/11/2019, 09:29:35	5	7	1726.3053	650.1985	1635	611	16.3936	1	5269	0.5598	n	2800	128	compromise	25	1	1
05/11/2019, 09:29:35	5	8	306.2290	609.1145	213	593	28.1005	1	1841	0.5598	n	5077	1086	compromise	0	2	5
05/11/2019, 09:29:35	5	9	1392.2748	234.0000	1289	205	29.5248	1	1859	0.5598	n	5069	1342	compromise	100	1	5
05/11/2019, 09:29:35	5	10	1317.2519	764.5191	1213	707	35.4463	1	2357	0.5598	n	5077	1089	compromise	50	2	5
05/11/2019, 09:29:35	5	11	NA	NA	709	380	NA	0	NA	0.5598	n	5282	799	compromise	50	2	6
05/11/2019, 09:29:35	5	12	600.9618	650.1985	521	658	45.5724	1	1483	0.5598	n	5276	1048	compromise	25	2	6
05/11/2019, 09:29:35	5	13	663.4809	689.4962	633	637	46.9770	1	1292	0.5598	n	5006	1270	compromise	75	1	7
05/11/2019, 09:29:35	5	14	1542.3206	791.3130	1453	757	14.6710	1	3662	0.5598	n	5161	1270	compromise	75	2	5
05/11/2019, 09:29:35	5	15	1486.9466	514.4427	1418	491	15.3052	1	5166	0.5598	n	2812	188	compromise	25	1	1
05/11/2019, 09:29:35	5	16	918.9160	964.5802	844	909	18.0803	1	1862	0.5598	n	5294	399	compromise	50	2	6
05/11/2019, 09:29:35	5	17	450.9160	69.6641	382	63	31.4303	1	2407	0.5598	n	2845	300	compromise	75	1	1
05/11/2019, 09:29:35	5	18	590.2443	514.4427	512	471	6.7706	1	3706	0.5598	n	3498	128	compromise	25	2	3
05/11/2019, 09:29:35	5	19	1570.9008	144.6870	1474	98	23.7496	1	1333	0.5598	n	3879	1048	compromise	25	1	4
05/11/2019, 09:29:35	5	20	1622.7023	789.5267	1522	756	26.0076	1	1899	0.5598	n	3080	541	compromise	0	1	2
05/11/2019, 09:29:35	5	21	1311.8931	612.6870	1234	573	3.6267	1	1076	0.5598	n	5015	541	compromise	0	2	7
05/11/2019, 09:29:35	5	22	708.1374	335.8168	549	360	104.3260	1	24474	0.5598	n	2776	72	compromise	100	1	1
05/11/2019, 09:29:35	5	23	1660.2137	391.1908	1586	340	13.7134	1	6498	0.5598	n	5367	550	compromise	75	2	8
05/11/2019, 09:29:35	5	24	924.2748	543.0229	837	466	41.3851	1	1083	0.5598	n	5394	188	compromise	25	2	8
05/11/2019, 09:29:35	5	25	334.8092	126.8244	234	116	37.1174	1	4106	0.5598	n	4994	300	compromise	75	2	7
05/11/2019, 09:29:35	5	26	570.5954	955.6489	510	913	15.2971	1	2507	0.5598	n	2919	399	compromise	50	1	2
05/11/2019, 09:29:35	5	27	992.1527	1012.8092	875	923	67.1796	1	5365	0.5598	n	5303	286	compromise	0	2	6
05/11/2019, 09:29:35	5	28	670.6260	294.7328	616	270	24.0438	1	1224	0.5598	n	4023	1089	compromise	50	1	4
05/11/2019, 09:29:35	5	29	504.5038	114.3206	422	104	28.1962	1	1372	0.5598	n	3443	799	compromise	50	1	3
05/11/2019, 09:29:35	5	30	1102.9008	378.6870	1000	308	43.3570	1	29040	0.5598	n	3080	550	compromise	75	1	2
05/11/2019, 09:28:50	5	1	866.4000	286.4160	794	226	23.0630	1	2542	0.5342	n	3080	550	compromise	75	1	2
05/11/2019, 09:28:50	5	2	943.1520	795.6000	911	736	48.2116	1	4416	0.5342	n	2776	72	compromise	100	1	1
05/11/2019, 09:28:50	5	3	626.7840	696.3840	517	683	42.3262	1	1085	0.5342	n	5077	1089	compromise	50	2	5
05/11/2019, 09:28:50	5	4	1411.1520	475.4880	1358	415	31.7141	1	3390	0.5342	n	5069	1342	compromise	100	1	5
05/11/2019, 09:28:50	5	5	1746.2400	889.2000	1680	832	21.5599	1	8102	0.5342	n	3879	687	compromise	100	2	4
05/11/2019, 09:28:50	5	6	NA	NA	802	640	NA	0	NA	0.5342	n	5276	1048	compromise	25	2	6
05/11/2019, 09:28:50	5	7	319.7760	587.8080	240	545	7.1404	1	1495	0.5342	n	4023	1086	compromise	0	1	4
05/11/2019, 09:28:50	5	8	1362.4800	572.8320	1277	537	10.6119	1	9873	0.5342	n	2845	300	compromise	75	1	1
05/11/2019, 09:28:50	5	9	1667.6160	93.6000	1553	95	55.5215	1	3322	0.5342	n	5015	541	compromise	0	2	7
05/11/2019, 09:28:50	5	10	NA	NA	1553	359	NA	0	NA	0.5342	n	5077	1086	compromise	0	2	5
05/11/2019, 09:28:50	5	11	1755.6000	780.6240	1698	742	17.4363	1	3677	0.5342	n	3249	687	compromise	100	1	2
05/11/2019, 09:28:50	5	12	433.9680	146.0160	385	110	26.0743	1	1818	0.5342	n	5238	72	compromise	100	2	6
05/11/2019, 09:28:50	5	13	551.9040	602.7840	489	584	22.2846	1	1294	0.5342	n	3443	799	compromise	50	1	3
05/11/2019, 09:28:50	5	14	1446.7200	402.4800	1367	354	11.9515	1	1761	0.5342	n	5161	1270	compromise	75	2	5
05/11/2019, 09:28:50	5	15	1811.7600	310.7520	1717	279	20.5790	1	3696	0.5342	n	2842	286	compromise	0	1	1
05/11/2019, 09:28:50	5	16	407.7600	827.4240	328	810	20.6326	1	8436	0.5342	n	4994	300	compromise	75	2	7
05/11/2019, 09:28:50	5	17	1089.1680	958.4640	1018	927	7.1497	1	2914	0.5342	n	5367	550	compromise	75	2	8
05/11/2019, 09:28:50	5	18	754.0800	741.3120	693	701	14.2012	1	27453	0.5342	n	3498	128	compromise	25	2	3
05/11/2019, 09:28:50	5	19	900.0960	992.1600	849	910	50.6549	1	1908	0.5342	n	4023	1089	compromise	50	1	4
05/11/2019, 09:28:50	5	20	1066.7040	834.9120	976	755	45.2260	1	1554	0.5342	n	5303	286	compromise	0	2	6
05/11/2019, 09:28:50	5	21	1317.5520	591.5520	1233	557	9.9966	1	12121	0.5342	n	5006	1270	compromise	75	1	7
05/11/2019, 09:28:50	5	22	836.4480	554.1120	775	498	23.0231	1	1236	0.5342	n	2800	128	compromise	25	1	1
05/11/2019, 09:28:50	5	23	1710.6720	226.5120	1674	192	38.4443	1	16411	0.5342	n	2812	188	compromise	25	1	1
05/11/2019, 09:28:50	5	24	1501.0080	814.3200	1439	768	15.7030	1	1746	0.5342	n	2919	399	compromise	50	1	2
05/11/2019, 09:28:50	5	25	1208.9760	344.4480	1167	322	36.2925	1	1780	0.5342	n	5350	1342	compromise	100	2	6
05/11/2019, 09:28:50	5	26	1588.9920	288.2880	1502	252	12.0531	1	6095	0.5342	n	5294	399	compromise	50	2	6
05/11/2019, 09:28:50	5	27	389.0400	743.1840	276	713	38.7371	1	1739	0.5342	n	3080	541	compromise	0	1	2
05/11/2019, 09:28:50	5	28	1109.7600	950.9760	1039	942	28.8374	1	4025	0.5342	n	5282	799	compromise	50	2	6
05/11/2019, 09:28:50	5	29	606.1920	861.1200	490	804	45.6259	1	2186	0.5342	n	3879	1048	compromise	25	1	4
05/11/2019, 09:28:50	5	30	918.8160	705.7440	839	664	6.4191	1	4653	0.5342	n	5394	188	compromise	25	2	8
11/5/2019, 9:28:47 AM	5	1	1109.7924	878.5121	1037	829	12.2133	1	23078	0.4940	n	5294	399	compromise	50	2	6
11/5/2019, 9:28:47 AM	5	2	502.5260	759.0830	394	735	36.1110	1	1293	0.4940	n	5077	1089	compromise	50	2	5
11/5/2019, 9:28:47 AM	5	3	468.1142	447.3529	395	436	26.2150	1	16610	0.4940	n	5077	1086	compromise	0	2	5
11/5/2019, 9:28:47 AM	5	4	1368.8927	530.3460	1260	484	35.0281	1	2152	0.4940	n	2842	286	compromise	0	1	1
11/5/2019, 9:28:47 AM	5	5	1049.0657	599.1696	934	603	57.5627	1	1225	0.4940	n	5015	541	compromise	0	2	7
11/5/2019, 9:28:47 AM	5	6	429.6540	101.2111	335	79	24.9004	1	4145	0.4940	n	4994	300	compromise	75	2	7
11/5/2019, 9:28:47 AM	5	7	NA	NA	1093	584	NA	0	NA	0.4940	n	3498	128	compromise	25	2	3
11/5/2019, 9:28:47 AM	5	8	1215.0519	880.5363	1140	851	7.9638	1	2097	0.4940	n	5069	1342	compromise	100	1	5
11/5/2019, 9:28:47 AM	5	9	1302.0934	125.5017	1240	112	27.2488	1	3075	0.4940	n	3879	687	compromise	100	2	4
11/5/2019, 9:28:47 AM	5	10	1194.8097	898.7543	1113	842	20.4230	1	1383	0.4940	n	4023	1089	compromise	50	1	4
11/5/2019, 9:28:47 AM	5	11	1360.7958	180.1557	1268	127	23.7022	1	1864	0.4940	n	3443	799	compromise	50	1	3
11/5/2019, 9:28:47 AM	5	12	862.8374	204.4464	794	133	34.5012	1	21186	0.4940	n	2776	72	compromise	100	1	1
11/5/2019, 9:28:47 AM	5	13	NA	NA	1096	246	NA	0	NA	0.4940	n	3080	550	compromise	75	1	2
11/5/2019, 9:28:47 AM	5	14	1255.5363	906.8512	1130	910	64.8556	1	2033	0.4940	n	5367	550	compromise	75	2	8
11/5/2019, 9:28:47 AM	5	15	NA	NA	408	378	NA	0	NA	0.4940	n	2812	188	compromise	25	1	1
11/5/2019, 9:28:47 AM	5	16	1684.6713	955.4325	1612	930	12.2901	1	7502	0.4940	n	5238	72	compromise	100	2	6
11/5/2019, 9:28:47 AM	5	17	573.3737	939.2388	479	919	25.9479	1	2174	0.4940	n	5394	188	compromise	25	2	8
11/5/2019, 9:28:47 AM	5	18	1336.5052	441.2803	1199	427	66.6787	1	1495	0.4940	n	5006	1270	compromise	75	1	7
11/5/2019, 9:28:47 AM	5	19	389.1696	769.2042	309	718	14.6468	1	1682	0.4940	n	2919	399	compromise	50	1	2
11/5/2019, 9:28:47 AM	5	20	1393.1834	949.3599	1312	956	44.5711	1	2237	0.4940	n	5350	1342	compromise	100	2	6
11/5/2019, 9:28:47 AM	5	21	1130.0346	643.7024	1032	577	37.1937	1	1105	0.4940	n	5303	286	compromise	0	2	6
11/5/2019, 9:28:47 AM	5	22	372.9758	728.7197	297	686	5.3101	1	19791	0.4940	n	3249	687	compromise	100	1	2
11/5/2019, 9:28:47 AM	5	23	1150.2768	453.4256	1085	427	14.7371	1	1495	0.4940	n	4023	1086	compromise	0	1	4
11/5/2019, 9:28:47 AM	5	24	753.5294	202.4221	685	182	18.2626	1	3090	0.4940	n	3879	1048	compromise	25	1	4
11/5/2019, 9:28:47 AM	5	25	945.8304	842.0761	824	798	47.2899	1	3074	0.4940	n	5282	799	compromise	50	2	6
11/5/2019, 9:28:47 AM	5	26	263.6678	141.6955	166	91	26.2288	1	2846	0.4940	n	3080	541	compromise	0	1	2
11/5/2019, 9:28:47 AM	5	27	781.8685	192.3010	699	151	8.7385	1	2553	0.4940	n	2800	128	compromise	25	1	1
11/5/2019, 9:28:47 AM	5	28	1688.7197	991.8685	1617	974	19.9037	1	2867	0.4940	n	5161	1270	compromise	75	2	5
11/5/2019, 9:28:47 AM	5	29	642.1972	277.3183	559	222	19.6135	1	4109	0.4940	n	5276	1048	compromise	25	2	6
11/5/2019, 9:28:47 AM	5	30	267.7163	730.7439	197	722	29.0734	1	4140	0.4940	n	2845	300	compromise	75	1	1
11/5/2019, 9:28:04 AM	4	1	NA	NA	643	712	NA	0	NA	0.6171	y	4035	1112	compromise	100	1	4
11/5/2019, 9:28:04 AM	4	2	916.2465	871.8283	869	835	27.7616	1	2930	0.6171	y	5294	398	compromise	25	2	6
11/5/2019, 9:28:04 AM	4	3	566.2188	852.3823	473	820	18.9240	1	1470	0.6171	y	4047	1139	compromise	50	1	4
11/5/2019, 9:28:04 AM	4	4	NA	NA	1300	83	NA	0	NA	0.6171	y	3882	846	compromise	0	2	4
11/5/2019, 9:28:04 AM	4	5	739.6122	648.1994	663	607	4.0355	1	21030	0.6171	y	3479	850	compromise	75	1	3
11/5/2019, 9:28:04 AM	4	6	1135.0139	168.5319	1053	130	7.0893	1	1516	0.6171	y	5385	592	compromise	100	2	8
11/5/2019, 9:28:04 AM	4	7	911.3850	722.7424	858	700	26.1724	1	23999	0.6171	y	2982	111	compromise	0	2	2
11/5/2019, 9:28:04 AM	4	8	1245.2078	225.2493	1171	181	6.7956	1	1250	0.6171	y	4895	455	compromise	75	2	7
11/5/2019, 9:28:04 AM	4	9	582.4238	333.8227	536	292	28.9013	1	3041	0.6171	y	5006	389	compromise	50	2	7
11/5/2019, 9:28:04 AM	4	10	833.6011	523.4211	770	481	12.4158	1	1136	0.6171	y	2794	111	compromise	0	1	1
11/5/2019, 9:28:04 AM	4	11	616.4543	134.5014	541	98	1.0971	1	9980	0.6171	y	3467	663	compromise	25	2	3
11/5/2019, 9:28:04 AM	4	12	1794.5568	581.7590	1716	521	23.5294	1	8534	0.6171	y	4994	779	compromise	50	2	7
11/5/2019, 9:28:04 AM	4	13	1572.5485	700.0554	1494	662	3.5917	1	1295	0.6171	y	3479	846	compromise	0	1	3
11/5/2019, 9:28:04 AM	4	14	1642.2299	711.3989	1570	673	2.9123	1	1384	0.6171	y	2919	398	compromise	25	1	2
11/5/2019, 9:28:04 AM	4	15	1598.4765	249.5568	1491	197	35.7970	1	3544	0.6171	y	2982	455	compromise	75	1	2
11/5/2019, 9:28:04 AM	4	16	NA	NA	525	907	NA	0	NA	0.6171	y	5279	1163	compromise	25	2	6
11/5/2019, 9:28:04 AM	4	17	NA	NA	1032	727	NA	0	NA	0.6171	y	3879	1055	compromise	75	1	4
11/5/2019, 9:28:04 AM	4	18	1702.1884	123.1579	1630	77	9.1030	1	1608	0.6171	y	5464	1112	compromise	100	2	8
11/5/2019, 9:28:04 AM	4	19	1468.8366	468.3241	1376	431	17.8374	1	2226	0.6171	y	3882	850	compromise	75	2	4
11/5/2019, 9:28:04 AM	4	20	1086.3989	397.0222	1018	349	12.4214	1	1050	0.6171	y	5433	1055	compromise	75	2	8
11/5/2019, 9:28:04 AM	4	21	1344.0582	904.2382	1258	822	46.0846	1	1354	0.6171	y	3223	663	compromise	25	1	2
11/5/2019, 9:28:04 AM	4	22	613.2133	657.9224	516	586	40.9675	1	1468	0.6171	y	4979	1156	compromise	0	2	7
11/5/2019, 9:28:04 AM	4	23	421.9945	264.1413	342	195	32.0330	1	2661	0.6171	y	3508	917	compromise	100	1	3
11/5/2019, 9:28:04 AM	4	24	NA	NA	496	891	NA	0	NA	0.6171	y	3101	592	compromise	100	1	2
11/5/2019, 9:28:04 AM	4	25	1467.2161	437.5346	1394	407	7.1902	1	1508	0.6171	y	4068	1163	compromise	25	1	4
11/5/2019, 9:28:04 AM	4	26	430.0970	1027.3961	375	978	23.1873	1	1839	0.6171	y	4068	1156	compromise	0	1	4
11/5/2019, 9:28:04 AM	4	27	1561.2050	772.9778	1504	734	17.8563	1	1175	0.6171	y	5069	917	compromise	100	2	5
11/5/2019, 9:28:04 AM	4	28	1713.5319	226.8698	1662	191	23.5247	1	4564	0.6171	y	2919	389	compromise	50	1	2
11/5/2019, 9:28:04 AM	4	29	1272.7562	205.8033	1184	167	13.8178	1	1183	0.6171	y	5450	1139	compromise	50	2	8
11/5/2019, 9:28:04 AM	4	30	1600.0970	802.1468	1518	762	7.5745	1	7635	0.6171	y	3431	779	compromise	50	1	3
05/11/2019, 09:30:30	5	1	1186.6705	363.7587	1124	326	12.3322	1	1862	0.7368	n	5276	1048	compromise	25	2	6
05/11/2019, 09:30:30	5	2	650.5336	400.4060	540	360	35.6523	1	5052	0.7368	n	5161	1270	compromise	75	2	5
05/11/2019, 09:30:30	5	3	1553.1439	1024.7680	1459	971	25.1224	1	1565	0.7368	n	4023	1089	compromise	50	1	4
05/11/2019, 09:30:30	5	4	430.6497	388.1903	337	343	20.1730	1	1052	0.7368	n	3879	1048	compromise	25	1	4
05/11/2019, 09:30:30	5	5	1577.5754	507.6334	1544	480	42.5834	1	1042	0.7368	n	3080	541	compromise	0	1	2
05/11/2019, 09:30:30	5	6	721.1137	833.3875	629	780	23.3514	1	5135	0.7368	n	5069	1342	compromise	100	1	5
05/11/2019, 09:30:30	5	7	969.5012	813.0278	867	772	27.7265	1	3785	0.7368	n	5015	541	compromise	0	2	7
05/11/2019, 09:30:30	5	8	1416.0557	732.9466	1345	690	6.7248	1	2540	0.7368	n	4994	300	compromise	75	2	7
05/11/2019, 09:30:30	5	9	1720.0928	511.7053	1635	462	15.8378	1	1701	0.7368	n	5077	1089	compromise	50	2	5
05/11/2019, 09:30:30	5	10	343.7819	396.3341	322	355	53.3560	1	1068	0.7368	n	5238	72	compromise	100	2	6
05/11/2019, 09:30:30	5	11	260.9861	176.4501	175	115	26.3496	1	10280	0.7368	n	3080	550	compromise	75	1	2
05/11/2019, 09:30:30	5	12	178.1903	711.2297	117	656	22.4733	1	1470	0.7368	n	3443	799	compromise	50	1	3
05/11/2019, 09:30:30	5	13	222.9814	853.7471	130	831	23.2590	1	2562	0.7368	n	2842	286	compromise	0	1	1
05/11/2019, 09:30:30	5	14	1424.1995	223.9559	1368	162	30.8472	1	2775	0.7368	n	3498	128	compromise	25	2	3
05/11/2019, 09:30:30	5	15	1387.5522	337.9698	1275	278	43.7614	1	3450	0.7368	n	2845	300	compromise	75	1	1
05/11/2019, 09:30:30	5	16	377.7146	375.9745	331	336	28.3934	1	1351	0.7368	n	5350	1342	compromise	100	2	6
05/11/2019, 09:30:30	5	17	461.8677	612.1462	395	508	67.1405	1	15030	0.7368	n	2776	72	compromise	100	1	1
05/11/2019, 09:30:30	5	18	1659.0139	403.1206	1584	378	12.3794	1	3212	0.7368	n	3879	687	compromise	100	2	4
05/11/2019, 09:30:30	5	19	205.3364	126.2297	117	93	14.0034	1	2986	0.7368	n	5006	1270	compromise	75	1	7
05/11/2019, 09:30:30	5	20	677.6798	385.4756	569	367	38.6815	1	9874	0.7368	n	2919	399	compromise	50	1	2
05/11/2019, 09:30:30	5	21	771.3341	576.8561	724	650	114.0503	1	26685	0.7368	n	5303	286	compromise	0	2	6
05/11/2019, 09:30:30	5	22	1236.8910	853.7471	1250	791	91.6549	1	1694	0.7368	n	5282	799	compromise	50	2	6
05/11/2019, 09:30:30	5	23	1603.3643	617.5754	1514	565	20.8231	1	3130	0.7368	n	5294	399	compromise	50	2	6
05/11/2019, 09:30:30	5	24	905.7077	863.2483	874	863	57.1132	1	4636	0.7368	n	2812	188	compromise	25	1	1
05/11/2019, 09:30:30	5	25	654.6056	760.0928	601	580	144.1889	1	1351	0.7368	n	2800	128	compromise	25	1	1
05/11/2019, 09:30:30	5	26	708.8979	161.5197	618	151	31.3158	1	879	0.7368	n	4023	1086	compromise	0	1	4
05/11/2019, 09:30:30	5	27	749.6172	464.1995	654	469	47.0574	1	845	0.7368	n	5394	188	compromise	25	2	8
05/11/2019, 09:30:30	5	28	NA	NA	1134	693	NA	0	NA	0.7368	n	3249	687	compromise	100	1	2
05/11/2019, 09:30:30	5	29	556.8794	555.1392	490	517	8.1458	1	1161	0.7368	n	5367	550	compromise	75	2	8
05/11/2019, 09:30:30	5	30	783.5499	652.8654	683	628	28.5031	1	1217	0.7368	n	5077	1086	compromise	0	2	5
05/11/2019, 09:30:17	5	1	854.0613	208.7617	764	174	15.3082	1	3407	0.6419	n	3443	799	compromise	50	1	3
05/11/2019, 09:30:17	5	2	558.0559	741.5712	485	711	7.1963	1	24333	0.6419	n	5077	1086	compromise	0	2	5
05/11/2019, 09:30:17	5	3	986.4847	336.5113	905	284	16.3521	1	17833	0.6419	n	3249	687	compromise	100	1	2
05/11/2019, 09:30:17	5	4	1117.3502	1009.5340	1041	967	5.2119	1	3573	0.6419	n	5282	799	compromise	50	2	6
05/11/2019, 09:30:17	5	5	489.5073	582.6631	422	533	14.2857	1	1622	0.6419	n	3879	1048	compromise	25	1	4
05/11/2019, 09:30:17	5	6	1037.8961	884.9001	933	836	31.9960	1	2372	0.6419	n	2845	300	compromise	75	1	1
05/11/2019, 09:30:17	5	7	1210.8256	719.7603	1145	674	12.3452	1	1699	0.6419	n	5015	541	compromise	0	2	7
05/11/2019, 09:30:17	5	8	632.8362	202.5300	545	167	12.9865	1	2451	0.6419	n	3879	687	compromise	100	2	4
05/11/2019, 09:30:17	5	9	1256.0053	835.0466	1168	795	13.2523	1	4515	0.6419	n	2776	72	compromise	100	1	1
05/11/2019, 09:30:17	5	10	1189.0146	744.6871	1109	684	23.7231	1	3696	0.6419	n	3498	128	compromise	25	2	3
05/11/2019, 09:30:17	5	11	905.4727	548.3888	820	494	19.8723	1	1262	0.6419	n	5303	286	compromise	0	2	6
05/11/2019, 09:30:17	5	12	1523.9680	225.8988	1466	176	21.0670	1	8479	0.6419	n	3080	550	compromise	75	1	2
05/11/2019, 09:30:17	5	13	1318.3222	377.0173	1228	344	15.9645	1	1595	0.6419	n	4023	1086	compromise	0	1	4
05/11/2019, 09:30:17	5	14	1131.3715	302.2370	1044	253	17.0532	1	2510	0.6419	n	5238	72	compromise	100	2	6
05/11/2019, 09:30:17	5	15	1058.1491	464.2610	987	415	12.3754	1	1113	0.6419	n	4994	300	compromise	75	2	7
05/11/2019, 09:30:17	5	16	1539.5473	401.9441	1474	343	23.4351	1	4206	0.6419	n	5077	1089	compromise	50	2	5
05/11/2019, 09:30:17	5	17	1108.0027	543.7150	1024	493	15.9902	1	4815	0.6419	n	2842	286	compromise	0	1	1
05/11/2019, 09:30:17	5	18	645.2996	565.5260	566	528	4.2997	1	1711	0.6419	n	3080	541	compromise	0	1	2
05/11/2019, 09:30:17	5	19	618.8149	613.8216	554	561	18.3980	1	1214	0.6419	n	5394	188	compromise	25	2	8
05/11/2019, 09:30:17	5	20	1419.5872	676.1385	1342	636	3.6953	1	8596	0.6419	n	2800	128	compromise	25	1	1
05/11/2019, 09:30:17	5	21	930.3995	682.3702	840	637	17.2940	1	2048	0.6419	n	2812	188	compromise	25	1	1
05/11/2019, 09:30:17	5	22	597.0040	200.9720	515	152	13.4411	1	1571	0.6419	n	5367	550	compromise	75	2	8
05/11/2019, 09:30:17	5	23	NA	NA	1604	378	NA	0	NA	0.6419	n	5006	1270	compromise	75	1	7
05/11/2019, 09:30:17	5	24	945.9787	704.1811	844	669	27.0782	1	21185	0.6419	n	5276	1048	compromise	25	2	6
05/11/2019, 09:30:17	5	25	240.2397	866.2051	164	836	7.3995	1	3817	0.6419	n	2919	399	compromise	50	1	2
05/11/2019, 09:30:17	5	26	221.5446	894.2477	149	860	4.0751	1	1182	0.6419	n	4023	1089	compromise	50	1	4
05/11/2019, 09:30:17	5	27	648.4154	740.0133	568	703	5.4373	1	1639	0.6419	n	5069	1342	compromise	100	1	5
05/11/2019, 09:30:17	5	28	1478.7883	214.9933	1411	181	8.0191	1	5060	0.6419	n	5294	399	compromise	50	2	6
05/11/2019, 09:30:17	5	29	1304.3009	171.3715	1208	107	34.2900	1	2717	0.6419	n	5350	1342	compromise	100	2	6
05/11/2019, 09:30:17	5	30	657.7630	252.3835	542	208	41.3401	1	2042	0.6419	n	5161	1270	compromise	75	2	5
05/11/2019, 09:29:40	5	1	NA	NA	995	72	NA	0	NA	0.5761	n	5276	1048	compromise	25	2	6
05/11/2019, 09:29:40	5	2	423.6053	807.1958	365	777	17.9481	1	2800	0.5761	n	2812	188	compromise	25	1	1
05/11/2019, 09:29:40	5	3	413.1899	378.4273	359	322	28.1301	1	7982	0.5761	n	5303	286	compromise	0	2	6
05/11/2019, 09:29:40	5	4	1720.3264	152.7596	1645	103	12.2640	1	3449	0.5761	n	2800	128	compromise	25	1	1
05/11/2019, 09:29:40	5	5	NA	NA	693	955	NA	0	NA	0.5761	n	5238	72	compromise	100	2	6
05/11/2019, 09:29:40	5	6	291.6766	515.5638	232	510	35.4222	1	1297	0.5761	n	3879	1048	compromise	25	1	4
05/11/2019, 09:29:40	5	7	553.7982	954.7478	440	919	38.8378	1	4383	0.5761	n	5350	1342	compromise	100	2	6
05/11/2019, 09:29:40	5	8	1114.4955	862.7448	1049	816	13.2590	1	2581	0.5761	n	5282	799	compromise	50	2	6
05/11/2019, 09:29:40	5	9	1057.2107	786.3650	990	757	11.2629	1	1490	0.5761	n	4023	1086	compromise	0	1	4
05/11/2019, 09:29:40	5	10	197.9377	727.3442	150	675	30.8662	1	12491	0.5761	n	3080	550	compromise	75	1	2
05/11/2019, 09:29:40	5	11	1381.8249	883.5757	1280	841	27.3009	1	6075	0.5761	n	3443	799	compromise	50	1	3
05/11/2019, 09:29:40	5	12	727.3887	902.6706	625	840	37.1982	1	2232	0.5761	n	5077	1089	compromise	50	2	5
05/11/2019, 09:29:40	5	13	864.5252	571.1128	798	542	11.9234	1	1594	0.5761	n	5006	1270	compromise	75	1	7
05/11/2019, 09:29:40	5	14	321.1869	114.5697	224	59	28.6143	1	9406	0.5761	n	5294	399	compromise	50	2	6
05/11/2019, 09:29:40	5	15	572.8932	215.2522	475	161	28.3678	1	945	0.5761	n	5161	1270	compromise	75	2	5
05/11/2019, 09:29:40	5	16	1781.0831	1015.5045	1700	959	19.9543	1	3774	0.5761	n	3498	128	compromise	25	2	3
05/11/2019, 09:29:40	5	17	741.2760	876.6320	695	785	61.2809	1	2950	0.5761	n	3249	687	compromise	100	1	2
05/11/2019, 09:29:40	5	18	1473.8279	742.9674	1413	708	14.3966	1	15232	0.5761	n	3879	687	compromise	100	2	4
05/11/2019, 09:29:40	5	19	1159.6291	182.2700	1069	152	17.2204	1	1404	0.5761	n	5367	550	compromise	75	2	8
05/11/2019, 09:29:40	5	20	489.5697	572.8487	422	542	9.9724	1	2765	0.5761	n	5394	188	compromise	25	2	8
05/11/2019, 09:29:40	5	21	1588.3976	538.1306	1518	490	11.5841	1	3612	0.5761	n	5069	1342	compromise	100	1	5
05/11/2019, 09:29:40	5	22	892.2997	460.0148	818	455	32.4927	1	787	0.5761	n	5015	541	compromise	0	2	7
05/11/2019, 09:29:40	5	23	574.6291	788.1009	494	765	15.4603	1	1006	0.5761	n	4994	300	compromise	75	2	7
05/11/2019, 09:29:40	5	24	640.5935	558.9614	574	507	16.7273	1	761	0.5761	n	4023	1089	compromise	50	1	4
05/11/2019, 09:29:40	5	25	227.4481	838.4421	131	797	21.8073	1	3513	0.5761	n	3080	541	compromise	0	1	2
05/11/2019, 09:29:40	5	26	1305.4451	800.2522	1216	732	33.9759	1	2680	0.5761	n	2842	286	compromise	0	1	1
05/11/2019, 09:29:40	5	27	309.0356	959.9555	237	896	26.6211	1	4147	0.5761	n	2845	300	compromise	75	1	1
05/11/2019, 09:29:40	5	28	NA	NA	116	380	NA	0	NA	0.5761	n	5077	1086	compromise	0	2	5
05/11/2019, 09:29:40	5	29	1633.5312	812.4036	1538	761	24.7959	1	17686	0.5761	n	2919	399	compromise	50	1	2
05/11/2019, 09:29:40	5	30	NA	NA	1182	297	NA	0	NA	0.5761	n	2776	72	compromise	100	1	1
05/11/2019, 09:32:29	6	1	1532.8320	793.7280	1438	737	27.6229	1	2208	0.5342	n	4934	160	compromise	75	2	7
05/11/2019, 09:32:29	6	2	699.7920	170.3520	641	128	16.9187	1	1049	0.5342	n	4991	1246	compromise	0	1	7
05/11/2019, 09:32:29	6	3	267.3600	731.9520	191	685	9.5493	1	3148	0.5342	n	3855	693	compromise	25	2	4
05/11/2019, 09:32:29	6	4	510.7200	370.6560	430	319	15.2680	1	1775	0.5342	n	3202	652	compromise	100	1	2
05/11/2019, 09:32:29	6	5	1223.9520	915.4080	1105	835	61.4237	1	1828	0.5342	n	5179	1427	compromise	100	1	5
05/11/2019, 09:32:29	6	6	213.0720	597.1680	138	546	13.6682	1	15885	0.5342	n	5344	1349	compromise	50	2	6
05/11/2019, 09:32:29	6	7	1231.4400	151.6320	1124	103	34.2969	1	10556	0.5342	n	5048	1324	compromise	50	1	7
05/11/2019, 09:32:29	6	8	1257.6480	254.5920	1211	219	28.4161	1	861	0.5342	n	3202	656	compromise	0	1	2
05/11/2019, 09:32:29	6	9	1517.8560	913.5360	1450	878	7.4091	1	2064	0.5342	n	5294	1427	compromise	100	2	6
05/11/2019, 09:32:29	6	10	1538.4480	460.5120	1468	375	48.2273	1	2120	0.5342	n	5033	1308	compromise	25	1	7
05/11/2019, 09:32:29	6	11	853.2960	204.0480	733	119	65.6699	1	905	0.5342	n	5244	353	compromise	25	2	6
05/11/2019, 09:32:29	6	12	499.4880	825.5520	469	773	46.9881	1	1101	0.5342	n	5436	1236	compromise	0	2	8
05/11/2019, 09:32:29	6	13	609.9360	409.9680	555	374	20.1224	1	1362	0.5342	n	5406	1246	compromise	0	2	8
05/11/2019, 09:32:29	6	14	1648.8960	849.8880	1512	780	69.8577	1	972	0.5342	n	5397	259	compromise	50	2	8
05/11/2019, 09:32:29	6	15	1618.9440	565.3440	1521	493	41.7197	1	2803	0.5342	n	5241	1308	compromise	25	2	6
05/11/2019, 09:32:29	6	16	1240.8000	630.8640	1111	592	54.8170	1	779	0.5342	n	5454	650	compromise	75	2	8
05/11/2019, 09:32:29	6	17	1107.8880	380.0160	1027	338	7.4204	1	1517	0.5342	n	5478	1375	compromise	75	2	8
05/11/2019, 09:32:29	6	18	1463.5680	299.5200	1339	243	53.0919	1	1216	0.5342	n	2806	160	compromise	75	1	1
05/11/2019, 09:32:29	6	19	1439.2320	423.0720	1354	376	14.0113	1	9134	0.5342	n	3541	652	compromise	100	2	3
05/11/2019, 09:32:29	6	20	1019.9040	368.7840	904	293	56.0250	1	1353	0.5342	n	4988	1236	compromise	0	1	7
05/11/2019, 09:32:29	6	21	930.0480	917.2800	810	860	49.1993	1	7804	0.5342	n	4991	1242	compromise	100	1	7
05/11/2019, 09:32:29	6	22	602.4480	634.6080	511	574	28.3640	1	3654	0.5342	n	2863	353	compromise	25	1	1
05/11/2019, 09:32:29	6	23	321.6480	580.3200	256	548	10.6908	1	2739	0.5342	n	3366	693	compromise	25	1	3
05/11/2019, 09:32:29	6	24	331.0080	277.0560	262	177	62.8423	1	2343	0.5342	n	3160	650	compromise	75	1	2
05/11/2019, 09:32:29	6	25	1139.7120	829.2960	1050	774	23.0898	1	3073	0.5342	n	5080	1242	compromise	100	2	5
05/11/2019, 09:32:29	6	26	1225.8240	376.2720	1209	302	68.8232	1	1205	0.5342	n	5464	656	compromise	0	2	8
05/11/2019, 09:32:29	6	27	351.6000	913.5360	288	844	34.0039	1	5010	0.5342	n	5433	1324	compromise	50	2	8
05/11/2019, 09:32:29	6	28	1263.2640	612.1440	1185	564	11.1332	1	1600	0.5342	n	2836	259	compromise	50	1	1
05/11/2019, 09:32:29	6	29	NA	NA	160	642	NA	0	NA	0.5342	n	5093	1349	compromise	50	1	5
05/11/2019, 09:32:29	6	30	282.3360	464.2560	177	400	40.4494	1	3653	0.5342	n	5103	1375	compromise	75	1	5
05/11/2019, 09:30:13	5	1	742.9412	264.7059	656	212	19.3342	1	9143	0.5667	n	5282	799	compromise	50	2	6
05/11/2019, 09:30:13	5	2	1208.8235	86.4706	1106	66	32.6213	1	2216	0.5667	n	5161	1270	compromise	75	2	5
05/11/2019, 09:30:13	5	3	1461.1765	238.2353	1398	193	14.1291	1	3400	0.5667	n	2845	300	compromise	75	1	1
05/11/2019, 09:30:13	5	4	397.0588	778.2353	354	711	43.6397	1	1730	0.5667	n	4023	1089	compromise	50	1	4
05/11/2019, 09:30:13	5	5	1678.2353	716.4706	1615	658	24.0452	1	2341	0.5667	n	5077	1089	compromise	50	2	5
05/11/2019, 09:30:13	5	6	457.0588	501.1765	448	388	100.3751	1	24475	0.5667	n	2812	188	compromise	25	1	1
05/11/2019, 09:30:13	5	7	1665.8824	790.5882	1635	637	124.1887	1	4779	0.5667	n	3080	550	compromise	75	1	2
05/11/2019, 09:30:13	5	8	838.2353	428.8235	758	390	5.4000	1	2924	0.5667	n	5394	188	compromise	25	2	8
05/11/2019, 09:30:13	5	9	658.2353	114.7059	606	98	30.8322	1	1109	0.5667	n	4023	1086	compromise	0	1	4
05/11/2019, 09:30:13	5	10	1002.3529	388.2353	948	348	20.8275	1	919	0.5667	n	4994	300	compromise	75	2	7
05/11/2019, 09:30:13	5	11	771.1765	388.2353	696	326	24.7359	1	8679	0.5667	n	3879	687	compromise	100	2	4
05/11/2019, 09:30:13	5	12	573.5294	661.7647	491	627	8.0109	1	1016	0.5667	n	3879	1048	compromise	25	1	4
05/11/2019, 09:30:13	5	13	1422.3529	795.8824	1356	763	9.8028	1	3451	0.5667	n	3443	799	compromise	50	1	3
05/11/2019, 09:30:13	5	14	1655.2941	460.5882	1563	416	18.6904	1	1443	0.5667	n	3080	541	compromise	0	1	2
05/11/2019, 09:30:13	5	15	349.4118	1035.8824	283	962	37.3823	1	8262	0.5667	n	5069	1342	compromise	100	1	5
05/11/2019, 09:30:13	5	16	772.9412	695.2941	663	646	36.8780	1	3474	0.5667	n	5015	541	compromise	0	2	7
05/11/2019, 09:30:13	5	17	1245.8824	409.4118	1175	368	5.6795	1	1881	0.5667	n	2842	286	compromise	0	1	1
05/11/2019, 09:30:13	5	18	222.3529	652.9412	134	648	35.1906	1	3127	0.5667	n	5303	286	compromise	0	2	6
05/11/2019, 09:30:13	5	19	NA	NA	1612	185	NA	0	NA	0.5667	n	5294	399	compromise	50	2	6
05/11/2019, 09:30:13	5	20	956.4706	465.8824	912	400	41.6846	1	5368	0.5667	n	2919	399	compromise	50	1	2
05/11/2019, 09:30:13	5	21	1798.2353	360.0000	1681	302	46.9475	1	4891	0.5667	n	5350	1342	compromise	100	2	6
05/11/2019, 09:30:13	5	22	NA	NA	661	799	NA	0	NA	0.5667	n	5006	1270	compromise	75	1	7
05/11/2019, 09:30:13	5	23	552.3529	952.9412	472	920	7.0311	1	5081	0.5667	n	3498	128	compromise	25	2	3
05/11/2019, 09:30:13	5	24	NA	NA	882	802	NA	0	NA	0.5667	n	5077	1086	compromise	0	2	5
05/11/2019, 09:30:13	5	25	1501.7647	354.7059	1396	294	38.5354	1	1316	0.5667	n	5238	72	compromise	100	2	6
05/11/2019, 09:30:13	5	26	910.5882	737.6471	873	720	42.3530	1	21325	0.5667	n	5276	1048	compromise	25	2	6
05/11/2019, 09:30:13	5	27	NA	NA	309	436	NA	0	NA	0.5667	n	2776	72	compromise	100	1	1
05/11/2019, 09:30:13	5	28	1425.8824	381.1765	1305	338	46.2322	1	2820	0.5667	n	2800	128	compromise	25	1	1
05/11/2019, 09:30:13	5	29	1678.2353	656.4706	1614	634	18.4868	1	7021	0.5667	n	5367	550	compromise	75	2	8
05/11/2019, 09:30:13	5	30	1205.2941	506.4706	1145	459	17.7673	1	7280	0.5667	n	3249	687	compromise	100	1	2
05/11/2019, 09:32:17	6	1	1092.4528	855.8491	1023	790	28.8867	1	1417	0.5889	n	5454	650	compromise	75	2	8
05/11/2019, 09:32:17	6	2	228.1132	168.1132	182	125	29.4271	1	27223	0.5889	n	5464	656	compromise	0	2	8
05/11/2019, 09:32:17	6	3	1843.0189	981.5094	1712	924	59.4852	1	2234	0.5889	n	4991	1246	compromise	0	1	7
05/11/2019, 09:32:17	6	4	1433.7736	584.1509	1340	562	24.2496	1	1322	0.5889	n	4934	160	compromise	75	2	7
05/11/2019, 09:32:17	6	5	1528.8679	624.9057	1415	569	43.0056	1	1428	0.5889	n	5397	259	compromise	50	2	8
05/11/2019, 09:32:17	6	6	1668.1132	959.4340	1607	921	13.9182	1	4607	0.5889	n	3366	693	compromise	25	1	3
05/11/2019, 09:32:17	6	7	1389.6226	692.8302	1343	607	56.0454	1	1398	0.5889	n	5241	1308	compromise	25	2	6
05/11/2019, 09:32:17	6	8	341.8868	723.3962	250	707	27.0284	1	3459	0.5889	n	2806	160	compromise	75	1	1
05/11/2019, 09:32:17	6	9	1695.2830	910.1887	1554	836	75.7595	1	2605	0.5889	n	3202	652	compromise	100	1	2
05/11/2019, 09:32:17	6	10	1582.1860	544.1860	1446	501	61.4497	1	1999	0.5513	n	5478	1375	compromise	75	2	8
05/11/2019, 09:32:17	6	11	1511.8868	132.4528	1440	65	30.1142	1	1554	0.5889	n	3202	656	compromise	0	1	2
05/11/2019, 09:32:17	6	12	1612.0755	208.8679	1542	167	6.5825	1	1588	0.5889	n	5033	1308	compromise	25	1	7
05/11/2019, 09:32:17	6	13	1759.8113	395.6604	1703	357	18.2257	1	2512	0.5889	n	3541	652	compromise	100	2	3
05/11/2019, 09:32:17	6	14	1420.1887	752.2642	1375	698	34.2016	1	1554	0.5889	n	5406	1246	compromise	0	2	8
05/11/2019, 09:32:17	6	15	1518.6792	188.4906	1440	130	21.3106	1	3076	0.5889	n	3160	650	compromise	75	1	2
05/11/2019, 09:32:17	6	16	1292.8302	558.6792	1147	471	86.8036	1	1553	0.5889	n	2836	259	compromise	50	1	1
05/11/2019, 09:32:17	6	17	1370.9434	944.1509	1276	915	21.6205	1	23306	0.5889	n	5048	1324	compromise	50	1	7
05/11/2019, 09:32:17	6	18	618.6792	213.9623	543	151	25.4713	1	4623	0.5889	n	2863	353	compromise	25	1	1
05/11/2019, 09:32:17	6	19	1719.0566	183.3962	1611	127	38.0763	1	11663	0.5889	n	5436	1236	compromise	0	2	8
05/11/2019, 09:32:17	6	20	1668.1132	862.6415	1640	820	47.1679	1	4814	0.5889	n	5103	1375	compromise	75	1	5
05/11/2019, 09:32:17	6	21	1535.6604	186.7925	1471	182	34.3029	1	1706	0.5889	n	4988	1236	compromise	0	1	7
05/11/2019, 09:32:17	6	22	1370.9434	582.4528	1283	555	16.3853	1	1856	0.5889	n	5244	353	compromise	25	2	6
05/11/2019, 09:32:17	6	23	1775.0943	630.0000	1693	555	38.1652	1	1949	0.5889	n	5344	1349	compromise	50	2	6
05/11/2019, 09:32:17	6	24	1056.7925	356.6038	978	331	12.4861	1	1174	0.5889	n	5080	1242	compromise	100	2	5
05/11/2019, 09:32:17	6	25	1501.6981	417.7358	1424	367	13.5081	1	17014	0.5889	n	5093	1349	compromise	50	1	5
05/11/2019, 09:32:17	6	26	418.3019	392.2642	336	330	25.8182	1	3165	0.5889	n	5294	1427	compromise	100	2	6
05/11/2019, 09:32:17	6	27	NA	NA	397	836	NA	0	NA	0.5889	n	3855	693	compromise	25	2	4
05/11/2019, 09:32:17	6	28	1190.9434	932.2642	1064	867	58.8979	1	2915	0.5889	n	4991	1242	compromise	100	1	7
05/11/2019, 09:32:17	6	29	954.9057	83.2075	861	62	24.9573	1	2205	0.5889	n	5433	1324	compromise	50	2	8
05/11/2019, 09:32:17	6	30	749.4340	118.8679	695	56	32.6572	1	6109	0.5889	n	5179	1427	compromise	100	1	5
‎05‎/‎11‎/‎2019‎ ‎09‎:‎30‎:‎12	5	1	1330.3079	878.9409	1277	829	25.0065	1	24352	0.6940	n	2812	188	compromise	25	1	1
‎05‎/‎11‎/‎2019‎ ‎09‎:‎30‎:‎12	5	2	653.0911	193.0788	601	171	27.6157	1	5934	0.6940	n	4994	300	compromise	75	2	7
‎05‎/‎11‎/‎2019‎ ‎09‎:‎30‎:‎12	5	3	NA	NA	230	503	NA	0	NA	0.6940	n	3249	687	compromise	100	1	2
‎05‎/‎11‎/‎2019‎ ‎09‎:‎30‎:‎12	5	4	1341.8350	283.8547	1280	237	16.1502	1	4046	0.6940	n	5015	541	compromise	0	2	7
‎05‎/‎11‎/‎2019‎ ‎09‎:‎30‎:‎12	5	5	1153.0788	629.6675	1043	582	36.5226	1	12115	0.6940	n	2776	72	compromise	100	1	1
‎05‎/‎11‎/‎2019‎ ‎09‎:‎30‎:‎12	5	6	1474.3966	188.7562	1397	138	13.4710	1	3291	0.6940	n	5077	1089	compromise	50	2	5
‎05‎/‎11‎/‎2019‎ ‎09‎:‎30‎:‎12	5	7	366.3547	968.2759	293	961	30.2689	1	7460	0.6940	n	3443	799	compromise	50	1	3
‎05‎/‎11‎/‎2019‎ ‎09‎:‎30‎:‎12	5	8	856.2562	561.9458	782	510	14.4650	1	1971	0.6940	n	3080	541	compromise	0	1	2
‎05‎/‎11‎/‎2019‎ ‎09‎:‎30‎:‎12	5	9	1562.2906	432.2660	1507	388	20.8384	1	2666	0.6940	n	3879	687	compromise	100	2	4
‎05‎/‎11‎/‎2019‎ ‎09‎:‎30‎:‎12	5	10	1297.1675	458.2020	1210	413	14.4003	1	3042	0.6940	n	2919	399	compromise	50	1	2
‎05‎/‎11‎/‎2019‎ ‎09‎:‎30‎:‎12	5	11	NA	NA	1087	788	NA	0	NA	0.6940	n	5276	1048	compromise	25	2	6
‎05‎/‎11‎/‎2019‎ ‎09‎:‎30‎:‎12	5	12	1032.0443	600.8498	981	531	40.2539	1	2239	0.6940	n	5077	1086	compromise	0	2	5
‎05‎/‎11‎/‎2019‎ ‎09‎:‎30‎:‎12	5	13	NA	NA	1332	658	NA	0	NA	0.6940	n	3498	128	compromise	25	2	3
‎05‎/‎11‎/‎2019‎ ‎09‎:‎30‎:‎12	5	14	1180.4557	244.9507	1063	178	51.6704	1	3540	0.6940	n	4023	1089	compromise	50	1	4
‎05‎/‎11‎/‎2019‎ ‎09‎:‎30‎:‎12	5	15	980.1724	442.3522	913	391	15.9108	1	3669	0.6940	n	5282	799	compromise	50	2	6
‎05‎/‎11‎/‎2019‎ ‎09‎:‎30‎:‎12	5	16	1769.7783	433.7069	1696	385	11.2733	1	2104	0.6940	n	5294	399	compromise	50	2	6
‎05‎/‎11‎/‎2019‎ ‎09‎:‎30‎:‎12	5	17	1119.9384	159.9384	972	223	124.2282	1	6306	0.6940	n	5394	188	compromise	25	2	8
‎05‎/‎11‎/‎2019‎ ‎09‎:‎30‎:‎12	5	18	NA	NA	1355	243	NA	0	NA	0.6940	n	2845	300	compromise	75	1	1
‎05‎/‎11‎/‎2019‎ ‎09‎:‎30‎:‎12	5	19	923.9778	419.2980	841	379	8.4543	1	6754	0.6940	n	5161	1270	compromise	75	2	5
‎05‎/‎11‎/‎2019‎ ‎09‎:‎30‎:‎12	5	20	338.9778	489.9015	283	416	41.0720	1	3145	0.6940	n	2800	128	compromise	25	1	1
‎05‎/‎11‎/‎2019‎ ‎09‎:‎30‎:‎12	5	21	1086.7980	989.8892	1066	943	55.0092	1	9698	0.6940	n	5006	1270	compromise	75	1	7
‎05‎/‎11‎/‎2019‎ ‎09‎:‎30‎:‎12	5	22	462.8941	435.1478	441	514	127.8987	1	25383	0.6940	n	5303	286	compromise	0	2	6
‎05‎/‎11‎/‎2019‎ ‎09‎:‎30‎:‎12	5	23	1736.6379	910.6404	1635	864	28.1625	1	7621	0.6940	n	3080	550	compromise	75	1	2
‎05‎/‎11‎/‎2019‎ ‎09‎:‎30‎:‎12	5	24	1202.0690	556.1823	1083	499	48.2645	1	19428	0.6940	n	5238	72	compromise	100	2	6
‎05‎/‎11‎/‎2019‎ ‎09‎:‎30‎:‎12	5	25	1193.4236	698.8300	1126	733	72.0693	1	1222	0.6940	n	3879	1048	compromise	25	1	4
‎05‎/‎11‎/‎2019‎ ‎09‎:‎30‎:‎12	5	26	703.5222	538.8916	630	485	16.4581	1	1397	0.6940	n	5350	1342	compromise	100	2	6
‎05‎/‎11‎/‎2019‎ ‎09‎:‎30‎:‎12	5	27	827.4384	763.6700	742	704	24.5044	1	1271	0.6940	n	4023	1086	compromise	0	1	4
‎05‎/‎11‎/‎2019‎ ‎09‎:‎30‎:‎12	5	28	970.0862	952.4261	908	885	32.5935	1	1493	0.6940	n	2842	286	compromise	0	1	1
‎05‎/‎11‎/‎2019‎ ‎09‎:‎30‎:‎12	5	29	1066.6256	439.4704	979	389	18.1008	1	1412	0.6940	n	5367	550	compromise	75	2	8
‎05‎/‎11‎/‎2019‎ ‎09‎:‎30‎:‎12	5	30	755.3941	773.7562	665	729	17.0185	1	15811	0.6940	n	5069	1342	compromise	100	1	5
05/11/2019, 09:32:00	6	1	548.1600	509.1840	470	464	8.3084	1	2138	0.5342	n	3202	656	compromise	0	1	2
05/11/2019, 09:32:00	6	2	1575.8880	949.1040	1529	921	29.6407	1	9701	0.5342	n	5241	1308	compromise	25	2	6
05/11/2019, 09:32:00	6	3	1134.0960	522.2880	1100	478	41.4634	1	1728	0.5342	n	2806	160	compromise	75	1	1
05/11/2019, 09:32:00	6	4	800.8800	582.1920	710	514	34.5568	1	14094	0.5342	n	4991	1242	compromise	100	1	7
05/11/2019, 09:32:00	6	5	NA	NA	1159	636	NA	0	NA	0.5342	n	3855	693	compromise	25	2	4
05/11/2019, 09:32:00	6	6	873.8880	486.7200	786	443	14.3104	1	1413	0.5342	n	5048	1324	compromise	50	1	7
05/11/2019, 09:32:00	6	7	385.2960	584.0640	292	544	18.4748	1	2162	0.5342	n	5433	1324	compromise	50	2	8
05/11/2019, 09:32:00	6	8	1379.3280	424.9440	1297	373	16.1966	1	19794	0.5342	n	5179	1427	compromise	100	1	5
05/11/2019, 09:32:00	6	9	639.8880	730.0800	527	703	39.2947	1	2332	0.5342	n	3541	652	compromise	100	2	3
05/11/2019, 09:32:00	6	10	1340.0160	780.6240	1281	748	16.7112	1	6449	0.5342	n	5436	1236	compromise	0	2	8
05/11/2019, 09:32:00	6	11	353.4720	144.1440	281	124	17.5391	1	5481	0.5342	n	2863	353	compromise	25	1	1
05/11/2019, 09:32:00	6	12	323.5200	335.0880	262	278	23.7781	1	1881	0.5342	n	5344	1349	compromise	50	2	6
05/11/2019, 09:32:00	6	13	1508.4960	278.9280	1438	227	15.1147	1	1952	0.5342	n	5033	1308	compromise	25	1	7
05/11/2019, 09:32:00	6	14	1652.6400	469.8720	1575	455	22.7815	1	1404	0.5342	n	5478	1375	compromise	75	2	8
05/11/2019, 09:32:00	6	15	1298.8320	604.6560	1262	567	38.1683	1	1649	0.5342	n	5103	1375	compromise	75	1	5
05/11/2019, 09:32:00	6	16	649.2480	658.9440	567	614	10.3897	1	15999	0.5342	n	3202	652	compromise	100	1	2
05/11/2019, 09:32:00	6	17	825.2160	584.0640	756	523	24.2635	1	1281	0.5342	n	5244	353	compromise	25	2	6
05/11/2019, 09:32:00	6	18	1362.4800	773.1360	1316	737	28.5526	1	1470	0.5342	n	5454	650	compromise	75	2	8
05/11/2019, 09:32:00	6	19	1607.7120	443.6640	1517	424	23.7695	1	3835	0.5342	n	5080	1242	compromise	100	2	5
05/11/2019, 09:32:00	6	20	1008.6720	482.9760	907	433	29.4456	1	1660	0.5342	n	5397	259	compromise	50	2	8
05/11/2019, 09:32:00	6	21	570.6240	773.1360	513	708	32.6447	1	1827	0.5342	n	5294	1427	compromise	100	2	6
05/11/2019, 09:32:00	6	22	NA	NA	1677	331	NA	0	NA	0.5342	n	3366	693	compromise	25	1	3
05/11/2019, 09:32:00	6	23	881.3760	795.6000	793	759	13.4062	1	7110	0.5342	n	5464	656	compromise	0	2	8
05/11/2019, 09:32:00	6	24	428.3520	763.7760	314	717	40.4305	1	4558	0.5342	n	5406	1246	compromise	0	2	8
05/11/2019, 09:32:00	6	25	576.2400	956.5920	497	895	24.4623	1	1633	0.5342	n	4991	1246	compromise	0	1	7
05/11/2019, 09:32:00	6	26	931.9200	849.8880	836	806	21.8736	1	6727	0.5342	n	3160	650	compromise	75	1	2
05/11/2019, 09:32:00	6	27	830.8320	110.4480	783	66	28.0424	1	3884	0.5342	n	5093	1349	compromise	50	1	5
05/11/2019, 09:32:00	6	28	338.4960	687.0240	264	649	0.7270	1	3565	0.5342	n	4988	1236	compromise	0	1	7
05/11/2019, 09:32:00	6	29	1091.0400	522.2880	1037	470	25.6516	1	1766	0.5342	n	2836	259	compromise	50	1	1
05/11/2019, 09:32:00	6	30	394.6560	739.4400	353	690	35.4173	1	1622	0.5342	n	4934	160	compromise	75	2	7
05/11/2019, 09:31:04	6	1	721.0345	850.3448	657	806	12.9265	1	1545	0.6444	n	5406	1246	compromise	0	2	8
05/11/2019, 09:31:04	6	2	1555.8621	456.2069	1442	417	38.8995	1	2038	0.6444	n	5080	1242	compromise	100	2	5
05/11/2019, 09:31:04	6	3	874.6552	699.8276	789	643	22.0701	1	1236	0.6444	n	5241	1308	compromise	25	2	6
05/11/2019, 09:31:04	6	4	604.6552	228.1034	498	151	50.6999	1	4988	0.6444	n	2806	160	compromise	75	1	1
05/11/2019, 09:31:04	6	5	1576.0345	330.5172	1515	265	31.3050	1	2289	0.6444	n	5464	656	compromise	0	2	8
05/11/2019, 09:31:04	6	6	783.1034	546.2069	689	499	21.4281	1	2421	0.6444	n	4988	1236	compromise	0	1	7
05/11/2019, 09:31:04	6	7	1181.8966	547.7586	1132	490	32.2583	1	1719	0.6444	n	3202	656	compromise	0	1	2
05/11/2019, 09:31:04	6	8	NA	NA	1242	86	NA	0	NA	0.6444	n	3160	650	compromise	75	1	2
05/11/2019, 09:31:04	6	9	683.7931	1019.4828	630	966	26.5552	1	1915	0.6444	n	5454	650	compromise	75	2	8
05/11/2019, 09:31:04	6	10	1656.7241	730.8621	1558	668	34.7285	1	2118	0.6444	n	4991	1242	compromise	100	1	7
05/11/2019, 09:31:04	6	11	527.0690	510.5172	453	473	0.9312	1	1980	0.6444	n	4991	1246	compromise	0	1	7
05/11/2019, 09:31:04	6	12	NA	NA	712	672	NA	0	NA	0.6444	n	3855	693	compromise	25	2	4
05/11/2019, 09:31:04	6	13	1617.9310	758.7931	1549	704	18.3271	1	3472	0.6444	n	5179	1427	compromise	100	1	5
05/11/2019, 09:31:04	6	14	1684.6552	833.2759	1572	789	38.2600	1	11599	0.6444	n	3366	693	compromise	25	1	3
05/11/2019, 09:31:04	6	15	NA	NA	894	416	NA	0	NA	0.6444	n	3202	652	compromise	100	1	2
05/11/2019, 09:31:04	6	16	NA	NA	256	688	NA	0	NA	0.6444	n	5093	1349	compromise	50	1	5
05/11/2019, 09:31:04	6	17	387.4138	215.6897	303	200	23.7552	1	5637	0.6444	n	5103	1375	compromise	75	1	5
05/11/2019, 09:31:04	6	18	1417.7586	941.8966	1321	893	24.5626	1	3492	0.6444	n	5436	1236	compromise	0	2	8
05/11/2019, 09:31:04	6	19	357.9310	445.3448	259	408	23.9315	1	2624	0.6444	n	5344	1349	compromise	50	2	6
05/11/2019, 09:31:04	6	20	1596.2069	482.5862	1505	440	16.9863	1	3112	0.6444	n	2836	259	compromise	50	1	1
05/11/2019, 09:31:04	6	21	835.8621	299.4828	758	285	23.1945	1	1749	0.6444	n	5033	1308	compromise	25	1	7
05/11/2019, 09:31:04	6	22	703.9655	983.7931	633	928	18.7327	1	5628	0.6444	n	3541	652	compromise	100	2	3
05/11/2019, 09:31:04	6	23	1378.9655	460.8621	1298	397	27.0286	1	2158	0.6444	n	5433	1324	compromise	50	2	8
05/11/2019, 09:31:04	6	24	1310.6897	353.7931	1239	311	6.2430	1	8505	0.6444	n	5294	1427	compromise	100	2	6
05/11/2019, 09:31:04	6	25	1363.4483	637.7586	1277	600	11.4512	1	1635	0.6444	n	4934	160	compromise	75	2	7
05/11/2019, 09:31:04	6	26	292.7586	671.8966	219	631	3.6163	1	2189	0.6444	n	5397	259	compromise	50	2	8
05/11/2019, 09:31:04	6	27	1617.9310	633.1034	1535	560	36.4761	1	2210	0.6444	n	5048	1324	compromise	50	1	7
05/11/2019, 09:31:04	6	28	1552.7586	706.0345	1423	637	63.1896	1	1555	0.6444	n	5478	1375	compromise	75	2	8
05/11/2019, 09:31:04	6	29	NA	NA	837	727	NA	0	NA	0.6444	n	2863	353	compromise	25	1	1
05/11/2019, 09:31:04	6	30	NA	NA	1528	583	NA	0	NA	0.6444	n	5244	353	compromise	25	2	6
05/11/2019, 09:34:22	13	1	1295.0880	932.2560	1195	858	44.5018	1	5711	0.5342	y	3101	589	compromise	50	1	2
05/11/2019, 09:34:22	13	2	274.8480	359.4240	305	374	117.3408	1	3241	0.5342	y	2869	374	compromise	50	1	1
05/11/2019, 09:34:22	13	3	NA	NA	220	536	NA	0	NA	0.5342	y	3235	675	compromise	75	1	2
05/11/2019, 09:34:22	13	4	1120.9920	542.8800	1037	496	12.9939	1	1160	0.5342	y	5397	937	compromise	100	2	8
05/11/2019, 09:34:22	13	5	1701.3120	711.3600	1604	670	22.6434	1	1497	0.5342	y	5241	682	compromise	100	2	6
05/11/2019, 09:34:22	13	6	624.9120	775.0080	558	753	17.4762	1	3637	0.5342	y	2787	100	compromise	75	1	1
05/11/2019, 09:34:22	13	7	1647.0240	550.3680	1521	608	107.9516	1	15142	0.5342	y	4973	851	compromise	0	2	7
05/11/2019, 09:34:22	13	8	1607.7120	756.2880	1562	714	29.6768	1	3786	0.5342	y	2806	163	compromise	25	1	1
05/11/2019, 09:34:22	13	9	NA	NA	1713	254	NA	0	NA	0.5342	y	5060	374	compromise	50	2	7
05/11/2019, 09:34:22	13	10	759.6960	615.8880	690	658	79.7885	1	12005	0.5342	y	5080	41	compromise	0	2	5
05/11/2019, 09:34:22	13	11	1785.5520	262.0800	1677	205	38.8473	1	17393	0.5342	y	5247	163	compromise	25	2	6
05/11/2019, 09:34:22	13	12	594.9600	323.8560	510	291	10.9895	1	3911	0.5342	y	3148	633	compromise	25	1	2
05/11/2019, 09:34:22	13	13	1551.5520	434.3040	1430	399	46.6038	1	2602	0.5342	y	4047	552	compromise	100	2	4
05/11/2019, 09:34:22	13	14	1392.4320	539.1360	1328	516	17.8328	1	28974	0.5342	y	3523	937	compromise	100	1	3
05/11/2019, 09:34:22	13	15	1257.6480	187.2000	1115	205	87.3747	1	4529	0.5342	y	5096	1359	compromise	50	1	5
05/11/2019, 09:34:22	13	16	1004.9280	477.3600	970	416	46.6376	1	1153	0.5342	y	4994	1256	compromise	0	1	7
05/11/2019, 09:34:22	13	17	632.4000	434.3040	532	443	52.7184	1	9912	0.5342	y	3479	675	compromise	75	2	3
05/11/2019, 09:34:22	13	18	845.8080	290.1600	690	249	80.8908	1	13305	0.5342	y	3088	552	compromise	100	1	2
05/11/2019, 09:34:22	13	19	1201.4880	183.4560	1100	159	29.5256	1	3338	0.5342	y	5033	1315	compromise	75	1	7
05/11/2019, 09:34:22	13	20	1457.9520	380.0160	1403	322	28.6850	1	12947	0.5342	y	4994	1258	compromise	25	1	7
05/11/2019, 09:34:22	13	21	NA	NA	1380	254	NA	0	NA	0.5342	y	5276	1256	compromise	0	2	6
05/11/2019, 09:34:22	13	22	604.3200	992.1600	516	955	13.3243	1	2565	0.5342	y	5464	1315	compromise	75	2	8
05/11/2019, 09:34:22	13	23	551.9040	986.5440	527	855	106.5546	1	1886	0.5342	y	5276	1258	compromise	25	2	6
05/11/2019, 09:34:22	13	24	1716.2880	159.1200	1594	108	49.2104	1	3892	0.5342	y	5232	1359	compromise	50	2	6
05/11/2019, 09:34:22	13	25	450.8160	771.2640	355	736	20.9357	1	2913	0.5342	y	5445	100	compromise	75	2	8
05/11/2019, 09:34:22	13	26	1296.9600	821.8080	1243	727	61.0482	1	1865	0.5342	y	3479	851	compromise	0	1	3
05/11/2019, 09:34:22	13	27	667.9680	791.8560	574	736	26.3956	1	11915	0.5342	y	2773	41	compromise	0	1	1
05/11/2019, 09:34:22	13	28	1660.1280	853.6320	1552	822	33.6437	1	2087	0.5342	y	5326	589	compromise	50	2	6
05/11/2019, 09:34:22	13	29	1446.7200	507.3120	1387	455	21.2808	1	1929	0.5342	y	3235	682	compromise	100	1	2
05/11/2019, 09:34:22	13	30	1072.3200	892.9440	956	850	41.6771	1	2052	0.5342	y	5484	633	compromise	25	2	8
‎05‎/‎11‎/‎2019‎ ‎09‎:‎41‎:‎56	18	1	1642.9493	630.8295	1628	578	61.9764	1	1961	0.5564	n	5006	811	compromise	0	2	7
‎05‎/‎11‎/‎2019‎ ‎09‎:‎41‎:‎56	18	2	NA	NA	712	745	NA	0	NA	0.5564	n	4029	1102	compromise	100	1	4
‎05‎/‎11‎/‎2019‎ ‎09‎:‎41‎:‎56	18	3	685.0230	718.8940	551	655	64.6557	1	1868	0.5564	n	5241	685	compromise	75	2	6
‎05‎/‎11‎/‎2019‎ ‎09‎:‎41‎:‎56	18	4	701.1982	528.3871	617	472	21.0078	1	2512	0.5564	n	3009	503	compromise	25	1	2
‎05‎/‎11‎/‎2019‎ ‎09‎:‎41‎:‎56	18	5	798.2488	911.1982	697	880	26.9947	1	1809	0.5564	n	5074	239	compromise	50	2	5
‎05‎/‎11‎/‎2019‎ ‎09‎:‎41‎:‎56	18	6	879.1244	702.7189	819	655	18.0474	1	1653	0.5564	n	5276	540	compromise	75	2	6
‎05‎/‎11‎/‎2019‎ ‎09‎:‎41‎:‎56	18	7	433.4101	481.6590	333	438	26.1459	1	1460	0.5564	n	3882	1058	compromise	25	1	4
‎05‎/‎11‎/‎2019‎ ‎09‎:‎41‎:‎56	18	8	1590.8295	842.9032	1512	805	3.8507	1	23072	0.5564	n	3142	630	compromise	75	1	2
‎05‎/‎11‎/‎2019‎ ‎09‎:‎41‎:‎56	18	9	1700.4608	857.2811	1649	791	37.1812	1	2325	0.5564	n	3449	811	compromise	0	1	3
‎05‎/‎11‎/‎2019‎ ‎09‎:‎41‎:‎56	18	10	1633.9631	657.7880	1558	627	6.7807	1	1773	0.5564	n	5297	1476	compromise	0	1	6
‎05‎/‎11‎/‎2019‎ ‎09‎:‎41‎:‎56	18	11	312.9954	993.8710	201	955	37.0208	1	2650	0.5564	n	5143	630	compromise	75	2	5
‎05‎/‎11‎/‎2019‎ ‎09‎:‎41‎:‎56	18	12	1213.4101	176.1290	1124	160	25.7754	1	1809	0.5564	n	4994	297	compromise	100	2	7
‎05‎/‎11‎/‎2019‎ ‎09‎:‎41‎:‎56	18	13	260.8756	555.3456	156	533	33.4993	1	3488	0.5564	n	2845	297	compromise	100	1	1
‎05‎/‎11‎/‎2019‎ ‎09‎:‎41‎:‎56	18	14	NA	NA	1037	320	NA	0	NA	0.5564	n	3074	540	compromise	75	1	2
‎05‎/‎11‎/‎2019‎ ‎09‎:‎41‎:‎56	18	15	314.7926	249.8157	163	183	82.1980	1	2457	0.5564	n	5125	739	compromise	50	2	5
‎05‎/‎11‎/‎2019‎ ‎09‎:‎41‎:‎56	18	16	NA	NA	800	58	NA	0	NA	0.5564	n	5235	254	compromise	50	2	6
‎05‎/‎11‎/‎2019‎ ‎09‎:‎41‎:‎56	18	17	963.5945	305.5300	891	264	4.6933	1	1501	0.5564	n	5450	1458	compromise	25	2	8
‎05‎/‎11‎/‎2019‎ ‎09‎:‎41‎:‎56	18	18	1358.9862	219.2627	1319	143	52.2352	1	1801	0.5564	n	5303	1232	compromise	100	2	6
‎05‎/‎11‎/‎2019‎ ‎09‎:‎41‎:‎56	18	19	1039.0783	506.8203	974	473	10.5820	1	1425	0.5564	n	4988	1232	compromise	100	1	7
‎05‎/‎11‎/‎2019‎ ‎09‎:‎41‎:‎56	18	20	264.4700	814.1475	177	799	25.5957	1	1699	0.5564	n	5232	1458	compromise	25	1	6
‎05‎/‎11‎/‎2019‎ ‎09‎:‎41‎:‎56	18	21	1466.8203	790.7834	1428	751	36.2517	1	2031	0.5564	n	5093	1102	compromise	100	2	5
‎05‎/‎11‎/‎2019‎ ‎09‎:‎41‎:‎56	18	22	1110.9677	677.5576	925	631	111.3368	1	1043	0.5564	n	3870	1021	compromise	0	1	4
‎05‎/‎11‎/‎2019‎ ‎09‎:‎41‎:‎56	18	23	1333.8249	514.0092	1272	533	58.0068	1	12417	0.5564	n	2824	239	compromise	50	1	1
‎05‎/‎11‎/‎2019‎ ‎09‎:‎41‎:‎56	18	24	253.6866	900.4147	206	835	39.0545	1	3123	0.5564	n	5367	1476	compromise	0	2	8
‎05‎/‎11‎/‎2019‎ ‎09‎:‎41‎:‎56	18	25	898.8940	257.0046	796	242	35.8346	1	1834	0.5564	n	2836	254	compromise	50	1	1
‎05‎/‎11‎/‎2019‎ ‎09‎:‎41‎:‎56	18	26	336.3594	159.9539	294	147	40.8401	1	2418	0.5564	n	3407	739	compromise	50	1	3
‎05‎/‎11‎/‎2019‎ ‎09‎:‎41‎:‎56	18	27	861.1521	382.8111	782	334	12.0491	1	1587	0.5564	n	3235	685	compromise	75	1	2
‎05‎/‎11‎/‎2019‎ ‎09‎:‎41‎:‎56	18	28	1238.5714	434.9309	1234	326	100.3123	1	1071	0.5564	n	5460	503	compromise	25	2	8
‎05‎/‎11‎/‎2019‎ ‎09‎:‎41‎:‎56	18	29	1567.4654	336.0829	1512	264	39.7188	1	1775	0.5564	n	5119	1058	compromise	25	2	5
‎05‎/‎11‎/‎2019‎ ‎09‎:‎41‎:‎56	18	30	523.2719	239.0323	516	153	83.3215	1	1195	0.5564	n	5385	1021	compromise	0	2	8
05/11/2019, 09:36:55	20	1	1492.5630	432.6050	1397	385	22.9118	1	1632	0.6103	n	3088	564	compromise	50	1	2
05/11/2019, 09:36:55	20	2	448.7395	835.7143	386	813	19.2077	1	7694	0.6103	n	5247	417	compromise	100	2	6
05/11/2019, 09:36:55	20	3	779.7479	529.2857	696	503	14.2227	1	1241	0.6103	n	2767	19	compromise	50	1	1
05/11/2019, 09:36:55	20	4	1612.1849	465.3782	1550	402	28.8774	1	1283	0.6103	n	5370	427	compromise	100	2	8
05/11/2019, 09:36:55	20	5	1300.8403	167.1429	1222	118	12.2599	1	1127	0.6103	n	2815	191	compromise	0	1	1
05/11/2019, 09:36:55	20	6	1608.9076	216.3025	1528	200	22.0053	1	17316	0.6103	n	3431	780	compromise	75	1	3
05/11/2019, 09:36:55	20	7	458.5714	499.7899	340	485	49.1347	1	16879	0.6103	n	4014	708	compromise	25	2	4
05/11/2019, 09:36:55	20	8	1299.2017	704.6218	1228	681	14.3885	1	1736	0.6103	n	3832	973	compromise	25	1	4
05/11/2019, 09:36:55	20	9	435.6303	503.0672	361	457	8.5752	1	993	0.6103	n	5484	1431	compromise	0	2	8
05/11/2019, 09:36:55	20	10	252.1008	488.3193	201	457	24.6854	1	1655	0.6103	n	5077	19	compromise	50	2	5
05/11/2019, 09:36:55	20	11	361.8908	527.6471	263	468	32.5770	1	12621	0.6103	n	2976	448	compromise	25	1	2
05/11/2019, 09:36:55	20	12	1635.1261	250.7143	1551	202	14.4584	1	2976	0.6103	n	5179	564	compromise	50	2	5
05/11/2019, 09:36:55	20	13	466.7647	465.3782	372	419	21.6671	1	3174	0.6103	n	4014	706	compromise	0	2	4
05/11/2019, 09:36:55	20	14	1372.9412	663.6555	1283	617	17.5232	1	1353	0.6103	n	2941	417	compromise	100	1	2
05/11/2019, 09:36:55	20	15	1489.2857	411.3025	1410	354	20.2610	1	1809	0.6103	n	2863	355	compromise	75	1	1
05/11/2019, 09:36:55	20	16	1767.8571	978.2773	1685	954	15.3810	1	1737	0.6103	n	5376	1362	compromise	100	2	8
05/11/2019, 09:36:55	20	17	350.4202	319.5378	199	267	77.8857	1	3725	0.6103	n	5367	1354	compromise	50	2	8
05/11/2019, 09:36:55	20	18	432.3529	501.4286	355	430	34.0101	1	6523	0.6103	n	3366	448	compromise	25	2	3
05/11/2019, 09:36:55	20	19	1717.0588	545.6723	1628	517	16.6006	1	1255	0.6103	n	5179	1431	compromise	0	1	5
05/11/2019, 09:36:55	20	20	1549.9160	671.8487	1446	652	33.8777	1	1433	0.6103	n	5244	355	compromise	75	2	6
05/11/2019, 09:36:55	20	21	260.2941	409.6639	179	354	19.2235	1	1960	0.6103	n	3387	706	compromise	0	1	3
05/11/2019, 09:36:55	20	22	1402.4370	816.0504	1356	775	28.7828	1	1128	0.6103	n	3838	170	compromise	75	2	4
05/11/2019, 09:36:55	20	23	275.0420	688.2353	124	611	85.7979	1	5168	0.6103	n	2807	170	compromise	75	1	1
05/11/2019, 09:36:55	20	24	517.5630	934.0336	414	871	38.3120	1	2819	0.6103	n	5191	973	compromise	25	2	5
05/11/2019, 09:36:55	20	25	1625.2941	598.1092	1543	544	18.1403	1	2470	0.6103	n	3387	708	compromise	25	1	3
05/11/2019, 09:36:55	20	26	386.4706	586.6387	330	563	23.1404	1	2030	0.6103	n	2952	427	compromise	100	1	2
05/11/2019, 09:36:55	20	27	371.7227	552.2269	285	519	12.4772	1	9722	0.6103	n	5093	1354	compromise	50	1	5
05/11/2019, 09:36:55	20	28	1436.8487	250.7143	1347	177	39.1403	1	1433	0.6103	n	5306	191	compromise	0	2	6
05/11/2019, 09:36:55	20	29	1053.4034	906.1765	990	879	15.5260	1	1690	0.6103	n	5102	1362	compromise	100	1	5
05/11/2019, 09:36:55	20	30	376.6387	565.3361	281	553	32.5450	1	1480	0.6103	n	4994	780	compromise	75	2	7
05/11/2019, 09:35:00	15	1	1174.5675	724.6713	1105	669	18.9660	1	1598	0.4940	n	3488	883	compromise	25	1	3
05/11/2019, 09:35:00	15	2	360.8304	131.5744	245	74	45.4984	1	1281	0.4940	n	3404	57	compromise	100	2	3
05/11/2019, 09:35:00	15	3	925.5882	384.6021	823	349	27.6534	1	1733	0.4940	n	5232	1122	compromise	100	2	6
05/11/2019, 09:35:00	15	4	395.2422	117.4048	371	71	51.5330	1	13289	0.4940	n	3479	671	compromise	0	2	3
05/11/2019, 09:35:00	15	5	854.7405	192.3010	810	126	41.7748	1	1310	0.4940	n	4044	1121	compromise	0	1	4
05/11/2019, 09:35:00	15	6	826.4014	667.9931	753	630	1.6729	1	15671	0.4940	n	5382	806	compromise	0	2	8
05/11/2019, 09:35:00	15	7	978.2180	582.9758	859	500	63.4293	1	1325	0.4940	n	5460	1493	compromise	25	2	8
05/11/2019, 09:35:00	15	8	NA	NA	1521	106	NA	0	NA	0.4940	n	5097	184	compromise	50	2	5
05/11/2019, 09:35:00	15	9	NA	NA	1623	119	NA	0	NA	0.4940	n	4044	1122	compromise	100	1	4
05/11/2019, 09:35:00	15	10	747.4567	384.6021	700	313	43.8359	1	7085	0.4940	n	5235	255	compromise	75	2	6
05/11/2019, 09:35:00	15	11	NA	NA	1295	658	NA	0	NA	0.4940	n	3841	977	compromise	100	1	4
05/11/2019, 09:35:00	15	12	1130.0346	299.5848	1048	258	8.1346	1	1486	0.4940	n	3446	806	compromise	0	1	3
05/11/2019, 09:35:00	15	13	966.0727	1001.9896	891	959	5.4901	1	2318	0.4940	n	5388	977	compromise	100	2	8
05/11/2019, 09:35:00	15	14	211.0381	746.9377	141	693	17.1703	1	11696	0.4940	n	5323	859	compromise	50	2	6
05/11/2019, 09:35:00	15	15	1395.2076	937.2145	1314	875	25.4822	1	2468	0.4940	n	5063	1333	compromise	25	1	7
05/11/2019, 09:35:00	15	16	1093.5986	182.1799	973	138	46.0853	1	1812	0.4940	n	5323	1493	compromise	25	1	6
05/11/2019, 09:35:00	15	17	482.2837	518.2007	415	474	10.2196	1	2379	0.4940	n	5000	775	compromise	75	2	7
05/11/2019, 09:35:00	15	18	NA	NA	1632	930	NA	0	NA	0.4940	n	2836	255	compromise	75	1	1
05/11/2019, 09:35:00	15	19	1243.3910	287.4394	1112	262	57.6663	1	1840	0.4940	n	3235	671	compromise	0	1	2
05/11/2019, 09:35:00	15	20	1698.8408	309.7059	1582	278	42.2401	1	3225	0.4940	n	5294	1085	compromise	75	2	6
05/11/2019, 09:35:00	15	21	1579.4118	477.7163	1555	410	58.9253	1	1381	0.4940	n	4014	1085	compromise	75	1	4
05/11/2019, 09:35:00	15	22	951.9031	967.5779	874	961	31.0581	1	23896	0.4940	n	5232	1121	compromise	0	2	6
05/11/2019, 09:35:00	15	23	1698.8408	682.1626	1597	657	29.5405	1	2765	0.4940	n	3479	859	compromise	50	1	3
05/11/2019, 09:35:00	15	24	NA	NA	561	375	NA	0	NA	0.4940	n	2812	184	compromise	50	1	1
05/11/2019, 09:35:00	15	25	1049.0657	202.4221	965	173	12.1425	1	6575	0.4940	n	5179	883	compromise	25	2	5
05/11/2019, 09:35:00	15	26	1427.5952	821.8339	1332	784	20.5979	1	12530	0.4940	n	2776	57	compromise	100	1	1
05/11/2019, 09:35:00	15	27	1123.9619	283.3910	1043	229	17.9123	1	1881	0.4940	n	5285	1333	compromise	25	2	6
05/11/2019, 09:35:00	15	28	1304.1176	684.1869	1233	646	3.9426	1	29469	0.4940	n	5151	1214	compromise	50	2	5
05/11/2019, 09:35:00	15	29	NA	NA	590	574	NA	0	NA	0.4940	n	3428	775	compromise	75	1	3
05/11/2019, 09:35:00	15	30	NA	NA	196	685	NA	0	NA	0.4940	n	4940	1214	compromise	50	1	7
11/5/2019, 9:39:28 AM	24	1	676.6090	842.0761	593	822	19.4347	1	1727	0.4940	n	5060	1145	compromise	75	2	7
11/5/2019, 9:39:28 AM	24	2	1320.3114	862.3183	1240	810	15.7415	1	933	0.4940	n	5379	705	compromise	75	2	8
11/5/2019, 9:39:28 AM	24	3	747.4567	603.2180	677	557	9.8308	1	1004	0.4940	n	5397	294	compromise	50	2	8
11/5/2019, 9:39:28 AM	24	4	939.7578	414.9654	880	386	17.4690	1	1035	0.4940	n	3508	916	compromise	0	1	3
11/5/2019, 9:39:28 AM	24	5	328.4429	744.9135	281	688	33.7087	1	10956	0.4940	n	4934	1171	compromise	0	2	7
11/5/2019, 9:39:28 AM	24	6	530.8651	277.3183	472	225	21.9071	1	889	0.4940	n	5074	727	compromise	100	2	5
11/5/2019, 9:39:28 AM	24	7	858.7889	801.5917	792	750	16.3094	1	1015	0.4940	n	5484	1077	compromise	100	2	8
11/5/2019, 9:39:28 AM	24	8	852.7163	892.6817	792	848	15.9875	1	9589	0.4940	n	2842	294	compromise	50	1	1
11/5/2019, 9:39:28 AM	24	9	312.2491	781.3495	260	748	23.1264	1	1605	0.4940	n	4074	1171	compromise	0	1	4
11/5/2019, 9:39:28 AM	24	10	399.2907	423.0623	310	400	20.3143	1	1835	0.4940	n	5370	429	compromise	50	2	8
11/5/2019, 9:39:28 AM	24	11	304.1522	902.8028	238	880	17.1549	1	6210	0.4940	n	5069	919	compromise	50	2	5
11/5/2019, 9:39:28 AM	24	12	628.0277	404.8443	573	338	35.4962	1	1299	0.4940	n	3981	1077	compromise	100	1	4
11/5/2019, 9:39:28 AM	24	13	1107.7682	838.0277	1013	791	21.9444	1	1073	0.4940	n	5464	961	compromise	0	2	8
11/5/2019, 9:39:28 AM	24	14	1502.4913	344.1176	1410	288	25.5453	1	6887	0.4940	n	3449	820	compromise	75	1	3
11/5/2019, 9:39:28 AM	24	15	NA	NA	1194	408	NA	0	NA	0.4940	n	3366	705	compromise	75	1	3
11/5/2019, 9:39:28 AM	24	16	326.4187	983.7716	223	926	34.9079	1	4654	0.4940	n	4047	903	compromise	25	2	4
11/5/2019, 9:39:28 AM	24	17	1004.5329	338.0450	924	300	5.5596	1	883	0.4940	n	3508	919	compromise	50	1	3
11/5/2019, 9:39:28 AM	24	18	723.1661	121.4533	635	69	19.9235	1	2634	0.4940	n	3479	673	compromise	25	2	3
11/5/2019, 9:39:28 AM	24	19	NA	NA	881	827	NA	0	NA	0.4940	n	3404	727	compromise	100	1	3
11/5/2019, 9:39:28 AM	24	20	654.3426	514.1522	595	471	16.6464	1	1501	0.4940	n	5106	820	compromise	75	2	5
11/5/2019, 9:39:28 AM	24	21	271.7647	441.2803	223	391	29.1826	1	2052	0.4940	n	2952	429	compromise	50	1	2
11/5/2019, 9:39:28 AM	24	22	1413.4256	789.4464	1323	714	40.9619	1	1295	0.4940	n	5367	548	compromise	25	2	8
11/5/2019, 9:39:28 AM	24	23	1429.6194	117.4048	1341	95	20.3310	1	1364	0.4940	n	4934	1172	compromise	100	2	7
11/5/2019, 9:39:28 AM	24	24	267.7163	194.3253	194	162	5.3316	1	3333	0.4940	n	3235	673	compromise	25	1	2
11/5/2019, 9:39:28 AM	24	25	1672.5260	168.0104	1600	110	20.6591	1	7417	0.4940	n	3498	903	compromise	25	1	3
11/5/2019, 9:39:28 AM	24	26	1370.9170	858.2699	1288	852	32.2180	1	1986	0.4940	n	4056	1145	compromise	75	1	4
11/5/2019, 9:39:28 AM	24	27	1632.0415	722.6471	1562	690	6.9381	1	5564	0.4940	n	5069	916	compromise	0	2	5
11/5/2019, 9:39:28 AM	24	28	968.0969	473.6678	875	454	25.4064	1	1560	0.4940	n	3541	961	compromise	0	1	3
11/5/2019, 9:39:28 AM	24	29	267.7163	819.8097	208	760	27.0428	1	2491	0.4940	n	4074	1172	compromise	100	1	4
11/5/2019, 9:39:28 AM	24	30	1081.4533	408.8927	1041	407	49.6120	1	1146	0.4940	n	3080	548	compromise	25	1	2
05/11/2019, 09:38:24	24	1	1323.2877	229.7260	1251	200	8.2336	1	1890	0.5615	n	4934	1172	compromise	100	2	7
05/11/2019, 09:38:24	24	2	956.4384	295.6164	897	236	27.0426	1	2267	0.5615	n	4074	1171	compromise	0	1	4
05/11/2019, 09:38:24	24	3	NA	NA	633	618	NA	0	NA	0.5615	n	4056	1145	compromise	75	1	4
05/11/2019, 09:38:24	24	4	498.7671	699.8630	415	649	15.9823	1	1425	0.5615	n	5370	429	compromise	50	2	8
05/11/2019, 09:38:24	24	5	NA	NA	1096	61	NA	0	NA	0.5615	n	3366	705	compromise	75	1	3
05/11/2019, 09:38:24	24	6	1606.4384	669.5890	1556	637	25.0478	1	2097	0.5615	n	5464	961	compromise	0	2	8
05/11/2019, 09:38:24	24	7	1490.6849	357.9452	1402	296	28.0151	1	6931	0.5615	n	5367	548	compromise	25	2	8
05/11/2019, 09:38:24	24	8	383.0137	833.4247	328	798	20.0938	1	25547	0.5615	n	5069	916	compromise	0	2	5
05/11/2019, 09:38:24	24	9	302.8767	345.4795	201	290	32.3360	1	1758	0.5615	n	3080	548	compromise	25	1	2
05/11/2019, 09:38:24	24	10	432.8767	373.9726	372	332	14.8146	1	2454	0.5615	n	5060	1145	compromise	75	2	7
05/11/2019, 09:38:24	24	11	1376.7123	560.9589	1335	533	34.6280	1	2450	0.5615	n	5397	294	compromise	50	2	8
05/11/2019, 09:38:24	24	12	1658.0822	147.8082	1565	122	21.5328	1	2986	0.5615	n	2842	294	compromise	50	1	1
05/11/2019, 09:38:24	24	13	1533.4247	163.8356	1471	131	13.4125	1	1626	0.5615	n	5379	705	compromise	75	2	8
05/11/2019, 09:38:24	24	14	573.5616	952.7397	473	913	25.6596	1	6500	0.5615	n	3541	961	compromise	0	1	3
05/11/2019, 09:38:24	24	15	587.8082	657.1233	494	601	26.4684	1	4438	0.5615	n	4047	903	compromise	25	2	4
05/11/2019, 09:38:24	24	16	270.8219	407.8082	179	369	16.8727	1	5510	0.5615	n	5106	820	compromise	75	2	5
05/11/2019, 09:38:24	24	17	756.9863	327.6712	680	292	2.7000	1	1818	0.5615	n	3235	673	compromise	25	1	2
05/11/2019, 09:38:24	24	18	1155.8904	427.3973	1089	379	13.5837	1	1398	0.5615	n	5074	727	compromise	100	2	5
05/11/2019, 09:38:24	24	19	1145.2055	172.7397	1057	124	17.3412	1	1386	0.5615	n	5484	1077	compromise	100	2	8
05/11/2019, 09:38:24	24	20	1551.2329	523.5616	1461	477	17.7244	1	26766	0.5615	n	3449	820	compromise	75	1	3
05/11/2019, 09:38:24	24	21	651.9178	206.5753	584	150	20.3476	1	22146	0.5615	n	3479	673	compromise	25	2	3
05/11/2019, 09:38:24	24	22	979.5890	815.6164	908	746	32.2971	1	4146	0.5615	n	3508	919	compromise	50	1	3
05/11/2019, 09:38:24	24	23	NA	NA	1581	861	NA	0	NA	0.5615	n	3404	727	compromise	100	1	3
05/11/2019, 09:38:24	24	24	1360.6849	162.0548	1284	143	18.5220	1	1681	0.5615	n	3508	916	compromise	0	1	3
05/11/2019, 09:38:24	24	25	1054.3836	286.7123	968	228	24.0738	1	1844	0.5615	n	3498	903	compromise	25	1	3
05/11/2019, 09:38:24	24	26	926.1644	174.5205	834	102	39.0007	1	3485	0.5615	n	5069	919	compromise	50	2	5
05/11/2019, 09:38:24	24	27	NA	NA	1433	191	NA	0	NA	0.5615	n	4074	1172	compromise	100	1	4
05/11/2019, 09:38:24	24	28	1553.0137	671.3699	1489	634	10.9871	1	3277	0.5615	n	4934	1171	compromise	0	2	7
05/11/2019, 09:38:24	24	29	NA	NA	411	456	NA	0	NA	0.5615	n	3981	1077	compromise	100	1	4
05/11/2019, 09:38:24	24	30	758.7671	144.2466	685	101	5.8773	1	1954	0.5615	n	2952	429	compromise	50	1	2
11/5/2019, 9:38:30 AM	24	1	1715.6604	524.7170	1661	468	27.9820	1	6753	0.5889	y	2842	294	compromise	50	1	1
11/5/2019, 9:38:30 AM	24	2	1557.7358	789.6226	1502	732	27.8573	1	23285	0.5889	y	3981	1077	compromise	100	1	4
11/5/2019, 9:38:30 AM	24	3	1241.8868	117.1698	1165	75	5.0366	1	1782	0.5889	y	5484	1077	compromise	100	2	8
11/5/2019, 9:38:30 AM	24	4	1562.8302	349.8113	1461	309	27.0338	1	1854	0.5889	y	4074	1171	compromise	0	1	4
11/5/2019, 9:38:30 AM	24	5	343.5849	781.1321	372	812	123.9712	1	20048	0.5889	y	4074	1172	compromise	100	1	4
11/5/2019, 9:38:30 AM	24	6	1727.5472	129.0566	1680	79	30.1882	1	20357	0.5889	y	5367	548	compromise	25	2	8
11/5/2019, 9:38:30 AM	24	7	NA	NA	1416	403	NA	0	NA	0.5889	y	3449	820	compromise	75	1	3
11/5/2019, 9:38:30 AM	24	8	1525.4717	604.5283	1486	561	36.0361	1	2014	0.5889	y	2952	429	compromise	50	1	2
11/5/2019, 9:38:30 AM	24	9	763.0189	731.8868	700	697	12.2628	1	2383	0.5889	y	4934	1172	compromise	100	2	7
11/5/2019, 9:38:30 AM	24	10	583.0189	579.0566	506	540	2.5493	1	1613	0.5889	y	3508	919	compromise	50	1	3
11/5/2019, 9:38:30 AM	24	11	1138.3019	762.4528	1068	735	11.0913	1	1482	0.5889	y	5370	429	compromise	50	2	8
11/5/2019, 9:38:30 AM	24	12	1325.0943	130.7547	1237	73	24.1188	1	11321	0.5889	y	4934	1171	compromise	0	2	7
11/5/2019, 9:38:30 AM	24	13	NA	NA	970	930	NA	0	NA	0.5889	y	5074	727	compromise	100	2	5
11/5/2019, 9:38:30 AM	24	14	1187.5472	548.4906	1086	505	27.2147	1	1666	0.5889	y	3080	548	compromise	25	1	2
11/5/2019, 9:38:30 AM	24	15	NA	NA	782	878	NA	0	NA	0.5889	y	3498	903	compromise	25	1	3
11/5/2019, 9:38:30 AM	24	16	661.1321	903.3962	585	885	19.1373	1	2400	0.5889	y	3508	916	compromise	0	1	3
11/5/2019, 9:38:30 AM	24	17	1566.2264	263.2075	1509	209	24.3935	1	5665	0.5889	y	5069	919	compromise	50	2	5
11/5/2019, 9:38:30 AM	24	18	NA	NA	708	492	NA	0	NA	0.5889	y	4056	1145	compromise	75	1	4
11/5/2019, 9:38:30 AM	24	19	1544.1509	604.5283	1484	560	16.4284	1	3897	0.5889	y	3541	961	compromise	0	1	3
11/5/2019, 9:38:30 AM	24	20	1240.1887	360.0000	1147	324	18.2504	1	7140	0.5889	y	5106	820	compromise	75	2	5
11/5/2019, 9:38:30 AM	24	21	NA	NA	489	599	NA	0	NA	0.5889	y	4047	903	compromise	25	2	4
11/5/2019, 9:38:30 AM	24	22	1230.0000	483.9623	1187	434	34.3411	1	1833	0.5889	y	5397	294	compromise	50	2	8
11/5/2019, 9:38:30 AM	24	23	1124.7170	553.5849	1044	533	17.8551	1	1730	0.5889	y	5379	705	compromise	75	2	8
11/5/2019, 9:38:30 AM	24	24	NA	NA	1597	606	NA	0	NA	0.5889	y	3404	727	compromise	100	1	3
11/5/2019, 9:38:30 AM	24	25	886.9811	799.8113	834	755	23.2010	1	2135	0.5889	y	3479	673	compromise	25	2	3
11/5/2019, 9:38:30 AM	24	26	1260.5660	716.6038	1193	693	15.7597	1	2136	0.5889	y	5069	916	compromise	0	2	5
11/5/2019, 9:38:30 AM	24	27	644.1509	896.6038	600	848	32.7866	1	1739	0.5889	y	3235	673	compromise	25	1	2
11/5/2019, 9:38:30 AM	24	28	NA	NA	1577	403	NA	0	NA	0.5889	y	5060	1145	compromise	75	2	7
11/5/2019, 9:38:30 AM	24	29	NA	NA	1432	932	NA	0	NA	0.5889	y	3366	705	compromise	75	1	3
11/5/2019, 9:38:30 AM	24	30	1143.3962	511.1321	1075	481	9.8942	1	1611	0.5889	y	5464	961	compromise	0	2	8
05/11/2019, 09:43:44	28	1	629.4183	233.3518	591	196	36.5820	1	7555	0.6171	y	5195	395	compromise	75	2	5
05/11/2019, 09:43:44	28	2	396.0665	260.9003	368	223	46.9352	1	1721	0.6171	y	4928	1098	compromise	25	2	7
05/11/2019, 09:43:44	28	3	765.5402	815.1108	694	786	9.0746	1	6787	0.6171	y	3223	662	compromise	100	1	2
05/11/2019, 09:43:44	28	4	1199.8338	858.8643	1123	777	44.4021	1	933	0.6171	y	4943	1216	compromise	0	1	7
05/11/2019, 09:43:44	28	5	1724.8753	725.9834	1637	651	39.6330	1	4232	0.6171	y	4047	1130	compromise	75	1	4
05/11/2019, 09:43:44	28	6	1021.5789	168.5319	964	145	22.3294	1	1120	0.6171	y	3981	1063	compromise	25	1	4
05/11/2019, 09:43:44	28	7	410.6510	623.8920	375	566	44.3191	1	1048	0.6171	y	3467	662	compromise	100	2	3
05/11/2019, 09:43:44	28	8	1604.9584	170.1524	1521	127	10.5926	1	1604	0.6171	y	5003	1262	compromise	100	1	7
05/11/2019, 09:43:44	28	9	1319.7507	597.9640	1250	556	6.8907	1	1080	0.6171	y	4895	454	compromise	50	2	7
05/11/2019, 09:43:44	28	10	358.7950	354.8892	310	337	32.7305	1	1065	0.6171	y	5069	1130	compromise	75	2	5
05/11/2019, 09:43:44	28	11	1329.4737	115.0554	1244	91	17.0427	1	1136	0.6171	y	5433	1500	compromise	75	2	8
05/11/2019, 09:43:44	28	12	1535.2770	181.4958	1453	147	7.8727	1	1099	0.6171	y	3498	908	compromise	25	1	3
05/11/2019, 09:43:44	28	13	994.0305	939.8892	936	857	48.4577	1	5053	0.6171	y	2812	182	compromise	100	1	1
05/11/2019, 09:43:44	28	14	515.9834	252.7978	469	212	28.2100	1	1254	0.6171	y	4029	1098	compromise	25	1	4
05/11/2019, 09:43:44	28	15	1744.3213	387.2992	1631	329	43.6019	1	2009	0.6171	y	2982	454	compromise	50	1	2
05/11/2019, 09:43:44	28	16	1619.5429	750.2909	1565	693	28.4635	1	1852	0.6171	y	4029	1096	compromise	0	1	4
05/11/2019, 09:43:44	28	17	1084.7784	440.7756	1017	365	38.9509	1	985	0.6171	y	4062	209	compromise	50	2	4
05/11/2019, 09:43:44	28	18	846.5651	507.2161	802	500	42.9348	1	969	0.6171	y	5077	1262	compromise	100	2	5
05/11/2019, 09:43:44	28	19	253.4626	200.9418	214	171	36.3323	1	2288	0.6171	y	2833	249	compromise	50	1	1
05/11/2019, 09:43:44	28	20	681.2742	453.7396	596	404	15.9802	1	1401	0.6171	y	3425	761	compromise	0	1	3
05/11/2019, 09:43:44	28	21	1574.1690	414.8476	1505	370	9.3802	1	3494	0.6171	y	2818	209	compromise	50	1	1
05/11/2019, 09:43:44	28	22	1271.1357	659.5429	1218	675	57.2931	1	1243	0.6171	y	5350	1500	compromise	75	1	6
05/11/2019, 09:43:44	28	23	1073.4349	309.5152	1008	288	18.6280	1	6106	0.6171	y	4958	1063	compromise	25	2	7
05/11/2019, 09:43:44	28	24	1523.9335	913.9612	1481	864	34.4026	1	2225	0.6171	y	2919	395	compromise	75	1	2
05/11/2019, 09:43:44	28	25	509.5014	406.7452	458	383	27.2283	1	3532	0.6171	y	3094	249	compromise	50	2	2
05/11/2019, 09:43:44	28	26	1792.9363	247.9363	1716	262	51.6001	1	26707	0.6171	y	5090	761	compromise	0	2	5
05/11/2019, 09:43:44	28	27	538.6704	565.5540	493	511	33.9274	1	29213	0.6171	y	5394	1216	compromise	0	2	8
05/11/2019, 09:43:44	28	28	661.8283	411.6066	583	470	95.9697	1	934	0.6171	y	5097	182	compromise	100	2	5
05/11/2019, 09:43:44	28	29	310.1801	392.1607	231	370	15.8987	1	11566	0.6171	y	4928	1096	compromise	0	2	7
05/11/2019, 09:43:44	28	30	331.2465	580.1385	241	576	36.6803	1	3491	0.6171	y	4952	908	compromise	25	2	7
30/01/2019, 16:52:05	1	1	1519.3105	242.4730	1451	216	12.8974	1	2916	1.1094	y	5291	1014	compromise	50	2	6
30/01/2019, 16:52:05	1	2	1333.6248	785.1079	1260	706	41.6306	1	4184	1.1094	y	5448	1001	compromise	0	2	8
30/01/2019, 16:52:05	1	3	1003.7173	733.7288	940	682	18.1593	1	1299	1.1094	y	3870	1014	compromise	50	1	4
30/01/2019, 16:52:05	1	4	1787.0223	329.9076	1704	296	8.7900	1	4898	1.1094	y	3461	830	compromise	75	1	3
30/01/2019, 16:52:05	1	5	401.5909	174.8690	323	122	15.7830	1	4163	1.1094	y	4943	1026	compromise	0	2	7
30/01/2019, 16:52:05	1	6	1419.2565	878.8521	1374	834	30.6386	1	1056	1.1094	y	5394	830	compromise	75	2	8
30/01/2019, 16:52:05	1	7	1222.7542	422.7504	1154	375	12.0033	1	1243	1.1094	y	2791	107	compromise	100	1	1
30/01/2019, 16:52:05	1	8	1768.9946	293.8521	1679	231	29.4545	1	1624	1.1094	y	3009	498	compromise	25	1	2
30/01/2019, 16:52:05	1	9	237.5385	484.9461	190	418	40.2642	1	1725	1.1094	y	3101	585	compromise	75	1	2
30/01/2019, 16:52:05	1	10	1322.8082	525.5085	1262	478	17.3660	1	800	1.1094	y	3160	648	compromise	25	1	2
30/01/2019, 16:52:05	1	11	697.2458	787.8120	603	729	28.7159	1	7025	1.1094	y	2863	340	compromise	75	1	1
30/01/2019, 16:52:05	1	12	252.8621	508.3821	145	459	34.9443	1	1461	1.1094	y	5454	648	compromise	25	2	8
30/01/2019, 16:52:05	1	13	339.3952	868.9368	251	846	19.7868	1	5033	1.1094	y	5060	1141	compromise	0	2	7
30/01/2019, 16:52:05	1	14	1386.8066	862.6271	1331	823	19.3109	1	858	1.1094	y	5487	1412	compromise	100	2	8
30/01/2019, 16:52:05	1	15	185.2581	567.8737	125	528	14.9318	1	1370	1.1094	y	3202	654	compromise	50	1	2
30/01/2019, 16:52:05	1	16	1266.0208	165.8552	1165	95	42.3042	1	1075	1.1094	y	2842	289	compromise	50	1	1
30/01/2019, 16:52:05	1	17	1410.2427	199.2065	1319	152	18.9220	1	2122	1.1094	y	3541	654	compromise	50	2	3
30/01/2019, 16:52:05	1	18	780.1733	820.2619	703	767	15.9111	1	988	1.1094	y	4056	1141	compromise	0	1	4
30/01/2019, 16:52:05	1	19	492.6310	205.5162	429	157	15.8307	1	1200	1.1094	y	3464	340	compromise	75	2	3
30/01/2019, 16:52:05	1	20	1141.6294	422.7504	1065	369	16.3319	1	916	1.1094	y	3858	1001	compromise	0	1	4
30/01/2019, 16:52:05	1	21	722.4846	821.1633	676	785	28.5467	1	10345	1.1094	y	5158	1412	compromise	100	1	5
30/01/2019, 16:52:05	1	22	386.2673	963.5824	307	922	5.9056	1	1836	1.1094	y	4940	585	compromise	75	2	7
30/01/2019, 16:52:05	1	23	763.9484	691.3636	626	626	68.8395	1	1089	1.1094	y	5454	107	compromise	100	2	8
30/01/2019, 16:52:05	1	24	1512.0994	1035.6934	1399	970	47.3965	1	3234	1.1094	y	5344	498	compromise	25	2	6
30/01/2019, 16:52:05	1	25	911.7758	990.6240	844	958	8.7157	1	2523	1.1094	y	5294	397	compromise	100	2	6
30/01/2019, 16:52:05	1	26	1356.1595	387.5963	1251	326	38.6034	1	922	1.1094	y	2919	397	compromise	100	1	2
30/01/2019, 16:52:05	1	27	255.5663	321.7951	212	288	31.6513	1	1448	1.1094	y	3876	1026	compromise	0	1	4
30/01/2019, 16:52:05	1	28	1329.1179	224.4453	1223	164	38.6628	1	1436	1.1094	y	5303	289	compromise	50	2	6
30/01/2019, 16:52:05	1	29	1669.8421	533.6210	1638	467	52.0638	1	7530	1.1094	y	3446	803	compromise	25	1	3
30/01/2019, 16:52:05	1	30	699.0485	518.2974	594	444	47.5075	1	1563	1.1094	y	5158	803	compromise	25	2	5
30/01/2019, 16:55:06	2	1	936.1133	155.0385	888	124	27.6523	1	5634	1.1094	y	5247	164	compromise	50	2	6
30/01/2019, 16:55:06	2	2	903.6633	526.4099	841	484	13.2778	1	898	1.1094	y	5317	1488	compromise	25	1	6
30/01/2019, 16:55:06	2	3	1362.4692	786.0092	1279	716	33.5943	1	1635	1.1094	y	3425	759	compromise	50	1	3
30/01/2019, 16:55:06	2	4	323.1703	729.2219	248	682	9.7234	1	1144	1.1094	y	5382	1488	compromise	25	2	8
30/01/2019, 16:55:06	2	5	388.0701	497.5655	273	462	40.1168	1	1511	1.1094	y	4940	759	compromise	50	2	7
30/01/2019, 16:55:06	2	6	1160.5586	319.0909	1068	282	17.5633	1	1376	1.1094	y	5170	1422	compromise	100	1	5
30/01/2019, 16:55:06	2	7	1010.0270	485.8475	905	438	31.7599	1	1074	1.1094	y	3101	588	compromise	25	1	2
30/01/2019, 16:55:06	2	8	1658.1240	340.7242	1552	292	33.0861	1	11593	1.1094	y	5151	481	compromise	0	2	5
30/01/2019, 16:55:06	2	9	876.6217	126.1941	777	81	25.7959	1	3537	1.1094	y	3001	481	compromise	0	1	2
30/01/2019, 16:55:06	2	10	1162.3613	189.2912	1056	162	32.9811	1	2264	1.1094	y	3136	612	compromise	100	1	2
30/01/2019, 16:55:06	2	11	499.8421	350.6394	429	323	10.7014	1	24586	1.1094	y	3094	246	compromise	0	2	2
30/01/2019, 16:55:06	2	12	551.2211	521.9029	469	486	7.3956	1	4554	1.1094	y	5326	588	compromise	25	2	6
30/01/2019, 16:55:06	2	13	1656.3213	472.3267	1565	432	16.5642	1	882	1.1094	y	4961	1228	compromise	25	1	7
30/01/2019, 16:55:06	2	14	918.0855	257.7966	871	209	30.1136	1	883	1.1094	y	5090	612	compromise	100	2	5
30/01/2019, 16:55:06	2	15	1113.6864	677.8428	1060	635	21.9730	1	1114	1.1094	y	4023	1094	compromise	50	1	4
30/01/2019, 16:55:06	2	16	298.8328	795.9245	230	774	16.7520	1	1088	1.1094	y	5391	1422	compromise	100	2	8
30/01/2019, 16:55:06	2	17	NA	NA	1702	794	NA	0	NA	1.1094	y	3981	1075	compromise	75	1	4
30/01/2019, 16:55:06	2	18	279.9037	358.7519	213	322	8.1308	1	11921	1.1094	y	4047	901	compromise	0	2	4
30/01/2019, 16:55:06	2	19	1600.4353	565.1695	1505	524	20.7621	1	1121	1.1094	y	2833	246	compromise	0	1	1
30/01/2019, 16:55:06	2	20	704.4569	104.5609	663	57	35.0195	1	3291	1.1094	y	5379	1094	compromise	50	2	8
30/01/2019, 16:55:06	2	21	1411.1441	801.3328	1289	738	53.7578	1	1097	1.1094	y	3498	901	compromise	0	1	3
30/01/2019, 16:55:06	2	22	1034.3644	884.2604	982	822	33.5477	1	3137	1.1094	y	5247	1035	compromise	75	2	6
30/01/2019, 16:55:06	2	23	827.9468	573.2820	698	508	61.5710	1	946	1.1094	y	5223	1075	compromise	75	2	6
30/01/2019, 16:55:06	2	24	1507.5924	738.2357	1408	697	24.8746	1	13515	1.1094	y	3390	720	compromise	75	1	3
30/01/2019, 16:55:06	2	25	1733.8405	934.7381	1660	894	3.4394	1	1913	1.1094	y	5320	720	compromise	75	2	6
30/01/2019, 16:55:06	2	26	456.5755	982.5116	365	919	30.8439	1	1276	1.1094	y	4961	787	compromise	100	2	7
30/01/2019, 16:55:06	2	27	451.1672	502.9738	374	450	15.6248	1	1147	1.1094	y	2806	164	compromise	50	1	1
30/01/2019, 16:55:06	2	28	865.8051	705.7858	802	649	22.2995	1	869	1.1094	y	3876	1035	compromise	75	1	4
30/01/2019, 16:55:06	2	29	890.1425	258.6980	839	209	26.7950	1	2411	1.1094	y	3440	787	compromise	100	1	3
30/01/2019, 16:55:06	2	30	1418.3552	758.0663	1327	707	21.2493	1	3084	1.1094	y	5370	1228	compromise	25	2	8
05/02/2019, 14:11:03	1	1	353.4700	1026.0568	271	957	32.4289	1	13023	0.8128	n	3870	1014	compromise	50	1	4
05/02/2019, 14:11:03	1	2	598.2965	973.1546	528	931	6.6172	1	1752	0.8128	n	4056	1141	compromise	0	1	4
05/02/2019, 14:11:03	1	3	1474.2587	151.3249	1402	105	9.2409	1	2471	0.8128	n	3541	654	compromise	50	2	3
05/02/2019, 14:11:03	1	4	1438.5804	505.6467	1372	467	8.4973	1	3050	0.8128	n	5291	1014	compromise	50	2	6
05/02/2019, 14:11:03	1	5	1319.2429	799.6845	1278	776	36.4748	1	1810	0.8128	n	3160	648	compromise	25	1	2
05/02/2019, 14:11:03	1	6	1361.0726	155.0158	1309	92	34.3034	1	1114	0.8128	n	3858	1001	compromise	0	1	4
05/02/2019, 14:11:03	1	7	1311.8612	195.6151	1234	165	7.4557	1	4536	0.8128	n	3101	585	compromise	75	1	2
05/02/2019, 14:11:03	1	8	1348.7697	136.5615	1282	100	8.2836	1	3415	0.8128	n	5158	803	compromise	25	2	5
05/02/2019, 14:11:03	1	9	1747.3817	917.7918	1657	871	17.9704	1	2983	0.8128	n	5294	397	compromise	100	2	6
05/02/2019, 14:11:03	1	10	1263.8801	805.8360	1198	744	25.9887	1	4876	0.8128	n	3461	830	compromise	75	1	3
05/02/2019, 14:11:03	1	11	225.5205	365.3943	125	294	42.4278	1	1473	0.8128	n	3464	340	compromise	75	2	3
05/02/2019, 14:11:03	1	12	1645.2681	914.1009	1576	855	22.3485	1	15969	0.8128	n	5448	1001	compromise	0	2	8
05/02/2019, 14:11:03	1	13	626.5931	679.1167	536	632	18.3201	1	1610	0.8128	n	2842	289	compromise	50	1	1
05/02/2019, 14:11:03	1	14	422.3659	532.7129	328	472	30.2304	1	1536	0.8128	n	5454	648	compromise	25	2	8
05/02/2019, 14:11:03	1	15	1764.6057	766.4669	1717	703	37.7456	1	1071	0.8128	n	5487	1412	compromise	100	2	8
05/02/2019, 14:11:03	1	16	1076.8770	562.2397	1018	544	25.1179	1	1314	0.8128	n	3446	803	compromise	25	1	3
05/02/2019, 14:11:03	1	17	973.5331	194.3849	918	150	20.6485	1	3682	0.8128	n	2863	340	compromise	75	1	1
05/02/2019, 14:11:03	1	18	896.0252	319.8738	857	273	37.1760	1	1217	0.8128	n	2791	107	compromise	100	1	1
05/02/2019, 14:11:03	1	19	646.2776	604.0694	576	578	12.3677	1	1177	0.8128	n	4940	585	compromise	75	2	7
05/02/2019, 14:11:03	1	20	913.2492	355.5521	848	295	25.0295	1	1070	0.8128	n	3876	1026	compromise	0	1	4
05/02/2019, 14:11:03	1	21	1226.9716	129.1798	1167	106	20.7586	1	5071	0.8128	n	5344	498	compromise	25	2	6
05/02/2019, 14:11:03	1	22	1108.8644	466.2776	1037	450	21.4528	1	1754	0.8128	n	5158	1412	compromise	100	1	5
05/02/2019, 14:11:03	1	23	394.0694	984.2271	309	962	18.2935	1	7722	0.8128	n	5303	289	compromise	50	2	6
05/02/2019, 14:11:03	1	24	NA	NA	945	473	NA	0	NA	0.8128	n	4943	1026	compromise	0	2	7
05/02/2019, 14:11:03	1	25	1065.8044	895.6467	962	838	35.1509	1	1786	0.8128	n	5060	1141	compromise	0	2	7
05/02/2019, 14:11:03	1	26	955.0789	310.0315	872	249	24.8797	1	979	0.8128	n	5454	107	compromise	100	2	8
05/02/2019, 14:11:03	1	27	178.7697	199.3060	105	121	40.8245	1	3336	0.8128	n	3009	498	compromise	25	1	2
05/02/2019, 14:11:03	1	28	236.5931	960.8517	149	887	38.4712	1	1116	0.8128	n	5394	830	compromise	75	2	8
05/02/2019, 14:11:03	1	29	951.3880	693.8801	897	655	20.6581	1	1384	0.8128	n	3202	654	compromise	50	1	2
05/02/2019, 14:11:03	1	30	1509.9369	894.4164	1457	872	26.7263	1	2368	0.8128	n	2919	397	compromise	100	1	2
