# Supplementary material for: Varying benefits of generalist and specialist camouflage in two versus four background environments
Source: Behav Ecol. 2023 Mar 26;34(3):426–36. doi: 10.1093/beheco/arac114 (PMC10183209; doi:10.1093/beheco/arac114)
Supplement: arac114_suppl_Supplementary_Materials [file arac114_suppl_supplementary_materials.zip › Results_Expt2B.csv]

SubjNum	TrialNum	TrialIndex	xMoth	yMoth	TimeTakenSecs	xClick	yClick	Hit	BackgroundType	BackgroundTypeNum	MothID	BgdID	MothExemplar	Combination	Moth1	Moth2	Moth3	Moth4	Condition	BgdExemplar
1	1	32	1531	734	11.14984581	1534.628906	740.2258301	1	Shrub	0	'82_ABCD_2964_3508_2821_5080.png'	'/Shrub/5086.png'	82	ABCD	2964	3508	2821	5080	G2	5086
1	2	22	494	795	3.233288622	502.3828125	804.7595215	1	Bark	2	'67_D_5093.png'	'/Bark/2987.png'	67	D	5093				S	2987
1	3	34	1740	489	3.633283091	1743.222656	494.4177246	1	Bark	2	'8_CD_2773_5164.png'	'/Bark/2970.png'	8	CD	2773	5164			G1	2970
1	4	35	687	113	5.149928784	692.8125	113.2800293	1	Grass	3	'8_CD_2773_5164.png'	'/Grass/3498.png'	8	CD	2773	5164			G1	3498
1	5	6	409	262	4.266607666	413.6132813	275.7019043	1	Bark	2	'17_BC_3428_2821.png'	'/Bark/2993.png'	17	BC	3428	2821			G1	2993
1	6	3	508	964	2.299968195	520.6054688	970.9057617	1	Grass	3	'12_C_2803.png'	'/Grass/3520.png'	12	C	2803				S	3520
1	7	16	1171	183	1.599977875	1177.382813	196.4355469	1	Shrub	0	'277_ABCD_3136_3387_2791_5086.png'	'/Shrub/5148.png'	277	ABCD	3136	3387	2791	5086	G2	5148
1	8	11	911	875	19.53306322	908.5546875	880.8288574	1	Grass	3	'181_ABCD_3057_3366_2794_5148.png'	'/Grass/3443.png'	181	ABCD	3057	3366	2794	5148	G2	3443
1	9	30	690	579	1.749975801	695.6249428	584.7253418	1	Bark	2	'82_ABCD_2964_3508_2821_5080.png'	'/Bark/3211.png'	82	ABCD	2964	3508	2821	5080	G2	3211
1	10	33	1561	1050	7.616561341	1558.59375	1054.423828	1	Leaves	1	'8_CD_2773_5164.png'	'/Leaves/2776.png'	8	CD	2773	5164			G1	2776
1	11	7	1115	107	6.933237457	1119.023438	118.157959	1	Grass	3	'17_BC_3428_2821.png'	'/Grass/3488.png'	17	BC	3428	2821			G1	3488
1	12	28	1050	481	2.049971652	1056.621094	489.8693848	1	Shrub	0	'68_A_2970.png'	'/Shrub/5148.png'	68	A	2970				S	5148
1	13	17	1718	136	3.983278251	1704.199219	148.8757324	1	Leaves	1	'4_AB_2919_3443.png'	'/Leaves/2828.png'	4	AB	2919	3443			G1	2828
1	14	14	571	1014	2.099970961	583.828125	1013.15918	1	Bark	2	'277_ABCD_3136_3387_2791_5086.png'	'/Bark/3112.png'	277	ABCD	3136	3387	2791	5086	G2	3112
1	15	8	1427	31	2.199969578	1416.972656	43.96728516	1	Shrub	0	'17_BC_3428_2821.png'	'/Shrub/5161.png'	17	BC	3428	2821			G1	5161
1	16	5	1421	822	2.23330245	1425.117188	833.170166	1	Leaves	1	'17_BC_3428_2821.png'	'/Leaves/2807.png'	17	BC	3428	2821			G1	2807
1	17	29	743	866	4.566603518	748.828125	866.0961914	1	Leaves	1	'82_ABCD_2964_3508_2821_5080.png'	'/Leaves/2849.png'	82	ABCD	2964	3508	2821	5080	G2	2849
1	18	21	1083	919	2.849960589	1078.242188	922.7526855	1	Leaves	1	'67_D_5093.png'	'/Leaves/2860.png'	67	D	5093				S	2860
1	19	25	189	113	4.933265114	187.265625	129.7265625	1	Leaves	1	'68_A_2970.png'	'/Leaves/2839.png'	68	A	2970				S	2839
1	20	31	150	437	8.783211875	151.4062357	451.0437012	1	Grass	3	'82_ABCD_2964_3508_2821_5080.png'	'/Grass/3452.png'	82	ABCD	2964	3508	2821	5080	G2	3452
1	21	27	1016	293	16.63310332	1013.4375	301.3110352	1	Grass	3	'68_A_2970.png'	'/Grass/3449.png'	68	A	2970				S	3449
1	22	26	1467	848	20.01638987	0	0	0	Bark	2	'68_A_2970.png'	'/Bark/2970.png'	68	A	2970				S	2970
1	23	19	1749	470	16.43310609	1748.90625	480.6079102	1	Grass	3	'4_AB_2919_3443.png'	'/Grass/3387.png'	4	AB	2919	3443			G1	3387
1	24	15	288	962	3.833280325	300.2929688	970.9716797	1	Grass	3	'277_ABCD_3136_3387_2791_5086.png'	'/Grass/3428.png'	277	ABCD	3136	3387	2791	5086	G2	3428
1	25	1	1085	213	1.833307981	1090.546875	215.8813477	1	Leaves	1	'12_C_2803.png'	'/Leaves/2833.png'	12	C	2803				S	2833
1	26	36	904	297	20.01638987	0	0	0	Shrub	0	'8_CD_2773_5164.png'	'/Shrub/5096.png'	8	CD	2773	5164			G1	5096
1	27	23	73	176	2.23330245	69.84375	190.4040527	1	Grass	3	'67_D_5093.png'	'/Grass/3461.png'	67	D	5093				S	3461
1	28	2	664	166	1.516645694	669.0234375	174.1882324	1	Bark	2	'12_C_2803.png'	'/Bark/2982.png'	12	C	2803				S	2982
1	29	4	346	919	2.7166291	349.3359375	923.4777832	1	Shrub	0	'12_C_2803.png'	'/Shrub/5074.png'	12	C	2803				S	5074
1	30	18	1495	622	4.799933624	1497.363281	630.9997559	1	Bark	2	'4_AB_2919_3443.png'	'/Bark/2946.png'	4	AB	2919	3443			G1	2946
1	31	24	617	591	16.56643758	624.140625	594.6789551	1	Shrub	0	'67_D_5093.png'	'/Shrub/5093.png'	67	D	5093				S	5093
1	32	13	1012	175	1.783308673	1002.832031	188.2287598	1	Leaves	1	'277_ABCD_3136_3387_2791_5086.png'	'/Leaves/2836.png'	277	ABCD	3136	3387	2791	5086	G2	2836
1	33	9	352	903	13.56647906	340.2539063	907.8222656	1	Leaves	1	'181_ABCD_3057_3366_2794_5148.png'	'/Leaves/2785.png'	181	ABCD	3057	3366	2794	5148	G2	2785
1	34	20	1145	665	1.616644311	1144.980469	677.5378418	1	Shrub	0	'4_AB_2919_3443.png'	'/Shrub/5119.png'	4	AB	2919	3443			G1	5119
1	35	10	529	387	1.899973726	532.5585938	391.6845703	1	Bark	2	'181_ABCD_3057_3366_2794_5148.png'	'/Bark/3025.png'	181	ABCD	3057	3366	2794	5148	G2	3025
1	36	12	1240	554	7.833225012	1246.464844	569.1687012	1	Shrub	0	'181_ABCD_3057_3366_2794_5148.png'	'/Shrub/5146.png'	181	ABCD	3057	3366	2794	5148	G2	5146
2	1	32	1531	734	14.03323564	1520.683594	753.4094238	1	Shrub	0	'54_BD_3499_5164.png'	'/Shrub/5086.png'	54	BD	3499	5164			G1	5086
2	2	22	494	795	1.783320918	488.2617188	788.0163574	1	Bark	2	'31_A_2912.png'	'/Bark/2987.png'	31	A	2912				S	2987
2	3	34	1740	489	2.333317089	1742.695313	496.8237305	1	Bark	2	'87_ABCD_2970_3387_2803_5119.png'	'/Bark/2970.png'	87	ABCD	2970	3387	2803	5119	G2	2970
2	4	35	687	113	5.083297944	704.3554688	121.5197754	1	Grass	3	'87_ABCD_2970_3387_2803_5119.png'	'/Grass/3498.png'	87	ABCD	2970	3387	2803	5119	G2	3498
2	5	6	409	262	2.333317089	404.4726563	282.0959473	1	Bark	2	'22_AB_2987_3464.png'	'/Bark/2993.png'	22	AB	2987	3464			G1	2993
2	6	3	508	964	2.866646709	504.4335938	976.2121582	1	Grass	3	'190_ABCD_3057_3492_2812_5151.png'	'/Grass/3520.png'	190	ABCD	3057	3492	2812	5151	G2	3520
2	7	16	1171	183	1.616655412	1168.945313	203.2910156	1	Shrub	0	'248_ABCD_3094_3449_2785_5074.png'	'/Shrub/5148.png'	248	ABCD	3094	3449	2785	5074	G2	5148
2	8	11	911	875	8.233276014	904.921875	887.7832031	1	Grass	3	'23_BD_3437_5086.png'	'/Grass/3443.png'	23	BD	3437	5086			G1	3443
2	9	30	690	579	1.183325095	709.6289063	588.1860352	1	Bark	2	'54_BD_3499_5164.png'	'/Bark/3211.png'	54	BD	3499	5164			G1	3211
2	10	33	1561	1050	15.96655551	1555.488281	1072.023926	1	Leaves	1	'87_ABCD_2970_3387_2803_5119.png'	'/Leaves/2776.png'	87	ABCD	2970	3387	2803	5119	G2	2776
2	11	7	1115	107	7.733279495	1112.929688	116.6088867	1	Grass	3	'22_AB_2987_3464.png'	'/Grass/3488.png'	22	AB	2987	3464			G1	3488
2	12	28	1050	481	1.283324399	1047.421875	489.5397949	1	Shrub	0	'39_C_2794.png'	'/Shrub/5148.png'	39	C	2794				S	5148
2	13	17	1718	136	3.049978766	1702.910156	153.4899902	1	Leaves	1	'24_B_3489.png'	'/Leaves/2828.png'	24	B	3489				S	2828
2	14	14	571	1014	2.383316741	583.2421875	1009.599609	1	Bark	2	'248_ABCD_3094_3449_2785_5074.png'	'/Bark/3112.png'	248	ABCD	3094	3449	2785	5074	G2	3112
2	15	8	1427	31	2.783313956	1436.074219	57.11791992	1	Shrub	0	'22_AB_2987_3464.png'	'/Shrub/5161.png'	22	AB	2987	3464			G1	5161
2	16	5	1421	822	1.783320918	1414.394531	826.2487793	1	Leaves	1	'22_AB_2987_3464.png'	'/Leaves/2807.png'	22	AB	2987	3464			G1	2807
2	17	29	743	866	2.216651235	748.0078125	863.0969238	1	Leaves	1	'54_BD_3499_5164.png'	'/Leaves/2849.png'	54	BD	3499	5164			G1	2849
2	18	21	1083	919	1.333324051	1082.753906	919.786377	1	Leaves	1	'31_A_2912.png'	'/Leaves/2860.png'	31	A	2912				S	2860
2	19	25	189	113	6.466621647	196.1132813	118.223877	1	Leaves	1	'39_C_2794.png'	'/Leaves/2839.png'	39	C	2794				S	2839
2	20	31	150	437	11.06658962	152.7539063	448.0444336	1	Grass	3	'54_BD_3499_5164.png'	'/Grass/3452.png'	54	BD	3499	5164			G1	3452
2	21	27	1016	293	1.083325791	1007.695313	303.848877	1	Grass	3	'39_C_2794.png'	'/Grass/3449.png'	39	C	2794				S	3449
2	22	26	1467	848	1.149991994	1455.644531	844.3103027	1	Bark	2	'39_C_2794.png'	'/Bark/2970.png'	39	C	2794				S	2970
2	23	19	1749	470	2.983312564	1741.113281	489.342041	1	Grass	3	'24_B_3489.png'	'/Grass/3387.png'	24	B	3489				S	3387
2	24	15	288	962	5.383295856	300.5859375	975.5859375	1	Grass	3	'248_ABCD_3094_3449_2785_5074.png'	'/Grass/3428.png'	248	ABCD	3094	3449	2785	5074	G2	3428
2	25	1	1085	213	4.166637659	1120.957031	232.4926758	1	Leaves	1	'190_ABCD_3057_3492_2812_5151.png'	'/Leaves/2833.png'	190	ABCD	3057	3492	2812	5151	G2	2833
2	26	36	904	297	0.033333101	1118.144531	232.4926758	0	Shrub	0	'87_ABCD_2970_3387_2803_5119.png'	'/Shrub/5096.png'	87	ABCD	2970	3387	2803	5119	G2	5096
2	27	23	73	176	7.999944305	90.64453125	213.7390137	1	Grass	3	'31_A_2912.png'	'/Grass/3461.png'	31	A	2912				S	3461
2	28	2	664	166	1.266657848	681.328125	154.8083496	1	Bark	2	'190_ABCD_3057_3492_2812_5151.png'	'/Bark/2982.png'	190	ABCD	3057	3492	2812	5151	G2	2982
2	29	4	346	919	4.166637659	352.3828125	932.6403809	1	Shrub	0	'190_ABCD_3057_3492_2812_5151.png'	'/Shrub/5074.png'	190	ABCD	3057	3492	2812	5151	G2	5074
2	30	18	1495	622	10.04993003	1478.378906	641.0852051	1	Bark	2	'24_B_3489.png'	'/Bark/2946.png'	24	B	3489				S	2946
2	31	24	617	591	1.183325095	624.6679688	587.2631836	1	Shrub	0	'31_A_2912.png'	'/Shrub/5093.png'	31	A	2912				S	5093
2	32	13	1012	175	1.649988513	1009.101563	196.072998	1	Leaves	1	'248_ABCD_3094_3449_2785_5074.png'	'/Leaves/2836.png'	248	ABCD	3094	3449	2785	5074	G2	2836
2	33	9	352	903	3.499975634	362.9296875	914.1503906	1	Leaves	1	'23_BD_3437_5086.png'	'/Leaves/2785.png'	23	BD	3437	5086			G1	2785
2	34	20	1145	665	1.249991298	1137.421875	673.1872559	1	Shrub	0	'24_B_3489.png'	'/Shrub/5119.png'	24	B	3489				S	5119
2	35	10	529	387	1.58332231	523.828125	410.5700684	1	Bark	2	'23_BD_3437_5086.png'	'/Bark/3025.png'	23	BD	3437	5086			G1	3025
2	36	12	1240	554	1.399990253	1236.796875	568.7402344	1	Shrub	0	'23_BD_3437_5086.png'	'/Shrub/5146.png'	23	BD	3437	5086			G1	5146
3	1	32	1531	734	3.266602802	1530.9375	754.5300293	1	Shrub	0	'56_B_3498.png'	'/Shrub/5086.png'	56	B	3498				S	5086
3	2	22	494	795	4.766573477	480.234375	801.5625	1	Bark	2	'38_AB_3080_3449.png'	'/Bark/2987.png'	38	AB	3080	3449			G1	2987
3	3	34	1740	489	6.383208537	1732.910156	504.206543	1	Bark	2	'65_A_2946.png'	'/Bark/2970.png'	65	A	2946				S	2970
3	4	35	687	113	8.216506028	707.578125	112.1594238	1	Grass	3	'65_A_2946.png'	'/Grass/3498.png'	65	A	2946				S	3498
3	5	6	409	262	1.249975562	414.609375	279.4922197	1	Bark	2	'163_ABCD_3009_3467_2857_5106.png'	'/Bark/2993.png'	163	ABCD	3009	3467	2857	5106	G2	2993
3	6	3	508	964	3.466598892	485.9765625	962.0727539	1	Grass	3	'14_A_3009.png'	'/Grass/3520.png'	14	A	3009				S	3520
3	7	16	1171	183	6.066548061	1164.960938	196.0400391	1	Shrub	0	'332_ABCD_3202_3464_2860_5080.png'	'/Shrub/5148.png'	332	ABCD	3202	3464	2860	5080	G2	5148
3	8	11	911	875	2.01662724	900.5859375	877.6977539	1	Grass	3	'213_ABCD_3074_3467_2818_5069.png'	'/Grass/3443.png'	213	ABCD	3074	3467	2818	5069	G2	3443
3	9	30	690	579	4.649909091	694.9804688	586.5380859	1	Bark	2	'56_B_3498.png'	'/Bark/3211.png'	56	B	3498				S	3211
3	10	33	1561	1050	4.399913979	1558.769531	1048.458252	1	Leaves	1	'65_A_2946.png'	'/Leaves/2776.png'	65	A	2946				S	2776
3	11	7	1115	107	5.699888563	1114.921875	145.4150391	1	Grass	3	'163_ABCD_3009_3467_2857_5106.png'	'/Grass/3488.png'	163	ABCD	3009	3467	2857	5106	G2	3488
3	12	28	1050	481	11.31644542	1048.828125	468.8085938	1	Shrub	0	'54_CD_2849_5179.png'	'/Shrub/5148.png'	54	CD	2849	5179			G1	5148
3	13	17	1718	136	3.499931574	1703.378906	137.4060059	1	Leaves	1	'36_BC_3461_2863.png'	'/Leaves/2828.png'	36	BC	3461	2863			G1	2828
3	14	14	571	1014	3.466598892	578.4375	1014.016113	1	Bark	2	'332_ABCD_3202_3464_2860_5080.png'	'/Bark/3112.png'	332	ABCD	3202	3464	2860	5080	G2	3112
3	15	8	1427	31	5.549891496	1425.585938	43.73657227	1	Shrub	0	'163_ABCD_3009_3467_2857_5106.png'	'/Shrub/5161.png'	163	ABCD	3009	3467	2857	5106	G2	5161
3	16	5	1421	822	2.633281851	1420.019531	824.9633789	1	Leaves	1	'163_ABCD_3009_3467_2857_5106.png'	'/Leaves/2807.png'	163	ABCD	3009	3467	2857	5106	G2	2807
3	17	29	743	866	1.699966764	728.671875	860.723877	1	Leaves	1	'56_B_3498.png'	'/Leaves/2849.png'	56	B	3498				S	2849
3	18	21	1083	919	1.21664288	1084.042969	918.9294434	1	Leaves	1	'38_AB_3080_3449.png'	'/Leaves/2860.png'	38	AB	3080	3449			G1	2860
3	19	25	189	113	3.183271098	200.390625	106.7211914	1	Leaves	1	'54_CD_2849_5179.png'	'/Leaves/2839.png'	54	CD	2849	5179			G1	2839
3	20	31	150	437	20.01627533	0	0	0	Grass	3	'56_B_3498.png'	'/Grass/3452.png'	56	B	3498				S	3452
3	21	27	1016	293	1.41663897	1017.597656	308.3642578	1	Grass	3	'54_CD_2849_5179.png'	'/Grass/3449.png'	54	CD	2849	5179			G1	3449
3	22	26	1467	848	1.316640925	1453.417969	844.9365234	1	Bark	2	'54_CD_2849_5179.png'	'/Bark/2970.png'	54	CD	2849	5179			G1	2970
3	23	19	1749	470	2.566616488	1724.882813	481.8273926	1	Grass	3	'36_BC_3461_2863.png'	'/Grass/3387.png'	36	BC	3461	2863			G1	3387
3	24	15	288	962	13.18307559	302.109375	992.2302246	1	Grass	3	'332_ABCD_3202_3464_2860_5080.png'	'/Grass/3428.png'	332	ABCD	3202	3464	2860	5080	G2	3428
3	25	1	1085	213	6.999863148	1081.582031	221.2866211	1	Leaves	1	'14_A_3009.png'	'/Leaves/2833.png'	14	A	3009				S	2833
3	26	36	904	297	1.083312154	908.3789063	297.5866699	1	Shrub	0	'65_A_2946.png'	'/Shrub/5096.png'	65	A	2946				S	5096
3	27	23	73	176	8.399835777	85.07811785	160.9716797	1	Grass	3	'38_AB_3080_3449.png'	'/Grass/3461.png'	38	AB	3080	3449			G1	3461
3	28	2	664	166	3.483265233	659.5898438	179.362793	1	Bark	2	'14_A_3009.png'	'/Bark/2982.png'	14	A	3009				S	2982
3	29	4	346	919	1.533303356	344.1210938	905.6140137	1	Shrub	0	'14_A_3009.png'	'/Shrub/5074.png'	14	A	3009				S	5074
3	30	18	1495	622	1.39997263	1500	626.0888672	1	Bark	2	'36_BC_3461_2863.png'	'/Bark/2946.png'	36	BC	3461	2863			G1	2946
3	31	24	617	591	5.383228087	614.5898438	591.9763184	1	Shrub	0	'38_AB_3080_3449.png'	'/Shrub/5093.png'	38	AB	3080	3449			G1	5093
3	32	13	1012	175	4.533244705	1012.265625	195.6774902	1	Leaves	1	'332_ABCD_3202_3464_2860_5080.png'	'/Leaves/2836.png'	332	ABCD	3202	3464	2860	5080	G2	2836
3	33	9	352	903	3.049940372	345.46875	913.5900879	1	Leaves	1	'213_ABCD_3074_3467_2818_5069.png'	'/Leaves/2785.png'	213	ABCD	3074	3467	2818	5069	G2	2785
3	34	20	1145	665	1.099978495	1143.339844	664.0246582	1	Shrub	0	'36_BC_3461_2863.png'	'/Shrub/5119.png'	36	BC	3461	2863			G1	5119
3	35	10	529	387	2.283288693	532.03125	401.8688965	1	Bark	2	'213_ABCD_3074_3467_2818_5069.png'	'/Bark/3025.png'	213	ABCD	3074	3467	2818	5069	G2	3025
3	36	12	1240	554	1.499970675	1238.496094	563.4997559	1	Shrub	0	'213_ABCD_3074_3467_2818_5069.png'	'/Shrub/5146.png'	213	ABCD	3074	3467	2818	5069	G2	5146
4	1	30	462	562	20.01636696	0	0	0	Bark	2	'86_A_3148.png'	'/Bark/3074.png'	86	A	3148				S	3074
4	2	31	362	264	7.549886956	381.8554688	302.6293945	1	Grass	3	'86_A_3148.png'	'/Grass/3407.png'	86	A	3148				S	3407
4	3	8	465	529	2.399964066	469.921875	538.7145996	1	Shrub	0	'13_BD_3407_5116.png'	'/Shrub/5143.png'	13	BD	3407	5116			G1	5143
4	4	26	843	667	6.633234015	843.5742188	681.9543457	1	Bark	2	'51_BC_3498_2803.png'	'/Bark/3211.png'	51	BC	3498	2803			G1	3211
4	5	2	617	724	1.699974546	599.1210938	712.5073242	1	Bark	2	'12_AC_2952_2812.png'	'/Bark/2976.png'	12	AC	2952	2812			G1	2976
4	6	21	1729	433	9.283194337	1709.179688	427.6098633	1	Leaves	1	'47_D_5137.png'	'/Leaves/2828.png'	47	D	5137				S	2828
4	7	16	833	404	1.949970803	836.953125	417.3266602	1	Shrub	0	'218_ABCD_3080_3378_2845_5074.png'	'/Shrub/5102.png'	218	ABCD	3080	3378	2845	5074	G2	5102
4	8	4	387	1041	7.099893694	382.8515625	1047.370605	1	Shrub	0	'12_AC_2952_2812.png'	'/Shrub/5090.png'	12	AC	2952	2812			G1	5090
4	9	22	1696	65	4.733262463	1668.457031	65.65429688	1	Bark	2	'47_D_5137.png'	'/Bark/2993.png'	47	D	5137				S	2993
4	10	32	1832	936	7.466554871	1823.554688	921.763916	1	Shrub	0	'86_A_3148.png'	'/Shrub/5102.png'	86	A	3148				S	5102
4	11	5	849	964	13.51646429	834.609375	965.8630371	1	Leaves	1	'13_BD_3407_5116.png'	'/Leaves/2833.png'	13	BD	3407	5116			G1	2833
4	12	27	253	844	3.833275938	252.7734375	849.4189453	1	Grass	3	'51_BC_3498_2803.png'	'/Grass/3499.png'	51	BC	3498	2803			G1	3499
4	13	3	520	128	2.116634974	532.5585938	147.1288902	1	Grass	3	'12_AC_2952_2812.png'	'/Grass/3488.png'	12	AC	2952	2812			G1	3488
4	14	6	794	295	1.433311872	790.2539063	308.3972168	1	Bark	2	'13_BD_3407_5116.png'	'/Bark/2952.png'	13	BD	3407	5116			G1	2952
4	15	19	1132	371	1.96663722	1142.460938	381.697998	1	Grass	3	'302_ABCD_3148_3387_2818_5109.png'	'/Grass/3492.png'	302	ABCD	3148	3387	2818	5109	G2	3492
4	16	13	528	725	1.999970055	532.3242188	718.6706543	1	Leaves	1	'218_ABCD_3080_3378_2845_5074.png'	'/Leaves/2812.png'	218	ABCD	3080	3378	2845	5074	G2	2812
4	17	28	1147	167	6.699899683	1161.621094	180.1538086	1	Shrub	0	'51_BC_3498_2803.png'	'/Shrub/5137.png'	51	BC	3498	2803			G1	5137
4	18	15	1344	767	20.01636696	0	0	0	Grass	3	'218_ABCD_3080_3378_2845_5074.png'	'/Grass/3443.png'	218	ABCD	3080	3378	2845	5074	G2	3443
4	19	18	454	136	4.51659904	454.21875	134.6704102	1	Bark	2	'302_ABCD_3148_3387_2818_5109.png'	'/Bark/3057.png'	302	ABCD	3148	3387	2818	5109	G2	3057
4	20	1	265	698	20.01636696	0	0	0	Leaves	1	'12_AC_2952_2812.png'	'/Leaves/2818.png'	12	AC	2952	2812			G1	2818
4	21	20	591	534	6.766565351	587.34375	549.1296387	1	Shrub	0	'302_ABCD_3148_3387_2818_5109.png'	'/Shrub/5161.png'	302	ABCD	3148	3387	2818	5109	G2	5161
4	22	7	631	827	8.233210058	605.390625	821.7993164	1	Grass	3	'13_BD_3407_5116.png'	'/Grass/3437.png'	13	BD	3407	5116			G1	3437
4	23	36	822	761	20.01636696	0	0	0	Shrub	0	'86_D_5170.png'	'/Shrub/5090.png'	86	D	5170				S	5090
4	24	12	974	955	4.016606526	953.3789063	947.8015137	1	Shrub	0	'147_ABCD_3001_3434_2773_5096.png'	'/Shrub/5161.png'	147	ABCD	3001	3434	2773	5096	G2	5161
4	25	11	207	941	2.099968557	227.8710938	934.0576172	1	Grass	3	'147_ABCD_3001_3434_2773_5096.png'	'/Grass/3508.png'	147	ABCD	3001	3434	2773	5096	G2	3508
4	26	25	528	370	2.383297648	510.8789063	391.8164063	1	Leaves	1	'51_BC_3498_2803.png'	'/Leaves/2800.png'	51	BC	3498	2803			G1	2800
4	27	35	1507	744	1.849972301	1489.21875	738.8085938	1	Grass	3	'86_D_5170.png'	'/Grass/3498.png'	86	D	5170				S	3498
4	28	33	105	230	20.01636696	0	0	0	Leaves	1	'86_D_5170.png'	'/Leaves/2812.png'	86	D	5170				S	2812
4	29	34	1739	58	2.299965563	1703.496094	73.79516602	1	Bark	2	'86_D_5170.png'	'/Bark/2964.png'	86	D	5170				S	2964
4	30	17	1379	791	10.49984279	1379.824219	797.5744629	1	Leaves	1	'302_ABCD_3148_3387_2818_5109.png'	'/Leaves/2815.png'	302	ABCD	3148	3387	2818	5109	G2	2815
4	31	29	939	540	5.833245993	939.0234375	570.7177734	1	Leaves	1	'86_A_3148.png'	'/Leaves/2824.png'	86	A	3148				S	2824
4	32	14	1103	519	8.516539149	1094.414063	546.1633301	1	Bark	2	'218_ABCD_3080_3378_2845_5074.png'	'/Bark/3009.png'	218	ABCD	3080	3378	2845	5074	G2	3009
4	33	9	483	956	14.36645156	476.1914063	959.9304199	1	Leaves	1	'147_ABCD_3001_3434_2773_5096.png'	'/Leaves/2842.png'	147	ABCD	3001	3434	2773	5096	G2	2842
4	34	23	885	653	1.466644707	887.6367188	661.4538574	1	Grass	3	'47_D_5137.png'	'/Grass/3492.png'	47	D	5137				S	3492
4	35	10	1801	661	15.88309552	1804.277344	669.8254395	1	Bark	2	'147_ABCD_3001_3434_2773_5096.png'	'/Bark/2931.png'	147	ABCD	3001	3434	2773	5096	G2	2931
4	36	24	1045	909	1.583309627	1053.398438	920.5444336	1	Shrub	0	'47_D_5137.png'	'/Shrub/5125.png'	47	D	5137				S	5125
5	1	6	111	463	7.39993578	123.515625	468.248291	1	Bark	2	'1_CD_2762_5116.png'	'/Bark/3080.png'	1	CD	2762	5116			G1	3080
5	2	15	1071	348	1.816650901	1078.300781	363.9660645	1	Grass	3	'21_C_2833.png'	'/Grass/3446.png'	21	C	2833				S	3446
5	3	13	1654	192	2.649977002	1660.488281	215.090332	1	Leaves	1	'21_C_2833.png'	'/Leaves/2803.png'	21	C	2833				S	2803
5	4	16	1267	210	2.283313518	1275.9375	202.532959	1	Shrub	0	'21_C_2833.png'	'/Shrub/5103.png'	21	C	2833				S	5103
5	5	31	398	461	9.449917989	404.53125	472.0715332	1	Grass	3	'68_B_3425.png'	'/Grass/3479.png'	68	B	3425				S	3479
5	6	18	722	123	3.999965286	729.9609375	136.1865234	1	Bark	2	'256_ABCD_3101_3431_2836_5074.png'	'/Bark/3202.png'	256	ABCD	3101	3431	2836	5074	G2	3202
5	7	32	889	641	1.299988718	896.7773438	630.1428223	1	Shrub	0	'68_B_3425.png'	'/Shrub/5146.png'	68	B	3425				S	5146
5	8	22	1835	510	16.56652289	1847.871094	533.770752	1	Bark	2	'46_BD_3488_5139.png'	'/Bark/3001.png'	46	BD	3488	5139			G1	3001
5	9	8	336	741	2.349979606	355.1367188	752.2888184	1	Shrub	0	'1_CD_2762_5116.png'	'/Shrub/5109.png'	1	CD	2762	5116			G1	5109
5	10	33	1606	745	2.133314819	1602.890625	731.5576172	1	Leaves	1	'74_A_3009.png'	'/Leaves/2785.png'	74	A	3009				S	2785
5	11	3	1223	682	1.599986115	1223.964844	677.043457	1	Grass	3	'12_CD_2785_5137.png'	'/Grass/3449.png'	12	CD	2785	5137			G1	3449
5	12	4	735	61	3.016640487	732.2460938	63.28125	1	Shrub	0	'12_CD_2785_5137.png'	'/Shrub/5109.png'	12	CD	2785	5137			G1	5109
5	13	34	398	97	4.316629205	393.046875	124.7497559	1	Bark	2	'74_A_3009.png'	'/Bark/2941.png'	74	A	3009				S	2941
5	14	29	830	355	1.48332046	835.4882813	358.8244629	1	Leaves	1	'68_B_3425.png'	'/Leaves/2828.png'	68	B	3425				S	2828
5	15	28	927	572	3.849966588	941.8359375	556.5783691	1	Shrub	0	'48_ABCD_2941_3523_2806_5146.png'	'/Shrub/5151.png'	48	ABCD	2941	3523	2806	5146	G2	5151
5	16	12	271	699	4.766625299	288.6914063	709.7058105	1	Shrub	0	'205_ABCD_3074_3366_2845_5090.png'	'/Shrub/5080.png'	205	ABCD	3074	3366	2845	5090	G2	5080
5	17	7	1123	445	1.749984813	1133.085938	446.4953613	1	Grass	3	'1_CD_2762_5116.png'	'/Grass/3428.png'	1	CD	2762	5116			G1	3428
5	18	11	462	869	3.066640053	484.0429688	888.2116699	1	Grass	3	'205_ABCD_3074_3366_2845_5090.png'	'/Grass/3404.png'	205	ABCD	3074	3366	2845	5090	G2	3404
5	19	24	750	764	20.01649295	0	0	0	Shrub	0	'46_BD_3488_5139.png'	'/Shrub/5186.png'	46	BD	3488	5139			G1	5186
5	20	17	1111	1021	7.366602736	1119.902344	1009.929199	1	Leaves	1	'256_ABCD_3101_3431_2836_5074.png'	'/Leaves/2860.png'	256	ABCD	3101	3431	2836	5074	G2	2860
5	21	2	509	572	1.533320026	515.7421875	571.739502	1	Bark	2	'12_CD_2785_5137.png'	'/Bark/2993.png'	12	CD	2785	5137			G1	2993
5	22	26	579	360	1.699985247	585.1171875	361.7907715	1	Bark	2	'48_ABCD_2941_3523_2806_5146.png'	'/Bark/3223.png'	48	ABCD	2941	3523	2806	5146	G2	3223
5	23	23	1173	135	20.01649295	0	0	0	Grass	3	'46_BD_3488_5139.png'	'/Grass/3452.png'	46	BD	3488	5139			G1	3452
5	24	14	534	654	3.466636581	540.3515625	659.6411133	1	Bark	2	'21_C_2833.png'	'/Bark/2952.png'	21	C	2833				S	2952
5	25	10	1549	826	1.449987416	1555.546875	827.5012207	1	Bark	2	'205_ABCD_3074_3366_2845_5090.png'	'/Bark/3223.png'	205	ABCD	3074	3366	2845	5090	G2	3223
5	26	21	1837	461	20.01649295	0	0	0	Leaves	1	'46_BD_3488_5139.png'	'/Leaves/2794.png'	46	BD	3488	5139			G1	2794
5	27	27	1378	120	2.849975266	1373.144531	139.251709	1	Grass	3	'48_ABCD_2941_3523_2806_5146.png'	'/Grass/3431.png'	48	ABCD	2941	3523	2806	5146	G2	3431
5	28	36	676	300	1.016657844	699.4335938	302.6623535	1	Shrub	0	'74_A_3009.png'	'/Shrub/5090.png'	74	A	3009				S	5090
5	29	1	1113	184	20.01649295	0	0	0	Leaves	1	'12_CD_2785_5137.png'	'/Leaves/2767.png'	12	CD	2785	5137			G1	2767
5	30	20	247	315	1.39998785	231.6210938	308.1335449	1	Shrub	0	'256_ABCD_3101_3431_2836_5074.png'	'/Shrub/5158.png'	256	ABCD	3101	3431	2836	5074	G2	5158
5	31	19	1698	478	20.01649295	0	0	0	Grass	3	'256_ABCD_3101_3431_2836_5074.png'	'/Grass/3372.png'	256	ABCD	3101	3431	2836	5074	G2	3372
5	32	30	1650	568	13.58321545	1638.222656	570.8825684	1	Bark	2	'68_B_3425.png'	'/Bark/3063.png'	68	B	3425				S	3063
5	33	35	1537	496	1.56665307	1543.183594	495.703125	1	Grass	3	'74_A_3009.png'	'/Grass/3523.png'	74	A	3009				S	3523
5	34	5	525	926	4.149963984	532.0898438	927.4328613	1	Leaves	1	'1_CD_2762_5116.png'	'/Leaves/2828.png'	1	CD	2762	5116			G1	2828
5	35	25	1131	559	1.216656108	1124.179688	567.355957	1	Leaves	1	'48_ABCD_2941_3523_2806_5146.png'	'/Leaves/2806.png'	48	ABCD	2941	3523	2806	5146	G2	2806
5	36	9	92	996	6.549943156	96.73828125	989.9560547	1	Leaves	1	'205_ABCD_3074_3366_2845_5090.png'	'/Leaves/2762.png'	205	ABCD	3074	3366	2845	5090	G2	2762
6	1	20	629	384	2.56661869	630.4101563	397.0568848	1	Shrub	0	'335_ABCD_3202_3499_2762_5096.png'	'/Shrub/5080.png'	335	ABCD	3202	3499	2762	5096	G2	5080
6	2	16	268	181	2.083294392	266.7773438	186.1523598	1	Shrub	0	'30_ABCD_2931_3449_2812_5148.png'	'/Shrub/5186.png'	30	ABCD	2931	3449	2812	5148	G2	5186
6	3	28	1759	628	2.349956074	1759.863281	639.7338867	1	Shrub	0	'48_B_3461.png'	'/Shrub/5109.png'	48	B	3461				S	5109
6	4	8	1224	296	1.88329813	1222.441406	322.0422363	1	Shrub	0	'16_BC_3425_2833.png'	'/Shrub/5139.png'	16	BC	3425	2833			G1	5139
6	5	32	923	72	1.23331028	917.6953125	86.9128418	1	Shrub	0	'74_C_2807.png'	'/Shrub/5143.png'	74	C	2807				S	5143
6	6	29	1213	802	4.316585979	1215.410156	799.387207	1	Leaves	1	'74_C_2807.png'	'/Leaves/2848.png'	74	C	2807				S	2848
6	7	35	1041	276	1.23331028	1049.003906	283.6779785	1	Grass	3	'7_CD_2773_5146.png'	'/Grass/3499.png'	7	CD	2773	5146			G1	3499
6	8	10	1228	481	1.23331028	1206.796875	476.5539551	1	Bark	2	'1_D_5069.png'	'/Bark/3063.png'	1	D	5069				S	3063
6	9	3	1040	733	4.99990654	1063.183594	740.2258301	1	Grass	3	'131_ABCD_2987_3499_2803_5161.png'	'/Grass/3428.png'	131	ABCD	2987	3499	2803	5161	G2	3428
6	10	9	1362	395	2.083294392	1351.992188	397.3864746	1	Leaves	1	'1_D_5069.png'	'/Leaves/2833.png'	1	D	5069				S	2833
6	11	5	1001	783	4.649913082	993.1640625	787.9833984	1	Leaves	1	'16_BC_3425_2833.png'	'/Leaves/2785.png'	16	BC	3425	2833			G1	2785
6	12	25	1857	432	7.733188782	1851.445313	426.8518066	1	Leaves	1	'48_B_3461.png'	'/Leaves/2842.png'	48	B	3461				S	2842
6	13	33	449	728	4.083257008	439.5703125	724.0429688	1	Leaves	1	'7_CD_2773_5146.png'	'/Leaves/2821.png'	7	CD	2773	5146			G1	2821
6	14	13	244	750	5.61656168	245.859375	753.9367676	1	Leaves	1	'30_ABCD_2931_3449_2812_5148.png'	'/Leaves/2828.png'	30	ABCD	2931	3449	2812	5148	G2	2828
6	15	18	251	481	2.133293457	261.796875	517.9504395	1	Bark	2	'335_ABCD_3202_3499_2762_5096.png'	'/Bark/3101.png'	335	ABCD	3202	3499	2762	5096	G2	3101
6	16	22	167	47	9.466489716	167.7539063	56.49169922	1	Bark	2	'38_CD_2824_5158.png'	'/Bark/3009.png'	38	CD	2824	5158			G1	3009
6	17	23	787	366	16.81635233	777.5976563	369.5361328	1	Grass	3	'38_CD_2824_5158.png'	'/Grass/3443.png'	38	CD	2824	5158			G1	3443
6	18	21	866	462	12.61643084	848.7890625	463.3044434	1	Leaves	1	'38_CD_2824_5158.png'	'/Leaves/2824.png'	38	CD	2824	5158			G1	2824
6	19	27	716	304	20.01629251	0	0	0	Grass	3	'48_B_3461.png'	'/Grass/3467.png'	48	B	3461				S	3467
6	20	31	1439	229	4.96657383	1435.488281	237.9968262	1	Grass	3	'74_C_2807.png'	'/Grass/3425.png'	74	C	2807				S	3425
6	21	17	1192	870	10.0664785	1188.515625	902.878418	1	Leaves	1	'335_ABCD_3202_3499_2762_5096.png'	'/Leaves/2787.png'	335	ABCD	3202	3499	2762	5096	G2	2787
6	22	34	1454	468	20.01629251	0	0	0	Bark	2	'7_CD_2773_5146.png'	'/Bark/3063.png'	7	CD	2773	5146			G1	3063
6	23	1	1746	938	9.816483173	1740.46875	933.6950684	1	Leaves	1	'131_ABCD_2987_3499_2803_5161.png'	'/Leaves/2791.png'	131	ABCD	2987	3499	2803	5161	G2	2791
6	24	11	1819	428	7.333196259	1807.792969	441.1560059	1	Grass	3	'1_D_5069.png'	'/Grass/3440.png'	1	D	5069				S	3440
6	25	6	400	816	3.333271027	401.1328125	813.0651855	1	Bark	2	'16_BC_3425_2833.png'	'/Bark/2976.png'	16	BC	3425	2833			G1	2976
6	26	15	304	434	1.133312149	301.5820313	437.3986816	1	Grass	3	'30_ABCD_2931_3449_2812_5148.png'	'/Grass/3467.png'	30	ABCD	2931	3449	2812	5148	G2	3467
6	27	4	1317	857	9.699818687	1308.867188	846.9470215	1	Shrub	0	'131_ABCD_2987_3499_2803_5161.png'	'/Shrub/5158.png'	131	ABCD	2987	3499	2803	5161	G2	5158
6	28	7	222	802	2.866613083	232.4414063	807.5610352	1	Grass	3	'16_BC_3425_2833.png'	'/Grass/3378.png'	16	BC	3425	2833			G1	3378
6	29	30	1006	414	12.8164271	1000.429688	417.4914551	1	Bark	2	'74_C_2807.png'	'/Bark/3142.png'	74	C	2807				S	3142
6	30	36	1015	248	14.81638971	999.9023438	256.3549805	1	Shrub	0	'7_CD_2773_5146.png'	'/Shrub/5096.png'	7	CD	2773	5146			G1	5096
6	31	24	1616	838	4.333252335	1603.945313	830.6652832	1	Shrub	0	'38_CD_2824_5158.png'	'/Shrub/5146.png'	38	CD	2824	5158			G1	5146
6	32	14	932	1001	4.833242989	929.6484375	1007.193604	1	Bark	2	'30_ABCD_2931_3449_2812_5148.png'	'/Bark/3094.png'	30	ABCD	2931	3449	2812	5148	G2	3094
6	33	26	766	363	1.316642056	770.2148438	389.9707031	1	Bark	2	'48_B_3461.png'	'/Bark/2987.png'	48	B	3461				S	2987
6	34	12	1271	716	15.79970467	1254.609375	743.0273438	1	Shrub	0	'1_D_5069.png'	'/Shrub/5146.png'	1	D	5069				S	5146
6	35	19	1398	477	1.616636448	1384.863281	495.5383301	1	Grass	3	'335_ABCD_3202_3499_2762_5096.png'	'/Grass/3425.png'	335	ABCD	3202	3499	2762	5096	G2	3425
6	36	2	996	883	2.799947662	997.3828125	899.7802734	1	Bark	2	'131_ABCD_2987_3499_2803_5161.png'	'/Bark/3202.png'	131	ABCD	2987	3499	2803	5161	G2	3202
7	1	33	275	1037	20.01645859	0	0	0	Leaves	1	'50_AC_3142_2824.png'	'/Leaves/2800.png'	50	AC	3142	2824			G1	2800
7	2	24	425	909	1.399985447	424.6875286	918.0725098	1	Shrub	0	'28_D_5183.png'	'/Shrub/5080.png'	28	D	5183				S	5080
7	3	16	318	833	8.666576576	315.46875	848.2983398	1	Shrub	0	'22_ABCD_2919_3489_2770_5090.png'	'/Shrub/5151.png'	22	ABCD	2919	3489	2770	5090	G2	5151
7	4	17	395	554	2.283309598	828.28125	503.2507324	0	Leaves	1	'258_ABCD_3101_3440_2794_5069.png'	'/Leaves/2849.png'	258	ABCD	3101	3440	2794	5069	G2	2849
7	5	18	129	209	5.433276854	137.3437643	211.2341309	1	Bark	2	'258_ABCD_3101_3440_2794_5069.png'	'/Bark/3223.png'	258	ABCD	3101	3440	2794	5069	G2	3223
7	6	23	1206	436	1.383318954	1208.671875	460.7995605	1	Grass	3	'28_D_5183.png'	'/Grass/3366.png'	28	D	5183				S	3366
7	7	8	564	164	5.599941788	568.7109375	177.4511719	1	Shrub	0	'15_ABCD_2919_3407_2776_5170.png'	'/Shrub/5170.png'	15	ABCD	2919	3407	2776	5170	G2	5170
7	8	2	1030	58	3.649962058	1034.003906	64.07226563	1	Bark	2	'10_BC_3390_2807.png'	'/Bark/3025.png'	10	BC	3390	2807			G1	3025
7	9	21	1315	991	2.533306999	1326.738281	1011.181641	1	Leaves	1	'28_D_5183.png'	'/Leaves/2857.png'	28	D	5183				S	2857
7	10	9	958	336	1.116655059	959.7070313	338.9501953	1	Leaves	1	'15_B_3446.png'	'/Leaves/2839.png'	15	B	3446				S	2839
7	11	14	1025	330	4.699951143	1026.5625	314.0661621	1	Bark	2	'22_ABCD_2919_3489_2770_5090.png'	'/Bark/3080.png'	22	ABCD	2919	3489	2770	5090	G2	3080
7	12	10	860	368	0.949990125	833.5546875	381.895752	1	Bark	2	'15_B_3446.png'	'/Bark/3074.png'	15	B	3446				S	3074
7	13	22	277	506	5.449943347	650.9179688	848.9904785	0	Bark	2	'28_D_5183.png'	'/Bark/3074.png'	28	D	5183				S	3074
7	14	20	942	692	1.483317914	951.7382813	705.2893066	1	Shrub	0	'258_ABCD_3101_3440_2794_5069.png'	'/Shrub/5139.png'	258	ABCD	3101	3440	2794	5069	G2	5139
7	15	5	1601	52	20.01645859	0	0	0	Leaves	1	'15_ABCD_2919_3407_2776_5170.png'	'/Leaves/2812.png'	15	ABCD	2919	3407	2776	5170	G2	2812
7	16	15	1639	891	3.816626992	1625.390625	918.3361816	1	Grass	3	'22_ABCD_2919_3489_2770_5090.png'	'/Grass/3467.png'	22	ABCD	2919	3489	2770	5090	G2	3467
7	17	26	543	601	1.833314276	559.5117188	595.2392578	1	Bark	2	'43_A_3001.png'	'/Bark/3025.png'	43	A	3001				S	3025
7	18	29	430	904	1.966646223	447.0117188	910.6567383	1	Leaves	1	'49_AC_3142_2787.png'	'/Leaves/2818.png'	49	AC	3142	2787			G1	2818
7	19	7	1078	384	3.46663063	1089.550781	401.9677734	1	Grass	3	'15_ABCD_2919_3407_2776_5170.png'	'/Grass/3461.png'	15	ABCD	2919	3407	2776	5170	G2	3461
7	20	35	1215	485	1.066655579	1207.5	536.5722656	1	Grass	3	'50_AC_3142_2824.png'	'/Grass/3446.png'	50	AC	3142	2824			G1	3446
7	21	19	809	82	6.766596327	828.1054688	92.74658203	1	Grass	3	'258_ABCD_3101_3440_2794_5069.png'	'/Grass/3489.png'	258	ABCD	3101	3440	2794	5069	G2	3489
7	22	28	426	208	1.183321033	421.9335938	241.0290527	1	Shrub	0	'43_A_3001.png'	'/Shrub/5093.png'	43	A	3001				S	5093
7	23	11	1774	707	7.649920478	1106.953125	752.8491211	0	Grass	3	'15_B_3446.png'	'/Grass/3425.png'	15	B	3446				S	3425
7	24	1	201	366	6.666597366	206.3671875	382.9174805	1	Leaves	1	'10_BC_3390_2807.png'	'/Leaves/2815.png'	10	BC	3390	2807			G1	2815
7	25	13	244	949	4.483286729	244.1601563	955.0524902	1	Leaves	1	'22_ABCD_2919_3489_2770_5090.png'	'/Leaves/2770.png'	22	ABCD	2919	3489	2770	5090	G2	2770
7	26	30	310	148	4.566619196	319.5117188	171.2548828	1	Bark	2	'49_AC_3142_2787.png'	'/Bark/3080.png'	49	AC	3142	2787			G1	3080
7	27	12	354	1042	7.566588011	330.1757813	1049.282227	1	Shrub	0	'15_B_3446.png'	'/Shrub/5146.png'	15	B	3446				S	5146
7	28	25	1180	581	1.066655579	1183.710938	583.6706543	1	Leaves	1	'43_A_3001.png'	'/Leaves/2848.png'	43	A	3001				S	2848
7	29	3	1094	753	2.066645184	1705.136719	1052.314453	0	Grass	3	'10_BC_3390_2807.png'	'/Grass/3492.png'	10	BC	3390	2807			G1	3492
7	30	34	146	1053	1.899980249	142.9101563	1051.820068	1	Bark	2	'50_AC_3142_2824.png'	'/Bark/2919.png'	50	AC	3142	2824			G1	2919
7	31	31	1743	322	4.749950624	1078.886719	651.1047363	0	Grass	3	'49_AC_3142_2787.png'	'/Grass/3366.png'	49	AC	3142	2787			G1	3366
7	32	6	1375	452	1.616649861	1373.613281	469.5007324	1	Bark	2	'15_ABCD_2919_3407_2776_5170.png'	'/Bark/3202.png'	15	ABCD	2919	3407	2776	5170	G2	3202
7	33	27	1392	504	0.849991164	1392.597656	506.217041	1	Grass	3	'43_A_3001.png'	'/Grass/3498.png'	43	A	3001				S	3498
7	34	32	167	811	2.033312197	183.2226563	814.7790527	1	Shrub	0	'49_AC_3142_2787.png'	'/Shrub/5143.png'	49	AC	3142	2787			G1	5143
7	35	4	1615	867	19.7497947	1623.632813	903.9001465	1	Shrub	0	'10_BC_3390_2807.png'	'/Shrub/5093.png'	10	BC	3390	2807			G1	5093
7	36	36	1749	129	2.09997817	1761.152344	110.0170898	1	Shrub	0	'50_AC_3142_2824.png'	'/Shrub/5090.png'	50	AC	3142	2824			G1	5090
8	1	26	1669	262	2.38332356	1669.628906	282.0959473	1	Bark	2	'82_D_5151.png'	'/Bark/3063.png'	82	D	5151				S	3063
8	2	24	1503	686	2.249990773	1502.871094	697.0825195	1	Shrub	0	'58_BD_3520_5151.png'	'/Shrub/5097.png'	58	BD	3520	5151			G1	5097
8	3	3	1386	524	4.516648145	1378.652344	543.1970215	1	Grass	3	'100_ABCD_2976_3437_2803_5119.png'	'/Grass/3449.png'	100	ABCD	2976	3437	2803	5119	G2	3449
8	4	36	145	182	1.833325815	171.9726563	213.3105469	1	Shrub	0	'90_D_5188.png'	'/Shrub/5119.png'	90	D	5188				S	5119
8	5	22	184	830	3.933317204	193.828125	839.9267578	1	Bark	2	'58_BD_3520_5151.png'	'/Bark/3101.png'	58	BD	3520	5151			G1	3101
8	6	29	212	130	1.416660857	240	147.0629883	1	Leaves	1	'8_AB_2941_3479.png'	'/Leaves/2842.png'	8	AB	2941	3479			G1	2842
8	7	32	1502	329	2.966654501	1478.90625	335.1928711	1	Shrub	0	'8_AB_2941_3479.png'	'/Shrub/5158.png'	8	AB	2941	3479			G1	5158
8	8	12	1765	270	8.999963093	1760.097656	292.1484697	1	Shrub	0	'19_BD_3431_5080.png'	'/Shrub/5164.png'	19	BD	3431	5080			G1	5164
8	9	19	1294	572	5.549977241	1296.972656	563.4667969	1	Grass	3	'48_C_2821.png'	'/Grass/3464.png'	48	C	2821				S	3464
8	10	6	291	120	6.399973755	293.0859375	132.3303223	1	Bark	2	'173_ABCD_3025_3404_2849_5097.png'	'/Bark/2931.png'	173	ABCD	3025	3404	2849	5097	G2	2931
8	11	1	1365	443	1.433327456	1355.214844	445.045166	1	Leaves	1	'100_ABCD_2976_3437_2803_5119.png'	'/Leaves/2794.png'	100	ABCD	2976	3437	2803	5119	G2	2794
8	12	16	252	134	4.549981341	251.1328125	140.8996582	1	Shrub	0	'278_ABCD_3136_3404_2787_5090.png'	'/Shrub/5069.png'	278	ABCD	3136	3404	2787	5090	G2	5069
8	13	28	265	142	1.716659627	273.2226563	161.0375977	1	Shrub	0	'82_D_5151.png'	'/Shrub/5074.png'	82	D	5151				S	5074
8	14	7	1216	832	2.333323765	1181.484375	816.0644531	1	Grass	3	'173_ABCD_3025_3404_2849_5097.png'	'/Grass/3378.png'	173	ABCD	3025	3404	2849	5097	G2	3378
8	15	20	649	326	1.133328686	634.5703125	323.3605957	1	Shrub	0	'48_C_2821.png'	'/Shrub/5125.png'	48	C	2821				S	5125
8	16	23	1239	646	20.01658458	0	0	0	Grass	3	'58_BD_3520_5151.png'	'/Grass/3489.png'	58	BD	3520	5151			G1	3489
8	17	35	1413	1017	2.916654706	1394.707031	1010.22583	1	Grass	3	'90_D_5188.png'	'/Grass/3452.png'	90	D	5188				S	3452
8	18	18	1111	471	1.166661882	1112.34375	464.7875977	1	Bark	2	'48_C_2821.png'	'/Bark/3094.png'	48	C	2821				S	3094
8	19	30	1396	740	4.36664876	1368.222656	740.1599121	1	Bark	2	'8_AB_2941_3479.png'	'/Bark/2987.png'	8	AB	2941	3479			G1	2987
8	20	34	478	805	3.716651425	474.7851563	813.8891602	1	Bark	2	'90_D_5188.png'	'/Bark/2941.png'	90	D	5188				S	2941
8	21	5	1387	471	1.716659627	1377.949219	488.2543945	1	Leaves	1	'173_ABCD_3025_3404_2849_5097.png'	'/Leaves/2824.png'	173	ABCD	3025	3404	2849	5097	G2	2824
8	22	2	1815	700	4.583314538	1830.878906	711.6833496	1	Bark	2	'100_ABCD_2976_3437_2803_5119.png'	'/Bark/2919.png'	100	ABCD	2976	3437	2803	5119	G2	2919
8	23	25	1627	139	2.233324175	1598.203125	150.9521484	1	Leaves	1	'82_D_5151.png'	'/Leaves/2833.png'	82	D	5151				S	2833
8	24	31	208	985	3.249986672	192.3632813	987.7478027	1	Grass	3	'8_AB_2941_3479.png'	'/Grass/3464.png'	8	AB	2941	3479			G1	3464
8	25	10	717	219	1.249994874	718.3007813	223.494873	1	Bark	2	'19_BD_3431_5080.png'	'/Bark/3063.png'	19	BD	3431	5080			G1	3063
8	26	4	722	300	0.999995899	722.2851563	319.8339844	1	Shrub	0	'100_ABCD_2976_3437_2803_5119.png'	'/Shrub/5158.png'	100	ABCD	2976	3437	2803	5119	G2	5158
8	27	15	1296	846	1.416660857	1284.433594	848.4301758	1	Grass	3	'278_ABCD_3136_3404_2787_5090.png'	'/Grass/3488.png'	278	ABCD	3136	3404	2787	5090	G2	3488
8	28	17	1138	527	13.08327968	1139.765625	544.0209961	1	Leaves	1	'48_C_2821.png'	'/Leaves/2767.png'	48	C	2821				S	2767
8	29	9	1486	816	4.399981956	1474.511719	822.4255371	1	Leaves	1	'19_BD_3431_5080.png'	'/Leaves/2857.png'	19	BD	3431	5080			G1	2857
8	30	14	720	433	1.099995489	734.3554688	463.4362793	1	Bark	2	'278_ABCD_3136_3404_2787_5090.png'	'/Bark/2976.png'	278	ABCD	3136	3404	2787	5090	G2	2976
8	31	13	426	307	3.699984827	417.65625	314.5275879	1	Leaves	1	'278_ABCD_3136_3404_2787_5090.png'	'/Leaves/2800.png'	278	ABCD	3136	3404	2787	5090	G2	2800
8	32	21	209	65	1.999991798	206.7187643	63.11645508	1	Leaves	1	'58_BD_3520_5151.png'	'/Leaves/2836.png'	58	BD	3520	5151			G1	2836
8	33	27	1454	718	18.04992598	1437.949219	709.7058105	1	Grass	3	'82_D_5151.png'	'/Grass/3437.png'	82	D	5151				S	3437
8	34	8	425	468	1.349994464	426.2109375	473.1262207	1	Shrub	0	'173_ABCD_3025_3404_2849_5097.png'	'/Shrub/5161.png'	173	ABCD	3025	3404	2849	5097	G2	5161
8	35	11	757	490	12.81661411	758.7304688	502.6904297	1	Grass	3	'19_BD_3431_5080.png'	'/Grass/3387.png'	19	BD	3431	5080			G1	3387
8	36	33	1054	653	3.499985647	1049.941406	656.8395996	1	Leaves	1	'90_D_5188.png'	'/Leaves/2773.png'	90	D	5188				S	2773
9	1	8	1752	698	20.01635551	0	0	0	Shrub	0	'20_BD_3431_5188.png'	'/Shrub/5188.png'	20	BD	3431	5188			G1	5188
9	2	1	883	984	10.08317659	874.6289063	996.5808105	1	Leaves	1	'164_ABCD_3009_3483_2828_5158.png'	'/Leaves/2863.png'	164	ABCD	3009	3483	2828	5158	G2	2863
9	3	30	488	194	2.249965024	495.8203125	189.3493652	1	Bark	2	'85_D_5164.png'	'/Bark/3001.png'	85	D	5164				S	3001
9	4	7	1440	972	20.01635551	0	0	0	Grass	3	'20_BD_3431_5188.png'	'/Grass/3440.png'	20	BD	3431	5188			G1	3440
9	5	17	1431	843	20.01635551	0	0	0	Leaves	1	'342_ABCD_3211_3425_2842_5077.png'	'/Leaves/2833.png'	342	ABCD	3211	3425	2842	5077	G2	2833
9	6	13	1397	619	20.01635551	0	0	0	Leaves	1	'333_ABCD_3202_3483_2767_5102.png'	'/Leaves/2776.png'	333	ABCD	3202	3483	2767	5102	G2	2776
9	7	5	1403	478	10.26650707	1397.871094	490.8911133	1	Leaves	1	'20_BD_3431_5188.png'	'/Leaves/2770.png'	20	BD	3431	5188			G1	2770
9	8	15	244	291	6.583230996	239.7070313	312.3852539	1	Grass	3	'333_ABCD_3202_3483_2767_5102.png'	'/Grass/3499.png'	333	ABCD	3202	3483	2767	5102	G2	3499
9	9	6	1290	799	2.833289289	1289.238281	807.6269531	1	Bark	2	'20_BD_3431_5188.png'	'/Bark/3094.png'	20	BD	3431	5188			G1	3094
9	10	16	893	261	20.01635551	0	0	0	Shrub	0	'333_ABCD_3202_3483_2767_5102.png'	'/Shrub/5103.png'	333	ABCD	3202	3483	2767	5102	G2	5103
9	11	18	437	92	5.9332411	433.5351563	84.21020508	1	Bark	2	'342_ABCD_3211_3425_2842_5077.png'	'/Bark/2976.png'	342	ABCD	3211	3425	2842	5077	G2	2976
9	12	35	231	815	5.399916058	236.6601563	826.940918	1	Grass	3	'87_B_3499.png'	'/Grass/3467.png'	87	B	3499				S	3467
9	13	19	1548	716	4.083269858	1552.675781	725.690918	1	Grass	3	'342_ABCD_3211_3425_2842_5077.png'	'/Grass/3449.png'	342	ABCD	3211	3425	2842	5077	G2	3449
9	14	28	369	761	8.116540494	373.3007813	758.1884766	1	Shrub	0	'51_D_5148.png'	'/Shrub/5158.png'	51	D	5148				S	5158
9	15	20	349	686	2.4166291	363.046875	693.0944824	1	Shrub	0	'342_ABCD_3211_3425_2842_5077.png'	'/Shrub/5164.png'	342	ABCD	3211	3425	2842	5077	G2	5164
9	16	29	1262	457	3.066618996	1268.789063	459.4482422	1	Leaves	1	'85_D_5164.png'	'/Leaves/2806.png'	85	D	5164				S	2806
9	17	23	1677	428	20.01635551	0	0	0	Grass	3	'35_BC_3461_2787.png'	'/Grass/3428.png'	35	BC	3461	2787			G1	3428
9	18	24	990	865	2.516627545	995.15625	883.2019043	1	Shrub	0	'35_BC_3461_2787.png'	'/Shrub/5116.png'	35	BC	3461	2787			G1	5116
9	19	34	1328	352	11.58315327	1336.875	364.5593262	1	Bark	2	'87_B_3499.png'	'/Bark/2982.png'	87	B	3499				S	2982
9	20	2	331	863	3.499945593	346.3476563	858.9440918	1	Bark	2	'164_ABCD_3009_3483_2828_5158.png'	'/Bark/2952.png'	164	ABCD	3009	3483	2828	5158	G2	2952
9	21	22	1784	837	6.299902067	1782.890625	828.0615234	1	Bark	2	'35_BC_3461_2787.png'	'/Bark/2987.png'	35	BC	3461	2787			G1	2987
9	22	21	1034	902	4.89992383	1036.289063	913.1286621	1	Leaves	1	'35_BC_3461_2787.png'	'/Leaves/2821.png'	35	BC	3461	2787			G1	2821
9	23	9	1287	546	3.44994637	1285.488281	548.7670898	1	Leaves	1	'2_AB_2912_3483.png'	'/Leaves/2806.png'	2	AB	2912	3483			G1	2806
9	24	12	118	679	11.88314861	114.1406178	683.6352539	1	Shrub	0	'2_AB_2912_3483.png'	'/Shrub/5106.png'	2	AB	2912	3483			G1	5106
9	25	27	1522	1003	7.433217783	1521.914063	1011.939697	1	Grass	3	'51_D_5148.png'	'/Grass/3452.png'	51	D	5148				S	3452
9	26	33	1412	482	4.383265195	1416.152344	489.8364258	1	Leaves	1	'87_B_3499.png'	'/Leaves/2794.png'	87	B	3499				S	2794
9	27	36	270	88	7.133222446	274.7460938	82.19970703	1	Shrub	0	'87_B_3499.png'	'/Shrub/5186.png'	87	B	3499				S	5186
9	28	14	1006	917	5.616579356	1012.910156	928.3227539	1	Bark	2	'333_ABCD_3202_3483_2767_5102.png'	'/Bark/3112.png'	333	ABCD	3202	3483	2767	5102	G2	3112
9	29	10	644	675	5.849909062	645	677.6037598	1	Bark	2	'2_AB_2912_3483.png'	'/Bark/3080.png'	2	AB	2912	3483			G1	3080
9	30	4	1044	391	5.849909062	1045.722656	393.1677246	1	Shrub	0	'164_ABCD_3009_3483_2828_5158.png'	'/Shrub/5106.png'	164	ABCD	3009	3483	2828	5158	G2	5106
9	31	26	776	1050	3.349947925	778.6523438	1058.57666	1	Bark	2	'51_D_5148.png'	'/Bark/2987.png'	51	D	5148				S	2987
9	32	32	806	257	6.366567698	799.453125	264.1662598	1	Shrub	0	'85_D_5164.png'	'/Shrub/5069.png'	85	D	5164				S	5069
9	33	11	380	697	20.01635551	0	0	0	Grass	3	'2_AB_2912_3483.png'	'/Grass/3390.png'	2	AB	2912	3483			G1	3390
9	34	3	516	648	20.01635551	0	0	0	Grass	3	'164_ABCD_3009_3483_2828_5158.png'	'/Grass/3425.png'	164	ABCD	3009	3483	2828	5158	G2	3425
9	35	25	89	424	2.216632209	99.55078125	411.5917969	1	Leaves	1	'51_D_5148.png'	'/Leaves/2806.png'	51	D	5148				S	2806
9	36	31	1730	173	15.93308565	1733.320313	193.4033203	1	Grass	3	'85_D_5164.png'	'/Grass/3387.png'	85	D	5164				S	3387
10	1	24	799	208	20.01665903	0	0	0	Shrub	0	'53_BD_3499_5161.png'	'/Shrub/5103.png'	53	BD	3499	5161			G1	5103
10	2	1	1146	879	3.366665382	1487.988281	784.2260742	0	Leaves	1	'13_A_3001.png'	'/Leaves/2845.png'	13	A	3001				S	2845
10	3	18	1415	814	10.08332949	1413.28125	808.0224609	1	Bark	2	'46_C_2815.png'	'/Bark/2964.png'	46	C	2815				S	2964
10	4	15	1112	986	13.78332808	1122.363281	995.2294922	1	Grass	3	'41_AD_3094_5086.png'	'/Grass/3499.png'	41	AD	3094	5086			G1	3499
10	5	9	1054	137	10.33332939	1028.847656	134.967041	1	Leaves	1	'262_ABCD_3101_3483_2818_5158.png'	'/Leaves/2860.png'	262	ABCD	3101	3483	2818	5158	G2	2860
10	6	17	1112	214	19.83332577	1100.390625	216.5734863	1	Leaves	1	'46_C_2815.png'	'/Leaves/2776.png'	46	C	2815				S	2776
10	7	3	981	128	4.716664867	988.7695313	137.2412109	1	Grass	3	'13_A_3001.png'	'/Grass/3366.png'	13	A	3001				S	3366
10	8	13	202	529	20.01665903	0	0	0	Leaves	1	'41_AD_3094_5086.png'	'/Leaves/2818.png'	41	AD	3094	5086			G1	2818
10	9	36	1359	225	1.649999371	1324.335938	222.7697754	1	Shrub	0	'83_A_3112.png'	'/Shrub/5125.png'	83	A	3112				S	5125
10	10	34	1862	947	10.71666258	1847.34375	966.3903809	1	Bark	2	'83_A_3112.png'	'/Bark/2976.png'	83	A	3112				S	2976
10	11	11	696	128	3.566665306	698.3203125	146.7993164	1	Grass	3	'262_ABCD_3101_3483_2818_5158.png'	'/Grass/3479.png'	262	ABCD	3101	3483	2818	5158	G2	3479
10	12	33	1816	72	3.983331814	1801.992188	74.05883789	1	Leaves	1	'83_A_3112.png'	'/Leaves/2791.png'	83	A	3112				S	2791
10	13	20	681	599	1.333332825	659.0039063	613.4655762	1	Shrub	0	'46_C_2815.png'	'/Shrub/5074.png'	46	C	2815				S	5074
10	14	5	1662	820	2.999998856	1648.945313	816.5917969	1	Leaves	1	'178_ABCD_3025_3467_2849_5119.png'	'/Leaves/2770.png'	178	ABCD	3025	3467	2849	5119	G2	2770
10	15	14	878	347	1.049999599	887.7539063	361.5930176	1	Bark	2	'41_AD_3094_5086.png'	'/Bark/3160.png'	41	AD	3094	5086			G1	3160
10	16	29	803	210	1.61666605	801.8554688	218.0566406	1	Leaves	1	'75_ABCD_2964_3428_2833_5093.png'	'/Leaves/2863.png'	75	ABCD	2964	3428	2833	5093	G2	2863
10	17	22	447	375	3.449998684	440.8007813	387.2351074	1	Bark	2	'53_BD_3499_5161.png'	'/Bark/3080.png'	53	BD	3499	5161			G1	3080
10	18	2	280	242	2.433332405	280.4882813	252.7624512	1	Bark	2	'13_A_3001.png'	'/Bark/3223.png'	13	A	3001				S	3223
10	19	35	613	550	10.98332914	608.1445313	537.0996094	1	Grass	3	'83_A_3112.png'	'/Grass/3479.png'	83	A	3112				S	3479
10	20	32	1371	957	1.966665916	1355.742188	970.7080078	1	Shrub	0	'75_ABCD_2964_3428_2833_5093.png'	'/Shrub/5146.png'	75	ABCD	2964	3428	2833	5093	G2	5146
10	21	8	1474	672	1.466666107	1471.757813	678.2299805	1	Shrub	0	'178_ABCD_3025_3467_2849_5119.png'	'/Shrub/5077.png'	178	ABCD	3025	3467	2849	5119	G2	5077
10	22	31	1312	131	9.483329716	1311.914063	135.1318359	1	Grass	3	'75_ABCD_2964_3428_2833_5093.png'	'/Grass/3434.png'	75	ABCD	2964	3428	2833	5093	G2	3434
10	23	30	69	428	2.499999046	70.1953125	433.3447266	1	Bark	2	'75_ABCD_2964_3428_2833_5093.png'	'/Bark/3136.png'	75	ABCD	2964	3428	2833	5093	G2	3136
10	24	23	1584	83	20.01665903	0	0	0	Grass	3	'53_BD_3499_5161.png'	'/Grass/3520.png'	53	BD	3499	5161			G1	3520
10	25	16	1727	541	1.349999485	1718.847656	536.4074707	1	Shrub	0	'41_AD_3094_5086.png'	'/Shrub/5143.png'	41	AD	3094	5086			G1	5143
10	26	21	1452	470	3.966665154	1449.902344	484.5300293	1	Leaves	1	'53_BD_3499_5161.png'	'/Leaves/2773.png'	53	BD	3499	5161			G1	2773
10	27	19	129	1051	5.999997711	127.9687643	1056.434326	1	Grass	3	'46_C_2815.png'	'/Grass/3404.png'	46	C	2815				S	3404
10	28	4	739	860	4.633331566	738.8085938	870.7104492	1	Shrub	0	'13_A_3001.png'	'/Shrub/5137.png'	13	A	3001				S	5137
10	29	7	1331	525	1.533332748	1325.273438	520.5871582	1	Grass	3	'178_ABCD_3025_3467_2849_5119.png'	'/Grass/3523.png'	178	ABCD	3025	3467	2849	5119	G2	3523
10	30	27	1377	945	20.01665903	0	0	0	Grass	3	'6_BD_3378_5158.png'	'/Grass/3520.png'	6	BD	3378	5158			G1	3520
10	31	26	459	168	2.016665897	454.9804688	175.2429199	1	Bark	2	'6_BD_3378_5158.png'	'/Bark/3223.png'	6	BD	3378	5158			G1	3223
10	32	28	540	427	5.366664619	549.9609375	444.6166992	1	Shrub	0	'6_BD_3378_5158.png'	'/Shrub/5148.png'	6	BD	3378	5158			G1	5148
10	33	6	1274	979	6.899997368	1267.558594	997.0092773	1	Bark	2	'178_ABCD_3025_3467_2849_5119.png'	'/Bark/3142.png'	178	ABCD	3025	3467	2849	5119	G2	3142
10	34	25	919	969	1.383332806	912.4804688	970.8068848	1	Leaves	1	'6_BD_3378_5158.png'	'/Leaves/2806.png'	6	BD	3378	5158			G1	2806
10	35	12	1185	759	3.333332062	1172.636719	777.2387695	1	Shrub	0	'262_ABCD_3101_3483_2818_5158.png'	'/Shrub/5161.png'	262	ABCD	3101	3483	2818	5158	G2	5161
10	36	10	481	662	1.383332806	479.5898438	670.6164551	1	Bark	2	'262_ABCD_3101_3483_2818_5158.png'	'/Bark/2912.png'	262	ABCD	3101	3483	2818	5158	G2	2912
11	1	32	1531	734	20.01685947	0	0	0	Shrub	0	'50_AB_3142_3492.png'	'/Shrub/5086.png'	50	AB	3142	3492			G1	5086
11	2	22	494	795	1.416680312	502.2070313	809.2089844	1	Bark	2	'33_D_5077.png'	'/Bark/2987.png'	33	D	5077				S	2987
11	3	34	1740	489	4.066705837	1729.21875	502.6904297	1	Bark	2	'76_B_3449.png'	'/Bark/2970.png'	76	B	3449				S	2970
11	4	35	687	113	20.01685947	0	0	0	Grass	3	'76_B_3449.png'	'/Grass/3498.png'	76	B	3449				S	3498
11	5	6	409	262	2.183354363	412.96875	264.3640137	1	Bark	2	'17_A_3063.png'	'/Bark/2993.png'	17	A	3063				S	2993
11	6	3	508	964	12.85012377	513.5742188	975.8825684	1	Grass	3	'123_ABCD_2987_3404_2767_5102.png'	'/Grass/3520.png'	123	ABCD	2987	3404	2767	5102	G2	3520
11	7	16	1171	183	7.600073204	1195.78125	197.1276855	1	Shrub	0	'260_ABCD_3101_3461_2767_5090.png'	'/Shrub/5148.png'	260	ABCD	3101	3461	2767	5090	G2	5148
11	8	11	911	875	20.01685947	0	0	0	Grass	3	'24_BC_3437_2863.png'	'/Grass/3443.png'	24	BC	3437	2863			G1	3443
11	9	30	690	579	7.700074167	691.0546875	584.8242188	1	Bark	2	'50_AB_3142_3492.png'	'/Bark/3211.png'	50	AB	3142	3492			G1	3211
11	10	33	1561	1050	11.41677663	1538.613281	1051.951904	1	Leaves	1	'76_B_3449.png'	'/Leaves/2776.png'	76	B	3449				S	2776
11	11	7	1115	107	1.500014448	1110.058594	120.201416	1	Grass	3	'17_A_3063.png'	'/Grass/3488.png'	17	A	3063				S	3488
11	12	28	1050	481	2.016686091	1045.195313	483.3435059	1	Shrub	0	'47_CD_2842_5077.png'	'/Shrub/5148.png'	47	CD	2842	5077			G1	5148
11	13	17	1718	136	8.783417935	1718.203125	145.2502441	1	Leaves	1	'295_ABCD_3142_3461_2821_5146.png'	'/Leaves/2828.png'	295	ABCD	3142	3461	2821	5146	G2	2828
11	14	14	571	1014	4.3500419	580.8984375	1009.171143	1	Bark	2	'260_ABCD_3101_3461_2767_5090.png'	'/Bark/3112.png'	260	ABCD	3101	3461	2767	5090	G2	3112
11	15	8	1427	31	1.950018783	1427.167969	50.16357422	1	Shrub	0	'17_A_3063.png'	'/Shrub/5161.png'	17	A	3063				S	5161
11	16	5	1421	822	1.450013967	1405.898438	837.9492188	1	Leaves	1	'17_A_3063.png'	'/Leaves/2807.png'	17	A	3063				S	2807
11	17	29	743	866	1.600015411	750.5859375	875.0280762	1	Leaves	1	'50_AB_3142_3492.png'	'/Leaves/2849.png'	50	AB	3142	3492			G1	2849
11	18	21	1083	919	1.55001493	1091.601563	911.282959	1	Leaves	1	'33_D_5077.png'	'/Leaves/2860.png'	33	D	5077				S	2860
11	19	25	189	113	4.333375072	208.0078125	123.7280273	1	Leaves	1	'47_CD_2842_5077.png'	'/Leaves/2839.png'	47	CD	2842	5077			G1	2839
11	20	31	150	437	1.983352437	163.1835938	457.0422363	1	Grass	3	'50_AB_3142_3492.png'	'/Grass/3452.png'	50	AB	3142	3492			G1	3452
11	21	27	1016	293	1.566681757	1042.792969	284.2053223	1	Grass	3	'47_CD_2842_5077.png'	'/Grass/3449.png'	47	CD	2842	5077			G1	3449
11	22	26	1467	848	1.600015411	1473.574219	876.6760254	1	Bark	2	'47_CD_2842_5077.png'	'/Bark/2970.png'	47	CD	2842	5077			G1	2970
11	23	19	1749	470	2.533357735	1746.152344	479.8827803	1	Grass	3	'295_ABCD_3142_3461_2821_5146.png'	'/Grass/3387.png'	295	ABCD	3142	3461	2821	5146	G2	3387
11	24	15	288	962	3.150030341	301.0546875	963.3581543	1	Grass	3	'260_ABCD_3101_3461_2767_5090.png'	'/Grass/3428.png'	260	ABCD	3101	3461	2767	5090	G2	3428
11	25	1	1085	213	4.433376036	1099.101563	238.359375	1	Leaves	1	'123_ABCD_2987_3404_2767_5102.png'	'/Leaves/2833.png'	123	ABCD	2987	3404	2767	5102	G2	2833
11	26	36	904	297	1.000009632	909.2578125	308.1665039	1	Shrub	0	'76_B_3449.png'	'/Shrub/5096.png'	76	B	3449				S	5096
11	27	23	73	176	3.366699095	81.15234375	194.161377	1	Grass	3	'33_D_5077.png'	'/Grass/3461.png'	33	D	5077				S	3461
11	28	2	664	166	1.633349066	661.9335938	187.9980469	1	Bark	2	'123_ABCD_2987_3404_2767_5102.png'	'/Bark/2982.png'	123	ABCD	2987	3404	2767	5102	G2	2982
11	29	4	346	919	3.51670054	349.8632813	923.7414551	1	Shrub	0	'123_ABCD_2987_3404_2767_5102.png'	'/Shrub/5074.png'	123	ABCD	2987	3404	2767	5102	G2	5074
11	30	18	1495	622	5.233383741	1502.050781	642.2058105	1	Bark	2	'295_ABCD_3142_3461_2821_5146.png'	'/Bark/2946.png'	295	ABCD	3142	3461	2821	5146	G2	2946
11	31	24	617	591	1.600015411	638.1445313	606.3134766	1	Shrub	0	'33_D_5077.png'	'/Shrub/5093.png'	33	D	5077				S	5093
11	32	13	1012	175	6.55006309	1027.617188	195.0842285	1	Leaves	1	'260_ABCD_3101_3461_2767_5090.png'	'/Leaves/2836.png'	260	ABCD	3101	3461	2767	5090	G2	2836
11	33	9	352	903	7.066734734	351.09375	906.5039063	1	Leaves	1	'24_BC_3437_2863.png'	'/Leaves/2785.png'	24	BC	3437	2863			G1	2785
11	34	20	1145	665	2.416689944	1151.835938	679.185791	1	Shrub	0	'295_ABCD_3142_3461_2821_5146.png'	'/Shrub/5119.png'	295	ABCD	3142	3461	2821	5146	G2	5119
11	35	10	529	387	1.316679349	526.2890625	395.3100586	1	Bark	2	'24_BC_3437_2863.png'	'/Bark/3025.png'	24	BC	3437	2863			G1	3025
11	36	12	1240	554	2.833360624	1235.390625	559.5446777	1	Shrub	0	'24_BC_3437_2863.png'	'/Shrub/5146.png'	24	BC	3437	2863			G1	5146
14	1	32	1531	734	20.0168022	0	0	0	Shrub	0	'34_C_2773.png'	'/Shrub/5086.png'	34	C	2773				S	5086
14	2	22	494	795	6.733378925	603.4570313	906.0095215	0	Bark	2	'26_AC_3001_2842.png'	'/Bark/2987.png'	26	AC	3001	2842			G1	2987
14	3	34	1740	489	4.233361998	1740.058594	501.4709473	1	Bark	2	'38_D_5096.png'	'/Bark/2970.png'	38	D	5096				S	2970
14	4	35	687	113	2.516683707	691.4648438	125.0463867	1	Grass	3	'38_D_5096.png'	'/Grass/3498.png'	38	D	5096				S	3498
14	5	6	409	262	4.100027761	404.8242188	260.4089355	1	Bark	2	'168_ABCD_3009_3499_2828_5151.png'	'/Bark/2993.png'	168	ABCD	3009	3499	2828	5151	G2	2993
14	6	3	508	964	20.0168022	0	0	0	Grass	3	'167_ABCD_3009_3498_2824_5188.png'	'/Grass/3520.png'	167	ABCD	3009	3498	2824	5188	G2	3520
14	7	16	1171	183	2.41668303	1162.96875	188.6901855	1	Shrub	0	'1_B_3366.png'	'/Shrub/5148.png'	1	B	3366				S	5148
14	8	11	911	875	20.0168022	0	0	0	Grass	3	'182_ABCD_3057_3378_2800_5106.png'	'/Grass/3443.png'	182	ABCD	3057	3378	2800	5106	G2	3443
14	9	30	690	579	4.350029454	695.15625	586.2084961	1	Bark	2	'34_C_2773.png'	'/Bark/3211.png'	34	C	2773				S	3211
14	10	33	1561	1050	9.066728058	1572.128906	1048.688965	1	Leaves	1	'38_D_5096.png'	'/Leaves/2776.png'	38	D	5096				S	2776
14	11	7	1115	107	7.533384342	1101.445313	119.0148926	1	Grass	3	'168_ABCD_3009_3499_2828_5151.png'	'/Grass/3488.png'	168	ABCD	3009	3499	2828	5151	G2	3488
14	12	28	1050	481	12.21674939	1055.859375	487.6281738	1	Shrub	0	'34_CD_2818_5148.png'	'/Shrub/5148.png'	34	CD	2818	5148			G1	5148
14	13	17	1718	136	2.933353195	1711.054688	148.1836098	1	Leaves	1	'25_AB_3001_3479.png'	'/Leaves/2828.png'	25	AB	3001	3479			G1	2828
14	14	14	571	1014	4.250028777	570.5273438	1016.455078	1	Bark	2	'1_B_3366.png'	'/Bark/3112.png'	1	B	3366				S	3112
14	15	8	1427	31	9.416730428	1426.875	30.75073242	1	Shrub	0	'168_ABCD_3009_3499_2828_5151.png'	'/Shrub/5161.png'	168	ABCD	3009	3499	2828	5151	G2	5161
14	16	5	1421	822	3.000020313	1425.410156	829.8413086	1	Leaves	1	'168_ABCD_3009_3499_2828_5151.png'	'/Leaves/2807.png'	168	ABCD	3009	3499	2828	5151	G2	2807
14	17	29	743	866	3.80002573	751.171875	871.9299316	1	Leaves	1	'34_C_2773.png'	'/Leaves/2849.png'	34	C	2773				S	2849
14	18	21	1083	919	6.516710792	1079.355469	919.720459	1	Leaves	1	'26_AC_3001_2842.png'	'/Leaves/2860.png'	26	AC	3001	2842			G1	2860
14	19	25	189	113	4.600031147	180.6445313	114.8291016	1	Leaves	1	'34_CD_2818_5148.png'	'/Leaves/2839.png'	34	CD	2818	5148			G1	2839
14	20	31	150	437	12.66675243	145.078125	443.2983398	1	Grass	3	'34_C_2773.png'	'/Grass/3452.png'	34	C	2773				S	3452
14	21	27	1016	293	1.566677275	1024.511719	305.1013184	1	Grass	3	'34_CD_2818_5148.png'	'/Grass/3449.png'	34	CD	2818	5148			G1	3449
14	22	26	1467	848	2.78335218	1461.679688	851.8249512	1	Bark	2	'34_CD_2818_5148.png'	'/Bark/2970.png'	34	CD	2818	5148			G1	2970
14	23	19	1749	470	7.95005383	1750.019531	480.7067871	1	Grass	3	'25_AB_3001_3479.png'	'/Grass/3387.png'	25	AB	3001	3479			G1	3387
14	24	15	288	962	3.650024714	287.2265625	961.809082	1	Grass	3	'1_B_3366.png'	'/Grass/3428.png'	1	B	3366				S	3428
14	25	1	1085	213	6.783379264	1080.351563	219.309082	1	Leaves	1	'167_ABCD_3009_3498_2824_5188.png'	'/Leaves/2833.png'	167	ABCD	3009	3498	2824	5188	G2	2833
14	26	36	904	297	1.416676259	908.5546875	295.1147461	1	Shrub	0	'38_D_5096.png'	'/Shrub/5096.png'	38	D	5096				S	5096
14	27	23	73	176	5.250035548	73.82811785	173.1665039	1	Grass	3	'26_AC_3001_2842.png'	'/Grass/3461.png'	26	AC	3001	2842			G1	3461
14	28	2	664	166	4.533364029	664.8046875	178.9672852	1	Bark	2	'167_ABCD_3009_3498_2824_5188.png'	'/Bark/2982.png'	167	ABCD	3009	3498	2824	5188	G2	2982
14	29	4	346	919	4.950033517	351.3867188	919.5227051	1	Shrub	0	'167_ABCD_3009_3498_2824_5188.png'	'/Shrub/5074.png'	167	ABCD	3009	3498	2824	5188	G2	5074
14	30	18	1495	622	2.366682692	1498.886719	625.8911133	1	Bark	2	'25_AB_3001_3479.png'	'/Bark/2946.png'	25	AB	3001	3479			G1	2946
14	31	24	617	591	9.750066018	611.8359375	589.6032715	1	Shrub	0	'26_AC_3001_2842.png'	'/Shrub/5093.png'	26	AC	3001	2842			G1	5093
14	32	13	1012	175	1.350009141	1006.40625	180.9118652	1	Leaves	1	'1_B_3366.png'	'/Leaves/2836.png'	1	B	3366				S	2836
14	33	9	352	903	4.016693864	347.0507813	893.8806152	1	Leaves	1	'182_ABCD_3057_3378_2800_5106.png'	'/Leaves/2785.png'	182	ABCD	3057	3378	2800	5106	G2	2785
14	34	20	1145	665	1.483343377	1140.585938	668.572998	1	Shrub	0	'25_AB_3001_3479.png'	'/Shrub/5119.png'	25	AB	3001	3479			G1	5119
14	35	10	529	387	9.150061955	528.1054688	395.9692383	1	Bark	2	'182_ABCD_3057_3378_2800_5106.png'	'/Bark/3025.png'	182	ABCD	3057	3378	2800	5106	G2	3025
14	36	12	1240	554	1.550010495	1226.601563	565.7080078	1	Shrub	0	'182_ABCD_3057_3378_2800_5106.png'	'/Shrub/5146.png'	182	ABCD	3057	3378	2800	5106	G2	5146
15	1	6	111	463	20.01708854	0	0	0	Bark	2	'242_ABCD_3094_3372_2795_5158.png'	'/Bark/3080.png'	242	ABCD	3094	3372	2795	5158	G2	3080
15	2	15	1071	348	20.01708854	0	0	0	Grass	3	'35_BD_3461_5077.png'	'/Grass/3446.png'	35	BD	3461	5077			G1	3446
15	3	13	1654	192	3.116732354	1648.183594	197.5231934	1	Leaves	1	'35_BD_3461_5077.png'	'/Leaves/2803.png'	35	BD	3461	5077			G1	2803
15	4	16	1267	210	20.01708854	0	0	0	Shrub	0	'35_BD_3461_5077.png'	'/Shrub/5103.png'	35	BD	3461	5077			G1	5103
15	5	31	398	461	3.783413072	395.5078125	455.2954102	1	Grass	3	'57_AD_3211_5086.png'	'/Grass/3479.png'	57	AD	3211	5086			G1	3479
15	6	18	722	123	3.016730247	733.9453125	127.0239258	1	Bark	2	'36_D_5090.png'	'/Bark/3202.png'	36	D	5090				S	3202
15	7	32	889	641	1.416696525	889.1601563	650.1489258	1	Shrub	0	'57_AD_3211_5086.png'	'/Shrub/5146.png'	57	AD	3211	5086			G1	5146
15	8	22	1835	510	9.216860919	1837.382813	512.2155762	1	Bark	2	'47_B_3452.png'	'/Bark/3001.png'	47	B	3452				S	3001
15	9	8	336	741	4.100086412	324.7851563	745.8947754	1	Shrub	0	'242_ABCD_3094_3372_2795_5158.png'	'/Shrub/5109.png'	242	ABCD	3094	3372	2795	5158	G2	5109
15	10	33	1606	745	2.000042152	1599.375	746.817627	1	Leaves	1	'9_AB_2946_3425.png'	'/Leaves/2785.png'	9	AB	2946	3425			G1	2785
15	11	3	1223	682	1.500031614	1222.03125	689.1723633	1	Grass	3	'109_ABCD_2982_3366_2795_5093.png'	'/Grass/3449.png'	109	ABCD	2982	3366	2795	5093	G2	3449
15	12	4	735	61	10.88356271	732.3632813	66.54418945	1	Shrub	0	'109_ABCD_2982_3366_2795_5093.png'	'/Shrub/5109.png'	109	ABCD	2982	3366	2795	5093	G2	5109
15	13	34	398	97	20.01708854	0	0	0	Bark	2	'9_AB_2946_3425.png'	'/Bark/2941.png'	9	AB	2946	3425			G1	2941
15	14	29	830	355	1.083356166	814.6875	357.0117188	1	Leaves	1	'57_AD_3211_5086.png'	'/Leaves/2828.png'	57	AD	3211	5086			G1	2828
15	15	28	927	572	1.166691256	942.0117188	579.6496582	1	Shrub	0	'53_C_2839.png'	'/Shrub/5151.png'	53	C	2839				S	5151
15	16	12	271	699	2.050043206	278.9648438	700.7739258	1	Shrub	0	'255_ABCD_3101_3425_2833_5080.png'	'/Shrub/5080.png'	255	ABCD	3101	3425	2833	5080	G2	5080
15	17	7	1123	445	1.116690202	1119.082031	462.5793457	1	Grass	3	'242_ABCD_3094_3372_2795_5158.png'	'/Grass/3428.png'	242	ABCD	3094	3372	2795	5158	G2	3428
15	18	11	462	869	8.033502645	445.7226563	860.1965332	1	Grass	3	'255_ABCD_3101_3425_2833_5080.png'	'/Grass/3404.png'	255	ABCD	3101	3425	2833	5080	G2	3404
15	19	24	750	764	1.233359327	756.0351563	765.769043	1	Shrub	0	'47_B_3452.png'	'/Shrub/5186.png'	47	B	3452				S	5186
15	20	17	1111	1021	3.450072713	1125.351563	1018.267822	1	Leaves	1	'36_D_5090.png'	'/Leaves/2860.png'	36	D	5090				S	2860
15	21	2	509	572	1.550032668	528.1640625	577.4743652	1	Bark	2	'109_ABCD_2982_3366_2795_5093.png'	'/Bark/2993.png'	109	ABCD	2982	3366	2795	5093	G2	2993
15	22	26	579	360	2.766724977	590.9179688	370.7885742	1	Bark	2	'53_C_2839.png'	'/Bark/3223.png'	53	C	2839				S	3223
15	23	23	1173	135	20.01708854	0	0	0	Grass	3	'47_B_3452.png'	'/Grass/3452.png'	47	B	3452				S	3452
15	24	14	534	654	1.966708117	534.140625	653.2141113	1	Bark	2	'35_BD_3461_5077.png'	'/Bark/2952.png'	35	BD	3461	5077			G1	2952
15	25	10	1549	826	1.53336565	1524.082031	839.7290039	1	Bark	2	'255_ABCD_3101_3425_2833_5080.png'	'/Bark/3223.png'	255	ABCD	3101	3425	2833	5080	G2	3223
15	26	21	1837	461	4.266756592	1843.769531	474.543457	1	Leaves	1	'47_B_3452.png'	'/Leaves/2794.png'	47	B	3452				S	2794
15	27	27	1378	120	1.583366704	1378.710938	156.2585449	1	Grass	3	'53_C_2839.png'	'/Grass/3431.png'	53	C	2839				S	3431
15	28	36	676	300	1.166691256	680.7421875	306.7163086	1	Shrub	0	'9_AB_2946_3425.png'	'/Shrub/5090.png'	9	AB	2946	3425			G1	5090
15	29	1	1113	184	2.000042152	1094.53125	186.9104004	1	Leaves	1	'109_ABCD_2982_3366_2795_5093.png'	'/Leaves/2767.png'	109	ABCD	2982	3366	2795	5093	G2	2767
15	30	20	247	315	7.750163341	242.578125	301.4099121	1	Shrub	0	'36_D_5090.png'	'/Shrub/5158.png'	36	D	5090				S	5158
15	31	19	1698	478	3.15006639	1699.335938	491.451416	1	Grass	3	'36_D_5090.png'	'/Grass/3372.png'	36	D	5090				S	3372
15	32	30	1650	568	2.683389888	1645.371094	571.2121582	1	Bark	2	'57_AD_3211_5086.png'	'/Bark/3063.png'	57	AD	3211	5086			G1	3063
15	33	35	1537	496	10.30021708	1517.8125	499.6911621	1	Grass	3	'9_AB_2946_3425.png'	'/Grass/3523.png'	9	AB	2946	3425			G1	3523
15	34	5	525	926	4.28342361	526.0546875	939.4299316	1	Leaves	1	'242_ABCD_3094_3372_2795_5158.png'	'/Leaves/2828.png'	242	ABCD	3094	3372	2795	5158	G2	2828
15	35	25	1131	559	1.516698632	1136.953125	562.7746582	1	Leaves	1	'53_C_2839.png'	'/Leaves/2806.png'	53	C	2839				S	2806
15	36	9	92	996	15.91700213	113.3203125	993.7463379	1	Leaves	1	'255_ABCD_3101_3425_2833_5080.png'	'/Leaves/2762.png'	255	ABCD	3101	3425	2833	5080	G2	2762
16	1	32	1531	734	19.31669798	1515.410156	722.2631836	1	Shrub	0	'70_D_5102.png'	'/Shrub/5086.png'	70	D	5102				S	5086
16	2	22	494	795	2.816671233	480	806.5063477	1	Bark	2	'39_AC_3088_2824.png'	'/Bark/2987.png'	39	AC	3088	2824			G1	2987
16	3	34	1740	489	5.283341899	1723.242188	494.8132324	1	Bark	2	'73_ABCD_2964_3372_2812_5102.png'	'/Bark/2970.png'	73	ABCD	2964	3372	2812	5102	G2	2970
16	4	35	687	113	5.050008187	684.0234375	116.048584	1	Grass	3	'73_ABCD_2964_3372_2812_5102.png'	'/Grass/3498.png'	73	ABCD	2964	3372	2812	5102	G2	3498
16	5	6	409	262	2.000003242	422.8124714	274.0209961	1	Bark	2	'227_ABCD_3080_3508_2791_5069.png'	'/Bark/2993.png'	227	ABCD	3080	3508	2791	5069	G2	2993
16	6	3	508	964	3.950006404	499.453125	953.0090332	1	Grass	3	'17_AC_2976_2795.png'	'/Grass/3520.png'	17	AC	2976	2795			G1	3520
16	7	16	1171	183	2.850004621	1162.96875	194.2602539	1	Shrub	0	'2_C_2767.png'	'/Shrub/5148.png'	2	C	2767				S	5148
16	8	11	911	875	7.333345222	921.5625	862.701416	1	Grass	3	'2_AC_2912_2860.png'	'/Grass/3443.png'	2	AC	2912	2860			G1	3443
16	9	30	690	579	1.833336306	692.2851563	578.6279297	1	Bark	2	'70_D_5102.png'	'/Bark/3211.png'	70	D	5102				S	3211
16	10	33	1561	1050	20.01669912	0	0	0	Leaves	1	'73_ABCD_2964_3372_2812_5102.png'	'/Leaves/2776.png'	73	ABCD	2964	3372	2812	5102	G2	2776
16	11	7	1115	107	2.450003972	1113.164063	117.4658203	1	Grass	3	'227_ABCD_3080_3508_2791_5069.png'	'/Grass/3488.png'	227	ABCD	3080	3508	2791	5069	G2	3488
16	12	28	1050	481	2.966671476	1048.886719	496.6259766	1	Shrub	0	'44_C_2807.png'	'/Shrub/5148.png'	44	C	2807				S	5148
16	13	17	1718	136	3.666672611	1717.675781	146.3708496	1	Leaves	1	'314_ABCD_3160_3425_2807_5125.png'	'/Leaves/2828.png'	314	ABCD	3160	3425	2807	5125	G2	2828
16	14	14	571	1014	4.316673665	567.421875	1006.962891	1	Bark	2	'2_C_2767.png'	'/Bark/3112.png'	2	C	2767				S	3112
16	15	8	1427	31	2.100003405	1414.863281	41.85791016	1	Shrub	0	'227_ABCD_3080_3508_2791_5069.png'	'/Shrub/5161.png'	227	ABCD	3080	3508	2791	5069	G2	5161
16	16	5	1421	822	2.183336873	1419.902344	820.2832031	1	Leaves	1	'227_ABCD_3080_3508_2791_5069.png'	'/Leaves/2807.png'	227	ABCD	3080	3508	2791	5069	G2	2807
16	17	29	743	866	13.45002181	739.1015625	882.5756836	1	Leaves	1	'70_D_5102.png'	'/Leaves/2849.png'	70	D	5102				S	2849
16	18	21	1083	919	2.866671314	1076.542969	916.0949707	1	Leaves	1	'39_AC_3088_2824.png'	'/Leaves/2860.png'	39	AC	3088	2824			G1	2860
16	19	25	189	113	6.650010781	190.6640625	105.46875	1	Leaves	1	'44_C_2807.png'	'/Leaves/2839.png'	44	C	2807				S	2839
16	20	31	150	437	4.316673665	159.0820313	444.1552734	1	Grass	3	'70_D_5102.png'	'/Grass/3452.png'	70	D	5102				S	3452
16	21	27	1016	293	1.366668882	1015.605469	297.5866699	1	Grass	3	'44_C_2807.png'	'/Grass/3449.png'	44	C	2807				S	3449
16	22	26	1467	848	2.416670585	1457.753906	861.3830566	1	Bark	2	'44_C_2807.png'	'/Bark/2970.png'	44	C	2807				S	2970
16	23	19	1749	470	2.416670585	1745.917969	458.8220215	1	Grass	3	'314_ABCD_3160_3425_2807_5125.png'	'/Grass/3387.png'	314	ABCD	3160	3425	2807	5125	G2	3387
16	24	15	288	962	3.166671801	299.1796875	964.3139648	1	Grass	3	'2_C_2767.png'	'/Grass/3428.png'	2	C	2767				S	3428
16	25	1	1085	213	2.21667026	1077.65625	220.1000977	1	Leaves	1	'17_AC_2976_2795.png'	'/Leaves/2833.png'	17	AC	2976	2795			G1	2833
16	26	36	904	297	1.766669531	900.9375	306.1230469	1	Shrub	0	'73_ABCD_2964_3372_2812_5102.png'	'/Shrub/5096.png'	73	ABCD	2964	3372	2812	5102	G2	5096
16	27	23	73	176	2.53333744	98.26171875	187.9980469	1	Grass	3	'39_AC_3088_2824.png'	'/Grass/3461.png'	39	AC	3088	2824			G1	3461
16	28	2	664	166	5.78334271	660.7617188	166.4428711	1	Bark	2	'17_AC_2976_2795.png'	'/Bark/2982.png'	17	AC	2976	2795			G1	2982
16	29	4	346	919	2.35000381	357.65625	913.7219238	1	Shrub	0	'17_AC_2976_2795.png'	'/Shrub/5074.png'	17	AC	2976	2795			G1	5074
16	30	18	1495	622	2.233336954	1492.03125	625.2648926	1	Bark	2	'314_ABCD_3160_3425_2807_5125.png'	'/Bark/2946.png'	314	ABCD	3160	3425	2807	5125	G2	2946
16	31	24	617	591	2.116670098	605.7421875	585.6152344	1	Shrub	0	'39_AC_3088_2824.png'	'/Shrub/5093.png'	39	AC	3088	2824			G1	5093
16	32	13	1012	175	1.800002918	1001.660156	177.8796387	1	Leaves	1	'2_C_2767.png'	'/Leaves/2836.png'	2	C	2767				S	2836
16	33	9	352	903	18.50002999	354.4921875	912.5024414	1	Leaves	1	'2_AC_2912_2860.png'	'/Leaves/2785.png'	2	AC	2912	2860			G1	2785
16	34	20	1145	665	5.933342953	1141.757813	662.8710938	1	Shrub	0	'314_ABCD_3160_3425_2807_5125.png'	'/Shrub/5119.png'	314	ABCD	3160	3425	2807	5125	G2	5119
16	35	10	529	387	5.716675935	535.0195313	380.8410645	1	Bark	2	'2_AC_2912_2860.png'	'/Bark/3025.png'	2	AC	2912	2860			G1	3025
16	36	12	1240	554	2.700004377	1236.445313	558.0285645	1	Shrub	0	'2_AC_2912_2860.png'	'/Shrub/5146.png'	2	AC	2912	2860			G1	5146
17	1	32	1531	734	10.36646993	1531.347656	732.3486328	1	Shrub	0	'56_ABCD_2946_3440_2860_5146.png'	'/Shrub/5086.png'	56	ABCD	2946	3440	2860	5146	G2	5086
17	2	22	494	795	2.433287153	515.4492188	794.1796875	1	Bark	2	'35_AC_3074_2770.png'	'/Bark/2987.png'	35	AC	3074	2770			G1	2987
17	3	34	1740	489	5.983219781	1731.503906	500.1525879	1	Bark	2	'57_A_3160.png'	'/Bark/2970.png'	57	A	3160				S	2970
17	4	35	687	113	4.183253942	699.140625	138.7243652	1	Grass	3	'57_A_3160.png'	'/Grass/3498.png'	57	A	3160				S	3498
17	5	6	409	262	4.416582847	422.9882813	257.5085449	1	Bark	2	'266_ABCD_3112_3425_2794_5151.png'	'/Bark/2993.png'	266	ABCD	3112	3425	2794	5151	G2	2993
17	6	3	508	964	4.716577153	506.5429688	975.2563477	1	Grass	3	'105_ABCD_2976_3488_2791_5183.png'	'/Grass/3520.png'	105	ABCD	2976	3488	2791	5183	G2	3520
17	7	16	1171	183	20.01628679	0	0	0	Shrub	0	'30_D_5188.png'	'/Shrub/5148.png'	30	D	5188				S	5148
17	8	11	911	875	9.016495547	922.6757813	867.4145508	1	Grass	3	'26_BD_3440_5119.png'	'/Grass/3443.png'	26	BD	3440	5119			G1	3443
17	9	30	690	579	6.39987854	691.8750572	591.0864258	1	Bark	2	'56_ABCD_2946_3440_2860_5146.png'	'/Bark/3211.png'	56	ABCD	2946	3440	2860	5146	G2	3211
17	10	33	1561	1050	4.049923139	1557.1875	1044.898682	1	Leaves	1	'57_A_3160.png'	'/Leaves/2776.png'	57	A	3160				S	2776
17	11	7	1115	107	2.716615109	1111.289063	114.2687988	1	Grass	3	'266_ABCD_3112_3425_2794_5151.png'	'/Grass/3488.png'	266	ABCD	3112	3425	2794	5151	G2	3488
17	12	28	1050	481	1.583303285	1042.382813	483.7390137	1	Shrub	0	'37_A_2964.png'	'/Shrub/5148.png'	37	A	2964				S	5148
17	13	17	1718	136	2.366621752	1707.949219	146.4697266	1	Leaves	1	'35_AB_3074_3378.png'	'/Leaves/2828.png'	35	AB	3074	3378			G1	2828
17	14	14	571	1014	2.116626496	590.6249428	1011.346436	1	Bark	2	'30_D_5188.png'	'/Bark/3112.png'	30	D	5188				S	3112
17	15	8	1427	31	2.083293796	1433.789063	33.48632813	1	Shrub	0	'266_ABCD_3112_3425_2794_5151.png'	'/Shrub/5161.png'	266	ABCD	3112	3425	2794	5151	G2	5161
17	16	5	1421	822	3.799927883	1411.054688	835.279541	1	Leaves	1	'266_ABCD_3112_3425_2794_5151.png'	'/Leaves/2807.png'	266	ABCD	3112	3425	2794	5151	G2	2807
17	17	29	743	866	2.433287153	736.8750572	864.6789551	1	Leaves	1	'56_ABCD_2946_3440_2860_5146.png'	'/Leaves/2849.png'	56	ABCD	2946	3440	2860	5146	G2	2849
17	18	21	1083	919	3.916592336	1080.9375	921.862793	1	Leaves	1	'35_AC_3074_2770.png'	'/Leaves/2860.png'	35	AC	3074	2770			G1	2860
17	19	25	189	113	2.983276715	199.8632813	107.9077148	1	Leaves	1	'37_A_2964.png'	'/Leaves/2839.png'	37	A	2964				S	2839
17	20	31	150	437	1.983295693	159.4335938	432.6525879	1	Grass	3	'56_ABCD_2946_3440_2860_5146.png'	'/Grass/3452.png'	56	ABCD	2946	3440	2860	5146	G2	3452
17	21	27	1016	293	0.966648321	1012.910156	297.8503418	1	Grass	3	'37_A_2964.png'	'/Grass/3449.png'	37	A	2964				S	3449
17	22	26	1467	848	2.549951606	1456.933594	840.1574707	1	Bark	2	'37_A_2964.png'	'/Bark/2970.png'	37	A	2964				S	2970
17	23	19	1749	470	2.916611314	1749.609375	472.6647949	1	Grass	3	'35_AB_3074_3378.png'	'/Grass/3387.png'	35	AB	3074	3378			G1	3387
17	24	15	288	962	5.666559124	287.578125	965.2697754	1	Grass	3	'30_D_5188.png'	'/Grass/3428.png'	30	D	5188				S	3428
17	25	1	1085	213	2.966610365	1088.847656	231.2402344	1	Leaves	1	'105_ABCD_2976_3488_2791_5183.png'	'/Leaves/2833.png'	105	ABCD	2976	3488	2791	5183	G2	2833
17	26	36	904	297	1.099979124	897.2460938	302.4316406	1	Shrub	0	'57_A_3160.png'	'/Shrub/5096.png'	57	A	3160				S	5096
17	27	23	73	176	1.499971533	90.99609375	180.2526855	1	Grass	3	'35_AC_3074_2770.png'	'/Grass/3461.png'	35	AC	3074	2770			G1	3461
17	28	2	664	166	9.983143868	657.421875	166.7724609	1	Bark	2	'105_ABCD_2976_3488_2791_5183.png'	'/Bark/2982.png'	105	ABCD	2976	3488	2791	5183	G2	2982
17	29	4	346	919	4.683244452	355.3124714	898.3959961	1	Shrub	0	'105_ABCD_2976_3488_2791_5183.png'	'/Shrub/5074.png'	105	ABCD	2976	3488	2791	5183	G2	5074
17	30	18	1495	622	7.683187518	1488.222656	628.1323242	1	Bark	2	'35_AB_3074_3378.png'	'/Bark/2946.png'	35	AB	3074	3378			G1	2946
17	31	24	617	591	1.616635985	624.1992188	586.40625	1	Shrub	0	'35_AC_3074_2770.png'	'/Shrub/5093.png'	35	AC	3074	2770			G1	5093
17	32	13	1012	175	5.94988708	1015.78125	172.4413902	1	Leaves	1	'30_D_5188.png'	'/Leaves/2836.png'	30	D	5188				S	2836
17	33	9	352	903	3.049942117	365.4492188	908.8439941	1	Leaves	1	'26_BD_3440_5119.png'	'/Leaves/2785.png'	26	BD	3440	5119			G1	2785
17	34	20	1145	665	1.166644526	1142.636719	668.2434082	1	Shrub	0	'35_AB_3074_3378.png'	'/Shrub/5119.png'	35	AB	3074	3378			G1	5119
17	35	10	529	387	1.299975328	537.4804688	399.9243164	1	Bark	2	'26_BD_3440_5119.png'	'/Bark/3025.png'	26	BD	3440	5119			G1	3025
17	36	12	1240	554	1.166644526	1230.9375	565.8068848	1	Shrub	0	'26_BD_3440_5119.png'	'/Shrub/5146.png'	26	BD	3440	5119			G1	5146
18	1	30	462	562	5.299946423	461.6601563	566.6967773	1	Bark	2	'85_C_2845.png'	'/Bark/3074.png'	85	C	2845				S	3074
18	2	31	362	264	2.133311768	358.7109375	275.7678223	1	Grass	3	'85_C_2845.png'	'/Grass/3407.png'	85	C	2845				S	3407
18	3	8	465	529	17.24982562	473.4375286	542.5378418	1	Shrub	0	'16_AC_2970_2800.png'	'/Shrub/5143.png'	16	AC	2970	2800			G1	5143
18	4	26	843	667	19.61646836	843.1054688	682.1850586	1	Bark	2	'6_BC_3378_2821.png'	'/Bark/3211.png'	6	BC	3378	2821			G1	3211
18	5	2	617	724	6.033272343	616.8164063	737.8198242	1	Bark	2	'129_ABCD_2987_3488_2800_5143.png'	'/Bark/2976.png'	129	ABCD	2987	3488	2800	5143	G2	2976
18	6	21	1729	433	7.216593714	1720.429688	440.4638672	1	Leaves	1	'40_BC_3467_2836.png'	'/Leaves/2828.png'	40	BC	3467	2836			G1	2828
18	7	16	833	404	8.299916096	830.9765625	408.5266113	1	Shrub	0	'22_C_2836.png'	'/Shrub/5102.png'	22	C	2836				S	5102
18	8	4	387	1041	7.966586132	411.9726563	1046.447754	1	Shrub	0	'129_ABCD_2987_3488_2800_5143.png'	'/Shrub/5090.png'	129	ABCD	2987	3488	2800	5143	G2	5090
18	9	22	1696	65	13.84985999	1688.203125	84.60571289	1	Bark	2	'40_BC_3467_2836.png'	'/Bark/2993.png'	40	BC	3467	2836			G1	2993
18	10	32	1832	936	9.933232918	1808.203125	934.486084	1	Shrub	0	'85_C_2845.png'	'/Shrub/5102.png'	85	C	2845				S	5102
18	11	5	849	964	20.01646432	0	0	0	Leaves	1	'16_AC_2970_2800.png'	'/Leaves/2833.png'	16	AC	2970	2800			G1	2833
18	12	27	253	844	20.01646432	0	0	0	Grass	3	'6_BC_3378_2821.png'	'/Grass/3499.png'	6	BC	3378	2821			G1	3499
18	13	3	520	128	12.34987515	530.6249428	136.1206055	1	Grass	3	'129_ABCD_2987_3488_2800_5143.png'	'/Grass/3488.png'	129	ABCD	2987	3488	2800	5143	G2	3488
18	14	6	794	295	1.733315811	798.28125	284.6337891	1	Bark	2	'16_AC_2970_2800.png'	'/Bark/2952.png'	16	AC	2970	2800			G1	2952
18	15	19	1132	371	13.31653205	1129.921875	366.998291	1	Grass	3	'230_ABCD_3088_3390_2824_5086.png'	'/Grass/3492.png'	230	ABCD	3088	3390	2824	5086	G2	3492
18	16	13	528	725	20.01646432	0	0	0	Leaves	1	'22_C_2836.png'	'/Leaves/2812.png'	22	C	2836				S	2812
18	17	28	1147	167	5.116614943	1150.664063	183.7792969	1	Shrub	0	'6_BC_3378_2821.png'	'/Shrub/5137.png'	6	BC	3378	2821			G1	5137
18	18	15	1344	767	20.01646432	0	0	0	Grass	3	'22_C_2836.png'	'/Grass/3443.png'	22	C	2836				S	3443
18	19	18	454	136	20.01646432	0	0	0	Bark	2	'230_ABCD_3088_3390_2824_5086.png'	'/Bark/3057.png'	230	ABCD	3088	3390	2824	5086	G2	3057
18	20	1	265	698	20.01646432	0	0	0	Leaves	1	'129_ABCD_2987_3488_2800_5143.png'	'/Leaves/2818.png'	129	ABCD	2987	3488	2800	5143	G2	2818
18	21	20	591	534	2.216644258	597.5390625	536.4404297	1	Shrub	0	'230_ABCD_3088_3390_2824_5086.png'	'/Shrub/5161.png'	230	ABCD	3088	3390	2824	5086	G2	5161
18	22	7	631	827	1.783315306	642.5976563	817.5805664	1	Grass	3	'16_AC_2970_2800.png'	'/Grass/3437.png'	16	AC	2970	2800			G1	3437
18	23	36	822	761	20.01646432	0	0	0	Shrub	0	'9_C_2794.png'	'/Shrub/5090.png'	9	C	2794				S	5090
18	24	12	974	955	5.099948444	972.5976563	956.3049316	1	Shrub	0	'187_ABCD_3057_3446_2845_5096.png'	'/Shrub/5161.png'	187	ABCD	3057	3446	2845	5096	G2	5161
18	25	11	207	941	20.01646432	0	0	0	Grass	3	'187_ABCD_3057_3446_2845_5096.png'	'/Grass/3508.png'	187	ABCD	3057	3446	2845	5096	G2	3508
18	26	25	528	370	2.01664628	536.71875	383.4777832	1	Leaves	1	'6_BC_3378_2821.png'	'/Leaves/2800.png'	6	BC	3378	2821			G1	2800
18	27	35	1507	744	10.54989335	1516.347656	744.2797852	1	Grass	3	'9_C_2794.png'	'/Grass/3498.png'	9	C	2794				S	3498
18	28	33	105	230	16.4998332	920.5664063	480.838623	0	Leaves	1	'9_C_2794.png'	'/Leaves/2812.png'	9	C	2794				S	2812
18	29	34	1739	58	4.549954004	1727.929688	84.24316406	1	Bark	2	'9_C_2794.png'	'/Bark/2964.png'	9	C	2794				S	2964
18	30	17	1379	791	4.666619492	1375.605469	807.0007324	1	Leaves	1	'230_ABCD_3088_3390_2824_5086.png'	'/Leaves/2815.png'	230	ABCD	3088	3390	2824	5086	G2	2815
18	31	29	939	540	19.46646988	931.40625	556.1169434	1	Leaves	1	'85_C_2845.png'	'/Leaves/2824.png'	85	C	2845				S	2824
18	32	14	1103	519	5.983272848	1105.605469	521.2133789	1	Bark	2	'22_C_2836.png'	'/Bark/3009.png'	22	C	2836				S	3009
18	33	9	483	956	5.466611404	488.671875	959.864502	1	Leaves	1	'187_ABCD_3057_3446_2845_5096.png'	'/Leaves/2842.png'	187	ABCD	3057	3446	2845	5096	G2	2842
18	34	23	885	653	5.499944401	877.2070313	657.5646973	1	Grass	3	'40_BC_3467_2836.png'	'/Grass/3492.png'	40	BC	3467	2836			G1	3492
18	35	10	1801	661	20.01646432	0	0	0	Bark	2	'187_ABCD_3057_3446_2845_5096.png'	'/Bark/2931.png'	187	ABCD	3057	3446	2845	5096	G2	2931
18	36	24	1045	909	1.799981804	1035.117188	907.2619629	1	Shrub	0	'40_BC_3467_2836.png'	'/Shrub/5125.png'	40	BC	3467	2836			G1	5125
19	1	6	111	463	1.416638565	123.9257813	482.1240234	1	Bark	2	'20_D_5146.png'	'/Bark/3080.png'	20	D	5146				S	3080
19	2	15	1071	348	1.533302917	1065.644531	365.5151367	1	Grass	3	'25_BD_3440_5103.png'	'/Grass/3446.png'	25	BD	3440	5103			G1	3446
19	3	13	1654	192	3.416598892	1634.355469	182.4279785	1	Leaves	1	'25_BD_3440_5103.png'	'/Leaves/2803.png'	25	BD	3440	5103			G1	2803
19	4	16	1267	210	5.449891891	1273.300781	209.6850586	1	Shrub	0	'25_BD_3440_5103.png'	'/Shrub/5103.png'	25	BD	3440	5103			G1	5103
19	5	31	398	461	5.649887924	406.6992188	478.927002	1	Grass	3	'6_B_3404.png'	'/Grass/3479.png'	6	B	3404				S	3479
19	6	18	722	123	1.483303909	720.1757813	150.0292969	1	Bark	2	'26_CD_2806_5086.png'	'/Bark/3202.png'	26	CD	2806	5086			G1	3202
19	7	32	889	641	1.0166465	888.6914063	635.4492188	1	Shrub	0	'6_B_3404.png'	'/Shrub/5146.png'	6	B	3404				S	5146
19	8	22	1835	510	6.349874039	1805.097656	536.5722656	1	Bark	2	'29_AD_3025_5161.png'	'/Bark/3001.png'	29	AD	3025	5161			G1	3001
19	9	8	336	741	2.033292999	349.6289063	729.810791	1	Shrub	0	'20_D_5146.png'	'/Shrub/5109.png'	20	D	5146				S	5109
19	10	33	1606	745	2.616614761	1612.089844	762.4401855	1	Leaves	1	'94_ABCD_2970_3498_2776_5188.png'	'/Leaves/2785.png'	94	ABCD	2970	3498	2776	5188	G2	2785
19	11	3	1223	682	4.866570129	1208.203125	694.017334	1	Grass	3	'154_ABCD_3001_3479_2839_5093.png'	'/Grass/3449.png'	154	ABCD	3001	3479	2839	5093	G2	3449
19	12	4	735	61	19.74960823	723.3398438	63.61083984	1	Shrub	0	'154_ABCD_3001_3479_2839_5093.png'	'/Shrub/5109.png'	154	ABCD	3001	3479	2839	5093	G2	5109
19	13	34	398	97	4.449911728	408.9257813	108.0065918	1	Bark	2	'94_ABCD_2970_3498_2776_5188.png'	'/Bark/2941.png'	94	ABCD	2970	3498	2776	5188	G2	2941
19	14	29	830	355	10.28312935	836.6601563	361.2963867	1	Leaves	1	'6_B_3404.png'	'/Leaves/2828.png'	6	B	3404				S	2828
19	15	28	927	572	9.466478882	936.3867188	553.4472656	1	Shrub	0	'69_D_5097.png'	'/Shrub/5151.png'	69	D	5097				S	5151
19	16	12	271	699	2.166623688	272.9296875	699.9169922	1	Shrub	0	'231_ABCD_3088_3390_2848_5106.png'	'/Shrub/5080.png'	231	ABCD	3088	3390	2848	5106	G2	5080
19	17	7	1123	445	0.949981155	1128.750114	438.0249023	1	Grass	3	'20_D_5146.png'	'/Grass/3428.png'	20	D	5146				S	3428
19	18	11	462	869	5.766552277	484.453125	864.6459961	1	Grass	3	'231_ABCD_3088_3390_2848_5106.png'	'/Grass/3404.png'	231	ABCD	3088	3390	2848	5106	G2	3404
19	19	24	750	764	20.01626961	0	0	0	Shrub	0	'29_AD_3025_5161.png'	'/Shrub/5186.png'	29	AD	3025	5161			G1	5186
19	20	17	1111	1021	20.01626961	0	0	0	Leaves	1	'26_CD_2806_5086.png'	'/Leaves/2860.png'	26	CD	2806	5086			G1	2860
19	21	2	509	572	1.233308868	520.78125	578.1005859	1	Bark	2	'154_ABCD_3001_3479_2839_5093.png'	'/Bark/2993.png'	154	ABCD	3001	3479	2839	5093	G2	2993
19	22	26	579	360	0.899982147	579.5507813	376.6223145	1	Bark	2	'69_D_5097.png'	'/Bark/3223.png'	69	D	5097				S	3223
19	23	23	1173	135	4.099918671	1165.722656	126.1340332	1	Grass	3	'29_AD_3025_5161.png'	'/Grass/3452.png'	29	AD	3025	5161			G1	3452
19	24	14	534	654	1.333306885	545.5078125	660.300293	1	Bark	2	'25_BD_3440_5103.png'	'/Bark/2952.png'	25	BD	3440	5103			G1	2952
19	25	10	1549	826	1.916628647	1532.167969	837.0263672	1	Bark	2	'231_ABCD_3088_3390_2848_5106.png'	'/Bark/3223.png'	231	ABCD	3088	3390	2848	5106	G2	3223
19	26	21	1837	461	6.233209686	1825.78125	473.5547197	1	Leaves	1	'29_AD_3025_5161.png'	'/Leaves/2794.png'	29	AD	3025	5161			G1	2794
19	27	27	1378	120	3.566595917	1349.765625	149.666748	1	Grass	3	'69_D_5097.png'	'/Grass/3431.png'	69	D	5097				S	3431
19	28	36	676	300	3.883256302	674.4726563	292.9394531	1	Shrub	0	'94_ABCD_2970_3498_2776_5188.png'	'/Shrub/5090.png'	94	ABCD	2970	3498	2776	5188	G2	5090
19	29	1	1113	184	1.233308868	1106.074219	212.1240234	1	Leaves	1	'154_ABCD_3001_3479_2839_5093.png'	'/Leaves/2767.png'	154	ABCD	3001	3479	2839	5093	G2	2767
19	30	20	247	315	1.433304901	261.9140625	339.1809082	1	Shrub	0	'26_CD_2806_5086.png'	'/Shrub/5158.png'	26	CD	2806	5086			G1	5158
19	31	19	1698	478	3.149937515	1697.402344	505.4260254	1	Grass	3	'26_CD_2806_5086.png'	'/Grass/3372.png'	26	CD	2806	5086			G1	3372
19	32	30	1650	568	2.28328804	1667.285156	567.487793	1	Bark	2	'6_B_3404.png'	'/Bark/3063.png'	6	B	3404				S	3063
19	33	35	1537	496	1.449971237	1529.941406	481.1682129	1	Grass	3	'94_ABCD_2970_3498_2776_5188.png'	'/Grass/3523.png'	94	ABCD	2970	3498	2776	5188	G2	3523
19	34	5	525	926	4.266582031	515.6835938	956.4038086	1	Leaves	1	'20_D_5146.png'	'/Leaves/2828.png'	20	D	5146				S	2828
19	35	25	1131	559	2.299954376	1141.933594	553.7438965	1	Leaves	1	'69_D_5097.png'	'/Leaves/2806.png'	69	D	5097				S	2806
19	36	9	92	996	4.366580048	108.28125	1012.104492	1	Leaves	1	'231_ABCD_3088_3390_2848_5106.png'	'/Leaves/2762.png'	231	ABCD	3088	3390	2848	5106	G2	2762
20	1	20	629	384	1.649986625	648.8671875	384.5654297	1	Shrub	0	'49_B_3464.png'	'/Shrub/5080.png'	49	B	3464				S	5080
20	2	16	268	181	2.44998014	272.578125	183.2189941	1	Shrub	0	'41_AB_3094_3434.png'	'/Shrub/5186.png'	41	AB	3094	3434			G1	5186
20	3	28	1759	628	16.14986908	1745.742188	626.7810059	1	Shrub	0	'54_D_5161.png'	'/Shrub/5109.png'	54	D	5161				S	5109
20	4	8	1224	296	11.53323984	1218.925781	293.6315918	1	Shrub	0	'308_ABCD_3148_3467_2845_5097.png'	'/Shrub/5139.png'	308	ABCD	3148	3467	2845	5097	G2	5139
20	5	32	923	72	4.849960685	920.7421875	70.43334961	1	Shrub	0	'57_CD_2860_5093.png'	'/Shrub/5143.png'	57	CD	2860	5093			G1	5143
20	6	29	1213	802	14.63321471	1215.585938	801.7932129	1	Leaves	1	'57_CD_2860_5093.png'	'/Leaves/2848.png'	57	CD	2860	5093			G1	2848
20	7	35	1041	276	1.566653967	1031.542969	274.9108887	1	Grass	3	'59_C_2860.png'	'/Grass/3499.png'	59	C	2860				S	3499
20	8	10	1228	481	1.216656804	1220.625	476.652832	1	Bark	2	'360_ABCD_3223_3523_2815_5164.png'	'/Bark/3063.png'	360	ABCD	3223	3523	2815	5164	G2	3063
20	9	3	1040	733	11.46657372	1053.398438	746.652832	1	Grass	3	'28_AD_3009_5096.png'	'/Grass/3428.png'	28	AD	3009	5096			G1	3428
20	10	9	1362	395	4.383297801	1351.171875	400.3198242	1	Leaves	1	'360_ABCD_3223_3523_2815_5164.png'	'/Leaves/2833.png'	360	ABCD	3223	3523	2815	5164	G2	2833
20	11	5	1001	783	5.883285642	978.046875	788.6755371	1	Leaves	1	'308_ABCD_3148_3467_2845_5097.png'	'/Leaves/2785.png'	308	ABCD	3148	3467	2845	5097	G2	2785
20	12	25	1857	432	2.916643023	1824.726563	448.1103516	1	Leaves	1	'54_D_5161.png'	'/Leaves/2842.png'	54	D	5161				S	2842
20	13	33	449	728	1.399988651	444.5507813	709.3103027	1	Leaves	1	'59_C_2860.png'	'/Leaves/2821.png'	59	C	2860				S	2821
20	14	13	244	750	18.1665194	235.1367188	739.5996094	1	Leaves	1	'41_AB_3094_3434.png'	'/Leaves/2828.png'	41	AB	3094	3434			G1	2828
20	15	18	251	481	2.34998095	263.0273438	494.4506836	1	Bark	2	'49_B_3464.png'	'/Bark/3101.png'	49	B	3464				S	3101
20	16	22	167	47	7.416606545	164.8242188	48.25195313	1	Bark	2	'54_ABCD_2946_3434_2795_5102.png'	'/Bark/3009.png'	54	ABCD	2946	3434	2795	5102	G2	3009
20	17	23	787	366	13.38322484	769.5117188	366.3391113	1	Grass	3	'54_ABCD_2946_3434_2795_5102.png'	'/Grass/3443.png'	54	ABCD	2946	3434	2795	5102	G2	3443
20	18	21	866	462	1.266656399	856.6992188	444.0234697	1	Leaves	1	'54_ABCD_2946_3434_2795_5102.png'	'/Leaves/2824.png'	54	ABCD	2946	3434	2795	5102	G2	2824
20	19	27	716	304	1.249989867	718.9453125	322.0422363	1	Grass	3	'54_D_5161.png'	'/Grass/3467.png'	54	D	5161				S	3467
20	20	31	1439	229	3.849968791	1428.339844	237.8979492	1	Grass	3	'57_CD_2860_5093.png'	'/Grass/3425.png'	57	CD	2860	5093			G1	3425
20	21	17	1192	870	2.266648293	1203.984375	877.7966309	1	Leaves	1	'49_B_3464.png'	'/Leaves/2787.png'	49	B	3464				S	2787
20	22	34	1454	468	1.883318067	1450.898438	474.8730469	1	Bark	2	'59_C_2860.png'	'/Bark/3063.png'	59	C	2860				S	3063
20	23	1	1746	938	17.83318877	1748.320313	947.9003906	1	Leaves	1	'28_AD_3009_5096.png'	'/Leaves/2791.png'	28	AD	3009	5096			G1	2791
20	24	11	1819	428	8.933260918	1822.382813	443.5290527	1	Grass	3	'360_ABCD_3223_3523_2815_5164.png'	'/Grass/3440.png'	360	ABCD	3223	3523	2815	5164	G2	3440
20	25	6	400	816	2.199982166	407.4609375	798.6621094	1	Bark	2	'308_ABCD_3148_3467_2845_5097.png'	'/Bark/2976.png'	308	ABCD	3148	3467	2845	5097	G2	2976
20	26	15	304	434	1.866651535	311.4257813	444.0563965	1	Grass	3	'41_AB_3094_3434.png'	'/Grass/3467.png'	41	AB	3094	3434			G1	3467
20	27	4	1317	857	2.383314013	1300.605469	861.5478516	1	Shrub	0	'28_AD_3009_5096.png'	'/Shrub/5158.png'	28	AD	3009	5096			G1	5158
20	28	7	222	802	3.483305097	214.6875	793.2897949	1	Grass	3	'308_ABCD_3148_3467_2845_5097.png'	'/Grass/3378.png'	308	ABCD	3148	3467	2845	5097	G2	3378
20	29	30	1006	414	1.299989462	1008.164063	426.6540527	1	Bark	2	'57_CD_2860_5093.png'	'/Bark/3142.png'	57	CD	2860	5093			G1	3142
20	30	36	1015	248	3.51663816	1006.113281	265.9790039	1	Shrub	0	'59_C_2860.png'	'/Shrub/5096.png'	59	C	2860				S	5096
20	31	24	1616	838	2.383314013	1605.878906	838.5095215	1	Shrub	0	'54_ABCD_2946_3434_2795_5102.png'	'/Shrub/5146.png'	54	ABCD	2946	3434	2795	5102	G2	5146
20	32	14	932	1001	7.199941635	918.1054688	992.9553223	1	Bark	2	'41_AB_3094_3434.png'	'/Bark/3094.png'	41	AB	3094	3434			G1	3094
20	33	26	766	363	1.016658425	752.9296875	367.6574707	1	Bark	2	'54_D_5161.png'	'/Bark/2987.png'	54	D	5161				S	2987
20	34	12	1271	716	3.249973655	1283.730469	717.0556641	1	Shrub	0	'360_ABCD_3223_3523_2815_5164.png'	'/Shrub/5146.png'	360	ABCD	3223	3523	2815	5164	G2	5146
20	35	19	1398	477	2.083316445	1392.363281	473.5217285	1	Grass	3	'49_B_3464.png'	'/Grass/3425.png'	49	B	3464				S	3425
20	36	2	996	883	5.049959064	1008.867188	893.0566406	1	Bark	2	'28_AD_3009_5096.png'	'/Bark/3202.png'	28	AD	3009	5096			G1	3202
21	1	33	275	1037	3.09996068	256.6992188	1057.950439	1	Leaves	1	'73_D_5109.png'	'/Leaves/2800.png'	73	D	5109				S	2800
21	2	24	425	909	2.733298664	1014.140625	612.1472168	0	Shrub	0	'37_D_5093.png'	'/Shrub/5080.png'	37	D	5093				S	5080
21	3	16	318	833	8.933220024	313.9453125	842.6623535	1	Shrub	0	'281_ABCD_3136_3443_2785_5116.png'	'/Shrub/5151.png'	281	ABCD	3136	3443	2785	5116	G2	5151
21	4	17	395	554	16.48312426	407.5195313	574.9694824	1	Leaves	1	'35_C_2776.png'	'/Leaves/2849.png'	35	C	2776				S	2849
21	5	18	129	209	1.366649332	141.7382813	239.2822266	1	Bark	2	'35_C_2776.png'	'/Bark/3223.png'	35	C	2776				S	3223
21	6	23	1206	436	2.749965119	1219.6875	418.8757324	1	Grass	3	'37_D_5093.png'	'/Grass/3366.png'	37	D	5093				S	3366
21	7	8	564	164	1.249984145	567.2460938	167.2668457	1	Shrub	0	'1_BD_3366_5080.png'	'/Shrub/5170.png'	1	BD	3366	5080			G1	5170
21	8	2	1030	58	5.59992897	1021.347656	56.09619141	1	Bark	2	'193_ABCD_3063_3366_2824_5097.png'	'/Bark/3025.png'	193	ABCD	3063	3366	2824	5097	G2	3025
21	9	21	1315	991	3.216625867	1314.199219	971.4001465	1	Leaves	1	'37_D_5093.png'	'/Leaves/2857.png'	37	D	5093				S	2857
21	10	9	958	336	2.999961948	965.9765625	339.609375	1	Leaves	1	'27_ABCD_2931_3431_2807_5137.png'	'/Leaves/2839.png'	27	ABCD	2931	3431	2807	5137	G2	2839
21	11	14	1025	330	5.499930239	1024.394531	342.5427246	1	Bark	2	'281_ABCD_3136_3443_2785_5116.png'	'/Bark/3080.png'	281	ABCD	3136	3443	2785	5116	G2	3080
21	12	10	860	368	1.049986682	863.7304688	377.1166992	1	Bark	2	'27_ABCD_2931_3431_2807_5137.png'	'/Bark/3074.png'	27	ABCD	2931	3431	2807	5137	G2	3074
21	13	22	277	506	8.766555471	295.8984375	526.4208984	1	Bark	2	'37_D_5093.png'	'/Bark/3074.png'	37	D	5093				S	3074
21	14	20	942	692	1.54998034	954.0234375	697.4450684	1	Shrub	0	'35_C_2776.png'	'/Shrub/5139.png'	35	C	2776				S	5139
21	15	5	1601	52	2.266637917	1594.394531	68.25805664	1	Leaves	1	'1_BD_3366_5080.png'	'/Leaves/2812.png'	1	BD	3366	5080			G1	2812
21	16	15	1639	891	7.449905505	1638.222656	903.2080078	1	Grass	3	'281_ABCD_3136_3443_2785_5116.png'	'/Grass/3467.png'	281	ABCD	3136	3443	2785	5116	G2	3467
21	17	26	543	601	1.133318958	552.9492188	592.2729492	1	Bark	2	'53_BC_3499_2770.png'	'/Bark/3025.png'	53	BC	3499	2770			G1	3025
21	18	29	430	904	1.416648698	446.015625	903.7683105	1	Leaves	1	'55_BC_3508_2770.png'	'/Leaves/2818.png'	55	BC	3508	2770			G1	2818
21	19	7	1078	384	3.41662333	1088.554688	390.1025391	1	Grass	3	'1_BD_3366_5080.png'	'/Grass/3461.png'	1	BD	3366	5080			G1	3461
21	20	35	1215	485	1.216651235	1214.355469	504.4702148	1	Grass	3	'73_D_5109.png'	'/Grass/3446.png'	73	D	5109				S	3446
21	21	19	809	82	5.016603036	814.5703125	93.53759766	1	Grass	3	'35_C_2776.png'	'/Grass/3489.png'	35	C	2776				S	3489
21	22	28	426	208	3.433289785	437.2851563	218.3532715	1	Shrub	0	'53_BC_3499_2770.png'	'/Shrub/5093.png'	53	BC	3499	2770			G1	5093
21	23	11	1774	707	3.149960046	1741.875	751.036377	1	Grass	3	'27_ABCD_2931_3431_2807_5137.png'	'/Grass/3425.png'	27	ABCD	2931	3431	2807	5137	G2	3425
21	24	1	201	366	1.949975266	200.2734375	379.0612793	1	Leaves	1	'193_ABCD_3063_3366_2824_5097.png'	'/Leaves/2815.png'	193	ABCD	3063	3366	2824	5097	G2	2815
21	25	13	244	949	5.266599865	227.109375	933.7939453	1	Leaves	1	'281_ABCD_3136_3443_2785_5116.png'	'/Leaves/2770.png'	281	ABCD	3136	3443	2785	5116	G2	2770
21	26	30	310	148	1.416648698	306.5039063	152.5012207	1	Bark	2	'55_BC_3508_2770.png'	'/Bark/3080.png'	55	BC	3508	2770			G1	3080
21	27	12	354	1042	14.46648317	362.2265625	1037.845459	1	Shrub	0	'27_ABCD_2931_3431_2807_5137.png'	'/Shrub/5146.png'	27	ABCD	2931	3431	2807	5137	G2	5146
21	28	25	1180	581	2.799964485	1185.996094	552.623291	1	Leaves	1	'53_BC_3499_2770.png'	'/Leaves/2848.png'	53	BC	3499	2770			G1	2848
21	29	3	1094	753	5.516596694	1109.355469	745.2026367	1	Grass	3	'193_ABCD_3063_3366_2824_5097.png'	'/Grass/3492.png'	193	ABCD	3063	3366	2824	5097	G2	3492
21	30	34	146	1053	2.49996829	140.0976563	1059.796143	1	Bark	2	'73_D_5109.png'	'/Bark/2919.png'	73	D	5109				S	2919
21	31	31	1743	322	3.266625233	1742.285156	341.3891602	1	Grass	3	'55_BC_3508_2770.png'	'/Grass/3366.png'	55	BC	3508	2770			G1	3366
21	32	6	1375	452	1.566646795	1371.5625	462.5463867	1	Bark	2	'1_BD_3366_5080.png'	'/Bark/3202.png'	1	BD	3366	5080			G1	3202
21	33	27	1392	504	1.383315787	1401.621094	530.4089355	1	Grass	3	'53_BC_3499_2770.png'	'/Grass/3498.png'	53	BC	3499	2770			G1	3498
21	34	32	167	811	2.233305006	182.6367188	838.5424805	1	Shrub	0	'55_BC_3508_2770.png'	'/Shrub/5143.png'	55	BC	3508	2770			G1	5143
21	35	4	1615	867	5.166601133	1630.722656	857.4609375	1	Shrub	0	'193_ABCD_3063_3366_2824_5097.png'	'/Shrub/5093.png'	193	ABCD	3063	3366	2824	5097	G2	5093
21	36	36	1749	129	2.033307543	1750.429688	126.8261799	1	Shrub	0	'73_D_5109.png'	'/Shrub/5090.png'	73	D	5109				S	5090
22	1	26	1669	262	2.133331909	1671.679688	287.2045898	1	Bark	2	'73_A_3001.png'	'/Bark/3063.png'	73	A	3001				S	3063
22	2	24	1503	686	20.0166533	0	0	0	Shrub	0	'40_A_2982.png'	'/Shrub/5097.png'	40	A	2982				S	5097
22	3	3	1386	524	1.516665654	1338.632813	506.7773438	1	Grass	3	'10_BD_3390_5125.png'	'/Grass/3449.png'	10	BD	3390	5125			G1	3449
22	4	36	145	182	2.149998565	156.5625	198.1494141	1	Shrub	0	'9_AC_2946_2794.png'	'/Shrub/5119.png'	9	AC	2946	2794			G1	5119
22	5	22	184	830	2.149998565	210.234375	871.3366699	1	Bark	2	'40_A_2982.png'	'/Bark/3101.png'	40	A	2982				S	3101
22	6	29	212	130	3.933330708	217.9101563	165.0915527	1	Leaves	1	'86_ABCD_2970_3387_2773_5151.png'	'/Leaves/2842.png'	86	ABCD	2970	3387	2773	5151	G2	2842
22	7	32	1502	329	2.499998331	1473.808594	325.8325195	1	Shrub	0	'86_ABCD_2970_3387_2773_5151.png'	'/Shrub/5158.png'	86	ABCD	2970	3387	2773	5151	G2	5158
22	8	12	1765	270	2.099998598	1727.226563	291.3244629	1	Shrub	0	'11_C_2800.png'	'/Shrub/5164.png'	11	C	2800				S	5164
22	9	19	1294	572	4.366663752	1329.257813	537.1655273	1	Grass	3	'336_ABCD_3202_3523_2770_5074.png'	'/Grass/3464.png'	336	ABCD	3202	3523	2770	5074	G2	3464
22	10	6	291	120	1.433332376	287.1679688	159.8181152	1	Bark	2	'11_AD_2952_5077.png'	'/Bark/2931.png'	11	AD	2952	5077			G1	2931
22	11	1	1365	443	1.183332543	1343.378906	451.6369629	1	Leaves	1	'10_BD_3390_5125.png'	'/Leaves/2794.png'	10	BD	3390	5125			G1	2794
22	12	16	252	134	3.716664186	252.4804688	162.9821777	1	Shrub	0	'224_ABCD_3080_3483_2794_5116.png'	'/Shrub/5069.png'	224	ABCD	3080	3483	2794	5116	G2	5069
22	13	28	265	142	0.866666088	252.65625	153.2263184	1	Shrub	0	'73_A_3001.png'	'/Shrub/5074.png'	73	A	3001				S	5074
22	14	7	1216	832	3.116664586	1212.480469	825.9521484	1	Grass	3	'11_AD_2952_5077.png'	'/Grass/3378.png'	11	AD	2952	5077			G1	3378
22	15	20	649	326	0.966666021	632.1679688	327.019043	1	Shrub	0	'336_ABCD_3202_3523_2770_5074.png'	'/Shrub/5125.png'	336	ABCD	3202	3523	2770	5074	G2	5125
22	16	23	1239	646	14.83332343	1219.6875	636.932373	1	Grass	3	'40_A_2982.png'	'/Grass/3489.png'	40	A	2982				S	3489
22	17	35	1413	1017	1.966665354	1378.652344	1011.807861	1	Grass	3	'9_AC_2946_2794.png'	'/Grass/3452.png'	9	AC	2946	2794			G1	3452
22	18	18	1111	471	5.266663151	1099.394531	480.5749512	1	Bark	2	'336_ABCD_3202_3523_2770_5074.png'	'/Bark/3094.png'	336	ABCD	3202	3523	2770	5074	G2	3094
22	19	30	1396	740	2.499998331	1384.570313	731.0302734	1	Bark	2	'86_ABCD_2970_3387_2773_5151.png'	'/Bark/2987.png'	86	ABCD	2970	3387	2773	5151	G2	2987
22	20	34	478	805	2.183331876	480.8203125	815.8337402	1	Bark	2	'9_AC_2946_2794.png'	'/Bark/2941.png'	9	AC	2946	2794			G1	2941
22	21	5	1387	471	5.966662683	1370.976563	493.8574219	1	Leaves	1	'11_AD_2952_5077.png'	'/Leaves/2824.png'	11	AD	2952	5077			G1	2824
22	22	2	1815	700	6.066662617	1777.441406	702.322998	1	Bark	2	'10_BD_3390_5125.png'	'/Bark/2919.png'	10	BD	3390	5125			G1	2919
22	23	25	1627	139	2.516664987	1614.609375	181.5380859	1	Leaves	1	'73_A_3001.png'	'/Leaves/2833.png'	73	A	3001				S	2833
22	24	31	208	985	2.883331409	198.5742188	983.8586426	1	Grass	3	'86_ABCD_2970_3387_2773_5151.png'	'/Grass/3464.png'	86	ABCD	2970	3387	2773	5151	G2	3464
22	25	10	717	219	1.149999232	694.0429688	249.3017578	1	Bark	2	'11_C_2800.png'	'/Bark/3063.png'	11	C	2800				S	3063
22	26	4	722	300	1.133332577	716.6015625	302.0031738	1	Shrub	0	'10_BD_3390_5125.png'	'/Shrub/5158.png'	10	BD	3390	5125			G1	5158
22	27	15	1296	846	1.099999266	1266.445313	856.439209	1	Grass	3	'224_ABCD_3080_3483_2794_5116.png'	'/Grass/3488.png'	224	ABCD	3080	3483	2794	5116	G2	3488
22	28	17	1138	527	6.499995661	1115.859375	533.9685059	1	Leaves	1	'336_ABCD_3202_3523_2770_5074.png'	'/Leaves/2767.png'	336	ABCD	3202	3523	2770	5074	G2	2767
22	29	9	1486	816	6.61666225	1452.890625	814.0539551	1	Leaves	1	'11_C_2800.png'	'/Leaves/2857.png'	11	C	2800				S	2857
22	30	14	720	433	0.916666055	725.8007813	464.8535156	1	Bark	2	'224_ABCD_3080_3483_2794_5116.png'	'/Bark/2976.png'	224	ABCD	3080	3483	2794	5116	G2	2976
22	31	13	426	307	1.966665354	448.2421875	341.8505859	1	Leaves	1	'224_ABCD_3080_3483_2794_5116.png'	'/Leaves/2800.png'	224	ABCD	3080	3483	2794	5116	G2	2800
22	32	21	209	65	1.649998899	238.5937643	84.27612305	1	Leaves	1	'40_A_2982.png'	'/Leaves/2836.png'	40	A	2982				S	2836
22	33	27	1454	718	1.53333231	1445.332031	709.8046875	1	Grass	3	'73_A_3001.png'	'/Grass/3437.png'	73	A	3001				S	3437
22	34	8	425	468	1.033332644	423.1054688	494.5166016	1	Shrub	0	'11_AD_2952_5077.png'	'/Shrub/5161.png'	11	AD	2952	5077			G1	5161
22	35	11	757	490	0.749999499	749.765625	495.8679199	1	Grass	3	'11_C_2800.png'	'/Grass/3387.png'	11	C	2800				S	3387
22	36	33	1054	653	0.966666021	1025.917969	673.0883789	1	Leaves	1	'9_AC_2946_2794.png'	'/Leaves/2773.png'	9	AC	2946	2794			G1	2773
23	1	8	1752	698	12.04982992	1752.363281	698.3679199	1	Shrub	0	'23_AD_2993_5090.png'	'/Shrub/5188.png'	23	AD	2993	5090			G1	5188
23	2	1	883	984	6.249911785	889.921875	984.1882324	1	Leaves	1	'14_AC_2964_2839.png'	'/Leaves/2863.png'	14	AC	2964	2839			G1	2863
23	3	30	488	194	1.966638908	510.703125	215.9802246	1	Bark	2	'92_ABCD_2970_3464_2863_5125.png'	'/Bark/3001.png'	92	ABCD	2970	3464	2863	5125	G2	3001
23	4	7	1440	972	3.699947777	1395.175781	944.3078613	1	Grass	3	'23_AD_2993_5090.png'	'/Grass/3440.png'	23	AD	2993	5090			G1	3440
23	5	17	1431	843	1.599977417	1414.980469	844.8376465	1	Leaves	1	'40_B_3431.png'	'/Leaves/2833.png'	40	B	3431				S	2833
23	6	13	1397	619	2.083303928	1395.351563	618.2775879	1	Leaves	1	'316_ABCD_3160_3440_2818_5103.png'	'/Leaves/2776.png'	316	ABCD	3160	3440	2818	5103	G2	2776
23	7	5	1403	478	1.149983768	1414.746094	483.3105469	1	Leaves	1	'23_AD_2993_5090.png'	'/Leaves/2770.png'	23	AD	2993	5090			G1	2770
23	8	15	244	291	7.266564102	272.9296875	302.3986816	1	Grass	3	'316_ABCD_3160_3440_2818_5103.png'	'/Grass/3499.png'	316	ABCD	3160	3440	2818	5103	G2	3499
23	9	6	1290	799	2.383299694	1266.152344	808.0554199	1	Bark	2	'23_AD_2993_5090.png'	'/Bark/3094.png'	23	AD	2993	5090			G1	3094
23	10	16	893	261	9.366534462	872.34375	279.6899414	1	Shrub	0	'316_ABCD_3160_3440_2818_5103.png'	'/Shrub/5103.png'	316	ABCD	3160	3440	2818	5103	G2	5103
23	11	18	437	92	1.616643848	448.3007813	99.5690918	1	Bark	2	'40_B_3431.png'	'/Bark/2976.png'	40	B	3431				S	2976
23	12	35	231	815	1.699976006	254.0039063	806.8029785	1	Grass	3	'9_ABCD_2912_3489_2848_5179.png'	'/Grass/3467.png'	9	ABCD	2912	3489	2848	5179	G2	3467
23	13	19	1548	716	20.01638414	0	0	0	Grass	3	'40_B_3431.png'	'/Grass/3449.png'	40	B	3431				S	3449
23	14	28	369	761	4.066609268	393.9257813	763.59375	1	Shrub	0	'79_B_3464.png'	'/Shrub/5158.png'	79	B	3464				S	5158
23	15	20	349	686	1.04998518	327.3046875	688.3154297	1	Shrub	0	'40_B_3431.png'	'/Shrub/5164.png'	40	B	3431				S	5164
23	16	29	1262	457	1.683309574	1275.761719	474.3786621	1	Leaves	1	'92_ABCD_2970_3464_2863_5125.png'	'/Leaves/2806.png'	92	ABCD	2970	3464	2863	5125	G2	2806
23	17	23	1677	428	4.133274994	1678.769531	418.0517578	1	Grass	3	'6_D_5090.png'	'/Grass/3428.png'	6	D	5090				S	3428
23	18	24	990	865	20.01638414	0	0	0	Shrub	0	'6_D_5090.png'	'/Shrub/5116.png'	6	D	5090				S	5116
23	19	34	1328	352	9.816528111	1323.515625	335.9509277	1	Bark	2	'9_ABCD_2912_3489_2848_5179.png'	'/Bark/2982.png'	9	ABCD	2912	3489	2848	5179	G2	2982
23	20	2	331	863	7.366562691	342.5390625	849.6496582	1	Bark	2	'14_AC_2964_2839.png'	'/Bark/2952.png'	14	AC	2964	2839			G1	2952
23	21	22	1784	837	4.766599388	1786.054688	840.4541016	1	Bark	2	'6_D_5090.png'	'/Bark/2987.png'	6	D	5090				S	2987
23	22	21	1034	902	8.333215714	1041.210938	903.4716797	1	Leaves	1	'6_D_5090.png'	'/Leaves/2821.png'	6	D	5090				S	2821
23	23	9	1287	546	0.033332863	1038.925781	902.2521973	0	Leaves	1	'30_BC_3446_2828.png'	'/Leaves/2806.png'	30	BC	3446	2828			G1	2806
23	24	12	118	679	20.01638414	0	0	0	Shrub	0	'30_BC_3446_2828.png'	'/Shrub/5106.png'	30	BC	3446	2828			G1	5106
23	25	27	1522	1003	6.916569042	1525.957031	1004.622803	1	Grass	3	'79_B_3464.png'	'/Grass/3452.png'	79	B	3464				S	3452
23	26	33	1412	482	6.549907551	1401.09375	486.9360352	1	Leaves	1	'9_ABCD_2912_3489_2848_5179.png'	'/Leaves/2794.png'	9	ABCD	2912	3489	2848	5179	G2	2794
23	27	36	270	88	2.549964008	285.0585938	109.9841309	1	Shrub	0	'9_ABCD_2912_3489_2848_5179.png'	'/Shrub/5186.png'	9	ABCD	2912	3489	2848	5179	G2	5186
23	28	14	1006	917	7.849889202	1000.605469	928.9819336	1	Bark	2	'316_ABCD_3160_3440_2818_5103.png'	'/Bark/3112.png'	316	ABCD	3160	3440	2818	5103	G2	3112
23	29	10	644	675	13.51647589	1148.203125	988.9672852	0	Bark	2	'30_BC_3446_2828.png'	'/Bark/3080.png'	30	BC	3446	2828			G1	3080
23	30	4	1044	391	0.033332863	1145.976563	987.253418	0	Shrub	0	'14_AC_2964_2839.png'	'/Shrub/5106.png'	14	AC	2964	2839			G1	5106
23	31	26	776	1050	8.199884262	788.6132813	1070.112305	1	Bark	2	'79_B_3464.png'	'/Bark/2987.png'	79	B	3464				S	2987
23	32	32	806	257	1.116650906	813.046875	262.2875977	1	Shrub	0	'92_ABCD_2970_3464_2863_5125.png'	'/Shrub/5069.png'	92	ABCD	2970	3464	2863	5125	G2	5069
23	33	11	380	697	20.01638414	0	0	0	Grass	3	'30_BC_3446_2828.png'	'/Grass/3390.png'	30	BC	3446	2828			G1	3390
23	34	3	516	648	5.516588802	534.3164063	630.3405762	1	Grass	3	'14_AC_2964_2839.png'	'/Grass/3425.png'	14	AC	2964	2839			G1	3425
23	35	25	89	424	0.033332863	532.96875	634.954834	0	Leaves	1	'79_B_3464.png'	'/Leaves/2806.png'	79	B	3464				S	2806
23	36	31	1730	173	3.483284168	1740.527344	192.7111816	1	Grass	3	'92_ABCD_2970_3464_2863_5125.png'	'/Grass/3387.png'	92	ABCD	2970	3464	2863	5125	G2	3387
24	1	24	799	208	2.466621265	794.53125	211.2341309	1	Shrub	0	'45_A_3025.png'	'/Shrub/5103.png'	45	A	3025				S	5103
24	2	1	1146	879	1.183311553	1137.832031	881.71875	1	Leaves	1	'13_CD_2787_5097.png'	'/Leaves/2845.png'	13	CD	2787	5097			G1	2845
24	3	18	1415	814	2.383289466	1406.425781	836.0046387	1	Bark	2	'338_ABCD_3211_3372_2836_5183.png'	'/Bark/2964.png'	338	ABCD	3211	3372	2836	5183	G2	2964
24	4	15	1112	986	3.233273821	1104.082031	988.1103516	1	Grass	3	'32_A_2919.png'	'/Grass/3499.png'	32	A	2919				S	3499
24	5	9	1054	137	2.849947543	1065	149.1723633	1	Leaves	1	'320_ABCD_3160_3452_2833_5077.png'	'/Leaves/2860.png'	320	ABCD	3160	3452	2833	5077	G2	2860
24	6	17	1112	214	2.233292227	1123.007813	213.2775879	1	Leaves	1	'338_ABCD_3211_3372_2836_5183.png'	'/Leaves/2776.png'	338	ABCD	3211	3372	2836	5183	G2	2776
24	7	3	981	128	2.016629548	971.015625	148.6120605	1	Grass	3	'13_CD_2787_5097.png'	'/Grass/3366.png'	13	CD	2787	5097			G1	3366
24	8	13	202	529	1.466639671	209.7070313	531.661377	1	Leaves	1	'32_A_2919.png'	'/Leaves/2818.png'	32	A	2919				S	2818
24	9	36	1359	225	1.949964108	1361.132813	216.5405273	1	Shrub	0	'7_BD_3387_5069.png'	'/Shrub/5125.png'	7	BD	3387	5069			G1	5125
24	10	34	1862	947	3.34993834	1824.375	946.7138672	1	Bark	2	'7_BD_3387_5069.png'	'/Bark/2976.png'	7	BD	3387	5069			G1	2976
24	11	11	696	128	7.666525555	702.1875	135.7580566	1	Grass	3	'320_ABCD_3160_3452_2833_5077.png'	'/Grass/3479.png'	320	ABCD	3160	3452	2833	5077	G2	3479
24	12	33	1816	72	3.766597338	1797.070313	65.45654297	1	Leaves	1	'7_BD_3387_5069.png'	'/Leaves/2791.png'	7	BD	3387	5069			G1	2791
24	13	20	681	599	0.766652555	701.953125	627.4072266	1	Shrub	0	'338_ABCD_3211_3372_2836_5183.png'	'/Shrub/5074.png'	338	ABCD	3211	3372	2836	5183	G2	5074
24	14	5	1662	820	2.933279343	1655.917969	804.4299316	1	Leaves	1	'189_ABCD_3057_3489_2828_5161.png'	'/Leaves/2770.png'	189	ABCD	3057	3489	2828	5161	G2	2770
24	15	14	878	347	6.099887724	884.4726563	343.729248	1	Bark	2	'32_A_2919.png'	'/Bark/3160.png'	32	A	2919				S	3160
24	16	29	803	210	0.983315234	806.1914063	220.4626465	1	Leaves	1	'5_AB_2931_3440.png'	'/Leaves/2863.png'	5	AB	2931	3440			G1	2863
24	17	22	447	375	1.083313394	453.1054688	389.0148926	1	Bark	2	'45_A_3025.png'	'/Bark/3080.png'	45	A	3025				S	3080
24	18	2	280	242	0.949982514	297.4804688	252.6965332	1	Bark	2	'13_CD_2787_5097.png'	'/Bark/3223.png'	13	CD	2787	5097			G1	3223
24	19	35	613	550	1.133312473	599.7070313	547.8442383	1	Grass	3	'7_BD_3387_5069.png'	'/Grass/3479.png'	7	BD	3387	5069			G1	3479
24	20	32	1371	957	3.083276582	1369.804688	948.1311035	1	Shrub	0	'5_AB_2931_3440.png'	'/Shrub/5146.png'	5	AB	2931	3440			G1	5146
24	21	8	1474	672	3.199941101	1483.886719	669.0014648	1	Shrub	0	'189_ABCD_3057_3489_2828_5161.png'	'/Shrub/5077.png'	189	ABCD	3057	3489	2828	5161	G2	5077
24	22	31	1312	131	2.866613903	1295.332031	139.7790527	1	Grass	3	'5_AB_2931_3440.png'	'/Grass/3434.png'	5	AB	2931	3440			G1	3434
24	23	30	69	428	2.016629548	73.2421875	422.6330566	1	Bark	2	'5_AB_2931_3440.png'	'/Bark/3136.png'	5	AB	2931	3440			G1	3136
24	24	23	1584	83	3.149942021	1557.128906	92.61474609	1	Grass	3	'45_A_3025.png'	'/Grass/3520.png'	45	A	3025				S	3520
24	25	16	1727	541	2.016629548	1727.167969	546.5917969	1	Shrub	0	'32_A_2919.png'	'/Shrub/5143.png'	32	A	2919				S	5143
24	26	21	1452	470	1.333308792	1447.792969	469.3688965	1	Leaves	1	'45_A_3025.png'	'/Leaves/2773.png'	45	A	3025				S	2773
24	27	19	129	1051	4.983241611	127.6171875	1045.26123	1	Grass	3	'338_ABCD_3211_3372_2836_5183.png'	'/Grass/3404.png'	338	ABCD	3211	3372	2836	5183	G2	3404
24	28	4	739	860	4.799911652	734.4140625	861.7126465	1	Shrub	0	'13_CD_2787_5097.png'	'/Shrub/5137.png'	13	CD	2787	5097			G1	5137
24	29	7	1331	525	5.09990613	1342.324219	525.1025391	1	Grass	3	'189_ABCD_3057_3489_2828_5161.png'	'/Grass/3523.png'	189	ABCD	3057	3489	2828	5161	G2	3523
24	30	27	1377	945	4.883243451	1351.816406	942.8905606	1	Grass	3	'55_A_3142.png'	'/Grass/3520.png'	55	A	3142				S	3520
24	31	26	459	168	1.64996963	475.0195313	172.0458984	1	Bark	2	'55_A_3142.png'	'/Bark/3223.png'	55	A	3142				S	3223
24	32	28	540	427	0.766652555	550.78125	433.2128906	1	Shrub	0	'55_A_3142.png'	'/Shrub/5148.png'	55	A	3142				S	5148
24	33	6	1274	979	1.949964108	1255.371094	987.6818848	1	Bark	2	'189_ABCD_3057_3489_2828_5161.png'	'/Bark/3142.png'	189	ABCD	3057	3489	2828	5161	G2	3142
24	34	25	919	969	1.68330235	920.8007813	932.9370117	1	Leaves	1	'55_A_3142.png'	'/Leaves/2806.png'	55	A	3142				S	2806
24	35	12	1185	759	2.099961348	1180.019531	743.8842773	1	Shrub	0	'320_ABCD_3160_3452_2833_5077.png'	'/Shrub/5161.png'	320	ABCD	3160	3452	2833	5077	G2	5161
24	36	10	481	662	1.116646113	486.5039063	681.4599609	1	Bark	2	'320_ABCD_3160_3452_2833_5077.png'	'/Bark/2912.png'	320	ABCD	3160	3452	2833	5077	G2	2912
25	1	26	654	544	1.533331432	649.3359375	559.9401855	1	Bark	2	'34_AD_3063_5188.png'	'/Bark/3080.png'	34	AD	3063	5188			G1	3080
25	2	35	328	691	1.91666429	313.2421875	689.9963379	1	Grass	3	'60_A_3223.png'	'/Grass/3428.png'	60	A	3223				S	3428
25	3	3	684	343	1.466664848	689.296875	339.7741699	1	Grass	3	'13_C_2806.png'	'/Grass/3483.png'	13	C	2806				S	3483
25	4	30	273	169	3.499995661	287.34375	175.6384277	1	Bark	2	'49_BC_3492_2787.png'	'/Bark/3223.png'	49	BC	3492	2787			G1	3223
25	5	29	1658	515	8.483322816	1679.003906	503.6462402	1	Leaves	1	'49_BC_3492_2787.png'	'/Leaves/2770.png'	49	BC	3492	2787			G1	2770
25	6	10	223	399	2.416663671	221.953125	407.6037598	1	Bark	2	'16_ABCD_2919_3428_2812_5164.png'	'/Bark/3074.png'	16	ABCD	2919	3428	2812	5164	G2	3074
25	7	22	1741	836	7.516657348	1737.890625	852.286377	1	Bark	2	'31_B_3366.png'	'/Bark/3094.png'	31	B	3366				S	3094
25	8	14	777	828	1.933330936	772.4414063	829.017334	1	Bark	2	'24_AC_2993_2818.png'	'/Bark/3025.png'	24	AC	2993	2818			G1	3025
25	9	1	138	713	20.01664185	0	0	0	Leaves	1	'13_C_2806.png'	'/Leaves/2807.png'	13	C	2806				S	2807
25	10	36	674	164	1.199998512	675.5859375	179.8571777	1	Shrub	0	'60_A_3223.png'	'/Shrub/5096.png'	60	A	3223				S	5096
25	11	27	1389	49	1.733331184	1391.484375	42.84668371	1	Grass	3	'34_AD_3063_5188.png'	'/Grass/3492.png'	34	AD	3063	5188			G1	3492
25	12	16	1495	601	1.633331308	1498.535156	595.7006836	1	Shrub	0	'24_AC_2993_2818.png'	'/Shrub/5103.png'	24	AC	2993	2818			G1	5103
25	13	7	1042	335	1.233331804	1039.804688	344.0917969	1	Grass	3	'149_ABCD_3001_3446_2821_5125.png'	'/Grass/3390.png'	149	ABCD	3001	3446	2821	5125	G2	3390
25	14	18	1298	991	2.133330688	1294.628906	1000.733643	1	Bark	2	'275_ABCD_3112_3523_2839_5158.png'	'/Bark/3211.png'	275	ABCD	3112	3523	2839	5158	G2	3211
25	15	19	1675	1034	20.01664185	0	0	0	Grass	3	'275_ABCD_3112_3523_2839_5158.png'	'/Grass/3372.png'	275	ABCD	3112	3523	2839	5158	G2	3372
25	16	13	151	321	18.84997663	1660.898438	953.404541	0	Leaves	1	'24_AC_2993_2818.png'	'/Leaves/2815.png'	24	AC	2993	2818			G1	2815
25	17	11	603	849	3.683328767	600.1171875	861.4819336	1	Grass	3	'16_ABCD_2919_3428_2812_5164.png'	'/Grass/3434.png'	16	ABCD	2919	3428	2812	5164	G2	3434
25	18	33	135	947	3.449995723	144.9609375	950.9655762	1	Leaves	1	'60_A_3223.png'	'/Leaves/2806.png'	60	A	3223				S	2806
25	19	15	407	640	1.799997768	407.5195313	645.9301758	1	Grass	3	'24_AC_2993_2818.png'	'/Grass/3499.png'	24	AC	2993	2818			G1	3499
25	20	32	1360	934	6.216658959	1358.496094	932.2119141	1	Shrub	0	'49_BC_3492_2787.png'	'/Shrub/5093.png'	49	BC	3492	2787			G1	5093
25	21	5	1363	996	6.349992127	1363.945313	1005.216064	1	Leaves	1	'149_ABCD_3001_3446_2821_5125.png'	'/Leaves/2794.png'	149	ABCD	3001	3446	2821	5125	G2	2794
25	22	34	1646	590	5.299993429	1632.480469	589.0429688	1	Bark	2	'60_A_3223.png'	'/Bark/2941.png'	60	A	3223				S	2941
25	23	28	1110	775	7.533323994	1102.851563	781.4904785	1	Shrub	0	'34_AD_3063_5188.png'	'/Shrub/5069.png'	34	AD	3063	5188			G1	5069
25	24	20	180	619	3.666662121	186.4453125	630.2416992	1	Shrub	0	'275_ABCD_3112_3523_2839_5158.png'	'/Shrub/5188.png'	275	ABCD	3112	3523	2839	5158	G2	5188
25	25	31	1728	53	4.049994979	1712.460938	52.37182617	1	Grass	3	'49_BC_3492_2787.png'	'/Grass/3467.png'	49	BC	3492	2787			G1	3467
25	26	4	1506	485	1.733331184	1489.21875	488.0895996	1	Shrub	0	'13_C_2806.png'	'/Shrub/5170.png'	13	C	2806				S	5170
25	27	24	571	690	1.74999783	568.0078125	687.9528809	1	Shrub	0	'31_B_3366.png'	'/Shrub/5148.png'	31	B	3366				S	5148
25	28	8	1039	562	1.433331556	1034.648438	562.6757813	1	Shrub	0	'149_ABCD_3001_3446_2821_5125.png'	'/Shrub/5170.png'	149	ABCD	3001	3446	2821	5125	G2	5170
25	29	17	1841	409	9.166655302	1825.605469	416.9970703	1	Leaves	1	'275_ABCD_3112_3523_2839_5158.png'	'/Leaves/2807.png'	275	ABCD	3112	3523	2839	5158	G2	2807
25	30	6	1352	989	1.699997892	1350.878906	994.9328613	1	Bark	2	'149_ABCD_3001_3446_2821_5125.png'	'/Bark/3101.png'	149	ABCD	3001	3446	2821	5125	G2	3101
25	31	9	1576	878	5.866659393	1574.003906	873.0505371	1	Leaves	1	'16_ABCD_2919_3428_2812_5164.png'	'/Leaves/2776.png'	16	ABCD	2919	3428	2812	5164	G2	2776
25	32	23	839	899	18.21664408	841.5820313	900.9338379	1	Grass	3	'31_B_3366.png'	'/Grass/3461.png'	31	B	3366				S	3461
25	33	2	907	409	1.149998574	911.8359375	418.5131836	1	Bark	2	'13_C_2806.png'	'/Bark/2970.png'	13	C	2806				S	2970
25	34	25	1070	636	1.99999752	1070.625	647.0837402	1	Leaves	1	'34_AD_3063_5188.png'	'/Leaves/2800.png'	34	AD	3063	5188			G1	2800
25	35	21	540	923	1.616664662	545.9179688	914.7106934	1	Leaves	1	'31_B_3366.png'	'/Leaves/2785.png'	31	B	3366				S	2785
25	36	12	1412	985	6.683325047	1406.835938	987.0227051	1	Shrub	0	'16_ABCD_2919_3428_2812_5164.png'	'/Shrub/5164.png'	16	ABCD	2919	3428	2812	5164	G2	5164
26	1	4	205	234	3.06662426	775.6640625	503.5803223	0	Shrub	0	'15_CD_2791_5097.png'	'/Shrub/5106.png'	15	CD	2791	5097			G1	5106
26	2	33	349	493	9.583200812	1018.535156	647.7099609	0	Leaves	1	'60_BD_3523_5179.png'	'/Leaves/2806.png'	60	BD	3523	5179			G1	2806
26	3	23	641	466	2.083304524	1126.230469	696.8518066	0	Grass	3	'324_ABCD_3160_3508_2787_5097.png'	'/Grass/3434.png'	324	ABCD	3160	3508	2787	5097	G2	3434
26	4	26	600	1019	2.116637397	1128.750114	684.8547363	0	Bark	2	'54_C_2842.png'	'/Bark/3063.png'	54	C	2842				S	3063
26	5	2	73	663	1.449979949	1046.484375	572.6953125	0	Bark	2	'15_CD_2791_5097.png'	'/Bark/3160.png'	15	CD	2791	5097			G1	3160
26	6	17	1033	741	5.799919796	1131.855469	630.3735352	0	Leaves	1	'23_CD_2803_5161.png'	'/Leaves/2807.png'	23	CD	2803	5161			G1	2807
26	7	35	225	766	1.599977875	929.7070313	551.7993164	0	Grass	3	'60_BD_3523_5179.png'	'/Grass/3390.png'	60	BD	3523	5179			G1	3390
26	8	30	318	383	2.216636014	953.4960938	440.2331543	0	Bark	2	'55_B_3492.png'	'/Bark/3088.png'	55	B	3492				S	3088
26	9	15	1198	557	1.66664362	1184.179688	545.6030273	1	Grass	3	'239_ABCD_3088_3467_2848_5069.png'	'/Grass/3366.png'	239	ABCD	3088	3467	2848	5069	G2	3366
26	10	5	1613	598	5.549923253	1615.957031	593.4924316	1	Leaves	1	'17_D_5137.png'	'/Leaves/2812.png'	17	D	5137				S	2812
26	11	34	1822	187	3.099957132	1593.457031	205.5322266	0	Bark	2	'60_BD_3523_5179.png'	'/Bark/3142.png'	60	BD	3523	5179			G1	3142
26	12	11	1089	604	3.89994607	965.6835938	792.6635742	0	Grass	3	'18_ABCD_2919_3461_2815_5137.png'	'/Grass/3443.png'	18	ABCD	2919	3461	2815	5137	G2	3443
26	13	25	1863	740	17.16642928	1086.679688	699.5874023	0	Leaves	1	'54_C_2842.png'	'/Leaves/2818.png'	54	C	2842				S	2818
26	14	16	1057	464	2.483298993	991.875	746.619873	0	Shrub	0	'239_ABCD_3088_3467_2848_5069.png'	'/Shrub/5148.png'	239	ABCD	3088	3467	2848	5069	G2	5148
26	15	9	988	885	4.166609049	1119.902344	911.0192871	0	Leaves	1	'18_ABCD_2919_3461_2815_5137.png'	'/Leaves/2821.png'	18	ABCD	2919	3461	2815	5137	G2	2821
26	16	21	652	778	6.583242297	1001.71875	795.5969238	0	Leaves	1	'324_ABCD_3160_3508_2787_5097.png'	'/Leaves/2795.png'	324	ABCD	3160	3508	2787	5097	G2	2795
26	17	22	833	396	0.983319736	950.2148438	669.2321777	0	Bark	2	'324_ABCD_3160_3508_2787_5097.png'	'/Bark/2970.png'	324	ABCD	3160	3508	2787	5097	G2	2970
26	18	3	945	493	1.199983406	980.9765625	677.4719238	0	Grass	3	'15_CD_2791_5097.png'	'/Grass/3492.png'	15	CD	2791	5097			G1	3492
26	19	32	181	423	3.41661942	1039.980469	648.7316895	0	Shrub	0	'55_B_3492.png'	'/Shrub/5151.png'	55	B	3492				S	5151
26	20	6	1665	823	1.633310747	1046.484375	630.736084	0	Bark	2	'17_D_5137.png'	'/Bark/3094.png'	17	D	5137				S	3094
26	21	1	169	781	9.716532302	974.7070313	664.5849609	0	Leaves	1	'15_CD_2791_5097.png'	'/Leaves/2794.png'	15	CD	2791	5097			G1	2794
26	22	31	844	468	20.01638987	0	0	0	Grass	3	'55_B_3492.png'	'/Grass/3520.png'	55	B	3492				S	3520
26	23	36	1553	739	2.249968886	1098.222656	710.793457	0	Shrub	0	'60_BD_3523_5179.png'	'/Shrub/5074.png'	60	BD	3523	5179			G1	5074
26	24	10	768	997	1.39998064	967.265625	638.7780762	0	Bark	2	'18_ABCD_2919_3461_2815_5137.png'	'/Bark/2982.png'	18	ABCD	2919	3461	2815	5137	G2	2982
26	25	28	1166	832	1.833307981	944.296875	683.338623	0	Shrub	0	'54_C_2842.png'	'/Shrub/5106.png'	54	C	2842				S	5106
26	26	18	1539	751	4.533270645	1036.40625	747.6416016	0	Bark	2	'23_CD_2803_5161.png'	'/Bark/3009.png'	23	CD	2803	5161			G1	3009
26	27	8	1662	139	4.11660974	1025.800781	650.1489258	0	Shrub	0	'17_D_5137.png'	'/Shrub/5143.png'	17	D	5137				S	5143
26	28	14	1743	427	1.316648459	983.671875	626.385498	0	Bark	2	'239_ABCD_3088_3467_2848_5069.png'	'/Bark/3101.png'	239	ABCD	3088	3467	2848	5069	G2	3101
26	29	29	398	633	1.716642928	989.6484375	626.9458008	0	Leaves	1	'55_B_3492.png'	'/Leaves/2815.png'	55	B	3492				S	2815
26	30	19	521	498	0.983319736	953.8476563	551.2060547	0	Grass	3	'23_CD_2803_5161.png'	'/Grass/3387.png'	23	CD	2803	5161			G1	3387
26	31	27	1683	78	2.23330245	911.6015625	649.8852539	0	Grass	3	'54_C_2842.png'	'/Grass/3437.png'	54	C	2842				S	3437
26	32	24	1130	261	2.466632557	980.5078125	725.0976563	0	Shrub	0	'324_ABCD_3160_3508_2787_5097.png'	'/Shrub/5106.png'	324	ABCD	3160	3508	2787	5097	G2	5106
26	33	20	967	883	2.616630483	1016.601563	612.7734375	0	Shrub	0	'23_CD_2803_5161.png'	'/Shrub/5164.png'	23	CD	2803	5161			G1	5164
26	34	7	1165	43	2.283301759	986.6015625	702.9821777	0	Grass	3	'17_D_5137.png'	'/Grass/3498.png'	17	D	5137				S	3498
26	35	12	1540	914	2.466632557	1012.382813	611.1914063	0	Shrub	0	'18_ABCD_2919_3461_2815_5137.png'	'/Shrub/5151.png'	18	ABCD	2919	3461	2815	5137	G2	5151
26	36	13	1018	107	3.083290696	921.09375	618.8049316	0	Leaves	1	'239_ABCD_3088_3467_2848_5069.png'	'/Leaves/2849.png'	239	ABCD	3088	3467	2848	5069	G2	2849
27	1	23	186	906	8.849870024	178.359375	904.7900391	1	Grass	3	'45_CD_2839_5093.png'	'/Grass/3437.png'	45	CD	2839	5093			G1	3437
27	2	11	767	440	1.399979439	763.6523438	447.0227051	1	Grass	3	'29_D_5186.png'	'/Grass/3479.png'	29	D	5186				S	3479
27	3	8	58	353	5.533252068	60.9375	356.9128418	1	Shrub	0	'298_ABCD_3142_3479_2800_5125.png'	'/Shrub/5170.png'	298	ABCD	3142	3479	2800	5125	G2	5170
27	4	9	452	652	7.149894991	446.71875	647.7099609	1	Leaves	1	'29_D_5186.png'	'/Leaves/2815.png'	29	D	5186				S	2815
27	5	34	54	961	4.883261614	59.58984375	946.5161133	1	Bark	2	'9_D_5097.png'	'/Bark/3101.png'	9	D	5097				S	3101
27	6	17	395	960	20.01637269	0	0	0	Leaves	1	'3_BC_3372_2795.png'	'/Leaves/2773.png'	3	BC	3372	2795			G1	2773
27	7	30	310	634	8.133213882	303.9257813	632.9772949	1	Bark	2	'98_ABCD_2976_3390_2785_5080.png'	'/Bark/2976.png'	98	ABCD	2976	3390	2785	5080	G2	2976
27	8	19	539	368	1.316647329	540.9960938	391.6845703	1	Grass	3	'3_BC_3372_2795.png'	'/Grass/3431.png'	3	BC	3372	2795			G1	3431
27	9	5	369	903	1.699975033	364.21875	904.4934082	1	Leaves	1	'298_ABCD_3142_3479_2800_5125.png'	'/Leaves/2860.png'	298	ABCD	3142	3479	2800	5125	G2	2860
27	10	21	303	481	2.933290253	303.515625	481.1022949	1	Leaves	1	'45_CD_2839_5093.png'	'/Leaves/2848.png'	45	CD	2839	5093			G1	2848
27	11	10	1140	955	1.933304939	1143.925781	951.7895508	1	Bark	2	'29_D_5186.png'	'/Bark/3063.png'	29	D	5186				S	3063
27	12	3	1689	61	3.149953737	1679.414063	76.79443359	1	Grass	3	'12_AD_2952_5170.png'	'/Grass/3461.png'	12	AD	2952	5170			G1	3461
27	13	29	1758	573	3.099954472	1762.558594	571.9042969	1	Leaves	1	'98_ABCD_2976_3390_2785_5080.png'	'/Leaves/2791.png'	98	ABCD	2976	3390	2785	5080	G2	2791
27	14	12	453	762	3.166620159	447.2460938	766.9226074	1	Shrub	0	'29_D_5186.png'	'/Shrub/5106.png'	29	D	5186				S	5106
27	15	2	929	211	1.283314486	932.8125	209.2236328	1	Bark	2	'12_AD_2952_5170.png'	'/Bark/3211.png'	12	AD	2952	5170			G1	3211
27	16	28	735	372	1.033318157	732.890625	362.3840332	1	Shrub	0	'50_B_3467.png'	'/Shrub/5109.png'	50	B	3467				S	5109
27	17	31	1003	219	1.366646595	1004.941406	230.9765625	1	Grass	3	'98_ABCD_2976_3390_2785_5080.png'	'/Grass/3440.png'	98	ABCD	2976	3390	2785	5080	G2	3440
27	18	36	533	357	1.733307877	542.4609375	347.7502441	1	Shrub	0	'9_D_5097.png'	'/Shrub/5161.png'	9	D	5097				S	5161
27	19	20	176	441	1.916638517	172.734375	450.7800293	1	Shrub	0	'3_BC_3372_2795.png'	'/Shrub/5109.png'	3	BC	3372	2795			G1	5109
27	20	15	844	590	7.683220491	827.109375	588.416748	1	Grass	3	'358_ABCD_3223_3492_2795_5146.png'	'/Grass/3499.png'	358	ABCD	3223	3492	2795	5146	G2	3499
27	21	22	367	77	4.433268223	382.6757813	85.46264648	1	Bark	2	'45_CD_2839_5093.png'	'/Bark/3001.png'	45	CD	2839	5093			G1	3001
27	22	4	99	594	1.383313017	107.6367188	612.7075195	1	Shrub	0	'12_AD_2952_5170.png'	'/Shrub/5116.png'	12	AD	2952	5170			G1	5116
27	23	32	1786	309	3.216619425	1780.078125	312.3852539	1	Shrub	0	'98_ABCD_2976_3390_2785_5080.png'	'/Shrub/5080.png'	98	ABCD	2976	3390	2785	5080	G2	5080
27	24	7	834	275	1.133316689	833.9648438	269.2419434	1	Grass	3	'298_ABCD_3142_3479_2800_5125.png'	'/Grass/3443.png'	298	ABCD	3142	3479	2800	5125	G2	3443
27	25	14	1799	276	2.766626034	1792.148438	282.689209	1	Bark	2	'358_ABCD_3223_3492_2795_5146.png'	'/Bark/3074.png'	358	ABCD	3223	3492	2795	5146	G2	3074
27	26	35	1437	185	1.449978704	1440.9375	196.204834	1	Grass	3	'9_D_5097.png'	'/Grass/3425.png'	9	D	5097				S	3425
27	27	1	65	1009	2.866624565	67.5	1016.191406	1	Leaves	1	'12_AD_2952_5170.png'	'/Leaves/2785.png'	12	AD	2952	5170			G1	2785
27	28	6	1287	987	11.6498289	1276.289063	984.7485352	1	Bark	2	'298_ABCD_3142_3479_2800_5125.png'	'/Bark/3088.png'	298	ABCD	3142	3479	2800	5125	G2	3088
27	29	33	1334	867	3.916609144	1325.917969	864.1516113	1	Leaves	1	'9_D_5097.png'	'/Leaves/2812.png'	9	D	5097				S	2812
27	30	24	1224	774	20.01637269	0	0	0	Shrub	0	'45_CD_2839_5093.png'	'/Shrub/5103.png'	45	CD	2839	5093			G1	5103
27	31	13	1055	207	1.966637783	1064.941406	183.581543	1	Leaves	1	'358_ABCD_3223_3492_2795_5146.png'	'/Leaves/2791.png'	358	ABCD	3223	3492	2795	5146	G2	2791
27	32	25	448	397	1.733307877	441.6210938	381.862793	1	Leaves	1	'50_B_3467.png'	'/Leaves/2776.png'	50	B	3467				S	2776
27	33	16	1455	220	2.066636314	1457.167969	217.1008301	1	Shrub	0	'358_ABCD_3223_3492_2795_5146.png'	'/Shrub/5109.png'	358	ABCD	3223	3492	2795	5146	G2	5109
27	34	18	466	28	1.866639252	474.6679688	33.81591797	1	Bark	2	'3_BC_3372_2795.png'	'/Bark/3009.png'	3	BC	3372	2795			G1	3009
27	35	26	725	351	1.016651735	748.0664063	354.8693848	1	Bark	2	'50_B_3467.png'	'/Bark/2970.png'	50	B	3467				S	2970
27	36	27	1670	745	15.3831074	1664.355469	736.0070801	1	Grass	3	'50_B_3467.png'	'/Grass/3378.png'	50	B	3467				S	3378
28	1	32	1531	734	1.600016785	1504.921875	748.2348633	1	Shrub	0	'75_B_3446.png'	'/Shrub/5086.png'	75	B	3446				S	5086
28	2	22	494	795	1.366681004	498.515625	799.2553711	1	Bark	2	'29_B_3520.png'	'/Bark/2987.png'	29	B	3520				S	2987
28	3	34	1740	489	10.05010543	1724.648438	500.4821777	1	Bark	2	'8_BC_3387_2806.png'	'/Bark/2970.png'	8	BC	3387	2806			G1	2970
28	4	35	687	113	3.033365154	695.6835938	138.7243652	1	Grass	3	'8_BC_3387_2806.png'	'/Grass/3498.png'	8	BC	3387	2806			G1	3498
28	5	6	409	262	2.300024128	422.6367188	279.3933105	1	Bark	2	'19_CD_2795_5116.png'	'/Bark/2993.png'	19	CD	2795	5116			G1	2993
28	6	3	508	964	3.750039339	499.3359375	953.371582	1	Grass	3	'127_ABCD_2987_3437_2807_5109.png'	'/Grass/3520.png'	127	ABCD	2987	3437	2807	5109	G2	3520
28	7	16	1171	183	3.150033045	1165.664063	195.7104492	1	Shrub	0	'206_ABCD_3074_3425_2770_5179.png'	'/Shrub/5148.png'	206	ABCD	3074	3425	2770	5179	G2	5148
28	8	11	911	875	18.43352671	899.0625	880.0048828	1	Grass	3	'1_AB_2912_3387.png'	'/Grass/3443.png'	1	AB	2912	3387			G1	3443
28	9	30	690	579	4.53338089	675.9375	583.4729004	1	Bark	2	'75_B_3446.png'	'/Bark/3211.png'	75	B	3446				S	3211
28	10	33	1561	1050	4.433379841	1542.832031	1067.67334	1	Leaves	1	'8_BC_3387_2806.png'	'/Leaves/2776.png'	8	BC	3387	2806			G1	2776
28	11	7	1115	107	1.833352566	1123.417969	131.0119629	1	Grass	3	'19_CD_2795_5116.png'	'/Grass/3488.png'	19	CD	2795	5116			G1	3488
28	12	28	1050	481	2.550026751	1029.84375	475.0378418	1	Shrub	0	'74_B_3443.png'	'/Shrub/5148.png'	74	B	3443				S	5148
28	13	17	1718	136	2.866696739	1700.917969	168.9807129	1	Leaves	1	'234_ABCD_3088_3434_2807_5109.png'	'/Leaves/2828.png'	234	ABCD	3088	3434	2807	5109	G2	2828
28	14	14	571	1014	1.400014687	577.265625	1004.952393	1	Bark	2	'206_ABCD_3074_3425_2770_5179.png'	'/Bark/3112.png'	206	ABCD	3074	3425	2770	5179	G2	3112
28	15	8	1427	31	4.016708803	1432.265625	44.56054688	1	Shrub	0	'19_CD_2795_5116.png'	'/Shrub/5161.png'	19	CD	2795	5116			G1	5161
28	16	5	1421	822	3.783373022	1415.683594	830.6982422	1	Leaves	1	'19_CD_2795_5116.png'	'/Leaves/2807.png'	19	CD	2795	5116			G1	2807
28	17	29	743	866	2.966697788	746.1914063	866.0302734	1	Leaves	1	'75_B_3446.png'	'/Leaves/2849.png'	75	B	3446				S	2849
28	18	21	1083	919	1.266679955	1063.652344	922.4560547	1	Leaves	1	'29_B_3520.png'	'/Leaves/2860.png'	29	B	3520				S	2860
28	19	25	189	113	8.433421803	208.0078125	120.3662109	1	Leaves	1	'74_B_3443.png'	'/Leaves/2839.png'	74	B	3443				S	2839
28	20	31	150	437	20.01687665	0	0	0	Grass	3	'75_B_3446.png'	'/Grass/3452.png'	75	B	3446				S	3452
28	21	27	1016	293	16.48350625	1016.074219	297.1582031	1	Grass	3	'74_B_3443.png'	'/Grass/3449.png'	74	B	3443				S	3449
28	22	26	1467	848	2.533359909	1467.421875	858.9440918	1	Bark	2	'74_B_3443.png'	'/Bark/2970.png'	74	B	3443				S	2970
28	23	19	1749	470	12.76680059	1730.800781	483.3435059	1	Grass	3	'234_ABCD_3088_3434_2807_5109.png'	'/Grass/3387.png'	234	ABCD	3088	3434	2807	5109	G2	3387
28	24	15	288	962	2.533359909	301.0546875	955.8105469	1	Grass	3	'206_ABCD_3074_3425_2770_5179.png'	'/Grass/3428.png'	206	ABCD	3074	3425	2770	5179	G2	3428
28	25	1	1085	213	4.400046158	1081.523438	236.6784668	1	Leaves	1	'127_ABCD_2987_3437_2807_5109.png'	'/Leaves/2833.png'	127	ABCD	2987	3437	2807	5109	G2	2833
28	26	36	904	297	3.116699362	897.5976563	300.3552246	1	Shrub	0	'8_BC_3387_2806.png'	'/Shrub/5096.png'	8	BC	3387	2806			G1	5096
28	27	23	73	176	2.150022554	82.26561785	203.5217285	1	Grass	3	'29_B_3520.png'	'/Grass/3461.png'	29	B	3520				S	3461
28	28	2	664	166	3.416702509	665.7421875	180.7800293	1	Bark	2	'127_ABCD_2987_3437_2807_5109.png'	'/Bark/2982.png'	127	ABCD	2987	3437	2807	5109	G2	2982
28	29	4	346	919	3.083365679	350.390625	926.048584	1	Shrub	0	'127_ABCD_2987_3437_2807_5109.png'	'/Shrub/5074.png'	127	ABCD	2987	3437	2807	5109	G2	5074
28	30	18	1495	622	4.083376169	1481.953125	620.123291	1	Bark	2	'234_ABCD_3088_3434_2807_5109.png'	'/Bark/2946.png'	234	ABCD	3088	3434	2807	5109	G2	2946
28	31	24	617	591	1.116678381	607.9101563	598.0407715	1	Shrub	0	'29_B_3520.png'	'/Shrub/5093.png'	29	B	3520				S	5093
28	32	13	1012	175	10.41677594	1012.617188	171.2219238	1	Leaves	1	'206_ABCD_3074_3425_2770_5179.png'	'/Leaves/2836.png'	206	ABCD	3074	3425	2770	5179	G2	2836
28	33	9	352	903	2.10002203	360.8789063	917.0837402	1	Leaves	1	'1_AB_2912_3387.png'	'/Leaves/2785.png'	1	AB	2912	3387			G1	2785
28	34	20	1145	665	1.350014162	1139.53125	672.0666504	1	Shrub	0	'234_ABCD_3088_3434_2807_5109.png'	'/Shrub/5119.png'	234	ABCD	3088	3434	2807	5109	G2	5119
28	35	10	529	387	10.0001049	517.9101563	403.5168457	1	Bark	2	'1_AB_2912_3387.png'	'/Bark/3025.png'	1	AB	2912	3387			G1	3025
28	36	12	1240	554	1.200012589	1228.242188	564.6533203	1	Shrub	0	'1_AB_2912_3387.png'	'/Shrub/5146.png'	1	AB	2912	3387			G1	5146
29	1	30	462	562	3.200006104	465.1757813	566.4990234	1	Bark	2	'52_CD_2848_5151.png'	'/Bark/3074.png'	52	CD	2848	5151			G1	3074
29	2	31	362	264	1.650003147	370.1367188	282.7880859	1	Grass	3	'52_CD_2848_5151.png'	'/Grass/3407.png'	52	CD	2848	5151			G1	3407
29	3	8	465	529	2.116670704	469.453125	534.8254395	1	Shrub	0	'296_ABCD_3142_3464_2828_5151.png'	'/Shrub/5143.png'	296	ABCD	3142	3464	2828	5151	G2	5143
29	4	26	843	667	1.600003052	850.78125	679.9438477	1	Bark	2	'47_ABCD_2941_3508_2773_5148.png'	'/Bark/3211.png'	47	ABCD	2941	3508	2773	5148	G2	3211
29	5	2	617	724	3.266672897	628.0664063	722.6257324	1	Bark	2	'28_A_3202.png'	'/Bark/2976.png'	28	A	3202				S	2976
29	6	21	1729	433	2.533338165	1712.929688	453.482666	1	Leaves	1	'46_D_5125.png'	'/Leaves/2828.png'	46	D	5125				S	2828
29	7	16	833	404	4.650008869	829.5703125	407.5378418	1	Shrub	0	'43_ABCD_2941_3452_2806_5186.png'	'/Shrub/5102.png'	43	ABCD	2941	3452	2806	5186	G2	5102
29	8	4	387	1041	5.383343601	387.1875286	1027.001953	1	Shrub	0	'28_A_3202.png'	'/Shrub/5090.png'	28	A	3202				S	5090
29	9	22	1696	65	3.800007248	1680.761719	96.70166016	1	Bark	2	'46_D_5125.png'	'/Bark/2993.png'	46	D	5125				S	2993
29	10	32	1832	936	5.250010014	1823.261719	925.7189941	1	Shrub	0	'52_CD_2848_5151.png'	'/Shrub/5102.png'	52	CD	2848	5151			G1	5102
29	11	5	849	964	20.01670485	0	0	0	Leaves	1	'296_ABCD_3142_3464_2828_5151.png'	'/Leaves/2833.png'	296	ABCD	3142	3464	2828	5151	G2	2833
29	12	27	253	844	4.700008965	262.03125	858.1860352	1	Grass	3	'47_ABCD_2941_3508_2773_5148.png'	'/Grass/3499.png'	47	ABCD	2941	3508	2773	5148	G2	3499
29	13	3	520	128	0.950001812	532.1484375	168.5522461	1	Grass	3	'28_A_3202.png'	'/Grass/3488.png'	28	A	3202				S	3488
29	14	6	794	295	0.900001717	773.3789063	326.4587402	1	Bark	2	'296_ABCD_3142_3464_2828_5151.png'	'/Bark/2952.png'	296	ABCD	3142	3464	2828	5151	G2	2952
29	15	19	1132	371	3.850007343	1124.648438	382.6867676	1	Grass	3	'43_BD_3483_5125.png'	'/Grass/3492.png'	43	BD	3483	5125			G1	3492
29	16	13	528	725	3.45000658	536.3671875	736.7651367	1	Leaves	1	'43_ABCD_2941_3452_2806_5186.png'	'/Leaves/2812.png'	43	ABCD	2941	3452	2806	5186	G2	2812
29	17	28	1147	167	2.300004387	1156.757813	187.9321289	1	Shrub	0	'47_ABCD_2941_3508_2773_5148.png'	'/Shrub/5137.png'	47	ABCD	2941	3508	2773	5148	G2	5137
29	18	15	1344	767	4.783342457	1333.066406	801.2658691	1	Grass	3	'43_ABCD_2941_3452_2806_5186.png'	'/Grass/3443.png'	43	ABCD	2941	3452	2806	5186	G2	3443
29	19	18	454	136	3.833340645	470.0390625	145.513916	1	Bark	2	'43_BD_3483_5125.png'	'/Bark/3057.png'	43	BD	3483	5125			G1	3057
29	20	1	265	698	1.30000248	255.0585938	705.3222656	1	Leaves	1	'28_A_3202.png'	'/Leaves/2818.png'	28	A	3202				S	2818
29	21	20	591	534	0.86666832	591.9140625	544.4165039	1	Shrub	0	'43_BD_3483_5125.png'	'/Shrub/5161.png'	43	BD	3483	5125			G1	5161
29	22	7	631	827	1.416669369	626.6015625	819.6240234	1	Grass	3	'296_ABCD_3142_3464_2828_5151.png'	'/Grass/3437.png'	296	ABCD	3142	3464	2828	5151	G2	3437
29	23	36	822	761	1.250002384	825.5273438	775.3601074	1	Shrub	0	'80_C_2828.png'	'/Shrub/5090.png'	80	C	2828				S	5090
29	24	12	974	955	1.766670036	990.1171875	964.083252	1	Shrub	0	'32_BC_3449_2839.png'	'/Shrub/5161.png'	32	BC	3449	2839			G1	5161
29	25	11	207	941	20.01670485	0	0	0	Grass	3	'32_BC_3449_2839.png'	'/Grass/3508.png'	32	BC	3449	2839			G1	3508
29	26	25	528	370	2.783338642	552.0117188	385.8178711	1	Leaves	1	'47_ABCD_2941_3508_2773_5148.png'	'/Leaves/2800.png'	47	ABCD	2941	3508	2773	5148	G2	2800
29	27	35	1507	744	5.133343124	1481.71875	760.7263184	1	Grass	3	'80_C_2828.png'	'/Grass/3498.png'	80	C	2828				S	3498
29	28	33	105	230	5.083343029	112.9101563	234.9645996	1	Leaves	1	'80_C_2828.png'	'/Leaves/2812.png'	80	C	2828				S	2812
29	29	34	1739	58	9.266684341	1730.742188	48.15307617	1	Bark	2	'80_C_2828.png'	'/Bark/2964.png'	80	C	2828				S	2964
29	30	17	1379	791	2.48333807	1365.9375	795.4321289	1	Leaves	1	'43_BD_3483_5125.png'	'/Leaves/2815.png'	43	BD	3483	5125			G1	2815
29	31	29	939	540	4.866675949	948.8671875	544.9768066	1	Leaves	1	'52_CD_2848_5151.png'	'/Leaves/2824.png'	52	CD	2848	5151			G1	2824
29	32	14	1103	519	4.250008106	1090.078125	532.7160645	1	Bark	2	'43_ABCD_2941_3452_2806_5186.png'	'/Bark/3009.png'	43	ABCD	2941	3452	2806	5186	G2	3009
29	33	9	483	956	14.91669512	483.6914063	932.5085449	1	Leaves	1	'32_BC_3449_2839.png'	'/Leaves/2842.png'	32	BC	3449	2839			G1	2842
29	34	23	885	653	0.86666832	890.8007813	659.4763184	1	Grass	3	'46_D_5125.png'	'/Grass/3492.png'	46	D	5125				S	3492
29	35	10	1801	661	20.01670485	0	0	0	Bark	2	'32_BC_3449_2839.png'	'/Bark/2931.png'	32	BC	3449	2839			G1	2931
29	36	24	1045	909	20.01670485	0	0	0	Shrub	0	'46_D_5125.png'	'/Shrub/5125.png'	46	D	5125				S	5125
30	1	6	111	463	10.34998421	122.4609375	474.8400879	1	Bark	2	'212_ABCD_3074_3464_2845_5146.png'	'/Bark/3080.png'	212	ABCD	3074	3464	2845	5146	G2	3080
30	2	15	1071	348	1.266664734	1079.648438	359.5166016	1	Grass	3	'29_AC_3025_2791.png'	'/Grass/3446.png'	29	AC	3025	2791			G1	3446
30	3	13	1654	192	2.733329163	1651.933594	201.0168457	1	Leaves	1	'29_AC_3025_2791.png'	'/Leaves/2803.png'	29	AC	3025	2791			G1	2803
30	4	16	1267	210	5.083325577	1269.023438	229.6582031	1	Shrub	0	'29_AC_3025_2791.png'	'/Shrub/5103.png'	29	AC	3025	2791			G1	5103
30	5	31	398	461	3.083328629	411.6210938	470.6213379	1	Grass	3	'80_B_3467.png'	'/Grass/3479.png'	80	B	3467				S	3479
30	6	18	722	123	4.933325806	712.03125	139.3835449	1	Bark	2	'55_BD_3508_5074.png'	'/Bark/3202.png'	55	BD	3508	5074			G1	3202
30	7	32	889	641	3.283328323	884.7070313	642.1728516	1	Shrub	0	'80_B_3467.png'	'/Shrub/5146.png'	80	B	3467				S	5146
30	8	22	1835	510	6.716656418	1830.058594	501.4379883	1	Bark	2	'58_A_3202.png'	'/Bark/3001.png'	58	A	3202				S	3001
30	9	8	336	741	5.583324814	344.53125	750.1135254	1	Shrub	0	'212_ABCD_3074_3464_2845_5146.png'	'/Shrub/5109.png'	212	ABCD	3074	3464	2845	5146	G2	5109
30	10	33	1606	745	1.733330688	1605.058594	745.8618164	1	Leaves	1	'95_ABCD_2970_3508_2787_5096.png'	'/Leaves/2785.png'	95	ABCD	2970	3508	2787	5096	G2	2785
30	11	3	1223	682	20.01663612	0	0	0	Grass	3	'14_BC_3407_2818.png'	'/Grass/3449.png'	14	BC	3407	2818			G1	3449
30	12	4	735	61	8.683320084	746.7773438	76.72850758	1	Shrub	0	'14_BC_3407_2818.png'	'/Shrub/5109.png'	14	BC	3407	2818			G1	5109
30	13	34	398	97	4.933325806	393.1640625	112.1264648	1	Bark	2	'95_ABCD_2970_3508_2787_5096.png'	'/Bark/2941.png'	95	ABCD	2970	3508	2787	5096	G2	2941
30	14	29	830	355	1.016665115	838.6523438	368.6132813	1	Leaves	1	'80_B_3467.png'	'/Leaves/2828.png'	80	B	3467				S	2828
30	15	28	927	572	1.383331223	931.8164063	561.5881348	1	Shrub	0	'72_A_2993.png'	'/Shrub/5151.png'	72	A	2993				S	5151
30	16	12	271	699	4.31666008	274.3945313	699.4885254	1	Shrub	0	'289_ABCD_3142_3366_2767_5148.png'	'/Shrub/5080.png'	289	ABCD	3142	3366	2767	5148	G2	5080
30	17	7	1123	445	1.34999794	1117.910156	463.2385254	1	Grass	3	'212_ABCD_3074_3464_2845_5146.png'	'/Grass/3428.png'	212	ABCD	3074	3464	2845	5146	G2	3428
30	18	11	462	869	3.883327408	461.1328125	862.833252	1	Grass	3	'289_ABCD_3142_3366_2767_5148.png'	'/Grass/3404.png'	289	ABCD	3142	3366	2767	5148	G2	3404
30	19	24	750	764	1.683330765	743.90625	771.6687012	1	Shrub	0	'58_A_3202.png'	'/Shrub/5186.png'	58	A	3202				S	5186
30	20	17	1111	1021	15.49997635	1101.5625	1036.889648	1	Leaves	1	'55_BD_3508_5074.png'	'/Leaves/2860.png'	55	BD	3508	5074			G1	2860
30	21	2	509	572	1.549997635	518.7304688	582.286377	1	Bark	2	'14_BC_3407_2818.png'	'/Bark/2993.png'	14	BC	3407	2818			G1	2993
30	22	26	579	360	1.099998322	579.0234375	366.5368652	1	Bark	2	'72_A_2993.png'	'/Bark/3223.png'	72	A	2993				S	3223
30	23	23	1173	135	5.916657639	1177.265625	141.0974121	1	Grass	3	'58_A_3202.png'	'/Grass/3452.png'	58	A	3202				S	3452
30	24	14	534	654	1.799997253	539.1210938	667.9138184	1	Bark	2	'29_AC_3025_2791.png'	'/Bark/2952.png'	29	AC	3025	2791			G1	2952
30	25	10	1549	826	1.033331757	1527.363281	836.9934082	1	Bark	2	'289_ABCD_3142_3366_2767_5148.png'	'/Bark/3223.png'	289	ABCD	3142	3366	2767	5148	G2	3223
30	26	21	1837	461	1.733330688	1843.828125	465.1831055	1	Leaves	1	'58_A_3202.png'	'/Leaves/2794.png'	58	A	3202				S	2794
30	27	27	1378	120	2.149996719	1382.226563	132.5610352	1	Grass	3	'72_A_2993.png'	'/Grass/3431.png'	72	A	2993				S	3431
30	28	36	676	300	1.08333168	694.3359375	299.2346191	1	Shrub	0	'95_ABCD_2970_3508_2787_5096.png'	'/Shrub/5090.png'	95	ABCD	2970	3508	2787	5096	G2	5090
30	29	1	1113	184	7.066655884	1102.324219	179.395752	1	Leaves	1	'14_BC_3407_2818.png'	'/Leaves/2767.png'	14	BC	3407	2818			G1	2767
30	30	20	247	315	1.933330383	238.5937643	307.1118164	1	Shrub	0	'55_BD_3508_5074.png'	'/Shrub/5158.png'	55	BD	3508	5074			G1	5158
30	31	19	1698	478	20.01663612	0	0	0	Grass	3	'55_BD_3508_5074.png'	'/Grass/3372.png'	55	BD	3508	5074			G1	3372
30	32	30	1650	568	1.6166642	1630.429688	578.1005859	1	Bark	2	'80_B_3467.png'	'/Bark/3063.png'	80	B	3467				S	3063
30	33	35	1537	496	1.499997711	1524.433594	505.1952803	1	Grass	3	'95_ABCD_2970_3508_2787_5096.png'	'/Grass/3523.png'	95	ABCD	2970	3508	2787	5096	G2	3523
30	34	5	525	926	6.849989548	532.8515625	932.9040527	1	Leaves	1	'212_ABCD_3074_3464_2845_5146.png'	'/Leaves/2828.png'	212	ABCD	3074	3464	2845	5146	G2	2828
30	35	25	1131	559	1.183331528	1140.527344	565.6750488	1	Leaves	1	'72_A_2993.png'	'/Leaves/2806.png'	72	A	2993				S	2806
30	36	9	92	996	6.649989853	118.2421875	1014.675293	1	Leaves	1	'289_ABCD_3142_3366_2767_5148.png'	'/Leaves/2762.png'	289	ABCD	3142	3366	2767	5148	G2	2762
31	1	32	1531	734	7.549923677	1541.425781	734.9853516	1	Shrub	0	'4_D_5080.png'	'/Shrub/5086.png'	4	D	5080				S	5086
31	2	22	494	795	1.749982309	496.6992188	825.0622559	1	Bark	2	'41_D_5103.png'	'/Bark/2987.png'	41	D	5103				S	2987
31	3	34	1740	489	3.333299637	1740.058594	493.0334473	1	Bark	2	'78_B_3461.png'	'/Bark/2970.png'	78	B	3461				S	2970
31	4	35	687	113	1.416652346	702.1875	112.1264648	1	Grass	3	'78_B_3461.png'	'/Grass/3498.png'	78	B	3461				S	3498
31	5	6	409	262	1.116655378	421.5234375	257.5415039	1	Bark	2	'14_BD_3407_5186.png'	'/Bark/2993.png'	14	BD	3407	5186			G1	2993
31	6	3	508	964	2.899970684	504.0234375	952.6464844	1	Grass	3	'110_ABCD_2982_3378_2842_5069.png'	'/Grass/3520.png'	110	ABCD	2982	3378	2842	5069	G2	3520
31	7	16	1171	183	5.649942884	1164.140625	194.9523926	1	Shrub	0	'283_ABCD_3136_3467_2791_5116.png'	'/Shrub/5148.png'	283	ABCD	3136	3467	2791	5116	G2	5148
31	8	11	911	875	2.049979277	922.5585938	868.4033203	1	Grass	3	'27_AC_3009_2807.png'	'/Grass/3443.png'	27	AC	3009	2807			G1	3443
31	9	30	690	579	1.049989386	705.46875	575.4309082	1	Bark	2	'4_D_5080.png'	'/Bark/3211.png'	4	D	5080				S	3211
31	10	33	1561	1050	20.01646432	0	0	0	Leaves	1	'78_B_3461.png'	'/Leaves/2776.png'	78	B	3461				S	2776
31	11	7	1115	107	15.5665093	1123.828125	107.3474121	1	Grass	3	'14_BD_3407_5186.png'	'/Grass/3488.png'	14	BD	3407	5186			G1	3488
31	12	28	1050	481	1.233320866	1049.472656	499.954834	1	Shrub	0	'48_AC_3136_2863.png'	'/Shrub/5148.png'	48	AC	3136	2863			G1	5148
31	13	17	1718	136	4.333289528	1712.929688	153.6547852	1	Leaves	1	'293_ABCD_3142_3434_2860_5137.png'	'/Leaves/2828.png'	293	ABCD	3142	3434	2860	5137	G2	2828
31	14	14	571	1014	3.383299131	567.3632813	1022.321777	1	Bark	2	'283_ABCD_3136_3467_2791_5116.png'	'/Bark/3112.png'	283	ABCD	3136	3467	2791	5116	G2	3112
31	15	8	1427	31	3.29996664	1428.222656	41.7590332	1	Shrub	0	'14_BD_3407_5186.png'	'/Shrub/5161.png'	14	BD	3407	5186			G1	5161
31	16	5	1421	822	2.01664628	1448.554688	828.7207031	1	Leaves	1	'14_BD_3407_5186.png'	'/Leaves/2807.png'	14	BD	3407	5186			G1	2807
31	17	29	743	866	1.849981298	736.9921875	867.5134277	1	Leaves	1	'4_D_5080.png'	'/Leaves/2849.png'	4	D	5080				S	2849
31	18	21	1083	919	1.016656389	1082.695313	919.2260742	1	Leaves	1	'41_D_5103.png'	'/Leaves/2860.png'	41	D	5103				S	2860
31	19	25	189	113	5.216613932	188.4960938	132.890625	1	Leaves	1	'48_AC_3136_2863.png'	'/Leaves/2839.png'	48	AC	3136	2863			G1	2839
31	20	31	150	437	1.083322382	172.4414063	444.3200684	1	Grass	3	'4_D_5080.png'	'/Grass/3452.png'	4	D	5080				S	3452
31	21	27	1016	293	1.016656389	1037.636719	316.0107422	1	Grass	3	'48_AC_3136_2863.png'	'/Grass/3449.png'	48	AC	3136	2863			G1	3449
31	22	26	1467	848	2.283310251	1463.085938	867.6123047	1	Bark	2	'48_AC_3136_2863.png'	'/Bark/2970.png'	48	AC	3136	2863			G1	2970
31	23	19	1749	470	1.983313284	1744.863281	470.9838867	1	Grass	3	'293_ABCD_3142_3434_2860_5137.png'	'/Grass/3387.png'	293	ABCD	3142	3434	2860	5137	G2	3387
31	24	15	288	962	6.716598768	307.5	967.5769043	1	Grass	3	'283_ABCD_3136_3467_2791_5116.png'	'/Grass/3428.png'	283	ABCD	3136	3467	2791	5116	G2	3428
31	25	1	1085	213	6.966596241	1092.304688	217.7600098	1	Leaves	1	'110_ABCD_2982_3378_2842_5069.png'	'/Leaves/2833.png'	110	ABCD	2982	3378	2842	5069	G2	2833
31	26	36	904	297	1.016656389	918.28125	325.7666016	1	Shrub	0	'78_B_3461.png'	'/Shrub/5096.png'	78	B	3461				S	5096
31	27	23	73	176	1.399985847	97.55859375	189.810791	1	Grass	3	'41_D_5103.png'	'/Grass/3461.png'	41	D	5103				S	3461
31	28	2	664	166	1.016656389	673.6523438	184.3066406	1	Bark	2	'110_ABCD_2982_3378_2842_5069.png'	'/Bark/2982.png'	110	ABCD	2982	3378	2842	5069	G2	2982
31	29	4	346	919	3.283300142	353.5546875	913.7219238	1	Shrub	0	'110_ABCD_2982_3378_2842_5069.png'	'/Shrub/5074.png'	110	ABCD	2982	3378	2842	5069	G2	5074
31	30	18	1495	622	3.39996563	1485.234375	621.9689941	1	Bark	2	'293_ABCD_3142_3434_2860_5137.png'	'/Bark/2946.png'	293	ABCD	3142	3434	2860	5137	G2	2946
31	31	24	617	591	4.249957037	627.5976563	598.8317871	1	Shrub	0	'41_D_5103.png'	'/Shrub/5093.png'	41	D	5103				S	5093
31	32	13	1012	175	2.149978266	1019.121094	195.0842285	1	Leaves	1	'283_ABCD_3136_3467_2791_5116.png'	'/Leaves/2836.png'	283	ABCD	3136	3467	2791	5116	G2	2836
31	33	9	352	903	4.366622524	355.4882813	892.364502	1	Leaves	1	'27_AC_3009_2807.png'	'/Leaves/2785.png'	27	AC	3009	2807			G1	2785
31	34	20	1145	665	1.733315811	1142.578125	653.1152344	1	Shrub	0	'293_ABCD_3142_3434_2860_5137.png'	'/Shrub/5119.png'	293	ABCD	3142	3434	2860	5137	G2	5119
31	35	10	529	387	1.033322887	540.9375	401.5722656	1	Bark	2	'27_AC_3009_2807.png'	'/Bark/3025.png'	27	AC	3009	2807			G1	3025
31	36	12	1240	554	3.549964113	1246.816406	557.4023438	1	Shrub	0	'27_AC_3009_2807.png'	'/Shrub/5146.png'	27	AC	3009	2807			G1	5146
32	1	30	462	562	7.916607022	701.25	583.4399414	0	Bark	2	'45_B_3446.png'	'/Bark/3074.png'	45	B	3446				S	3074
32	2	31	362	264	4.499966097	790.078125	521.6088867	0	Grass	3	'45_B_3446.png'	'/Grass/3407.png'	45	B	3446				S	3407
32	3	8	465	529	1.133324795	1005.644531	619.4311523	0	Shrub	0	'12_BC_3404_2860.png'	'/Shrub/5143.png'	12	BC	3404	2860			G1	5143
32	4	26	843	667	1.283323665	1025.097656	680.8996582	0	Bark	2	'3_ABCD_2912_3431_2860_5151.png'	'/Bark/3211.png'	3	ABCD	2912	3431	2860	5151	G2	3211
32	5	2	617	724	1.233324041	890.3320313	715.8032227	0	Bark	2	'119_ABCD_2982_3498_2815_5106.png'	'/Bark/2976.png'	119	ABCD	2982	3498	2815	5106	G2	2976
32	6	21	1729	433	1.749986815	1118.90625	681.1962891	0	Leaves	1	'39_BD_3467_5102.png'	'/Leaves/2828.png'	39	BD	3467	5102			G1	2828
32	7	16	833	404	3.78330483	1091.015625	635.1196289	0	Shrub	0	'29_CD_2812_5158.png'	'/Shrub/5102.png'	29	CD	2812	5158			G1	5102
32	8	4	387	1041	6.449951406	978.28125	660.4980469	0	Shrub	0	'119_ABCD_2982_3498_2815_5106.png'	'/Shrub/5090.png'	119	ABCD	2982	3498	2815	5106	G2	5090
32	9	22	1696	65	2.183316884	1170.292969	630.5712891	0	Bark	2	'39_BD_3467_5102.png'	'/Bark/2993.png'	39	BD	3467	5102			G1	2993
32	10	32	1832	936	1.96665185	1110.292969	667.8479004	0	Shrub	0	'45_B_3446.png'	'/Shrub/5102.png'	45	B	3446				S	5102
32	11	5	849	964	5.683290515	1188.339844	634.2297363	0	Leaves	1	'12_BC_3404_2860.png'	'/Leaves/2833.png'	12	BC	3404	2860			G1	2833
32	12	27	253	844	1.633321028	1137.246094	658.4216309	0	Grass	3	'3_ABCD_2912_3431_2860_5151.png'	'/Grass/3499.png'	3	ABCD	2912	3431	2860	5151	G2	3499
32	13	3	520	128	3.149976268	1066.289063	653.2141113	0	Grass	3	'119_ABCD_2982_3498_2815_5106.png'	'/Grass/3488.png'	119	ABCD	2982	3498	2815	5106	G2	3488
32	14	6	794	295	1.083325171	1199.355469	633.7023926	0	Bark	2	'12_BC_3404_2860.png'	'/Bark/2952.png'	12	BC	3404	2860			G1	2952
32	15	19	1132	371	4.416633391	1244.472656	615.6408691	0	Grass	3	'39_A_2976.png'	'/Grass/3492.png'	39	A	2976				S	3492
32	16	13	528	725	6.81661531	1046.484375	631.0986328	0	Leaves	1	'29_CD_2812_5158.png'	'/Leaves/2812.png'	29	CD	2812	5158			G1	2812
32	17	28	1147	167	2.416648459	1076.132813	641.315918	0	Shrub	0	'3_ABCD_2912_3431_2860_5151.png'	'/Shrub/5137.png'	3	ABCD	2912	3431	2860	5151	G2	5137
32	18	15	1344	767	1.533321781	1152.1875	636.8994141	0	Grass	3	'29_CD_2812_5158.png'	'/Grass/3443.png'	29	CD	2812	5158			G1	3443
32	19	18	454	136	6.033287878	1118.964844	568.9050293	0	Bark	2	'39_A_2976.png'	'/Bark/3057.png'	39	A	2976				S	3057
32	20	1	265	698	1.883319144	1101.914063	625.9570313	0	Leaves	1	'119_ABCD_2982_3498_2815_5106.png'	'/Leaves/2818.png'	119	ABCD	2982	3498	2815	5106	G2	2818
32	21	20	591	534	1.016659007	1151.835938	629.9780273	0	Shrub	0	'39_A_2976.png'	'/Shrub/5161.png'	39	A	2976				S	5161
32	22	7	631	827	2.566647329	634.2773438	835.345459	1	Grass	3	'12_BC_3404_2860.png'	'/Grass/3437.png'	12	BC	3404	2860			G1	3437
32	23	36	822	761	0.949992843	820.546875	764.8791504	1	Shrub	0	'66_A_2952.png'	'/Shrub/5090.png'	66	A	2952				S	5090
32	24	12	974	955	2.26664959	968.7304688	971.2023926	1	Shrub	0	'252_ABCD_3094_3498_2860_5183.png'	'/Shrub/5161.png'	252	ABCD	3094	3498	2860	5183	G2	5161
32	25	11	207	941	7.933273563	204.4921875	955.0854492	1	Grass	3	'252_ABCD_3094_3498_2860_5183.png'	'/Grass/3508.png'	252	ABCD	3094	3498	2860	5183	G2	3508
32	26	25	528	370	1.51665524	532.6171875	378.0725098	1	Leaves	1	'3_ABCD_2912_3431_2860_5151.png'	'/Leaves/2800.png'	3	ABCD	2912	3431	2860	5151	G2	2800
32	27	35	1507	744	2.166650343	1502.988281	742.8955078	1	Grass	3	'66_A_2952.png'	'/Grass/3498.png'	66	A	2952				S	3498
32	28	33	105	230	3.083310103	113.3203125	231.0754395	1	Leaves	1	'66_A_2952.png'	'/Leaves/2812.png'	66	A	2952				S	2812
32	29	34	1739	58	15.71654826	1690.078125	79.46411133	1	Bark	2	'66_A_2952.png'	'/Bark/2964.png'	66	A	2952				S	2964
32	30	17	1379	791	0.033333082	1692.246094	79.66186523	0	Leaves	1	'39_A_2976.png'	'/Leaves/2815.png'	39	A	2976				S	2815
32	31	29	939	540	1.849986062	940.1367188	541.9445801	1	Leaves	1	'45_B_3446.png'	'/Leaves/2824.png'	45	B	3446				S	2824
32	32	14	1103	519	0.899993219	1108.710938	523.6193848	1	Bark	2	'29_CD_2812_5158.png'	'/Bark/3009.png'	29	CD	2812	5158			G1	3009
32	33	9	483	956	6.399951782	476.5429688	945.6591797	1	Leaves	1	'252_ABCD_3094_3498_2860_5183.png'	'/Leaves/2842.png'	252	ABCD	3094	3498	2860	5183	G2	2842
32	34	23	885	653	0.033333082	476.5429688	946.9775391	0	Grass	3	'39_BD_3467_5102.png'	'/Grass/3492.png'	39	BD	3467	5102			G1	3492
32	35	10	1801	661	5.816622844	1791.503906	663.1677246	1	Bark	2	'252_ABCD_3094_3498_2860_5183.png'	'/Bark/2931.png'	252	ABCD	3094	3498	2860	5183	G2	2931
32	36	24	1045	909	0.033333082	1791.503906	664.7167969	0	Shrub	0	'39_BD_3467_5102.png'	'/Shrub/5125.png'	39	BD	3467	5102			G1	5125
33	1	6	111	463	6.400039673	114.7265625	462.4475098	1	Bark	2	'20_AB_2982_3434.png'	'/Bark/3080.png'	20	AB	2982	3434			G1	3080
33	2	15	1071	348	1.333341599	1075.664063	358.626709	1	Grass	3	'233_ABCD_3088_3434_2776_5186.png'	'/Grass/3446.png'	233	ABCD	3088	3434	2776	5186	G2	3446
33	3	13	1654	192	2.750017047	1638.515625	197.1276855	1	Leaves	1	'233_ABCD_3088_3434_2776_5186.png'	'/Leaves/2803.png'	233	ABCD	3088	3434	2776	5186	G2	2803
33	4	16	1267	210	11.0500685	1266.972656	217.166748	1	Shrub	0	'233_ABCD_3088_3434_2776_5186.png'	'/Shrub/5103.png'	233	ABCD	3088	3434	2776	5186	G2	5103
33	5	31	398	461	1.616676688	395.15625	481.7614746	1	Grass	3	'44_BD_3483_5146.png'	'/Grass/3479.png'	44	BD	3483	5146			G1	3479
33	6	18	722	123	4.533361435	733.4765625	129.8583984	1	Bark	2	'24_AB_2993_3425.png'	'/Bark/3202.png'	24	AB	2993	3425			G1	3202
33	7	32	889	641	1.533342838	884.8828125	641.3818359	1	Shrub	0	'44_BD_3483_5146.png'	'/Shrub/5146.png'	44	BD	3483	5146			G1	5146
33	8	22	1835	510	10.18339646	1820.214844	530.5407715	1	Bark	2	'25_C_2845.png'	'/Bark/3001.png'	25	C	2845				S	3001
33	9	8	336	741	3.850023866	338.671875	740.0939941	1	Shrub	0	'20_AB_2982_3434.png'	'/Shrub/5109.png'	20	AB	2982	3434			G1	5109
33	10	33	1606	745	6.333372593	1594.335938	742.5	1	Leaves	1	'57_C_2849.png'	'/Leaves/2785.png'	57	C	2849				S	2785
33	11	3	1223	682	1.616676688	1229.355469	704.465332	1	Grass	3	'126_ABCD_2987_3434_2794_5164.png'	'/Grass/3449.png'	126	ABCD	2987	3434	2794	5164	G2	3449
33	12	4	735	61	5.500034094	743.3789063	73.72924805	1	Shrub	0	'126_ABCD_2987_3434_2794_5164.png'	'/Shrub/5109.png'	126	ABCD	2987	3434	2794	5164	G2	5109
33	13	34	398	97	1.250007749	414.2578125	105.6005859	1	Bark	2	'57_C_2849.png'	'/Bark/2941.png'	57	C	2849				S	2941
33	14	29	830	355	5.333366394	820.6640625	359.4177246	1	Leaves	1	'44_BD_3483_5146.png'	'/Leaves/2828.png'	44	BD	3483	5146			G1	2828
33	15	28	927	572	1.816677928	931.9335938	587.0324707	1	Shrub	0	'312_ABCD_3148_3489_2773_5093.png'	'/Shrub/5151.png'	312	ABCD	3148	3489	2773	5093	G2	5151
33	16	12	271	699	3.183353066	289.9804688	702.0922852	1	Shrub	0	'21_D_5148.png'	'/Shrub/5080.png'	21	D	5148				S	5080
33	17	7	1123	445	1.900011778	1125.175781	466.3696289	1	Grass	3	'20_AB_2982_3434.png'	'/Grass/3428.png'	20	AB	2982	3434			G1	3428
33	18	11	462	869	3.450021386	471.6210938	877.8955078	1	Grass	3	'21_D_5148.png'	'/Grass/3404.png'	21	D	5148				S	3404
33	19	24	750	764	2.750017047	746.25	774.9316406	1	Shrub	0	'25_C_2845.png'	'/Shrub/5186.png'	25	C	2845				S	5186
33	20	17	1111	1021	10.13339615	1111.523438	1024.595947	1	Leaves	1	'24_AB_2993_3425.png'	'/Leaves/2860.png'	24	AB	2993	3425			G1	2860
33	21	2	509	572	1.316674829	517.734375	573.4863281	1	Bark	2	'126_ABCD_2987_3434_2794_5164.png'	'/Bark/2993.png'	126	ABCD	2987	3434	2794	5164	G2	2993
33	22	26	579	360	1.100006819	594.9609375	385.7849121	1	Bark	2	'312_ABCD_3148_3489_2773_5093.png'	'/Bark/3223.png'	312	ABCD	3148	3489	2773	5093	G2	3223
33	23	23	1173	135	2.083346248	1186.054688	157.6428223	1	Grass	3	'25_C_2845.png'	'/Grass/3452.png'	25	C	2845				S	3452
33	24	14	534	654	1.316674829	522.7148438	660.201416	1	Bark	2	'233_ABCD_3088_3434_2776_5186.png'	'/Bark/2952.png'	233	ABCD	3088	3434	2776	5186	G2	2952
33	25	10	1549	826	1.550009608	1537.03125	829.2150879	1	Bark	2	'21_D_5148.png'	'/Bark/3223.png'	21	D	5148				S	3223
33	26	21	1837	461	17.28344047	1840.253906	463.0737305	1	Leaves	1	'25_C_2845.png'	'/Leaves/2794.png'	25	C	2845				S	2794
33	27	27	1378	120	8.300051451	1381.289063	132.0007324	1	Grass	3	'312_ABCD_3148_3489_2773_5093.png'	'/Grass/3431.png'	312	ABCD	3148	3489	2773	5093	G2	3431
33	28	36	676	300	1.450008988	689.765625	303.9147949	1	Shrub	0	'57_C_2849.png'	'/Shrub/5090.png'	57	C	2849				S	5090
33	29	1	1113	184	2.850017667	1106.191406	179.7912598	1	Leaves	1	'126_ABCD_2987_3434_2794_5164.png'	'/Leaves/2767.png'	126	ABCD	2987	3434	2794	5164	G2	2767
33	30	20	247	315	1.666676998	256.9335938	338.5547197	1	Shrub	0	'24_AB_2993_3425.png'	'/Shrub/5158.png'	24	AB	2993	3425			G1	5158
33	31	19	1698	478	3.583355546	1689.199219	486.5075684	1	Grass	3	'24_AB_2993_3425.png'	'/Grass/3372.png'	24	AB	2993	3425			G1	3372
33	32	30	1650	568	1.716677308	1638.457031	577.5073242	1	Bark	2	'44_BD_3483_5146.png'	'/Bark/3063.png'	44	BD	3483	5146			G1	3063
33	33	35	1537	496	1.416675448	1529.765625	524.3444824	1	Grass	3	'57_C_2849.png'	'/Grass/3523.png'	57	C	2849				S	3523
33	34	5	525	926	1.783344388	541.5820313	940.0561523	1	Leaves	1	'20_AB_2982_3434.png'	'/Leaves/2828.png'	20	AB	2982	3434			G1	2828
33	35	25	1131	559	20.01679075	0	0	0	Leaves	1	'312_ABCD_3148_3489_2773_5093.png'	'/Leaves/2806.png'	312	ABCD	3148	3489	2773	5093	G2	2806
33	36	9	92	996	4.416694045	94.1015625	1001.260986	1	Leaves	1	'21_D_5148.png'	'/Leaves/2762.png'	21	D	5148				S	2762
34	1	20	629	384	3.466606827	618.3984375	398.9685059	1	Shrub	0	'1_BC_3366_2794.png'	'/Shrub/5080.png'	1	BC	3366	2794			G1	5080
34	2	16	268	181	7.199875717	266.484375	188.2617348	1	Shrub	0	'186_ABCD_3057_3446_2803_5109.png'	'/Shrub/5186.png'	186	ABCD	3057	3446	2803	5109	G2	5186
34	3	28	1759	628	3.499939585	1761.621094	649.621582	1	Shrub	0	'58_AD_3211_5164.png'	'/Shrub/5109.png'	58	AD	3211	5164			G1	5109
34	4	8	1224	296	1.483307729	1212.65625	302.1679688	1	Shrub	0	'12_A_2993.png'	'/Shrub/5139.png'	12	A	2993				S	5139
34	5	32	923	72	3.316609416	914.765625	83.3203125	1	Shrub	0	'61_B_3366.png'	'/Shrub/5143.png'	61	B	3366				S	5143
34	6	29	1213	802	1.933299961	1214.238281	817.8442383	1	Leaves	1	'61_B_3366.png'	'/Leaves/2848.png'	61	B	3366				S	2848
34	7	35	1041	276	1.283311181	1041.503906	295.213623	1	Grass	3	'87_C_2849.png'	'/Grass/3499.png'	87	C	2849				S	3499
34	8	10	1228	481	1.29997756	1230.058594	495.4064941	1	Bark	2	'153_ABCD_3001_3461_2863_5164.png'	'/Bark/3063.png'	153	ABCD	3001	3461	2863	5164	G2	3063
34	9	3	1040	733	20.01632115	0	0	0	Grass	3	'12_AB_2952_3488.png'	'/Grass/3428.png'	12	AB	2952	3488			G1	3428
34	10	9	1362	395	5.53323782	1364.179688	397.3864746	1	Leaves	1	'153_ABCD_3001_3461_2863_5164.png'	'/Leaves/2833.png'	153	ABCD	3001	3461	2863	5164	G2	2833
34	11	5	1001	783	1.149980149	1002.421875	787.1923828	1	Leaves	1	'12_A_2993.png'	'/Leaves/2785.png'	12	A	2993				S	2785
34	12	25	1857	432	18.64967807	1841.074219	441.5515137	1	Leaves	1	'58_AD_3211_5164.png'	'/Leaves/2842.png'	58	AD	3211	5164			G1	2842
34	13	33	449	728	11.08314202	459.0820313	739.3688965	1	Leaves	1	'87_C_2849.png'	'/Leaves/2821.png'	87	C	2849				S	2821
34	14	13	244	750	2.966615458	240.5859375	750.6738281	1	Leaves	1	'186_ABCD_3057_3446_2803_5109.png'	'/Leaves/2828.png'	186	ABCD	3057	3446	2803	5109	G2	2828
34	15	18	251	481	2.566622362	255.7617188	483.3105469	1	Bark	2	'1_BC_3366_2794.png'	'/Bark/3101.png'	1	BC	3366	2794			G1	3101
34	16	22	167	47	4.183261123	157.9687643	51.61376953	1	Bark	2	'39_ABCD_2941_3443_2807_5116.png'	'/Bark/3009.png'	39	ABCD	2941	3443	2807	5116	G2	3009
34	17	23	787	366	9.716498942	785.4492188	363.6364746	1	Grass	3	'39_ABCD_2941_3443_2807_5116.png'	'/Grass/3443.png'	39	ABCD	2941	3443	2807	5116	G2	3443
34	18	21	866	462	0.966649981	866.3671875	467.5561523	1	Leaves	1	'39_ABCD_2941_3443_2807_5116.png'	'/Leaves/2824.png'	39	ABCD	2941	3443	2807	5116	G2	2824
34	19	27	716	304	3.883266301	709.21875	304.3103027	1	Grass	3	'58_AD_3211_5164.png'	'/Grass/3467.png'	58	AD	3211	5164			G1	3467
34	20	31	1439	229	3.866599922	1438.59375	233.8110352	1	Grass	3	'61_B_3366.png'	'/Grass/3425.png'	61	B	3366				S	3425
34	21	17	1192	870	4.799917145	1180.136719	867.8430176	1	Leaves	1	'1_BC_3366_2794.png'	'/Leaves/2787.png'	1	BC	3366	2794			G1	2787
34	22	34	1454	468	1.416642213	1444.335938	479.2236328	1	Bark	2	'87_C_2849.png'	'/Bark/3063.png'	87	C	2849				S	3063
34	23	1	1746	938	4.599920597	1755.175781	961.4794922	1	Leaves	1	'12_AB_2952_3488.png'	'/Leaves/2791.png'	12	AB	2952	3488			G1	2791
34	24	11	1819	428	6.583219695	1814.414063	448.8024902	1	Grass	3	'153_ABCD_3001_3461_2863_5164.png'	'/Grass/3440.png'	153	ABCD	3001	3461	2863	5164	G2	3440
34	25	6	400	816	2.233294783	411.09375	820.612793	1	Bark	2	'12_A_2993.png'	'/Bark/2976.png'	12	A	2993				S	2976
34	26	15	304	434	1.94996634	303.1054688	442.8369141	1	Grass	3	'186_ABCD_3057_3446_2803_5109.png'	'/Grass/3467.png'	186	ABCD	3057	3446	2803	5109	G2	3467
34	27	4	1317	857	3.683269753	1308.867188	840.7177734	1	Shrub	0	'12_AB_2952_3488.png'	'/Shrub/5158.png'	12	AB	2952	3488			G1	5158
34	28	7	222	802	1.999965477	225.234375	806.7700195	1	Grass	3	'12_A_2993.png'	'/Grass/3378.png'	12	A	2993				S	3378
34	29	30	1006	414	0.866651707	1001.542969	421.1499023	1	Bark	2	'61_B_3366.png'	'/Bark/3142.png'	61	B	3366				S	3142
34	30	36	1015	248	4.666586113	1016.660156	245.9069824	1	Shrub	0	'87_C_2849.png'	'/Shrub/5096.png'	87	C	2849				S	5096
34	31	24	1616	838	4.766584387	1616.777344	836.4001465	1	Shrub	0	'39_ABCD_2941_3443_2807_5116.png'	'/Shrub/5146.png'	39	ABCD	2941	3443	2807	5116	G2	5146
34	32	14	932	1001	3.999930954	931.1132813	1032.670898	1	Bark	2	'186_ABCD_3057_3446_2803_5109.png'	'/Bark/3094.png'	186	ABCD	3057	3446	2803	5109	G2	3094
34	33	26	766	363	1.433308592	774.3164063	364.3286133	1	Bark	2	'58_AD_3211_5164.png'	'/Bark/2987.png'	58	AD	3211	5164			G1	2987
34	34	12	1271	716	5.499905062	1255.371094	709.4421387	1	Shrub	0	'153_ABCD_3001_3461_2863_5164.png'	'/Shrub/5146.png'	153	ABCD	3001	3461	2863	5164	G2	5146
34	35	19	1398	477	2.499956846	1396.113281	487.6281738	1	Grass	3	'1_BC_3366_2794.png'	'/Grass/3425.png'	1	BC	3366	2794			G1	3425
34	36	2	996	883	2.199962025	984.9609375	892.7270508	1	Bark	2	'12_AB_2952_3488.png'	'/Bark/3202.png'	12	AB	2952	3488			G1	3202
35	1	33	275	1037	20.0162467	0	0	0	Leaves	1	'80_D_5146.png'	'/Leaves/2800.png'	80	D	5146				S	2800
35	2	24	425	909	11.33309555	1013.261719	625.0341797	0	Shrub	0	'3_D_5077.png'	'/Shrub/5080.png'	3	D	5077				S	5080
35	3	16	318	833	20.0162467	0	0	0	Shrub	0	'18_AC_2976_2860.png'	'/Shrub/5151.png'	18	AC	2976	2860			G1	5151
35	4	17	395	554	1.966625404	841.8750572	482.0251465	0	Leaves	1	'33_CD_2818_5139.png'	'/Leaves/2849.png'	33	CD	2818	5139			G1	2849
35	5	18	129	209	5.283222485	129.2578125	223.527832	1	Bark	2	'33_CD_2818_5139.png'	'/Bark/3223.png'	33	CD	2818	5139			G1	3223
35	6	23	1206	436	0.033332634	129.140625	222.2094727	0	Grass	3	'3_D_5077.png'	'/Grass/3366.png'	3	D	5077				S	3366
35	7	8	564	164	6.999853134	573.75	165.8496094	1	Shrub	0	'15_A_3025.png'	'/Shrub/5170.png'	15	A	3025				S	5170
35	8	2	1030	58	20.0162467	0	0	0	Bark	2	'158_ABCD_3009_3387_2795_5164.png'	'/Bark/3025.png'	158	ABCD	3009	3387	2795	5164	G2	3025
35	9	21	1315	991	4.649902439	1311.914063	995.0646973	1	Leaves	1	'3_D_5077.png'	'/Leaves/2857.png'	3	D	5077				S	2857
35	10	9	958	336	2.299951744	958.0664063	340.6970215	1	Leaves	1	'176_ABCD_3025_3449_2860_5125.png'	'/Leaves/2839.png'	176	ABCD	3025	3449	2860	5125	G2	2839
35	11	14	1025	330	20.0162467	0	0	0	Bark	2	'18_AC_2976_2860.png'	'/Bark/3080.png'	18	AC	2976	2860			G1	3080
35	12	10	860	368	2.466614914	867.890625	371.282959	1	Bark	2	'176_ABCD_3025_3449_2860_5125.png'	'/Bark/3074.png'	176	ABCD	3025	3449	2860	5125	G2	3074
35	13	22	277	506	1.783295918	292.03125	511.1938477	1	Bark	2	'3_D_5077.png'	'/Bark/3074.png'	3	D	5077				S	3074
35	14	20	942	692	5.1998909	939.0820313	693.2263184	1	Shrub	0	'33_CD_2818_5139.png'	'/Shrub/5139.png'	33	CD	2818	5139			G1	5139
35	15	5	1601	52	12.38307352	1602.773438	67.53295898	1	Leaves	1	'15_A_3025.png'	'/Leaves/2812.png'	15	A	3025				S	2812
35	16	15	1639	891	5.333221436	1622.519531	894.440918	1	Grass	3	'18_AC_2976_2860.png'	'/Grass/3467.png'	18	AC	2976	2860			G1	3467
35	17	26	543	601	1.483302212	537.5390625	608.8183594	1	Bark	2	'42_CD_2833_5096.png'	'/Bark/3025.png'	42	CD	2833	5096			G1	3025
35	18	29	430	904	2.283285427	437.4023438	910.4260254	1	Leaves	1	'53_ABCD_2946_3428_2818_5096.png'	'/Leaves/2818.png'	53	ABCD	2946	3428	2818	5096	G2	2818
35	19	7	1078	384	1.799962234	1082.753906	392.442627	1	Grass	3	'15_A_3025.png'	'/Grass/3461.png'	15	A	3025				S	3461
35	20	35	1215	485	2.083289623	1216.875	488.9465332	1	Grass	3	'80_D_5146.png'	'/Grass/3446.png'	80	D	5146				S	3446
35	21	19	809	82	2.883272839	806.3085938	88.36303711	1	Grass	3	'33_CD_2818_5139.png'	'/Grass/3489.png'	33	CD	2818	5139			G1	3489
35	22	28	426	208	4.399907684	415.0195313	210.5749512	1	Shrub	0	'42_CD_2833_5096.png'	'/Shrub/5093.png'	42	CD	2833	5096			G1	5093
35	23	11	1774	707	7.449843693	1765.546875	697.8405762	1	Grass	3	'176_ABCD_3025_3449_2860_5125.png'	'/Grass/3425.png'	176	ABCD	3025	3449	2860	5125	G2	3425
35	24	1	201	366	4.616569805	196.7578125	385.3894043	1	Leaves	1	'158_ABCD_3009_3387_2795_5164.png'	'/Leaves/2815.png'	158	ABCD	3009	3387	2795	5164	G2	2815
35	25	13	244	949	12.34974089	245.2148438	939.0673828	1	Leaves	1	'18_AC_2976_2860.png'	'/Leaves/2770.png'	18	AC	2976	2860			G1	2770
35	26	30	310	148	4.36657505	310.6054688	157.3132324	1	Bark	2	'53_ABCD_2946_3428_2818_5096.png'	'/Bark/3080.png'	53	ABCD	2946	3428	2818	5096	G2	3080
35	27	12	354	1042	13.91637468	364.1601563	1043.613281	1	Shrub	0	'176_ABCD_3025_3449_2860_5125.png'	'/Shrub/5146.png'	176	ABCD	3025	3449	2860	5125	G2	5146
35	28	25	1180	581	2.233286476	1168.242188	600.1501465	1	Leaves	1	'42_CD_2833_5096.png'	'/Leaves/2848.png'	42	CD	2833	5096			G1	2848
35	29	3	1094	753	1.883293819	1097.109375	764.1870117	1	Grass	3	'158_ABCD_3009_3387_2795_5164.png'	'/Grass/3492.png'	158	ABCD	3009	3387	2795	5164	G2	3492
35	30	34	146	1053	1.883293819	182.8710938	1042.163086	1	Bark	2	'80_D_5146.png'	'/Bark/2919.png'	80	D	5146				S	2919
35	31	31	1743	322	4.283243465	1728.398438	338.6206055	1	Grass	3	'53_ABCD_2946_3428_2818_5096.png'	'/Grass/3366.png'	53	ABCD	2946	3428	2818	5096	G2	3366
35	32	6	1375	452	2.449948597	1375.722656	458.4265137	1	Bark	2	'15_A_3025.png'	'/Bark/3202.png'	15	A	3025				S	3202
35	33	27	1392	504	1.916626453	1380.878906	510.9631348	1	Grass	3	'42_CD_2833_5096.png'	'/Grass/3498.png'	42	CD	2833	5096			G1	3498
35	34	32	167	811	3.633257103	187.6171875	824.2712402	1	Shrub	0	'53_ABCD_2946_3428_2818_5096.png'	'/Shrub/5143.png'	53	ABCD	2946	3428	2818	5096	G2	5143
35	35	4	1615	867	7.566507912	1620.175781	856.6369629	1	Shrub	0	'158_ABCD_3009_3387_2795_5164.png'	'/Shrub/5093.png'	158	ABCD	3009	3387	2795	5164	G2	5093
35	36	36	1749	129	9.366470146	1735.078125	141.1303711	1	Shrub	0	'80_D_5146.png'	'/Shrub/5090.png'	80	D	5146				S	5090
36	1	26	1669	262	5.049998074	1658.789063	281.5356445	1	Bark	2	'66_D_5090.png'	'/Bark/3063.png'	66	D	5090				S	3063
36	2	24	1503	686	7.233330574	1702.851563	719.7912598	0	Shrub	0	'5_CD_2770_5096.png'	'/Shrub/5097.png'	5	CD	2770	5096			G1	5097
36	3	3	1386	524	1.383332806	1386.5625	533.8366699	1	Grass	3	'111_ABCD_2982_3404_2818_5080.png'	'/Grass/3449.png'	111	ABCD	2982	3404	2818	5080	G2	3449
36	4	36	145	182	2.349999104	139.3359375	195.6445152	1	Shrub	0	'70_B_3431.png'	'/Shrub/5119.png'	70	B	3431				S	5119
36	5	22	184	830	2.999998856	203.0273438	837.9162598	1	Bark	2	'5_CD_2770_5096.png'	'/Bark/3101.png'	5	CD	2770	5096			G1	3101
36	6	29	212	130	8.483330097	218.203125	131.9018555	1	Leaves	1	'70_ABCD_2952_3479_2849_5139.png'	'/Leaves/2842.png'	70	ABCD	2952	3479	2849	5139	G2	2842
36	7	32	1502	329	3.616665287	1501.875	361.5600586	1	Shrub	0	'70_ABCD_2952_3479_2849_5139.png'	'/Shrub/5158.png'	70	ABCD	2952	3479	2849	5139	G2	5158
36	8	12	1765	270	7.383330517	1750.722656	279.6240234	1	Shrub	0	'251_ABCD_3094_3479_2857_5080.png'	'/Shrub/5164.png'	251	ABCD	3094	3479	2857	5080	G2	5164
36	9	19	1294	572	6.433330879	1285.136719	584.0991211	1	Grass	3	'43_BC_3483_2767.png'	'/Grass/3464.png'	43	BC	3483	2767			G1	3464
36	10	6	291	120	1.899999275	295.4882813	130.0561523	1	Bark	2	'22_B_3483.png'	'/Bark/2931.png'	22	B	3483				S	2931
36	11	1	1365	443	1.699999352	1338.105469	431.8286133	1	Leaves	1	'111_ABCD_2982_3404_2818_5080.png'	'/Leaves/2794.png'	111	ABCD	2982	3404	2818	5080	G2	2794
36	12	16	252	134	5.516664562	259.453125	136.0546875	1	Shrub	0	'28_AB_3009_3489.png'	'/Shrub/5069.png'	28	AB	3009	3489			G1	5069
36	13	28	265	142	1.333332825	258.6328125	159.4226074	1	Shrub	0	'66_D_5090.png'	'/Shrub/5074.png'	66	D	5090				S	5074
36	14	7	1216	832	20.01665903	0	0	0	Grass	3	'22_B_3483.png'	'/Grass/3378.png'	22	B	3483				S	3378
36	15	20	649	326	6.49999752	662.7539063	316.9665527	1	Shrub	0	'43_BC_3483_2767.png'	'/Shrub/5125.png'	43	BC	3483	2767			G1	5125
36	16	23	1239	646	1.61666605	1230.292969	654.1369629	1	Grass	3	'5_CD_2770_5096.png'	'/Grass/3489.png'	5	CD	2770	5096			G1	3489
36	17	35	1413	1017	3.483332005	1379.882813	1014.11499	1	Grass	3	'70_B_3431.png'	'/Grass/3452.png'	70	B	3431				S	3452
36	18	18	1111	471	1.533332748	1126.230469	459.4482422	1	Bark	2	'43_BC_3483_2767.png'	'/Bark/3094.png'	43	BC	3483	2767			G1	3094
36	19	30	1396	740	1.549999409	1380.9375	760.3637695	1	Bark	2	'70_ABCD_2952_3479_2849_5139.png'	'/Bark/2987.png'	70	ABCD	2952	3479	2849	5139	G2	2987
36	20	34	478	805	3.166665459	478.3007813	785.7092285	1	Bark	2	'70_B_3431.png'	'/Bark/2941.png'	70	B	3431				S	2941
36	21	5	1387	471	1.883332615	1365.820313	471.2805176	1	Leaves	1	'22_B_3483.png'	'/Leaves/2824.png'	22	B	3483				S	2824
36	22	2	1815	700	3.199998779	1815.234375	694.1821289	1	Bark	2	'111_ABCD_2982_3404_2818_5080.png'	'/Bark/2919.png'	111	ABCD	2982	3404	2818	5080	G2	2919
36	23	25	1627	139	2.366665764	1605.9375	147.8210449	1	Leaves	1	'66_D_5090.png'	'/Leaves/2833.png'	66	D	5090				S	2833
36	24	31	208	985	4.016665134	210.5273438	985.2099609	1	Grass	3	'70_ABCD_2952_3479_2849_5139.png'	'/Grass/3464.png'	70	ABCD	2952	3479	2849	5139	G2	3464
36	25	10	717	219	1.09999958	702.7148438	226.5600586	1	Bark	2	'251_ABCD_3094_3479_2857_5080.png'	'/Bark/3063.png'	251	ABCD	3094	3479	2857	5080	G2	3063
36	26	4	722	300	10.7499959	724.921875	304.4750977	1	Shrub	0	'111_ABCD_2982_3404_2818_5080.png'	'/Shrub/5158.png'	111	ABCD	2982	3404	2818	5080	G2	5158
36	27	15	1296	846	1.366666145	1289.179688	868.4033203	1	Grass	3	'28_AB_3009_3489.png'	'/Grass/3488.png'	28	AB	3009	3489			G1	3488
36	28	17	1138	527	2.633332329	1127.050781	516.763916	1	Leaves	1	'43_BC_3483_2767.png'	'/Leaves/2767.png'	43	BC	3483	2767			G1	2767
36	29	9	1486	816	1.949999256	1452.949219	819.8876953	1	Leaves	1	'251_ABCD_3094_3479_2857_5080.png'	'/Leaves/2857.png'	251	ABCD	3094	3479	2857	5080	G2	2857
36	30	14	720	433	16.11666052	746.8945313	439.2443848	1	Bark	2	'28_AB_3009_3489.png'	'/Bark/2976.png'	28	AB	3009	3489			G1	2976
36	31	13	426	307	2.666665649	427.8515625	308.7597656	1	Leaves	1	'28_AB_3009_3489.png'	'/Leaves/2800.png'	28	AB	3009	3489			G1	2800
36	32	21	209	65	1.833332634	211.171875	84.60571289	1	Leaves	1	'5_CD_2770_5096.png'	'/Leaves/2836.png'	5	CD	2770	5096			G1	2836
36	33	27	1454	718	1.483332767	1442.226563	739.6655273	1	Grass	3	'66_D_5090.png'	'/Grass/3437.png'	66	D	5090				S	3437
36	34	8	425	468	1.283332844	419.0624714	469.5996094	1	Shrub	0	'22_B_3483.png'	'/Shrub/5161.png'	22	B	3483				S	5161
36	35	11	757	490	0.999999619	731.8359375	509.7436523	1	Grass	3	'251_ABCD_3094_3479_2857_5080.png'	'/Grass/3387.png'	251	ABCD	3094	3479	2857	5080	G2	3387
36	36	33	1054	653	1.299999504	1040.859375	659.0478516	1	Leaves	1	'70_B_3431.png'	'/Leaves/2773.png'	70	B	3431				S	2773
37	1	8	1752	698	15.99977875	1754.355469	697.7087402	1	Shrub	0	'11_ABCD_2912_3492_2812_5151.png'	'/Shrub/5188.png'	11	ABCD	2912	3492	2812	5151	G2	5188
37	2	1	883	984	14.53313236	882.7148438	975.9484863	1	Leaves	1	'114_ABCD_2982_3449_2848_5125.png'	'/Leaves/2863.png'	114	ABCD	2982	3449	2848	5125	G2	2863
37	3	30	488	194	2.249968886	485.9179688	199.7314453	1	Bark	2	'58_AC_3211_2828.png'	'/Bark/3001.png'	58	AC	3211	2828			G1	3001
37	4	7	1440	972	10.56652055	1439.0625	970.8068848	1	Grass	3	'11_ABCD_2912_3492_2812_5151.png'	'/Grass/3440.png'	11	ABCD	2912	3492	2812	5151	G2	3440
37	5	17	1431	843	20.01638987	0	0	0	Leaves	1	'23_BC_3437_2839.png'	'/Leaves/2833.png'	23	BC	3437	2839			G1	2833
37	6	13	1397	619	20.01638987	0	0	0	Leaves	1	'18_C_2821.png'	'/Leaves/2776.png'	18	C	2821				S	2776
37	7	5	1403	478	4.533270645	1411.113281	476.3891602	1	Leaves	1	'11_ABCD_2912_3492_2812_5151.png'	'/Leaves/2770.png'	11	ABCD	2912	3492	2812	5151	G2	2770
37	8	15	244	291	1.499979258	225.2929688	297.1582031	1	Grass	3	'18_C_2821.png'	'/Grass/3499.png'	18	C	2821				S	3499
37	9	6	1290	799	7.516562724	1284.960938	802.5512695	1	Bark	2	'11_ABCD_2912_3492_2812_5151.png'	'/Bark/3094.png'	11	ABCD	2912	3492	2812	5151	G2	3094
37	10	16	893	261	6.033249903	899.8242188	301.3439941	1	Shrub	0	'18_C_2821.png'	'/Shrub/5103.png'	18	C	2821				S	5103
37	11	18	437	92	20.01638987	0	0	0	Bark	2	'23_BC_3437_2839.png'	'/Bark/2976.png'	23	BC	3437	2839			G1	2976
37	12	35	231	815	20.01638987	0	0	0	Grass	3	'76_A_3057.png'	'/Grass/3467.png'	76	A	3057				S	3467
37	13	19	1548	716	18.48307774	1549.921875	702.7844238	1	Grass	3	'23_BC_3437_2839.png'	'/Grass/3449.png'	23	BC	3437	2839			G1	3449
37	14	28	369	761	12.66649151	364.6875286	755.8154297	1	Shrub	0	'49_AD_3142_5093.png'	'/Shrub/5158.png'	49	AD	3142	5093			G1	5158
37	15	20	349	686	1.04998548	351.9140625	693.7536621	1	Shrub	0	'23_BC_3437_2839.png'	'/Shrub/5164.png'	23	BC	3437	2839			G1	5164
37	16	29	1262	457	1.599977875	1262.34375	460.8654785	1	Leaves	1	'58_AC_3211_2828.png'	'/Leaves/2806.png'	58	AC	3211	2828			G1	2806
37	17	23	1677	428	3.783281016	1665.996094	438.3544922	1	Grass	3	'250_ABCD_3094_3479_2803_5106.png'	'/Grass/3428.png'	250	ABCD	3094	3479	2803	5106	G2	3428
37	18	24	990	865	2.199969578	986.1328125	869.5239258	1	Shrub	0	'250_ABCD_3094_3479_2803_5106.png'	'/Shrub/5116.png'	250	ABCD	3094	3479	2803	5106	G2	5116
37	19	34	1328	352	4.999930859	1316.601563	376.1938477	1	Bark	2	'76_A_3057.png'	'/Bark/2982.png'	76	A	3057				S	2982
37	20	2	331	863	4.94993155	329.53125	876.5441895	1	Bark	2	'114_ABCD_2982_3449_2848_5125.png'	'/Bark/2952.png'	114	ABCD	2982	3449	2848	5125	G2	2952
37	21	22	1784	837	5.933251286	1777.617188	849.8803711	1	Bark	2	'250_ABCD_3094_3479_2803_5106.png'	'/Bark/2987.png'	250	ABCD	3094	3479	2803	5106	G2	2987
37	22	21	1034	902	2.849960589	1032.539063	893.2214355	1	Leaves	1	'250_ABCD_3094_3479_2803_5106.png'	'/Leaves/2821.png'	250	ABCD	3094	3479	2803	5106	G2	2821
37	23	9	1287	546	2.249968886	1275.996094	538.1213379	1	Leaves	1	'14_D_5116.png'	'/Leaves/2806.png'	14	D	5116				S	2806
37	24	12	118	679	8.266552353	126.2109375	681.8225098	1	Shrub	0	'14_D_5116.png'	'/Shrub/5106.png'	14	D	5116				S	5106
37	25	27	1522	1003	4.849932933	1513.007813	1016.422119	1	Grass	3	'49_AD_3142_5093.png'	'/Grass/3452.png'	49	AD	3142	5093			G1	3452
37	26	33	1412	482	2.499965429	1400.742188	483.5742188	1	Leaves	1	'76_A_3057.png'	'/Leaves/2794.png'	76	A	3057				S	2794
37	27	36	270	88	2.499965429	263.671875	86.61621094	1	Shrub	0	'76_A_3057.png'	'/Shrub/5186.png'	76	A	3057				S	5186
37	28	14	1006	917	2.033305216	1007.578125	913.6560059	1	Bark	2	'18_C_2821.png'	'/Bark/3112.png'	18	C	2821				S	3112
37	29	10	644	675	0.933320427	644.5898438	690.2600098	1	Bark	2	'14_D_5116.png'	'/Bark/3080.png'	14	D	5116				S	3080
37	30	4	1044	391	3.466618729	1036.347656	391.0583496	1	Shrub	0	'114_ABCD_2982_3449_2848_5125.png'	'/Shrub/5106.png'	114	ABCD	2982	3449	2848	5125	G2	5106
37	31	26	776	1050	16.2997746	757.7929688	1048.557129	1	Bark	2	'49_AD_3142_5093.png'	'/Bark/2987.png'	49	AD	3142	5093			G1	2987
37	32	32	806	257	2.166636705	795	271.6149902	1	Shrub	0	'58_AC_3211_2828.png'	'/Shrub/5069.png'	58	AC	3211	2828			G1	5069
37	33	11	380	697	1.633310747	390.703125	719.5605469	1	Grass	3	'14_D_5116.png'	'/Grass/3390.png'	14	D	5116				S	3390
37	34	3	516	648	20.01638987	0	0	0	Grass	3	'114_ABCD_2982_3449_2848_5125.png'	'/Grass/3425.png'	114	ABCD	2982	3449	2848	5125	G2	3425
37	35	25	89	424	3.76661458	88.65234375	437.6623535	1	Leaves	1	'49_AD_3142_5093.png'	'/Leaves/2806.png'	49	AD	3142	5093			G1	2806
37	36	31	1730	173	3.316620803	1726.523438	182.1313477	1	Grass	3	'58_AC_3211_2828.png'	'/Grass/3387.png'	58	AC	3211	2828			G1	3387
38	1	24	799	208	20.01660749	0	0	0	Shrub	0	'250_ABCD_3094_3479_2803_5106.png'	'/Shrub/5103.png'	250	ABCD	3094	3479	2803	5106	G2	5103
38	2	1	1146	879	6.599980488	1152.011719	890.3540039	1	Leaves	1	'114_ABCD_2982_3449_2848_5125.png'	'/Leaves/2845.png'	114	ABCD	2982	3449	2848	5125	G2	2845
38	3	18	1415	814	6.699980192	1424.941406	814.9768066	1	Bark	2	'23_BC_3437_2839.png'	'/Bark/2964.png'	23	BC	3437	2839			G1	2964
38	4	15	1112	986	3.116657453	1120.546875	988.2092285	1	Grass	3	'18_C_2821.png'	'/Grass/3499.png'	18	C	2821				S	3499
38	5	9	1054	137	3.13332407	1070.859375	161.2353516	1	Leaves	1	'14_D_5116.png'	'/Leaves/2860.png'	14	D	5116				S	2860
38	6	17	1112	214	10.11663676	1106.249886	213.079834	1	Leaves	1	'23_BC_3437_2839.png'	'/Leaves/2776.png'	23	BC	3437	2839			G1	2776
38	7	3	981	128	5.266651096	1006.640625	142.0861816	1	Grass	3	'114_ABCD_2982_3449_2848_5125.png'	'/Grass/3366.png'	114	ABCD	2982	3449	2848	5125	G2	3366
38	8	13	202	529	2.149993644	199.6289063	537.6599121	1	Leaves	1	'18_C_2821.png'	'/Leaves/2818.png'	18	C	2821				S	2818
38	9	36	1359	225	1.199996452	1346.191406	236.25	1	Shrub	0	'76_A_3057.png'	'/Shrub/5125.png'	76	A	3057				S	5125
38	10	34	1862	947	15.43328771	1853.261719	974.8608398	1	Bark	2	'76_A_3057.png'	'/Bark/2976.png'	76	A	3057				S	2976
38	11	11	696	128	0.999997044	672.4804688	127.1557617	1	Grass	3	'14_D_5116.png'	'/Grass/3479.png'	14	D	5116				S	3479
38	12	33	1816	72	2.083327174	1824.550781	72.74047852	1	Leaves	1	'76_A_3057.png'	'/Leaves/2791.png'	76	A	3057				S	2791
38	13	20	681	599	2.866658192	693.5742188	598.7658691	1	Shrub	0	'23_BC_3437_2839.png'	'/Shrub/5074.png'	23	BC	3437	2839			G1	5074
38	14	5	1662	820	3.58332274	1659.023438	826.7102051	1	Leaves	1	'11_ABCD_2912_3492_2812_5151.png'	'/Leaves/2770.png'	11	ABCD	2912	3492	2812	5151	G2	2770
38	15	14	878	347	1.1499966	872.2851563	368.1188965	1	Bark	2	'18_C_2821.png'	'/Bark/3160.png'	18	C	2821				S	3160
38	16	29	803	210	0.83333087	806.5429688	237.4694824	1	Leaves	1	'58_AC_3211_2828.png'	'/Leaves/2863.png'	58	AC	3211	2828			G1	2863
38	17	22	447	375	3.633322592	441.5039063	386.8395996	1	Bark	2	'250_ABCD_3094_3479_2803_5106.png'	'/Bark/3080.png'	250	ABCD	3094	3479	2803	5106	G2	3080
38	18	2	280	242	1.016663661	289.1601563	257.1459961	1	Bark	2	'114_ABCD_2982_3449_2848_5125.png'	'/Bark/3223.png'	114	ABCD	2982	3449	2848	5125	G2	3223
38	19	35	613	550	8.699974279	607.1484375	541.8786621	1	Grass	3	'76_A_3057.png'	'/Grass/3479.png'	76	A	3057				S	3479
38	20	32	1371	957	1.916661	1354.160156	967.4450684	1	Shrub	0	'58_AC_3211_2828.png'	'/Shrub/5146.png'	58	AC	3211	2828			G1	5146
38	21	8	1474	672	1.583328652	1470.761719	655.3564453	1	Shrub	0	'11_ABCD_2912_3492_2812_5151.png'	'/Shrub/5077.png'	11	ABCD	2912	3492	2812	5151	G2	5077
38	22	31	1312	131	4.933318748	1323.808594	144.1296387	1	Grass	3	'58_AC_3211_2828.png'	'/Grass/3434.png'	58	AC	3211	2828			G1	3434
38	23	30	69	428	2.566659079	75.9375	443.8256836	1	Bark	2	'58_AC_3211_2828.png'	'/Bark/3136.png'	58	AC	3211	2828			G1	3136
38	24	23	1584	83	2.466659374	1596.152344	84.93530273	1	Grass	3	'250_ABCD_3094_3479_2803_5106.png'	'/Grass/3520.png'	250	ABCD	3094	3479	2803	5106	G2	3520
38	25	16	1727	541	2.566659079	1731.035156	548.5693359	1	Shrub	0	'18_C_2821.png'	'/Shrub/5143.png'	18	C	2821				S	5143
38	26	21	1452	470	7.616644149	1426.347656	475.3674316	1	Leaves	1	'250_ABCD_3094_3479_2803_5106.png'	'/Leaves/2773.png'	250	ABCD	3094	3479	2803	5106	G2	2773
38	27	19	129	1051	5.699983149	141.2109375	1047.700195	1	Grass	3	'23_BC_3437_2839.png'	'/Grass/3404.png'	23	BC	3437	2839			G1	3404
38	28	4	739	860	6.949979453	736.7578125	866.7553711	1	Shrub	0	'114_ABCD_2982_3449_2848_5125.png'	'/Shrub/5137.png'	114	ABCD	2982	3449	2848	5125	G2	5137
38	29	7	1331	525	2.083327174	1338.867188	532.6172197	1	Grass	3	'11_ABCD_2912_3492_2812_5151.png'	'/Grass/3523.png'	11	ABCD	2912	3492	2812	5151	G2	3523
38	30	27	1377	945	5.166651392	1367.578125	943.4179688	1	Grass	3	'49_AD_3142_5093.png'	'/Grass/3520.png'	49	AD	3142	5093			G1	3520
38	31	26	459	168	0.916663957	454.1015625	187.4377441	1	Bark	2	'49_AD_3142_5093.png'	'/Bark/3223.png'	49	AD	3142	5093			G1	3223
38	32	28	540	427	5.349984183	542.2851563	434.3005371	1	Shrub	0	'49_AD_3142_5093.png'	'/Shrub/5148.png'	49	AD	3142	5093			G1	5148
38	33	6	1274	979	6.866646366	1268.144531	1002.579346	1	Bark	2	'11_ABCD_2912_3492_2812_5151.png'	'/Bark/3142.png'	11	ABCD	2912	3492	2812	5151	G2	3142
38	34	25	919	969	5.366650801	918.6328125	971.2353516	1	Leaves	1	'49_AD_3142_5093.png'	'/Leaves/2806.png'	49	AD	3142	5093			G1	2806
38	35	12	1185	759	1.816661296	1188.984375	764.1210938	1	Shrub	0	'14_D_5116.png'	'/Shrub/5161.png'	14	D	5116				S	5161
38	36	10	481	662	0.866664104	481.9335938	650.4455566	1	Bark	2	'14_D_5116.png'	'/Bark/2912.png'	14	D	5116				S	2912
39	1	26	654	544	20.01653877	0	0	0	Bark	2	'58_CD_2860_5109.png'	'/Bark/3080.png'	58	CD	2860	5109			G1	3080
39	2	35	328	691	3.083313632	354.0820313	679.284668	1	Grass	3	'83_C_2839.png'	'/Grass/3428.png'	83	C	2839				S	3428
39	3	3	684	343	1.93332098	688.1835938	365.8776855	1	Grass	3	'103_ABCD_2976_3461_2848_5086.png'	'/Grass/3483.png'	103	ABCD	2976	3461	2848	5086	G2	3483
39	4	30	273	169	3.166646433	284.4140625	181.7028809	1	Bark	2	'75_A_3025.png'	'/Bark/3223.png'	75	A	3025				S	3223
39	5	29	1658	515	20.01653877	0	0	0	Leaves	1	'75_A_3025.png'	'/Leaves/2770.png'	75	A	3025				S	2770
39	6	10	223	399	20.01653877	0	0	0	Bark	2	'292_ABCD_3142_3407_2803_5125.png'	'/Bark/3074.png'	292	ABCD	3142	3407	2803	5125	G2	3074
39	7	22	1741	836	4.166640043	1731.855469	826.2487793	1	Bark	2	'39_BC_3467_2794.png'	'/Bark/3094.png'	39	BC	3467	2794			G1	3094
39	8	14	777	828	2.583316827	785.8007813	804.0014648	1	Bark	2	'2_D_5074.png'	'/Bark/3025.png'	2	D	5074				S	3025
39	9	1	138	713	14.26657551	153.1640625	715.7702637	1	Leaves	1	'103_ABCD_2976_3461_2848_5086.png'	'/Leaves/2807.png'	103	ABCD	2976	3461	2848	5086	G2	2807
39	10	36	674	164	6.383292546	675.8203125	180.2197266	1	Shrub	0	'83_C_2839.png'	'/Shrub/5096.png'	83	C	2839				S	5096
39	11	27	1389	49	4.633303728	1397.929688	90.34057617	1	Grass	3	'58_CD_2860_5109.png'	'/Grass/3492.png'	58	CD	2860	5109			G1	3492
39	12	16	1495	601	20.01653877	0	0	0	Shrub	0	'2_D_5074.png'	'/Shrub/5103.png'	2	D	5074				S	5103
39	13	7	1042	335	1.416657615	1045.136719	370.3271484	1	Grass	3	'21_CD_2800_5074.png'	'/Grass/3390.png'	21	CD	2800	5074			G1	3390
39	14	18	1298	991	4.233306284	1291.523438	985.5725098	1	Bark	2	'321_ABCD_3160_3464_2791_5086.png'	'/Bark/3211.png'	321	ABCD	3160	3464	2791	5086	G2	3211
39	15	19	1675	1034	20.01653877	0	0	0	Grass	3	'321_ABCD_3160_3464_2791_5086.png'	'/Grass/3372.png'	321	ABCD	3160	3464	2791	5086	G2	3372
39	16	13	151	321	3.099980192	169.7460938	327.9748535	1	Leaves	1	'2_D_5074.png'	'/Leaves/2815.png'	2	D	5074				S	2815
39	17	11	603	849	2.966647711	604.453125	821.0742188	1	Grass	3	'292_ABCD_3142_3407_2803_5125.png'	'/Grass/3434.png'	292	ABCD	3142	3407	2803	5125	G2	3434
39	18	33	135	947	18.01655155	140.390625	924.1040039	1	Leaves	1	'83_C_2839.png'	'/Leaves/2806.png'	83	C	2839				S	2806
39	19	15	407	640	1.483323855	423.28125	651.1706543	1	Grass	3	'2_D_5074.png'	'/Grass/3499.png'	2	D	5074				S	3499
39	20	32	1360	934	10.28326763	1355.039063	947.6367188	1	Shrub	0	'75_A_3025.png'	'/Shrub/5093.png'	75	A	3025				S	5093
39	21	5	1363	996	2.649983068	1347.128906	991.307373	1	Leaves	1	'21_CD_2800_5074.png'	'/Leaves/2794.png'	21	CD	2800	5074			G1	2794
39	22	34	1646	590	15.5665672	1603.59375	611.5209961	1	Bark	2	'83_C_2839.png'	'/Bark/2941.png'	83	C	2839				S	2941
39	23	28	1110	775	20.01653877	0	0	0	Shrub	0	'58_CD_2860_5109.png'	'/Shrub/5069.png'	58	CD	2860	5109			G1	5069
39	24	20	180	619	20.01653877	0	0	0	Shrub	0	'321_ABCD_3160_3464_2791_5086.png'	'/Shrub/5188.png'	321	ABCD	3160	3464	2791	5086	G2	5188
39	25	31	1728	53	6.133294144	1717.558594	69.08203125	1	Grass	3	'75_A_3025.png'	'/Grass/3467.png'	75	A	3025				S	3467
39	26	4	1506	485	20.01653877	0	0	0	Shrub	0	'103_ABCD_2976_3461_2848_5086.png'	'/Shrub/5170.png'	103	ABCD	2976	3461	2848	5086	G2	5170
39	27	24	571	690	4.116640363	586.0546875	695.9289551	1	Shrub	0	'39_BC_3467_2794.png'	'/Shrub/5148.png'	39	BC	3467	2794			G1	5148
39	28	8	1039	562	6.949955592	1039.921875	576.0571289	1	Shrub	0	'21_CD_2800_5074.png'	'/Shrub/5170.png'	21	CD	2800	5074			G1	5170
39	29	17	1841	409	2.499984026	1804.6875	427.4450684	1	Leaves	1	'321_ABCD_3160_3464_2791_5086.png'	'/Leaves/2807.png'	321	ABCD	3160	3464	2791	5086	G2	2807
39	30	6	1352	989	2.533317146	1346.660156	992.5598145	1	Bark	2	'21_CD_2800_5074.png'	'/Bark/3101.png'	21	CD	2800	5074			G1	3101
39	31	9	1576	878	2.466650906	1583.671875	867.6452637	1	Leaves	1	'292_ABCD_3142_3407_2803_5125.png'	'/Leaves/2776.png'	292	ABCD	3142	3407	2803	5125	G2	2776
39	32	23	839	899	5.633297338	844.921875	905.2844238	1	Grass	3	'39_BC_3467_2794.png'	'/Grass/3461.png'	39	BC	3467	2794			G1	3461
39	33	2	907	409	19.38320948	901.2890625	448.4399414	1	Bark	2	'103_ABCD_2976_3461_2848_5086.png'	'/Bark/2970.png'	103	ABCD	2976	3461	2848	5086	G2	2970
39	34	25	1070	636	5.599964218	1083.398438	614.2895508	1	Leaves	1	'58_CD_2860_5109.png'	'/Leaves/2800.png'	58	CD	2860	5109			G1	2800
39	35	21	540	923	3.183312993	547.3242188	920.8740234	1	Leaves	1	'39_BC_3467_2794.png'	'/Leaves/2785.png'	39	BC	3467	2794			G1	2785
39	36	12	1412	985	7.849949841	1398.808594	986.9238281	1	Shrub	0	'292_ABCD_3142_3407_2803_5125.png'	'/Shrub/5164.png'	292	ABCD	3142	3407	2803	5125	G2	5164
40	1	4	205	234	3.133285522	203.671875	255.6298828	1	Shrub	0	'10_C_2795.png'	'/Shrub/5106.png'	10	C	2795				S	5106
40	2	33	349	493	2.333297729	343.8867188	503.4155273	1	Leaves	1	'81_A_3094.png'	'/Leaves/2806.png'	81	A	3094				S	2806
40	3	23	641	466	1.399978638	644.1796875	476.1914063	1	Grass	3	'240_ABCD_3088_3520_2815_5097.png'	'/Grass/3434.png'	240	ABCD	3088	3520	2815	5097	G2	3434
40	4	26	600	1019	3.416614532	605.8007813	1028.353271	1	Bark	2	'47_AC_3136_2791.png'	'/Bark/3063.png'	47	AC	3136	2791			G1	3063
40	5	2	73	663	3.199951172	83.26171875	684.0966797	1	Bark	2	'10_C_2795.png'	'/Bark/3160.png'	10	C	2795				S	3160
40	6	17	1033	741	5.433250427	1032.832031	765.4064941	1	Leaves	1	'215_ABCD_3074_3489_2773_5188.png'	'/Leaves/2807.png'	215	ABCD	3074	3489	2773	5188	G2	2807
40	7	35	225	766	2.033302307	236.3671875	771.8334961	1	Grass	3	'81_A_3094.png'	'/Grass/3390.png'	81	A	3094				S	3390
40	8	30	318	383	2.049968719	333.2226563	390.5310059	1	Bark	2	'72_B_3437.png'	'/Bark/3088.png'	72	B	3437				S	3088
40	9	15	1198	557	3.283283234	936.328125	119.0148926	0	Grass	3	'16_AD_2970_5116.png'	'/Grass/3366.png'	16	AD	2970	5116			G1	3366
40	10	5	1613	598	2.583293915	1600.078125	612.1142578	1	Leaves	1	'13_ABCD_2919_3366_2762_5116.png'	'/Leaves/2812.png'	13	ABCD	2919	3366	2762	5116	G2	2812
40	11	34	1822	187	3.18328476	1824.84375	200.489502	1	Bark	2	'81_A_3094.png'	'/Bark/3142.png'	81	A	3094				S	3142
40	12	11	1089	604	20.01636124	0	0	0	Grass	3	'14_AB_2964_3499.png'	'/Grass/3443.png'	14	AB	2964	3499			G1	3443
40	13	25	1863	740	7.416553497	1869.550781	759.407959	1	Leaves	1	'47_AC_3136_2791.png'	'/Leaves/2818.png'	47	AC	3136	2791			G1	2818
40	14	16	1057	464	4.049938202	1060.839844	472.8955078	1	Shrub	0	'16_AD_2970_5116.png'	'/Shrub/5148.png'	16	AD	2970	5116			G1	5148
40	15	9	988	885	5.033256531	974.6484375	879.0161133	1	Leaves	1	'14_AB_2964_3499.png'	'/Leaves/2821.png'	14	AB	2964	3499			G1	2821
40	16	21	652	778	18.11639023	650.15625	806.7041016	1	Leaves	1	'240_ABCD_3088_3520_2815_5097.png'	'/Leaves/2795.png'	240	ABCD	3088	3520	2815	5097	G2	2795
40	17	22	833	396	9.249858856	837.890625	403.8793945	1	Bark	2	'240_ABCD_3088_3520_2815_5097.png'	'/Bark/2970.png'	240	ABCD	3088	3520	2815	5097	G2	2970
40	18	3	945	493	1.166648865	952.6171875	503.6462402	1	Grass	3	'10_C_2795.png'	'/Grass/3492.png'	10	C	2795				S	3492
40	19	32	181	423	8.483203888	180.3515625	440.6945801	1	Shrub	0	'72_B_3437.png'	'/Shrub/5151.png'	72	B	3437				S	5151
40	20	6	1665	823	3.716609955	1647.421875	836.5979004	1	Bark	2	'13_ABCD_2919_3366_2762_5116.png'	'/Bark/3094.png'	13	ABCD	2919	3366	2762	5116	G2	3094
40	21	1	169	781	2.883289337	189.0234375	780.7983398	1	Leaves	1	'10_C_2795.png'	'/Leaves/2794.png'	10	C	2795				S	2794
40	22	31	844	468	13.74979019	877.5	521.2463379	1	Grass	3	'72_B_3437.png'	'/Grass/3520.png'	72	B	3437				S	3520
40	23	36	1553	739	1.783306122	1545.175781	746.3891602	1	Shrub	0	'81_A_3094.png'	'/Shrub/5074.png'	81	A	3094				S	5074
40	24	10	768	997	17.24973679	792.3632813	1003.634033	1	Bark	2	'14_AB_2964_3499.png'	'/Bark/2982.png'	14	AB	2964	3499			G1	2982
40	25	28	1166	832	1.683307648	1171.640625	847.7709961	1	Shrub	0	'47_AC_3136_2791.png'	'/Shrub/5106.png'	47	AC	3136	2791			G1	5106
40	26	18	1539	751	6.316570282	1517.695313	760.9570313	1	Bark	2	'215_ABCD_3074_3489_2773_5188.png'	'/Bark/3009.png'	215	ABCD	3074	3489	2773	5188	G2	3009
40	27	8	1662	139	2.799957275	1644.257813	150.5895996	1	Shrub	0	'13_ABCD_2919_3366_2762_5116.png'	'/Shrub/5143.png'	13	ABCD	2919	3366	2762	5116	G2	5143
40	28	14	1743	427	2.033302307	1761.152344	428.0053711	1	Bark	2	'16_AD_2970_5116.png'	'/Bark/3101.png'	16	AD	2970	5116			G1	3101
40	29	29	398	633	3.783275604	405.5273438	628.4289551	1	Leaves	1	'72_B_3437.png'	'/Leaves/2815.png'	72	B	3437				S	2815
40	30	19	521	498	1.316646576	531.796875	490.7592773	1	Grass	3	'215_ABCD_3074_3489_2773_5188.png'	'/Grass/3387.png'	215	ABCD	3074	3489	2773	5188	G2	3387
40	31	27	1683	78	3.166618347	1682.167969	95.5480957	1	Grass	3	'47_AC_3136_2791.png'	'/Grass/3437.png'	47	AC	3136	2791			G1	3437
40	32	24	1130	261	1.883304596	1142.8125	264.1333008	1	Shrub	0	'240_ABCD_3088_3520_2815_5097.png'	'/Shrub/5106.png'	240	ABCD	3088	3520	2815	5097	G2	5106
40	33	20	967	883	1.949970245	990.9375	887.8161621	1	Shrub	0	'215_ABCD_3074_3489_2773_5188.png'	'/Shrub/5164.png'	215	ABCD	3074	3489	2773	5188	G2	5164
40	34	7	1165	43	10.14984512	1163.027344	56.19506836	1	Grass	3	'13_ABCD_2919_3366_2762_5116.png'	'/Grass/3498.png'	13	ABCD	2919	3366	2762	5116	G2	3498
40	35	12	1540	914	6.23323822	1541.249886	921.4672852	1	Shrub	0	'14_AB_2964_3499.png'	'/Shrub/5151.png'	14	AB	2964	3499			G1	5151
40	36	13	1018	107	3.666610718	1016.894531	126.0681152	1	Leaves	1	'16_AD_2970_5116.png'	'/Leaves/2849.png'	16	AD	2970	5116			G1	2849
41	1	23	186	906	6.883214517	208.4179688	935.3430176	1	Grass	3	'37_C_2787.png'	'/Grass/3437.png'	37	C	2787				S	3437
41	2	11	767	440	8.566518793	755.0390625	447.8466797	1	Grass	3	'26_BC_3440_2857.png'	'/Grass/3479.png'	26	BC	3440	2857			G1	3479
41	3	8	58	353	4.649919734	69.4921875	356.2536621	1	Shrub	0	'223_ABCD_3080_3461_2776_5143.png'	'/Shrub/5170.png'	223	ABCD	3080	3461	2776	5143	G2	5170
41	4	9	452	652	16.03305657	468.984375	671.3415527	1	Leaves	1	'26_BC_3440_2857.png'	'/Leaves/2815.png'	26	BC	3440	2857			G1	2815
41	5	34	54	961	5.399906788	72.01171875	965.9619141	1	Bark	2	'7_AC_2941_2773.png'	'/Bark/3101.png'	7	AC	2941	2773			G1	3101
41	6	17	395	960	2.266627541	407.7539063	969.0270996	1	Leaves	1	'34_A_2941.png'	'/Leaves/2773.png'	34	A	2941				S	2773
41	7	30	310	634	8.333189487	333.9257813	644.8425293	1	Bark	2	'45_AB_3112_3366.png'	'/Bark/2976.png'	45	AB	3112	3366			G1	2976
41	8	19	539	368	10.466486	552.5976563	375.9631348	1	Grass	3	'34_A_2941.png'	'/Grass/3431.png'	34	A	2941				S	3431
41	9	5	369	903	3.283276658	377.578125	910.1953125	1	Leaves	1	'223_ABCD_3080_3461_2776_5143.png'	'/Leaves/2860.png'	223	ABCD	3080	3461	2776	5143	G2	2860
41	10	21	303	481	3.2499439	315.9375286	493.1982422	1	Leaves	1	'37_C_2787.png'	'/Leaves/2848.png'	37	C	2787				S	2848
41	11	10	1140	955	8.266523972	426.2109375	776.184082	0	Bark	2	'26_BC_3440_2857.png'	'/Bark/3063.png'	26	BC	3440	2857			G1	3063
41	12	3	1689	61	3.783268027	1678.652344	83.45214844	1	Grass	3	'18_A_3074.png'	'/Grass/3461.png'	18	A	3074				S	3461
41	13	29	1758	573	4.683252492	1754.414063	609.9389648	1	Leaves	1	'45_AB_3112_3366.png'	'/Leaves/2791.png'	45	AB	3112	3366			G1	2791
41	14	12	453	762	20.01632115	0	0	0	Shrub	0	'26_BC_3440_2857.png'	'/Shrub/5106.png'	26	BC	3440	2857			G1	5106
41	15	2	929	211	8.649850688	934.1601563	232.9870605	1	Bark	2	'18_A_3074.png'	'/Bark/3211.png'	18	A	3074				S	3211
41	16	28	735	372	1.216645665	728.7890625	389.0478516	1	Shrub	0	'38_ABCD_2941_3407_2842_5102.png'	'/Shrub/5109.png'	38	ABCD	2941	3407	2842	5102	G2	5109
41	17	31	1003	219	9.149842057	1022.226563	261.5625	1	Grass	3	'45_AB_3112_3366.png'	'/Grass/3440.png'	45	AB	3112	3366			G1	3440
41	18	36	533	357	1.29997756	543.4570313	360.9338379	1	Shrub	0	'7_AC_2941_2773.png'	'/Shrub/5161.png'	7	AC	2941	2773			G1	5161
41	19	20	176	441	3.933265438	182.3437643	458.1628418	1	Shrub	0	'34_A_2941.png'	'/Shrub/5109.png'	34	A	2941				S	5109
41	20	15	844	590	3.849933543	837.3046875	615.904541	1	Grass	3	'304_ABCD_3148_3425_2776_5146.png'	'/Grass/3499.png'	304	ABCD	3148	3425	2776	5146	G2	3499
41	21	22	367	77	14.11642299	359.0039063	91.92260742	1	Bark	2	'37_C_2787.png'	'/Bark/3001.png'	37	C	2787				S	3001
41	22	4	99	594	1.899967203	111.2695313	600.8752441	1	Shrub	0	'18_A_3074.png'	'/Shrub/5116.png'	18	A	3074				S	5116
41	23	32	1786	309	1.916633582	1789.570313	327.3156738	1	Shrub	0	'45_AB_3112_3366.png'	'/Shrub/5080.png'	45	AB	3112	3366			G1	5080
41	24	7	834	275	4.033263712	840.7617188	294.7851563	1	Grass	3	'223_ABCD_3080_3461_2776_5143.png'	'/Grass/3443.png'	223	ABCD	3080	3461	2776	5143	G2	3443
41	25	14	1799	276	4.566587839	1790.390625	301.1132813	1	Bark	2	'304_ABCD_3148_3425_2776_5146.png'	'/Bark/3074.png'	304	ABCD	3148	3425	2776	5146	G2	3074
41	26	35	1437	185	2.11663013	1430.039063	200.6213379	1	Grass	3	'7_AC_2941_2773.png'	'/Grass/3425.png'	7	AC	2941	2773			G1	3425
41	27	1	65	1009	9.4331705	76.34765625	1011.346436	1	Leaves	1	'18_A_3074.png'	'/Leaves/2785.png'	18	A	3074				S	2785
41	28	6	1287	987	14.56641522	1288.359375	1003.40332	1	Bark	2	'223_ABCD_3080_3461_2776_5143.png'	'/Bark/3088.png'	223	ABCD	3080	3461	2776	5143	G2	3088
41	29	33	1334	867	20.01632115	0	0	0	Leaves	1	'7_AC_2941_2773.png'	'/Leaves/2812.png'	7	AC	2941	2773			G1	2812
41	30	24	1224	774	20.01632115	0	0	0	Shrub	0	'37_C_2787.png'	'/Shrub/5103.png'	37	C	2787				S	5103
41	31	13	1055	207	6.083228326	1048.769531	222.8686523	1	Leaves	1	'304_ABCD_3148_3425_2776_5146.png'	'/Leaves/2791.png'	304	ABCD	3148	3425	2776	5146	G2	2791
41	32	25	448	397	4.333258533	467.9296875	411.328125	1	Leaves	1	'38_ABCD_2941_3407_2842_5102.png'	'/Leaves/2776.png'	38	ABCD	2941	3407	2842	5102	G2	2776
41	33	16	1455	220	2.43329133	1459.335938	238.5571289	1	Shrub	0	'304_ABCD_3148_3425_2776_5146.png'	'/Shrub/5109.png'	304	ABCD	3148	3425	2776	5146	G2	5109
41	34	18	466	28	2.266627541	469.1015625	49.37255859	1	Bark	2	'34_A_2941.png'	'/Bark/3009.png'	34	A	2941				S	3009
41	35	26	725	351	1.149980149	736.5820313	379.5556641	1	Bark	2	'38_ABCD_2941_3407_2842_5102.png'	'/Bark/2970.png'	38	ABCD	2941	3407	2842	5102	G2	2970
41	36	27	1670	745	3.299943037	1698.574219	737.4572754	1	Grass	3	'38_ABCD_2941_3407_2842_5102.png'	'/Grass/3378.png'	38	ABCD	2941	3407	2842	5102	G2	3378
